# Supplementary material for: Quantitative Trait Loci Associated with Phenological Development, Low-Temperature Tolerance, Grain Quality, and Agronomic Characters in Wheat (Triticum aestivum L.)
Source: PLoS One. 2016 Mar 28;11(3):e0152185. doi: 10.1371/journal.pone.0152185 (PMC4809511; doi:10.1371/journal.pone.0152185)
Supplement: S1 Table — (XLSX) [file pone.0152185.s001.xlsx]

## Sheet: Cappelle Desprez x Norstar
S1 Table: Map and markers data of Norstar by Cappelle Desprez
Markers	Chromosome	Position(cM)	NCa_001	NCa_002	NCa_003	NCa_004	NCa_005	NCa_006	NCa_007	NCa_008	NCa_009	NCa_010	NCa_011	NCa_012	NCa_013	NCa_014	NCa_015	NCa_016	NCa_017	NCa_018	NCa_019	NCa_020	NCa_021	NCa_022	NCa_023	NCa_024	NCa_025	NCa_026	NCa_028	NCa_029	NCa_030	NCa_031	NCa_032	NCa_033	NCa_034	NCa_035	NCa_036	NCa_037	NCa_038	NCa_039	NCa_040	NCa_042	NCa_043	NCa_044	NCa_045	NCa_047	NCa_048	NCa_049	NCa_050
BobWhite_c20902_177	1A	0	B	B	A	B	A	A	A	B	B	A	A	B	B	-	B	A	B	B	B	A	B	B	A	B	B	B	B	A	B	A	B	B	B	B	B	B	A	B	A	A	B	B	A	A	A	B	B
BobWhite_c4246_367	1A	0	B	B	A	B	A	A	A	B	B	A	A	B	B	B	B	A	B	B	B	A	B	B	A	B	B	B	B	A	B	A	B	B	B	B	B	B	A	B	A	A	B	B	A	A	A	B	B
BS00082567_51	1A	0	B	B	A	B	A	A	A	B	B	A	A	B	B	-	B	A	B	B	B	A	B	B	A	B	B	B	B	A	B	A	B	B	B	B	B	B	A	B	A	A	B	B	A	A	A	B	B
CAP12_c3074_192	1A	0	B	B	A	B	A	A	A	B	B	A	A	B	B	-	B	A	B	B	B	A	B	B	A	B	B	B	B	A	B	A	B	B	B	B	B	B	A	B	A	A	B	B	A	A	A	B	B
Excalibur_c2868_451	1A	0	B	B	A	B	A	A	A	B	B	A	A	B	B	B	B	A	B	B	B	A	B	B	A	B	B	B	B	A	B	A	B	B	B	B	B	B	A	B	A	A	B	B	A	A	A	B	B
Excalibur_c58555_110	1A	0	B	B	A	B	A	A	A	B	B	A	A	B	B	B	B	A	B	B	B	A	B	B	A	B	B	B	B	A	B	A	B	B	B	B	B	B	A	B	A	A	B	B	A	A	A	B	B
Kukri_c22349_754	1A	0	B	B	A	B	A	A	A	B	B	A	A	B	B	B	B	A	B	B	B	A	B	B	A	B	B	B	B	A	B	A	B	B	B	B	B	B	A	B	A	A	B	B	A	A	A	B	B
Ra_c11910_419	1A	0	B	B	A	B	A	A	A	B	B	A	A	B	B	B	B	A	B	B	B	A	B	B	A	B	B	B	B	A	B	A	B	B	B	B	B	B	A	B	A	A	B	B	A	A	A	B	B
RFL_Contig3481_1669	1A	0	B	B	A	B	A	A	A	B	B	A	A	B	B	B	B	A	B	B	B	A	B	B	A	B	B	B	B	A	B	A	B	B	B	B	B	B	A	B	A	A	B	B	A	A	A	B	B
tplb0025b13_150	1A	0	B	B	A	B	A	A	A	B	B	A	A	B	B	B	B	A	B	B	B	A	B	B	A	B	B	B	B	A	B	A	B	B	B	B	B	B	A	B	A	A	B	B	A	A	A	B	B
wsnp_Ex_c2868_5293115	1A	0	B	B	A	B	A	A	A	B	B	A	A	B	B	B	B	A	B	B	B	A	B	B	A	B	B	B	B	A	B	A	B	B	B	B	B	B	A	B	A	A	B	B	A	A	A	B	B
wsnp_Ex_c2868_5293485	1A	0	B	B	A	B	A	A	A	B	B	A	A	B	B	-	B	A	B	B	B	A	B	B	A	B	B	B	B	A	B	A	B	B	B	B	B	B	A	B	A	A	B	B	A	A	A	B	B
wsnp_Ku_c1818_3557408	1A	0	B	B	A	B	A	A	A	B	B	A	A	B	B	B	B	A	B	B	B	A	B	B	A	B	B	B	B	A	B	A	B	B	B	B	B	B	A	B	A	A	B	B	A	A	A	B	B
BobWhite_c1361_1187	1A	0.809787	B	B	A	B	A	A	A	B	B	A	A	B	B	B	B	A	B	B	B	A	B	B	A	B	B	B	B	A	B	A	B	B	B	B	B	B	A	B	A	A	B	A	A	A	A	B	B
BobWhite_c21669_430	1A	0.809787	B	B	A	B	A	A	A	B	B	A	A	B	B	-	B	A	B	B	B	A	B	B	A	B	B	B	B	A	B	A	B	B	B	B	B	B	A	B	A	A	B	A	A	A	A	B	B
BS00012321_51	1A	0.809787	B	B	A	B	A	A	A	B	B	A	A	B	B	B	B	A	B	B	B	A	B	B	A	B	B	B	B	A	B	A	B	B	B	B	B	B	A	B	A	A	B	A	A	A	A	B	B
BS00022355_51	1A	0.809787	B	B	A	B	A	A	A	B	B	A	A	B	B	-	B	A	B	B	B	A	B	B	A	B	B	B	B	A	B	A	B	B	B	B	B	B	A	B	A	A	B	A	A	A	A	B	B
BS00022448_51	1A	0.809787	B	B	A	-	A	A	A	B	B	A	A	B	B	B	B	A	B	B	B	A	B	B	A	B	B	B	B	A	B	A	B	B	B	B	B	B	A	B	A	A	B	A	A	A	A	B	B
BS00023130_51	1A	0.809787	B	B	A	B	A	A	A	B	B	A	A	B	B	-	B	A	B	B	B	A	B	B	A	B	B	B	B	A	B	A	B	B	B	B	B	B	A	B	A	A	B	A	A	A	A	B	B
BS00023201_51	1A	0.809787	B	B	A	B	A	A	A	B	B	A	A	B	B	B	B	A	B	B	B	A	B	B	A	B	B	B	B	A	B	A	B	B	B	B	B	B	A	B	A	A	B	A	A	A	A	B	B
BS00023377_51	1A	0.809787	B	B	A	B	A	A	A	B	B	A	A	B	B	B	B	A	B	B	B	A	B	B	A	B	B	B	B	A	B	A	B	B	B	B	B	B	A	B	A	A	B	A	A	A	A	B	B
BS00033749_51	1A	0.809787	B	B	A	B	A	A	A	B	B	A	A	B	B	B	B	A	B	B	B	A	B	B	A	B	B	B	B	A	B	A	B	B	B	B	B	B	A	B	A	A	B	A	A	A	A	B	B
BS00050936_51	1A	0.809787	B	B	A	-	A	A	A	B	B	A	A	B	B	B	B	A	B	B	B	A	B	B	A	B	B	B	B	A	B	A	B	B	B	B	B	B	A	B	A	A	B	A	A	A	A	B	B
BS00056550_51	1A	0.809787	B	B	A	B	A	A	A	B	B	A	A	B	B	B	B	A	B	B	B	A	B	B	A	B	B	B	B	A	B	A	B	B	B	B	B	B	A	B	A	A	B	A	A	A	A	B	B
BS00068351_51	1A	0.809787	B	B	A	B	A	A	A	B	B	A	A	B	B	B	B	A	B	B	B	A	B	B	A	B	B	B	B	A	B	A	B	B	B	B	B	B	A	B	A	A	B	A	A	A	A	B	B
BS00073243_51	1A	0.809787	B	B	A	B	A	A	A	B	B	A	A	B	B	-	B	A	B	B	B	A	B	B	A	B	B	B	B	A	B	A	B	B	B	B	B	B	A	B	A	A	B	A	A	A	A	B	B
BS00079769_51	1A	0.809787	B	B	A	B	A	A	A	B	B	A	A	B	B	B	B	A	B	B	B	A	B	B	A	B	B	B	B	A	B	A	B	B	B	B	B	B	A	B	A	A	B	A	A	A	A	B	B
BS00082566_51	1A	0.809787	B	B	A	B	A	A	A	B	B	A	A	B	B	B	B	A	B	B	B	A	B	B	A	B	B	B	B	A	B	A	B	B	B	B	B	B	A	B	A	A	B	A	A	A	A	B	B
BS00085345_51	1A	0.809787	B	B	A	B	A	A	A	B	B	A	A	B	B	-	B	A	B	B	B	A	B	B	A	B	B	B	B	A	B	A	B	B	B	B	B	B	A	B	A	A	B	A	A	A	A	B	B
BS00093327_51	1A	0.809787	B	B	A	B	A	A	A	B	B	A	A	B	B	B	B	A	B	B	B	A	B	B	A	B	B	B	B	A	B	A	B	B	B	B	B	B	A	B	A	A	B	A	A	A	A	B	B
BS00100774_51	1A	0.809787	B	B	A	B	A	A	A	B	B	A	A	B	B	-	B	A	B	B	B	A	B	B	A	B	B	B	B	A	B	A	B	B	B	B	B	B	A	B	A	A	B	A	A	A	A	B	B
CAP12_c8501_370	1A	0.809787	B	B	A	B	A	A	A	B	B	A	A	B	B	B	B	A	B	B	B	A	B	B	A	B	B	B	B	A	B	A	B	B	B	B	B	B	A	B	A	A	B	A	A	A	A	B	B
Excalibur_c11689_478	1A	0.809787	B	B	A	B	A	A	A	B	B	A	A	B	B	B	B	A	B	B	B	A	B	B	A	B	B	B	B	A	B	A	B	B	B	B	B	B	A	B	A	A	B	A	A	A	A	B	B
Excalibur_c15165_367	1A	0.809787	B	B	A	B	A	A	A	B	B	A	A	B	B	B	B	A	B	B	B	A	B	B	A	B	B	B	B	A	B	A	B	B	B	B	B	B	A	B	A	A	B	A	A	A	A	B	B
Excalibur_c30739_72	1A	0.809787	B	B	A	B	A	A	A	B	B	A	A	B	B	B	B	A	B	B	B	A	B	B	A	B	B	B	B	A	B	A	B	B	B	B	B	B	A	B	A	A	B	A	A	A	A	B	B
Excalibur_c35316_154	1A	0.809787	B	B	A	B	A	A	A	B	B	A	A	B	B	B	B	A	B	B	B	A	B	B	A	B	B	B	B	A	B	A	B	B	B	B	B	B	A	B	A	A	B	A	A	A	A	B	B
Excalibur_c44612_474	1A	0.809787	B	B	A	B	A	A	A	B	B	A	A	B	B	B	B	A	B	B	B	A	B	B	A	B	B	B	B	A	B	A	B	B	B	B	B	B	A	B	A	A	B	A	A	A	A	B	B
Excalibur_c94139_55	1A	0.809787	B	B	A	B	A	A	A	B	B	A	A	B	B	B	B	A	B	B	B	A	B	B	A	B	B	B	B	A	B	A	B	B	B	B	B	B	A	B	A	A	B	A	A	A	A	B	B
Excalibur_c9509_1180	1A	0.809787	B	B	A	B	A	A	A	B	B	A	A	B	B	-	B	A	B	B	B	A	B	B	A	B	B	B	B	A	B	A	B	B	B	B	B	B	A	B	A	A	B	A	A	A	A	B	B
Excalibur_rep_c67141_73	1A	0.809787	B	B	A	B	A	A	A	B	B	A	A	B	B	B	B	A	B	B	B	A	B	B	A	B	B	B	B	A	B	A	B	B	B	B	B	B	A	B	A	A	B	A	A	A	A	B	B
Excalibur_rep_c70751_58	1A	0.809787	B	B	A	B	A	A	A	B	B	A	A	B	B	B	B	A	B	B	B	A	B	B	A	B	B	B	B	A	B	A	B	B	B	B	B	B	A	B	A	A	B	A	A	A	A	B	B
IAAV1194	1A	0.809787	B	B	A	B	A	A	A	B	B	A	A	B	B	-	B	A	B	B	B	A	B	B	A	B	B	B	B	A	B	A	B	B	B	B	B	B	A	B	A	A	B	A	A	A	A	B	B
IAAV5306	1A	0.809787	B	B	A	B	A	A	A	B	B	A	A	B	B	-	B	A	B	B	B	A	B	B	A	B	B	B	B	A	B	A	B	B	B	B	B	B	A	B	A	A	B	A	A	A	A	B	B
IACX2941	1A	0.809787	B	B	A	B	A	A	A	B	B	A	A	B	B	B	B	A	B	B	B	A	B	B	A	B	B	B	B	A	B	A	B	B	B	B	B	B	A	B	A	A	B	A	A	A	A	B	B
Ku_c8810_895	1A	0.809787	B	B	A	B	A	A	A	B	B	A	A	B	B	-	B	A	B	B	B	A	B	B	A	B	B	B	B	A	B	A	B	B	B	B	B	B	A	B	A	A	B	A	A	A	A	B	B
Ku_c8810_903	1A	0.809787	B	B	A	B	A	A	A	B	B	A	A	B	B	-	B	A	B	B	B	A	B	B	A	B	B	B	B	A	B	A	B	B	B	B	B	B	A	B	A	A	B	A	A	A	A	B	B
Kukri_c10505_346	1A	0.809787	B	B	A	B	A	A	A	B	B	A	A	B	B	B	B	A	B	B	B	A	B	B	A	B	-	B	B	A	B	A	B	B	B	B	B	B	A	B	A	A	B	A	A	A	A	B	B
Kukri_c1818_2380	1A	0.809787	B	B	A	B	A	A	A	B	B	A	A	B	B	B	B	A	B	B	B	A	B	B	A	B	B	B	B	A	B	A	B	B	B	B	B	B	A	B	A	A	B	A	A	A	A	B	B
Kukri_c1818_2671	1A	0.809787	B	B	A	B	A	A	A	B	B	A	A	B	B	B	B	A	B	B	B	A	B	B	A	B	B	B	B	A	B	A	B	B	B	B	B	B	A	B	A	A	B	A	A	A	A	B	B
Kukri_c2332_583	1A	0.809787	B	B	A	B	A	A	A	B	B	A	A	B	B	B	B	A	B	B	B	A	B	B	A	B	B	B	B	A	B	A	B	B	B	B	B	B	A	B	A	A	B	A	A	A	A	B	B
Kukri_c2408_857	1A	0.809787	B	B	A	B	A	A	A	B	B	A	A	B	B	B	B	A	B	B	B	A	B	B	A	B	B	B	B	A	B	A	B	B	B	B	B	B	A	B	A	A	B	A	A	A	A	B	B
Kukri_c5097_2340	1A	0.809787	B	B	A	B	A	A	A	B	B	A	A	B	B	B	B	A	B	B	B	A	B	B	A	B	B	B	B	A	B	A	B	B	B	B	B	B	A	B	A	A	B	A	A	A	A	B	B
Kukri_c64049_279	1A	0.809787	B	B	A	B	A	A	A	B	B	A	A	B	B	B	B	A	B	B	B	A	B	B	A	B	B	B	B	A	B	A	B	B	B	B	B	B	A	B	A	A	B	A	A	A	A	B	B
Kukri_c7192_1128	1A	0.809787	B	B	A	B	A	A	A	B	B	A	A	B	B	B	B	A	B	B	B	A	B	B	A	B	B	B	B	A	B	A	B	B	B	B	B	B	A	B	A	A	B	A	A	A	A	B	B
Kukri_rep_c108573_60	1A	0.809787	B	B	A	B	A	A	A	B	B	A	A	B	B	B	B	A	B	B	B	A	B	B	A	B	B	B	B	A	B	A	B	B	B	B	B	B	A	B	A	A	B	A	A	A	A	B	B
Kukri_rep_c68121_997	1A	0.809787	B	B	A	B	A	A	A	B	B	A	A	B	B	B	B	A	B	B	B	A	B	B	A	B	B	B	B	A	B	A	B	B	B	B	B	B	A	B	A	A	B	A	A	A	A	B	B
RAC875_c19569_765	1A	0.809787	B	B	A	B	A	A	A	B	B	A	A	B	B	B	B	A	B	B	B	A	B	B	A	B	B	B	B	A	B	A	B	B	B	B	B	B	A	B	A	A	B	A	A	A	A	B	B
RAC875_c20883_801	1A	0.809787	B	B	A	B	A	A	A	B	B	A	A	B	B	B	B	A	B	B	B	A	B	B	A	B	B	B	B	A	B	A	B	B	B	B	B	B	A	B	A	A	B	A	A	A	A	B	B
RAC875_c30657_82	1A	0.809787	B	B	A	B	A	A	A	B	B	A	A	B	B	-	B	A	B	B	B	A	B	B	A	B	B	B	B	A	B	A	B	B	B	B	B	B	A	B	A	A	B	A	A	A	A	B	B
RAC875_c38756_141	1A	0.809787	B	B	A	B	A	A	A	B	B	A	A	B	B	B	B	A	B	B	B	A	B	B	A	B	B	B	B	A	B	A	B	B	B	B	B	B	A	B	A	A	B	A	A	A	A	B	B
RAC875_c42700_264	1A	0.809787	B	B	A	B	A	A	A	B	B	A	A	B	B	B	B	A	B	B	B	A	B	B	A	B	B	B	B	A	B	A	B	B	B	B	B	B	A	B	A	A	B	A	A	A	A	B	B
RAC875_c48669_226	1A	0.809787	B	B	A	B	A	A	A	B	B	A	A	B	B	B	B	A	B	B	B	A	B	B	A	B	B	B	B	A	B	A	B	B	B	B	B	B	A	B	A	A	B	A	A	A	A	B	B
RAC875_c95364_59	1A	0.809787	B	B	A	B	A	A	A	B	B	A	A	B	B	B	B	A	B	B	B	A	B	B	A	B	B	B	B	A	B	A	B	B	B	B	B	B	A	B	A	A	B	A	A	A	A	B	B
Tdurum_contig42405_197	1A	0.809787	B	B	A	B	A	A	A	B	B	A	A	B	B	B	B	A	B	B	B	A	B	B	A	B	B	B	B	A	B	A	B	B	B	B	B	B	A	B	A	A	B	A	A	A	A	B	B
Tdurum_contig54074_979	1A	0.809787	B	B	A	B	A	A	A	B	B	A	A	B	B	-	B	A	B	B	B	A	B	B	A	B	B	B	B	A	B	A	B	B	B	B	B	B	A	B	A	A	B	A	A	A	A	B	B
tplb0025b13_1721	1A	0.809787	B	B	A	B	A	A	A	B	B	A	A	B	B	-	B	A	B	B	B	A	B	B	A	B	B	B	B	A	B	A	B	B	B	B	B	B	A	B	A	A	B	A	A	A	A	B	B
tplb0025b13_2372	1A	0.809787	B	B	A	B	A	A	A	B	B	A	A	B	B	B	B	A	B	B	B	A	B	B	A	B	B	B	B	A	B	A	B	B	B	B	B	B	A	B	A	A	B	A	A	A	A	B	B
tplb0025b13_2879	1A	0.809787	B	B	A	B	A	A	A	B	B	A	A	B	B	B	B	A	B	B	B	A	B	B	A	B	B	B	B	A	B	A	B	B	B	B	B	B	A	B	A	A	B	A	A	A	A	B	B
tplb0028p02_562	1A	0.809787	B	B	A	B	A	A	A	B	B	A	A	B	B	B	B	A	B	B	B	A	B	B	A	B	B	B	B	A	B	A	B	B	B	B	B	B	A	B	A	A	B	A	A	A	A	B	B
tplb0051e20_1160	1A	0.809787	B	B	A	B	A	A	A	B	B	A	A	B	B	B	B	A	B	B	B	A	B	B	A	B	B	B	B	A	B	A	B	B	B	B	B	B	A	B	A	A	B	A	A	A	A	B	B
wsnp_Ex_c10657_17376086	1A	0.809787	B	B	A	B	A	A	A	B	B	A	A	B	B	B	B	A	B	B	B	A	B	B	A	B	B	B	B	A	B	A	B	B	B	B	B	B	A	B	A	A	B	A	A	A	A	B	B
wsnp_Ra_c11211_18227610	1A	0.809787	B	B	A	B	A	A	A	B	B	A	A	B	B	-	B	A	B	B	B	A	B	B	A	B	B	B	B	A	B	A	B	B	B	B	B	B	A	B	A	A	B	A	A	A	A	B	B
wsnp_RFL_Contig4735_5673999	1A	0.809787	B	B	A	B	A	A	A	B	B	A	A	B	B	-	B	A	B	B	B	A	B	B	A	B	B	B	B	A	B	A	B	B	B	B	B	B	A	B	A	A	B	A	A	A	A	B	B
BobWhite_c39996_126	1A	2.41677	B	B	A	B	A	A	A	B	B	A	A	B	B	B	B	A	B	B	B	A	B	B	A	B	B	B	B	A	B	A	B	B	B	A	B	B	A	B	A	A	B	A	A	A	A	B	B
Excalibur_c9676_163	1A	2.41677	B	B	A	B	A	A	A	B	B	A	A	B	B	B	B	A	B	B	B	A	B	B	A	B	B	B	B	A	B	A	B	B	B	A	B	B	A	B	A	A	B	A	A	A	A	B	B
Kukri_c32052_171	1A	2.41677	B	B	A	B	A	A	A	B	B	A	A	B	B	B	B	A	B	B	B	A	B	B	A	B	B	B	B	A	B	A	B	B	B	A	B	B	A	B	A	A	B	A	A	A	A	B	B
BS00022943_51	1A	2.8074	B	B	A	B	A	A	A	B	B	B	A	B	B	-	B	A	B	B	B	A	B	B	A	B	B	B	B	A	B	A	B	B	B	A	B	B	A	B	A	A	B	A	A	A	A	B	B
BS00069278_51	1A	2.8074	B	B	A	B	A	A	A	B	B	B	A	B	B	B	B	A	B	B	B	A	B	B	A	B	B	B	B	A	B	A	B	B	B	A	B	B	A	B	A	A	B	A	A	A	A	B	B
Excalibur_c17152_454	1A	2.8074	B	B	A	B	A	A	A	B	B	B	A	B	B	B	B	A	B	B	B	A	B	B	A	B	B	B	B	A	B	A	B	B	B	A	B	B	A	B	A	A	B	A	A	A	A	B	B
IAAV7479	1A	2.8074	B	B	A	B	A	A	A	B	B	B	A	B	B	B	B	A	B	B	B	A	B	B	A	B	B	B	B	A	B	A	B	B	B	A	B	B	A	B	A	A	B	A	A	A	A	B	B
Kukri_c46939_83	1A	2.8074	B	B	A	B	A	A	A	B	B	B	A	B	B	-	B	A	B	B	B	A	B	B	A	B	B	B	B	A	B	A	B	B	B	A	B	B	A	B	A	A	B	A	A	A	A	B	B
Tdurum_contig68827_61	1A	2.8074	B	B	A	B	A	A	A	B	B	B	A	B	B	-	B	A	B	B	B	A	B	B	A	B	B	B	B	A	B	A	B	B	B	A	B	B	A	B	A	A	B	A	A	A	A	B	B
BobWhite_c863_1064	1A	4.36432	B	B	A	B	A	A	A	B	B	B	A	B	B	B	B	A	B	B	B	A	B	B	A	B	B	B	B	A	B	A	B	B	B	A	B	B	A	B	A	A	B	A	A	A	B	B	B
IAAV8085	1A	5.53185	B	B	A	B	A	A	A	B	B	B	A	B	B	B	B	A	B	B	B	A	B	B	A	B	B	B	B	A	B	A	B	B	B	A	B	B	A	B	A	A	B	B	A	A	B	B	B
BobWhite_c1764_139	1A	8.26896	B	B	A	B	A	A	A	B	A	B	A	B	B	B	B	A	B	B	B	B	B	B	A	B	B	B	B	A	B	A	B	B	B	A	A	B	A	B	A	A	B	B	A	A	B	B	B
IAAV7856	1A	8.26896	B	B	A	B	A	A	A	B	A	B	A	B	B	B	B	A	B	B	B	B	B	B	A	B	B	B	B	A	B	A	B	B	B	A	A	B	A	B	A	A	B	-	A	A	-	B	B
BobWhite_c3661_88	1A	8.67382	B	B	A	B	A	A	A	B	A	B	A	B	B	B	B	A	B	B	B	B	B	B	A	B	B	B	B	A	B	A	B	B	B	A	A	B	A	B	A	A	B	A	A	A	A	B	B
BS00003761_51	1A	8.67382	B	B	A	B	A	A	A	B	A	B	A	B	B	B	B	A	B	B	B	B	B	B	A	B	B	B	B	A	B	A	B	B	B	A	A	B	A	B	A	A	B	A	A	A	A	B	B
BS00003802_51	1A	8.67382	B	B	A	B	A	A	A	B	A	B	A	B	B	B	B	A	B	B	B	B	B	B	A	B	B	B	B	A	B	A	B	B	B	A	A	B	A	B	A	A	B	A	A	A	A	B	B
BS00012052_51	1A	8.67382	B	B	A	B	A	A	A	B	A	B	A	B	B	B	B	A	B	B	B	B	B	B	A	B	B	B	B	A	B	A	B	B	B	A	A	B	A	B	A	A	B	A	A	A	A	B	B
BS00022738_51	1A	8.67382	B	B	A	B	A	A	A	B	A	B	A	B	B	B	B	A	B	B	B	B	B	B	A	B	B	B	B	A	B	A	B	B	B	A	A	B	A	B	A	A	B	A	A	A	A	B	B
BS00026453_51	1A	8.67382	B	B	A	B	A	A	A	B	A	B	A	B	B	-	B	A	B	B	B	B	B	B	A	B	B	B	B	A	B	A	B	B	B	A	A	B	A	B	A	A	B	A	A	A	A	B	B
BS00064536_51	1A	8.67382	B	B	A	B	A	A	A	B	A	B	A	B	B	-	B	A	B	B	B	B	B	B	A	B	B	B	B	A	B	A	B	B	B	A	A	B	A	B	A	A	B	A	A	A	A	B	B
BS00082266_51	1A	8.67382	B	B	A	B	A	A	A	B	A	B	A	B	B	B	B	A	B	B	B	B	B	B	A	B	B	B	B	A	B	A	B	B	B	A	A	B	A	B	A	A	B	A	A	A	A	B	B
Excalibur_c105151_200	1A	8.67382	B	B	A	B	A	A	A	B	A	B	A	B	B	-	B	A	B	B	B	B	B	B	A	B	B	B	B	A	B	A	B	B	B	A	A	B	A	B	A	A	B	A	A	A	A	B	B
Excalibur_c20777_315	1A	8.67382	B	B	A	B	A	A	A	B	A	B	A	B	B	-	B	A	B	B	B	B	B	B	A	B	B	B	B	A	B	A	B	B	B	A	A	B	A	B	A	A	B	A	A	A	A	B	-
IAAV1469	1A	8.67382	B	B	A	B	A	A	A	B	A	B	A	B	B	B	B	A	B	B	B	B	B	B	A	B	B	B	B	A	B	A	B	B	B	A	A	B	A	B	A	A	B	A	A	A	A	B	B
IAAV6899	1A	8.67382	B	B	A	-	A	A	A	B	A	B	A	B	B	B	B	A	B	B	B	B	B	B	A	B	B	B	B	A	B	A	B	B	B	A	A	B	A	B	A	A	B	A	A	A	A	B	B
IACX5892	1A	8.67382	B	B	A	B	A	A	A	B	A	B	A	B	B	B	B	A	B	B	B	B	B	B	A	B	B	B	B	A	B	A	B	B	B	A	A	B	A	B	A	A	B	A	A	A	A	B	B
Kukri_c18434_200	1A	8.67382	B	B	A	B	A	A	A	B	A	B	A	B	B	B	B	A	B	B	B	B	B	B	A	B	B	B	B	A	B	A	B	B	B	A	A	B	A	B	A	A	B	A	A	A	A	B	B
Kukri_rep_c102151_697	1A	8.67382	B	B	A	-	A	A	A	B	A	B	A	B	B	B	B	A	B	B	B	B	B	B	A	B	B	B	B	A	B	A	B	B	B	A	A	B	A	B	A	A	B	A	A	A	A	B	B
Kukri_rep_c108031_378	1A	8.67382	B	B	A	B	A	A	A	B	A	B	A	B	B	B	B	A	B	B	B	B	B	B	A	B	B	B	B	A	B	A	B	B	B	A	A	B	A	B	A	A	B	A	A	A	A	B	B
RAC875_c2122_159	1A	8.67382	B	B	A	B	A	A	A	B	A	B	A	B	B	B	B	A	B	B	B	B	B	B	A	B	B	B	B	A	B	A	B	B	B	A	A	B	A	B	A	A	B	A	A	A	A	B	B
RAC875_c29598_147	1A	8.67382	B	B	A	B	A	A	A	B	A	B	A	B	B	B	B	A	B	B	B	B	B	B	A	B	B	B	B	A	B	A	B	B	B	A	A	B	A	B	A	A	B	A	A	A	A	B	B
RAC875_c54245_88	1A	8.67382	B	B	A	B	A	A	A	B	A	B	A	B	B	B	B	A	B	B	B	B	B	B	A	B	B	B	B	A	B	A	B	B	B	A	A	B	A	B	A	A	B	A	A	A	A	B	B
RFL_Contig4104_670	1A	8.67382	B	B	A	B	A	A	A	B	A	B	A	B	B	-	B	A	B	B	B	B	B	B	A	B	B	B	B	A	B	A	B	B	B	A	A	B	A	B	A	A	B	A	A	A	A	B	B
Tdurum_contig11756_1415	1A	8.67382	B	B	A	B	A	A	A	B	A	B	A	B	B	B	B	A	B	B	B	B	B	B	A	B	B	B	B	A	B	A	B	B	B	A	A	B	A	B	A	A	B	A	A	A	A	B	B
Tdurum_contig11756_264	1A	8.67382	B	B	A	B	A	A	A	B	A	B	A	B	B	B	B	A	B	B	B	B	B	B	A	B	B	B	B	A	B	A	B	B	B	A	A	B	A	B	A	A	B	A	A	A	A	B	B
Tdurum_contig11756_458	1A	8.67382	B	B	A	B	A	A	A	B	A	B	A	B	B	-	B	A	B	B	B	B	B	B	A	B	B	B	B	A	B	A	B	B	B	A	A	B	A	B	A	A	B	A	A	A	A	B	B
Tdurum_contig29484_628	1A	8.67382	B	B	A	B	A	A	A	B	A	B	A	B	B	-	B	A	B	B	B	B	B	B	A	B	B	B	B	A	B	A	B	B	B	A	A	B	A	B	A	A	B	A	A	A	A	B	B
Tdurum_contig30956_537	1A	8.67382	B	B	A	B	A	A	A	B	A	B	A	B	B	B	B	A	B	B	B	B	B	B	A	B	B	B	B	A	B	A	B	B	B	A	A	B	A	B	A	A	B	A	A	A	A	B	B
Tdurum_contig50845_82	1A	8.67382	B	B	A	B	A	A	A	B	-	B	A	B	B	B	B	A	B	B	B	B	B	B	A	B	B	B	B	A	B	A	B	B	B	A	A	B	A	B	A	A	B	A	A	A	A	B	B
Tdurum_contig52332_94	1A	8.67382	B	-	A	-	A	A	A	B	A	B	A	B	B	-	B	A	B	B	B	B	B	B	A	B	B	B	B	A	B	A	B	B	B	A	A	B	A	B	A	A	B	A	A	A	A	B	B
Tdurum_contig61492_458	1A	8.67382	B	B	A	B	A	A	A	B	A	B	A	B	B	B	B	A	B	B	B	B	B	B	A	B	B	B	B	A	B	A	B	B	B	A	A	B	A	B	A	A	B	A	A	A	A	B	B
Tdurum_contig61492_684	1A	8.67382	B	B	A	B	A	A	A	B	A	B	A	B	B	B	B	A	B	B	B	B	B	B	A	B	B	B	B	A	B	A	B	B	B	A	A	B	A	B	A	A	B	A	A	A	A	B	B
Tdurum_contig83113_134	1A	8.67382	B	B	A	B	A	A	A	B	A	B	A	B	B	-	B	A	B	B	B	B	B	B	A	B	B	B	B	A	B	A	B	B	B	A	A	B	A	B	A	A	B	A	A	A	A	B	B
wsnp_BF200531A_Ta_2_1	1A	8.67382	B	B	A	B	A	A	A	B	A	B	A	B	B	-	B	A	B	B	B	B	B	B	A	B	B	B	B	A	B	A	B	B	B	A	A	B	A	B	A	A	B	A	A	A	A	B	B
wsnp_Ex_c5780_10154132	1A	8.67382	B	B	A	B	A	A	A	B	A	B	A	B	B	B	B	A	B	B	B	B	B	B	A	B	B	B	B	A	B	A	B	B	B	A	A	B	A	B	A	A	B	A	A	A	A	B	B
BobWhite_c1265_247	1A	9.85051	B	B	A	B	A	A	A	B	A	B	A	B	B	B	B	A	B	B	B	A	B	B	A	B	B	B	B	A	B	A	B	B	B	A	A	B	A	B	A	A	B	A	A	A	A	B	B
BS00081680_51	1A	9.85051	B	B	A	B	A	A	A	B	A	B	A	B	B	B	B	A	B	B	B	A	B	B	A	B	B	B	B	A	B	A	B	B	B	A	A	B	A	B	A	A	B	A	A	A	A	B	B
Kukri_c2121_1334	1A	9.85051	B	B	A	B	A	A	A	B	A	B	A	B	B	B	B	A	B	B	B	A	B	B	A	B	B	B	B	A	B	A	B	B	B	A	A	B	A	B	A	A	B	A	A	A	A	B	B
wsnp_JD_c7522_8606553	1A	9.85051	B	B	A	B	A	A	A	B	A	B	A	B	B	B	B	A	B	B	B	A	B	B	A	B	B	B	B	A	B	A	B	B	B	A	A	B	A	B	A	A	B	A	A	A	A	B	B
BS00108351_51	1A	10.6442	B	B	A	B	A	A	A	B	A	B	A	B	B	B	B	A	B	B	B	A	B	B	A	B	B	B	B	A	B	A	B	B	B	A	B	B	A	B	A	A	B	A	A	A	A	B	B
Jagger_c6846_109	1A	10.6442	B	B	A	B	A	A	A	B	A	B	A	B	B	B	B	A	B	B	B	A	B	B	A	B	B	B	B	A	B	A	B	B	B	A	B	B	A	B	A	A	B	A	A	A	A	B	B
Kukri_c24962_123	1A	10.6442	B	B	A	B	A	A	A	B	A	B	A	B	B	B	B	A	B	B	B	A	B	B	A	B	B	B	B	A	B	A	B	B	B	A	B	B	A	B	A	A	B	A	A	A	A	B	B
RAC875_rep_c101110_474	1A	10.6442	B	B	A	B	A	A	A	B	A	B	A	B	B	B	B	A	B	B	B	A	B	B	A	B	B	B	B	A	B	A	B	B	B	A	B	B	A	B	A	A	B	A	A	A	A	B	B
RAC875_rep_c101110_563	1A	10.6442	B	B	A	B	A	A	A	B	A	B	A	B	B	-	B	A	B	B	B	A	B	B	A	B	B	B	B	A	B	A	B	B	B	A	B	B	A	B	A	A	B	A	A	A	A	B	B
BS00064829_51	1A	11.0411	B	B	A	B	A	A	A	B	A	B	A	B	B	B	B	A	B	B	B	A	B	B	A	B	B	B	B	A	B	A	B	B	B	A	A	B	A	B	A	A	B	A	A	A	A	B	B
CAP7_c8902_121	1A	11.0411	B	B	A	B	A	A	A	B	A	B	A	B	B	B	B	A	B	B	B	A	B	B	A	B	B	B	B	A	B	A	B	B	B	A	A	B	A	B	A	A	B	A	A	A	A	B	B
CAP8_c2448_355	1A	11.0411	B	B	A	B	A	A	A	B	A	B	A	B	B	B	B	A	B	B	B	A	B	B	A	B	B	B	B	A	B	A	B	B	B	A	A	B	A	B	A	A	B	A	A	A	A	B	B
Excalibur_c114401_105	1A	11.0411	B	B	A	B	A	A	A	B	A	B	A	B	B	B	B	A	B	B	B	A	B	B	A	B	B	B	B	A	B	A	B	B	B	A	A	B	A	B	A	A	B	A	A	A	A	B	B
Excalibur_c9196_313	1A	11.0411	B	B	A	B	A	A	A	B	A	B	A	B	B	B	B	A	B	B	B	A	B	B	A	B	B	B	B	A	B	A	B	B	B	A	A	B	A	B	A	A	B	A	A	A	A	B	B
Kukri_c14149_462	1A	11.0411	B	B	A	B	A	A	A	B	A	B	A	B	B	B	B	A	B	B	B	A	B	B	A	B	B	B	B	A	B	A	B	B	B	A	A	B	A	B	A	A	B	A	A	A	A	B	B
Kukri_c29150_143	1A	11.0411	B	B	A	B	A	A	A	B	A	B	A	B	B	B	B	A	B	B	B	A	B	B	A	B	B	B	B	A	B	A	B	B	B	A	A	B	A	B	A	A	B	A	A	A	A	B	B
Kukri_rep_c110443_269	1A	11.0411	B	B	A	B	A	A	A	B	A	B	A	B	B	B	B	A	B	B	B	A	B	B	A	B	B	B	B	A	B	A	B	B	B	A	A	B	A	B	A	A	B	A	A	A	A	B	B
Tdurum_contig43943_1165	1A	11.0411	B	B	A	B	A	A	A	B	A	B	A	B	B	-	B	A	B	B	B	A	B	B	A	B	B	B	B	A	B	A	B	B	B	A	A	B	A	B	A	A	B	A	A	A	A	B	B
BS00069300_51	1A	11.4363	B	B	A	B	A	A	A	B	A	B	A	B	B	-	B	A	B	B	B	A	B	B	A	B	B	B	B	A	B	A	B	B	B	A	A	B	A	B	A	A	B	A	A	A	A	B	B
BS00069301_51	1A	11.4363	B	B	A	B	A	A	A	B	A	B	A	B	B	B	B	A	B	B	B	A	B	B	A	B	B	B	B	A	B	A	B	B	B	A	A	B	A	B	A	A	B	A	A	A	A	B	B
BS00083339_51	1A	11.4363	B	B	A	B	A	A	A	B	A	B	A	B	B	B	B	A	B	B	B	A	B	B	A	B	B	B	B	A	B	A	B	B	B	A	A	B	A	B	A	A	B	A	A	A	A	B	B
BS00083340_51	1A	11.4363	B	B	A	B	A	A	A	B	A	B	A	B	B	B	B	A	B	B	B	A	B	B	A	B	B	B	B	A	B	A	B	B	B	A	A	B	A	B	A	A	B	A	A	A	A	B	B
Excalibur_c12789_1184	1A	11.4363	B	B	A	B	A	A	A	B	A	B	A	B	B	B	B	A	B	B	B	A	B	B	A	B	B	B	B	A	B	A	B	B	B	A	A	B	A	B	A	A	B	A	A	A	A	B	B
Excalibur_c44883_244	1A	11.4363	B	B	A	B	A	A	A	B	A	B	A	B	B	B	B	A	B	B	B	A	B	B	A	B	B	B	B	A	B	A	B	B	B	A	A	B	A	B	A	A	B	A	A	A	A	B	B
IAAV2147	1A	11.4363	B	B	A	B	A	A	A	B	A	B	A	B	B	B	B	A	B	B	B	A	B	B	A	B	B	B	B	A	B	A	B	B	B	A	A	B	A	B	A	A	B	A	A	A	A	B	B
IAAV6115	1A	11.4363	B	B	A	B	A	A	A	B	A	B	A	B	B	-	B	A	B	B	B	A	B	B	A	B	B	B	B	A	B	A	B	B	B	A	A	B	A	B	A	A	B	A	A	A	A	B	B
Kukri_c17177_2181	1A	11.4363	B	B	A	B	A	A	A	B	A	B	A	B	B	B	B	A	B	B	B	A	B	B	A	B	B	B	B	A	B	A	B	B	B	A	A	B	A	B	A	A	B	A	A	A	A	B	B
Kukri_c34536_259	1A	11.4363	B	B	A	B	A	A	A	B	A	B	A	B	B	B	B	A	B	B	B	A	B	B	A	B	B	B	B	A	B	A	B	B	B	A	A	B	A	B	A	A	B	A	A	A	A	B	B
Kukri_c45607_199	1A	11.4363	B	B	A	B	A	A	A	B	A	B	A	B	B	B	B	A	B	B	B	A	B	B	A	B	B	B	B	A	B	A	B	B	B	A	A	B	A	B	A	A	B	A	A	A	A	B	B
Kukri_c5715_141	1A	11.4363	B	B	A	B	A	A	A	B	A	B	A	B	B	B	B	A	B	B	B	A	B	B	A	B	B	B	B	A	B	A	B	B	B	A	A	B	A	B	A	A	B	A	A	A	A	B	B
Kukri_c8211_761	1A	11.4363	B	B	A	B	A	A	A	B	A	B	A	B	B	B	B	A	B	B	B	A	B	B	A	B	B	B	B	A	B	A	B	B	B	A	A	B	A	B	A	A	B	A	A	A	A	B	B
Kukri_rep_c69910_1153	1A	11.4363	B	B	A	B	A	A	A	B	A	B	A	B	B	B	B	A	B	B	B	A	B	B	A	B	B	B	B	A	B	A	B	B	B	A	A	B	A	B	A	A	B	A	A	A	A	B	B
wsnp_Ex_c38203_45790396	1A	11.4363	B	B	A	B	A	A	A	B	A	B	A	B	B	B	B	A	B	B	B	A	B	B	A	B	B	B	B	A	B	A	B	B	B	A	A	B	A	B	A	A	B	A	A	A	A	B	B
BobWhite_c1265_607	1A	11.83	B	B	A	B	A	A	A	B	A	B	A	B	B	B	B	A	B	B	B	A	B	B	A	B	B	B	B	A	B	A	B	B	B	A	A	B	A	B	A	A	B	A	A	A	A	B	B
BobWhite_c27474_124	1A	11.83	B	B	A	B	A	A	A	B	A	B	A	B	B	B	B	A	B	B	B	A	B	B	A	B	B	B	B	A	B	A	B	B	B	A	A	B	A	B	A	A	B	A	-	A	A	B	B
BS00077350_51	1A	11.83	B	B	A	B	A	A	A	B	A	B	A	B	B	-	B	A	B	B	B	A	B	B	A	B	B	B	B	A	B	A	B	B	B	A	A	B	A	B	A	A	B	A	A	A	A	B	B
BS00077351_51	1A	11.83	B	B	A	B	A	A	A	B	A	B	A	B	B	-	B	A	B	B	B	A	B	B	A	B	B	B	B	A	B	A	B	B	B	A	A	B	A	B	A	A	B	A	A	A	A	B	B
BS00101309_51	1A	11.83	B	B	A	B	A	A	A	B	A	B	A	B	B	B	B	A	B	B	B	A	B	B	A	B	B	B	B	A	B	A	B	B	B	A	A	B	A	B	A	A	B	A	A	A	A	B	B
CAP11_c65_237	1A	11.83	B	B	A	B	A	A	A	B	A	B	A	B	B	B	B	A	B	B	B	A	B	B	A	B	B	B	B	A	B	A	B	B	B	A	A	B	A	B	A	A	B	A	A	A	A	B	B
Excalibur_c25891_1402	1A	11.83	B	B	A	B	A	A	A	B	A	B	A	B	B	B	B	A	B	B	B	A	B	B	A	B	B	B	B	A	B	A	B	B	B	A	A	B	A	B	A	A	B	A	A	A	A	B	B
Excalibur_c48152_563	1A	11.83	B	B	A	B	A	A	A	B	A	B	A	B	B	B	B	A	B	B	B	A	B	B	A	B	B	B	B	A	B	A	B	B	B	A	A	B	A	B	A	A	B	A	A	A	A	B	B
Excalibur_rep_c113950_132	1A	11.83	B	B	A	B	A	A	A	B	A	B	A	B	B	B	B	A	B	B	B	A	B	B	A	B	B	B	B	A	B	A	B	B	B	A	A	B	A	B	A	A	B	A	A	A	A	B	B
Kukri_c2121_1936	1A	11.83	B	B	A	B	A	A	A	B	A	B	A	B	B	B	B	A	B	B	B	A	B	B	A	B	B	B	B	A	B	A	B	B	B	A	A	B	A	B	A	A	B	A	A	A	A	B	B
Kukri_c2121_1994	1A	11.83	B	B	A	B	A	A	A	B	A	B	A	B	B	B	B	A	B	B	B	A	B	B	A	B	B	B	B	A	B	A	B	B	B	A	A	B	A	B	A	A	B	A	A	A	A	B	B
Kukri_c41943_535	1A	11.83	B	B	A	B	A	A	A	B	A	B	A	B	B	B	B	A	B	B	B	A	B	B	A	B	B	B	B	A	B	A	B	B	B	A	A	B	A	B	A	A	B	A	A	A	A	B	B
tplb0061f07_961	1A	11.83	B	B	A	B	A	A	A	B	A	B	A	B	B	B	B	A	B	B	B	A	B	B	A	B	B	B	B	A	B	A	B	B	B	A	A	B	A	B	A	A	B	A	A	A	A	B	B
wsnp_Ex_c7965_13519586	1A	11.83	B	B	A	B	A	A	A	B	A	B	A	B	B	B	B	A	B	B	B	A	B	B	A	B	B	B	B	A	B	A	B	B	B	A	A	B	A	B	A	A	B	A	A	A	A	B	B
wsnp_Ku_c5756_10191339	1A	11.83	B	B	A	B	A	A	A	B	A	B	A	B	B	B	B	A	B	B	B	A	B	B	A	B	B	B	B	A	B	A	B	B	B	A	A	B	A	B	A	A	B	A	A	A	A	B	B
wsnp_Ra_c5485_9703900	1A	11.83	B	B	A	B	A	A	A	B	A	B	A	B	B	-	B	A	B	B	B	A	B	B	A	B	B	B	B	A	B	A	B	B	B	A	A	B	A	B	A	A	B	A	A	A	A	B	B
Tdurum_contig75476_167	1A	12.2317	B	B	A	B	A	A	A	B	A	B	A	B	B	-	B	A	B	B	B	A	B	B	A	B	B	B	B	A	B	A	B	B	B	A	A	B	A	B	A	A	B	A	A	A	A	B	B
BS00064608_51	1A	17.8552	B	B	A	B	B	B	A	B	A	B	A	B	B	B	B	A	B	B	B	B	B	B	B	B	B	B	B	A	B	A	B	B	B	A	A	B	A	B	A	A	B	A	A	A	A	B	B
BS00065419_51	1A	17.8552	B	B	A	B	B	B	A	B	A	B	A	B	B	B	B	A	B	B	B	B	B	B	B	B	B	B	B	A	B	A	B	B	B	A	A	B	A	B	A	A	B	A	A	A	A	B	B
Excalibur_c55677_217	1A	17.8552	B	B	A	B	B	B	A	B	A	B	A	B	B	B	B	A	B	B	B	B	B	B	B	B	B	B	B	A	B	A	B	B	B	A	A	B	A	B	A	A	B	A	A	A	A	B	B
RAC875_c64603_663	1A	17.8552	B	B	A	B	B	B	A	B	A	B	A	B	B	B	B	A	B	B	B	B	B	B	B	B	B	B	B	A	B	A	B	B	B	A	A	B	A	B	A	A	B	A	A	A	A	B	B
Ex_c3941_906	1A	24.509	B	B	A	B	B	B	A	B	A	B	A	B	A	B	B	A	B	B	A	B	B	B	B	A	B	A	B	B	B	A	B	B	B	A	A	B	A	B	A	A	B	A	A	A	A	B	B
Tdurum_contig34049_100	1A	24.509	B	B	A	B	B	B	A	B	A	B	A	B	A	B	B	A	B	B	A	B	B	B	B	A	B	A	B	B	B	A	B	B	B	A	A	B	A	B	A	A	B	A	A	A	A	B	B
wsnp_Ex_c48087_53105842	1A	27.2355	B	B	A	B	B	B	A	A	A	B	A	B	A	B	B	A	B	B	A	B	B	B	B	A	B	A	B	B	B	B	B	B	B	A	A	A	A	B	A	A	B	A	A	A	A	B	B
wsnp_Ku_rep_c101175_88380491	1A	27.2355	B	B	A	B	B	B	A	A	A	B	A	B	A	B	B	A	B	B	A	B	B	B	B	A	B	A	B	B	B	B	B	B	B	A	A	A	A	B	A	A	B	A	A	A	A	B	B
CAP7_c4833_141	1A	27.6261	B	B	A	B	B	B	A	A	A	B	A	B	A	B	B	A	B	B	A	B	B	B	B	A	B	A	B	B	B	B	B	B	B	A	A	A	A	B	A	A	B	A	A	A	A	B	B
CAP7_c4833_55	1A	27.6261	B	B	A	B	B	B	A	A	A	B	A	B	A	B	B	A	B	B	A	B	B	B	B	A	B	A	B	B	B	B	B	B	B	A	A	A	A	B	A	A	B	A	A	A	A	B	B
Kukri_c16098_95	1A	27.6261	B	B	A	B	B	B	A	A	A	B	A	B	A	B	B	A	B	B	A	B	B	B	B	A	B	A	B	B	B	B	B	B	B	A	A	A	A	B	A	A	B	A	A	A	A	B	B
RAC875_c1825_188	1A	27.6261	B	B	A	-	B	B	A	A	A	B	A	B	A	B	B	A	B	B	A	B	B	B	B	A	B	A	B	B	B	B	B	B	B	A	A	A	A	B	A	A	B	A	A	A	A	B	B
wsnp_Ex_c10783_17554146	1A	27.6261	B	B	A	B	B	B	A	A	A	B	A	B	A	B	B	A	B	B	A	B	B	B	B	A	B	A	B	B	B	B	B	B	B	A	A	A	A	B	A	A	B	A	A	A	A	B	B
wsnp_Ex_c10783_17555091	1A	27.6261	B	B	A	B	B	B	A	A	A	B	A	B	A	B	B	A	B	B	A	B	B	B	B	A	B	A	B	B	B	B	B	B	B	A	A	A	A	B	A	A	B	A	A	A	A	B	B
wsnp_Ku_c42878_50516167	1A	28.7982	B	B	A	B	B	B	A	A	A	B	A	B	A	B	B	A	B	B	A	B	B	B	B	A	B	A	B	B	B	B	A	A	B	A	A	A	A	B	A	A	B	A	A	A	A	B	B
Kukri_c7436_2259	1A	29.1873	B	B	A	B	B	B	A	A	A	B	A	B	A	B	B	A	B	B	A	B	B	B	B	A	B	A	B	B	B	B	A	A	B	A	A	A	A	B	A	A	B	A	A	A	A	B	B
RAC875_c8245_272	1A	29.1873	B	B	A	B	B	B	A	A	A	B	A	B	A	B	B	A	B	B	A	B	B	B	B	A	B	A	B	B	B	B	A	A	B	A	A	A	A	B	A	A	B	A	A	A	A	B	B
wsnp_Ex_c5323_9408829	1A	29.1873	B	B	A	B	B	B	A	A	A	B	A	B	A	B	B	A	B	B	A	B	B	B	B	A	B	A	B	B	B	B	A	A	B	A	A	A	A	B	A	A	B	A	A	A	A	B	B
wsnp_Ex_c5323_9409407	1A	29.1873	B	B	A	B	B	B	A	A	A	B	A	B	A	B	B	A	B	B	A	B	B	B	B	A	B	A	B	B	B	B	A	A	B	A	A	A	A	B	A	A	B	A	A	A	A	B	B
RAC875_c16820_419	1A	29.9656	B	B	A	B	B	B	A	A	A	B	A	B	A	B	B	A	B	B	A	B	B	B	B	A	B	A	B	B	B	B	A	A	B	A	A	A	A	B	A	A	B	A	A	A	A	B	B
Excalibur_c25050_372	1A	30.7469	B	B	A	B	B	B	A	A	A	B	A	B	A	B	B	A	B	B	A	B	B	B	B	A	B	A	B	B	B	B	A	A	B	A	A	A	A	B	A	A	B	A	A	A	A	B	B
BobWhite_c23763_350	1A	31.5313	B	B	A	B	B	B	A	A	A	B	A	B	A	B	B	A	B	B	A	B	B	B	B	A	B	A	B	B	A	B	A	A	B	A	A	A	A	B	A	A	B	A	A	A	A	B	B
BobWhite_c4384_262	1A	31.5313	B	B	A	B	B	B	A	A	A	B	A	B	A	B	B	A	B	B	A	B	B	B	B	A	B	A	B	B	A	B	A	A	B	A	A	A	A	B	A	A	B	A	A	A	A	B	B
BS00065005_51	1A	31.5313	B	B	A	B	B	B	A	A	A	B	A	B	A	B	B	A	B	B	A	B	B	B	B	A	B	A	B	B	A	B	A	A	B	A	A	A	A	B	A	A	B	A	A	A	A	B	B
Kukri_c13136_1363	1A	31.5313	B	B	A	B	B	B	A	A	A	B	A	B	A	B	B	A	B	B	A	B	B	B	B	A	B	A	B	B	A	B	A	A	B	A	A	A	A	B	A	A	B	A	A	A	A	B	B
RAC875_c14926_589	1A	31.5313	B	B	A	B	B	B	A	A	A	B	A	B	A	B	B	A	B	B	A	B	B	B	B	A	B	A	B	B	A	B	A	A	B	A	A	A	A	B	A	A	B	A	A	A	A	B	B
wsnp_BF484606A_Ta_2_3	1A	31.5313	B	B	A	B	B	B	A	A	A	B	A	B	A	B	B	A	B	B	A	B	B	B	B	A	B	A	B	B	A	B	A	A	B	A	A	A	A	B	A	A	B	A	A	A	A	B	B
wsnp_Ku_c11896_19337444	1A	31.5313	B	B	A	B	B	B	A	A	A	B	A	B	A	B	B	A	B	B	A	B	B	B	B	A	B	A	B	B	A	B	A	A	B	A	A	A	A	B	A	A	B	A	A	A	A	B	B
IAAV5252	1A	32.3187	B	B	A	B	B	B	A	A	A	B	A	B	A	B	B	A	B	B	A	B	B	B	B	A	B	A	B	B	A	B	A	A	B	A	A	A	A	B	A	A	B	A	A	A	A	B	B
Kukri_c12534_559	1A	32.3187	B	B	A	B	B	B	A	A	A	B	A	B	A	B	B	A	B	B	A	B	B	B	B	A	B	A	B	B	A	B	A	A	B	A	A	A	A	B	A	A	B	A	A	A	A	B	B
Kukri_c31964_109	1A	32.3187	B	B	A	B	B	B	A	A	A	B	A	B	A	B	B	A	B	B	A	B	B	B	B	A	B	A	B	B	A	B	A	A	B	A	A	A	A	B	A	A	B	A	A	A	A	B	B
Kukri_c31964_56	1A	32.3187	B	B	A	B	B	B	A	A	A	B	A	B	A	B	B	A	B	B	A	B	B	B	B	A	B	A	B	B	A	B	A	A	B	A	A	A	A	B	A	A	B	A	A	A	A	B	B
Kukri_rep_c102900_1715	1A	32.3187	B	B	A	B	B	B	A	A	A	B	A	B	A	B	B	A	B	B	A	B	B	B	B	A	B	A	B	B	A	B	A	A	B	A	A	A	A	B	A	A	B	A	A	A	A	B	B
Tdurum_contig13937_2280	1A	32.3187	B	B	A	B	B	B	A	A	A	B	A	B	A	B	B	A	B	B	A	B	B	B	B	A	B	A	B	B	A	B	A	A	B	A	A	A	A	B	A	A	B	A	A	A	A	B	B
Tdurum_contig8382_300	1A	32.3187	B	B	A	B	B	B	A	A	A	B	A	B	A	B	B	A	B	B	A	B	B	B	B	A	B	A	B	B	A	B	A	A	B	A	A	A	A	B	A	A	B	A	A	A	A	B	B
wsnp_Ra_c26191_35761997	1A	32.3187	B	B	A	B	B	B	A	A	A	B	A	B	A	B	B	A	B	B	A	B	B	B	B	A	B	A	B	B	A	B	A	A	B	A	A	A	A	B	A	A	B	A	A	A	A	B	B
RAC875_rep_c107325_644	1A	33.8879	B	B	A	B	B	B	A	A	A	B	A	B	A	B	B	A	B	B	A	B	B	B	B	A	B	A	B	B	A	B	A	A	B	A	A	A	A	B	A	A	B	A	B	A	A	B	B
BobWhite_c4499_153	1A	34.277	B	B	A	B	B	B	A	A	A	B	A	B	A	B	B	A	B	B	A	B	B	B	B	A	B	A	B	B	A	B	A	A	B	A	A	A	A	B	A	A	B	A	B	A	A	B	B
BS00084022_51	1A	34.277	B	B	A	B	B	B	A	A	A	B	A	B	A	B	B	A	B	B	A	B	B	B	B	A	B	A	B	B	A	B	A	A	B	A	A	A	A	B	A	A	B	A	B	A	A	B	B
Excalibur_rep_c85213_146	1A	36.2311	B	B	A	-	B	B	A	A	A	B	A	B	A	B	B	A	B	B	A	B	B	B	B	A	B	A	B	B	A	B	A	A	B	A	A	A	A	B	A	A	B	A	B	A	A	B	B
IACX1465	1A	36.6217	B	B	A	B	B	B	A	A	A	B	A	B	A	B	B	A	B	B	A	B	B	B	B	A	B	A	B	B	A	B	A	A	B	A	-	A	A	A	A	A	B	A	A	A	A	B	B
Kukri_c82555_88	1A	36.6217	B	B	A	B	B	B	A	A	A	B	A	B	A	B	B	A	B	B	A	B	B	B	B	A	B	A	B	B	A	B	A	A	B	A	A	A	A	A	A	A	B	A	B	A	A	B	B
Tdurum_contig13946_329	1A	36.6217	B	B	A	B	B	B	A	A	A	B	A	B	A	B	B	A	B	B	A	B	B	B	B	A	B	A	B	B	A	B	A	A	B	A	A	A	A	A	A	A	B	A	A	A	A	B	B
Tdurum_contig77289_179	1A	36.6217	B	B	A	B	B	B	A	A	A	B	A	B	A	B	B	A	B	B	A	B	B	B	B	A	B	A	B	B	A	B	A	A	B	A	A	A	A	A	A	A	B	A	B	A	A	B	B
BS00012210_51	1A	40.998	B	B	A	B	B	B	A	A	A	B	A	B	A	B	B	A	B	B	A	B	B	B	B	A	B	A	B	B	A	B	A	A	B	A	A	A	A	A	B	A	B	A	B	A	A	B	B
IAAV5652	1A	40.998	B	B	A	B	B	B	A	A	A	B	A	B	A	B	B	A	B	B	A	B	B	B	B	A	B	A	B	B	A	B	A	A	B	A	A	A	A	A	B	A	B	A	B	A	A	B	B
BS00013227_51	1A	45.3395	B	B	A	B	B	B	A	A	A	B	A	B	A	B	B	A	B	B	A	B	B	B	B	A	B	A	B	B	A	B	A	A	B	A	A	A	A	A	B	A	B	A	A	A	A	B	A
BS00022426_51	1A	45.3395	B	B	A	B	B	B	A	A	A	B	A	B	A	B	B	A	B	B	A	B	B	B	B	A	B	A	B	B	A	B	A	A	B	A	A	A	A	A	B	A	B	A	A	A	A	B	A
BS00022870_51	1A	45.3395	B	B	A	B	B	B	A	A	A	B	A	B	A	B	B	A	B	B	A	B	B	B	B	A	B	A	B	B	A	B	A	A	B	A	A	A	A	A	B	A	B	A	A	A	A	B	A
BS00067339_51	1A	45.3395	B	B	A	B	B	B	A	A	A	B	A	B	A	B	B	A	B	B	A	B	B	B	B	A	B	A	B	B	A	B	A	A	B	A	A	A	A	A	B	A	B	A	A	A	A	B	A
BS00110151_51	1A	45.3395	B	B	A	B	B	B	A	A	A	B	A	B	A	B	B	A	B	B	A	B	B	B	B	A	B	A	B	B	A	B	A	A	B	A	A	A	A	A	B	A	B	A	A	A	A	B	A
Excalibur_c12215_352	1A	45.3395	B	B	A	B	B	B	A	A	A	B	A	B	A	B	B	A	B	B	A	B	B	B	B	A	B	A	B	B	A	B	A	A	B	A	A	A	A	A	B	A	B	A	A	A	A	B	A
Kukri_c3150_341	1A	45.3395	B	B	A	B	B	B	A	A	A	B	A	B	A	B	B	A	B	B	A	B	B	B	B	A	B	A	B	B	A	B	A	A	B	A	A	A	A	A	B	A	B	A	A	A	A	B	A
Kukri_c49776_192	1A	45.3395	B	B	A	B	B	B	A	A	A	B	A	B	A	B	B	A	B	B	A	B	B	B	B	A	B	A	B	B	A	B	A	A	B	A	A	A	A	A	B	A	B	A	A	A	A	B	A
Ra_c27593_460	1A	45.3395	B	B	A	B	B	B	A	A	A	B	A	B	A	B	B	A	B	B	A	B	B	B	B	A	B	A	B	B	A	B	A	A	B	A	A	A	A	A	B	A	B	A	A	A	A	B	A
RAC875_c18749_87	1A	45.3395	B	B	A	B	B	B	A	A	A	B	A	B	A	B	B	A	B	B	A	B	B	B	B	A	B	A	B	B	A	B	A	A	B	A	A	A	A	A	B	A	B	A	A	A	A	B	A
RAC875_c65431_351	1A	45.3395	B	B	A	B	B	B	A	A	A	B	A	B	A	B	B	A	B	B	A	B	B	B	B	A	B	A	B	B	A	B	A	A	B	A	A	A	A	A	B	A	B	A	A	A	A	B	A
RFL_Contig3232_1224	1A	45.3395	B	B	A	B	B	B	A	A	A	B	A	B	A	B	B	A	B	B	A	B	B	B	B	A	B	A	B	B	A	B	A	A	B	A	A	A	A	A	B	A	B	A	A	A	A	B	A
Tdurum_contig5008_556	1A	45.3395	B	B	A	B	B	B	A	A	A	B	A	B	A	B	B	A	B	B	A	B	B	B	B	A	B	A	B	B	A	B	A	A	B	A	A	A	A	A	B	A	B	A	A	A	A	B	A
Tdurum_contig5008_635	1A	45.3395	B	B	A	B	B	B	A	A	A	B	A	B	A	B	B	A	B	B	A	B	B	B	B	A	B	A	B	B	A	B	A	A	B	A	A	A	A	A	B	A	B	A	A	A	A	B	A
Tdurum_contig69753_513	1A	45.3395	B	B	A	B	B	B	A	A	A	B	A	B	A	B	B	A	B	B	A	B	B	B	B	A	B	A	B	B	A	B	A	A	B	A	A	A	A	A	B	A	B	A	A	A	A	B	A
Tdurum_contig9199_714	1A	45.3395	B	B	A	B	B	B	A	A	A	B	A	B	A	B	B	A	B	B	A	B	B	B	B	A	B	A	B	B	A	B	A	A	B	A	A	A	A	A	B	A	B	A	A	A	A	B	A
tplb0032k01_549	1A	45.3395	B	B	A	-	B	B	A	A	A	B	A	B	A	B	B	A	B	B	A	B	B	B	B	A	B	A	B	B	A	B	A	A	B	A	A	A	A	A	B	A	B	A	A	A	A	B	A
Kukri_c23985_166	1A	45.7333	B	B	A	B	B	B	A	A	A	B	A	B	A	B	B	A	B	B	A	B	B	B	B	A	B	A	B	B	A	B	A	A	B	A	A	A	A	A	B	A	B	A	A	A	A	B	A
Kukri_c23985_229	1A	45.7333	B	B	A	B	B	B	A	A	A	B	A	B	A	B	B	A	B	B	A	B	B	B	B	A	B	A	B	B	A	B	A	A	B	A	A	A	A	A	B	A	B	A	A	A	A	B	A
Kukri_rep_c107771_588	1A	45.7333	B	B	A	B	B	B	A	A	A	B	A	B	A	B	B	A	B	B	A	B	B	B	B	A	B	A	B	B	A	B	A	A	B	A	A	A	A	A	B	A	B	A	A	A	A	B	A
tplb0052b04_1651	1A	45.7333	B	B	A	B	B	B	A	A	A	B	A	B	A	B	B	A	B	B	A	B	B	B	B	A	B	A	B	B	A	B	A	A	B	A	A	A	A	A	B	A	B	A	A	A	A	B	A
wsnp_BF478737A_Ta_2_1	1A	53.6103	B	B	A	B	B	B	A	A	A	B	A	B	A	B	B	A	B	B	A	B	B	B	B	A	B	A	B	B	A	A	A	A	B	A	A	A	A	A	B	A	B	A	A	A	A	A	A
BS00026015_51	1A	54.4009	B	B	A	B	B	B	A	B	A	B	A	B	A	B	B	A	B	B	A	B	B	B	B	A	B	A	B	B	A	A	A	A	B	A	A	A	A	A	B	A	B	A	A	A	A	A	A
BS00063363_51	1A	54.4009	B	B	A	-	B	B	A	B	A	B	A	B	A	B	B	A	B	B	A	B	B	-	B	A	B	A	B	B	A	A	A	A	B	A	A	A	A	A	B	A	B	A	A	A	A	A	A
IACX500	1A	54.4009	B	B	A	B	B	B	A	B	A	B	A	B	A	B	B	A	B	B	A	B	B	B	B	A	B	A	B	B	A	A	A	A	B	A	A	A	A	A	B	A	B	A	A	A	A	A	A
JD_c50373_20	1A	54.4009	B	-	A	-	B	B	A	B	A	B	A	B	A	B	B	A	B	B	A	B	B	B	B	A	B	A	B	B	A	A	A	A	B	A	A	A	A	A	B	A	B	A	A	A	A	A	A
RAC875_c2313_887	1A	54.4009	B	B	A	B	B	B	A	B	A	B	A	B	A	B	B	A	B	B	A	B	B	B	B	A	B	A	B	B	A	A	A	A	B	A	A	A	A	A	B	A	B	A	A	A	A	A	A
RFL_Contig1563_1180	1A	54.4009	B	B	A	B	B	B	A	B	A	B	A	B	A	B	B	A	B	B	A	B	B	B	B	A	B	A	B	B	A	A	A	A	B	A	A	A	A	A	B	A	B	-	A	A	-	A	A
wsnp_CAP11_c3968_1874257	1A	54.4009	B	B	A	B	B	B	A	B	A	B	A	B	A	B	B	A	B	B	A	B	B	B	B	A	B	A	B	B	A	A	A	A	B	A	A	A	A	A	B	A	B	A	A	A	A	A	-
wsnp_Ex_c6020_10548131	1A	54.4009	B	B	A	-	B	B	A	B	A	B	A	B	A	B	B	A	B	B	A	B	B	B	B	A	B	A	B	B	A	A	A	A	B	A	A	A	A	A	B	A	B	A	A	A	A	A	A
wsnp_Ra_c26956_36503468	1A	54.4009	B	B	A	B	B	B	A	B	A	B	A	B	A	B	B	A	B	B	A	B	B	B	B	A	B	A	B	B	A	A	A	A	B	A	A	A	A	A	B	A	B	A	A	A	A	A	A
BobWhite_c13867_217	1A	55.6011	B	B	A	B	B	B	A	B	A	B	A	B	A	B	B	A	B	B	A	B	B	B	B	A	B	A	B	B	A	A	A	A	B	A	A	A	A	A	B	A	B	A	A	A	A	A	A
BobWhite_c1488_504	1A	55.6011	B	B	A	B	B	B	A	B	A	B	A	B	A	B	B	A	B	B	A	B	B	B	B	A	B	A	B	B	A	A	A	A	B	A	A	A	A	A	B	A	B	A	A	A	A	A	A
BobWhite_c20703_141	1A	55.6011	B	B	A	B	B	B	A	B	A	B	A	B	A	B	B	A	B	B	A	B	B	B	B	A	B	A	B	B	A	A	A	A	B	A	A	A	A	A	B	A	B	A	A	A	A	A	A
BobWhite_c22256_79	1A	55.6011	B	B	A	B	B	B	A	B	A	B	A	B	A	B	B	A	B	B	A	B	B	B	B	A	B	A	B	B	A	A	A	A	B	A	A	A	A	A	B	A	B	A	-	A	A	A	A
BobWhite_c24113_529	1A	55.6011	B	B	A	B	B	B	A	B	A	B	A	B	A	B	B	A	B	B	A	B	B	B	B	A	B	A	B	B	A	A	A	A	B	A	A	A	A	A	B	A	B	A	A	A	A	A	A
BobWhite_c2506_332	1A	55.6011	B	B	A	B	B	B	A	B	A	B	A	B	A	B	B	A	B	B	A	B	B	B	B	A	B	A	B	B	A	A	A	A	B	A	A	A	A	A	B	A	B	A	A	A	A	A	A
BobWhite_c40914_538	1A	55.6011	B	B	A	B	B	B	A	B	A	B	A	B	A	B	B	A	B	B	A	B	B	B	B	A	B	A	B	B	A	A	A	A	B	A	A	A	A	A	B	A	B	A	A	A	A	A	A
BobWhite_c44224_71	1A	55.6011	B	B	A	B	B	B	A	B	A	B	A	B	A	B	B	A	B	B	A	B	B	B	B	A	B	A	B	B	A	A	A	A	B	A	A	A	A	A	B	A	B	A	A	A	A	A	A
BobWhite_c45409_389	1A	55.6011	B	B	A	B	B	B	A	B	A	B	A	B	A	B	B	A	B	B	A	B	B	B	B	A	B	A	B	B	A	A	A	A	B	A	A	A	A	A	B	A	B	A	A	A	A	A	A
BobWhite_c46349_402	1A	55.6011	B	B	A	B	B	B	A	B	A	B	A	B	A	B	B	A	B	B	A	B	B	B	B	A	B	A	B	B	A	A	A	A	B	A	A	A	A	A	B	A	B	A	A	A	A	A	A
BS00003758_51	1A	55.6011	B	B	A	B	B	B	A	B	A	B	A	B	A	B	B	A	B	B	A	B	B	B	B	A	B	A	B	B	A	A	A	A	B	A	A	A	A	A	B	A	B	A	A	A	A	A	A
BS00003813_51	1A	55.6011	B	B	A	B	B	B	A	B	A	B	A	B	A	B	B	A	B	B	A	B	B	B	B	A	B	A	B	B	A	A	A	A	B	A	A	A	A	A	B	A	B	A	A	A	A	A	A
BS00008865_51	1A	55.6011	B	B	A	B	B	B	A	B	A	B	A	B	A	B	B	A	B	B	A	B	B	B	B	A	B	A	B	B	A	A	A	A	B	A	A	A	A	A	B	A	B	A	A	A	A	A	A
BS00010004_51	1A	55.6011	B	B	A	B	B	B	A	B	A	B	A	B	A	B	B	A	B	B	A	B	B	B	B	A	B	A	B	B	A	A	A	A	B	A	A	A	A	A	B	A	B	A	A	A	A	A	A
BS00010287_51	1A	55.6011	B	B	A	B	B	B	A	B	A	B	A	B	A	B	B	A	B	B	A	B	B	B	B	A	B	A	B	B	A	A	A	A	B	A	A	A	A	A	B	A	B	A	A	A	A	A	A
BS00011286_51	1A	55.6011	B	B	A	B	B	B	A	B	A	B	A	B	A	B	B	A	B	B	A	B	B	B	B	A	B	A	B	B	A	A	A	A	B	A	A	A	A	A	B	A	B	A	A	A	A	A	A
BS00011683_51	1A	55.6011	B	B	A	B	B	B	A	B	A	B	A	B	A	B	B	A	B	B	A	B	B	B	B	A	B	A	B	B	A	A	A	A	B	A	A	A	A	A	B	A	B	A	A	A	A	A	A
BS00011835_51	1A	55.6011	B	B	A	B	B	B	A	B	A	B	A	B	A	B	B	A	B	B	A	B	B	B	B	A	B	A	B	B	A	A	A	A	B	A	A	A	A	A	B	A	B	A	-	A	A	A	A
BS00021730_51	1A	55.6011	B	B	A	B	B	B	A	B	A	B	A	B	A	B	B	A	B	B	A	B	B	B	B	A	B	A	B	B	A	A	A	A	B	A	A	A	A	A	B	A	B	A	A	A	A	A	A
BS00021895_51	1A	55.6011	B	B	A	B	B	B	A	B	A	B	A	B	A	B	B	A	B	B	A	B	B	B	B	A	B	A	B	B	A	A	A	A	B	A	A	A	A	A	B	A	B	A	A	A	A	A	A
BS00022201_51	1A	55.6011	B	B	A	B	B	B	A	B	A	B	A	B	A	B	B	A	B	B	A	B	B	B	B	A	B	A	B	B	A	A	A	A	B	A	A	A	A	A	B	A	B	A	A	A	A	A	A
BS00022207_51	1A	55.6011	B	B	A	B	B	B	A	B	A	B	A	B	A	B	B	A	B	B	A	B	B	B	B	A	B	A	B	B	A	A	A	A	B	A	A	A	A	A	B	A	B	A	A	A	A	A	A
BS00022216_51	1A	55.6011	B	B	A	B	B	B	A	B	A	B	A	B	A	B	B	A	B	B	A	B	B	B	B	A	B	A	B	B	A	A	A	A	B	A	A	A	A	A	B	A	B	A	A	A	A	A	A
BS00022217_51	1A	55.6011	B	B	A	B	B	B	A	B	A	B	A	B	A	B	B	A	B	B	A	B	B	B	B	A	B	A	B	B	A	A	A	A	B	A	A	A	A	A	B	A	B	A	A	A	A	A	A
BS00026917_51	1A	55.6011	B	B	A	B	B	B	A	B	A	B	A	B	A	B	B	A	B	B	A	B	B	B	B	A	B	A	B	B	A	A	A	A	B	A	A	A	A	A	B	A	B	A	A	A	A	A	A
BS00028874_51	1A	55.6011	B	B	A	B	B	B	A	B	A	B	A	B	A	B	B	A	B	B	A	B	B	B	B	A	B	A	B	B	A	A	A	A	B	A	A	A	A	A	B	A	B	A	A	A	A	A	A
BS00030644_51	1A	55.6011	B	B	A	B	B	B	A	B	A	B	A	B	A	B	B	A	B	B	A	B	B	B	B	A	B	A	B	B	A	A	A	A	B	A	A	A	A	A	B	A	B	A	A	A	A	A	A
BS00033760_51	1A	55.6011	B	B	A	B	B	B	A	B	A	B	A	B	A	B	B	A	B	B	A	B	B	B	B	A	B	A	B	B	A	A	A	A	B	A	A	A	A	A	B	A	B	A	A	A	A	A	A
BS00037007_51	1A	55.6011	B	B	A	B	B	B	A	B	A	B	A	B	A	B	B	A	B	B	A	B	B	B	B	A	B	A	B	B	A	A	A	A	B	A	A	A	A	A	B	A	B	A	A	A	A	A	A
BS00037255_51	1A	55.6011	B	B	A	B	B	B	A	B	A	B	A	B	A	B	B	A	B	B	A	B	B	B	B	A	B	A	B	B	A	A	A	A	B	A	A	A	A	A	B	A	B	A	A	A	A	A	A
BS00044052_51	1A	55.6011	B	B	A	B	B	B	A	B	A	B	A	B	A	B	B	A	B	B	A	B	B	B	B	A	B	A	B	B	A	A	A	A	B	A	A	A	A	A	B	A	B	A	A	A	A	A	A
BS00048117_51	1A	55.6011	B	B	A	B	B	B	A	B	A	B	A	B	A	B	B	A	B	B	A	B	B	B	B	A	B	A	B	B	A	A	A	A	B	A	A	A	A	A	B	A	B	A	A	A	A	A	A
BS00048118_51	1A	55.6011	B	B	A	B	B	B	A	B	A	B	A	B	A	B	B	A	B	B	A	B	B	B	B	A	B	A	B	B	A	A	A	A	B	A	A	A	A	A	B	A	B	A	A	A	A	A	A
BS00048887_51	1A	55.6011	B	B	A	B	B	B	A	B	A	B	A	B	A	B	B	A	B	B	A	B	B	B	B	A	B	A	B	B	A	A	A	A	B	A	A	A	A	A	B	A	B	A	A	A	A	A	A
BS00062965_51	1A	55.6011	B	B	A	B	B	B	A	B	A	B	A	B	A	B	B	A	B	B	A	B	B	B	B	A	B	A	B	B	A	A	A	A	B	A	A	A	A	A	B	A	B	A	A	A	A	A	A
BS00062969_51	1A	55.6011	B	B	A	B	B	B	A	B	A	B	A	B	A	B	B	A	B	B	A	B	B	B	B	A	B	A	B	B	A	A	A	A	B	A	A	A	A	A	B	A	B	A	A	A	A	A	A
BS00063063_51	1A	55.6011	B	B	A	B	B	B	A	B	A	B	A	B	A	B	B	A	B	B	A	B	B	B	B	A	B	A	B	B	A	A	A	A	B	A	A	A	A	A	B	A	B	A	A	A	A	A	A
BS00064357_51	1A	55.6011	B	B	A	B	B	B	A	B	A	B	A	B	A	B	B	A	B	B	A	B	B	B	B	A	B	A	B	B	A	A	A	A	B	A	A	A	A	A	B	A	B	A	A	A	A	A	A
BS00066308_51	1A	55.6011	B	B	A	B	B	B	A	B	A	B	A	B	A	B	B	A	B	B	A	B	B	B	B	A	B	A	B	B	A	A	A	A	B	A	A	A	A	A	B	A	B	A	A	A	A	A	A
BS00066549_51	1A	55.6011	B	B	A	B	B	B	A	B	A	B	A	B	A	B	B	A	B	B	A	B	B	B	B	A	B	A	B	B	A	A	A	A	B	A	A	A	A	A	B	A	B	A	A	A	A	A	A
BS00067277_51	1A	55.6011	B	B	A	B	B	B	A	B	A	B	A	B	A	B	B	A	B	B	A	B	B	B	B	A	B	A	B	B	A	A	A	A	B	A	A	A	A	A	B	A	B	A	A	A	A	A	A
BS00067330_51	1A	55.6011	B	B	A	B	B	B	A	B	A	B	A	B	A	B	B	A	B	B	A	B	B	B	B	A	B	A	B	B	A	A	A	A	B	A	A	A	A	A	B	A	B	A	A	A	A	A	A
BS00068036_51	1A	55.6011	B	B	A	B	B	B	A	B	A	B	A	B	A	B	B	A	B	B	A	B	B	B	B	A	B	A	B	B	A	A	A	A	B	A	A	A	A	A	B	A	B	A	A	A	A	A	A
BS00069117_51	1A	55.6011	B	B	A	B	B	B	A	B	A	B	A	B	A	B	B	A	B	B	A	B	B	B	B	A	B	A	B	B	A	A	A	A	B	A	A	A	A	A	B	A	B	A	A	A	A	A	A
BS00076538_51	1A	55.6011	B	B	A	B	B	B	A	B	A	B	A	B	A	B	B	A	B	B	A	B	B	B	B	A	B	A	B	B	A	A	A	A	B	A	A	A	A	A	B	A	B	A	A	A	A	A	A
BS00076668_51	1A	55.6011	B	B	A	B	B	B	A	B	A	B	A	B	A	B	B	A	B	B	A	B	B	B	B	A	B	A	B	B	A	A	A	A	B	A	A	A	A	A	B	A	B	A	A	A	A	A	A
BS00077815_51	1A	55.6011	B	B	A	B	B	B	A	B	A	B	A	B	A	B	B	A	B	B	A	B	B	B	B	A	B	A	B	B	A	A	A	A	B	A	A	A	A	A	B	A	B	A	A	A	A	A	A
BS00078977_51	1A	55.6011	B	B	A	B	B	B	A	B	A	B	A	B	A	B	B	A	B	B	A	B	B	B	B	A	B	A	B	B	A	A	A	A	B	A	A	A	A	A	B	A	B	A	A	A	A	A	A
BS00080438_51	1A	55.6011	B	B	A	B	B	B	A	B	A	B	A	B	A	B	B	A	B	B	A	B	B	B	B	A	B	A	B	B	A	A	A	A	B	A	A	A	A	A	B	A	B	A	A	A	A	A	A
BS00087437_51	1A	55.6011	B	B	A	B	B	B	A	B	A	B	A	B	A	B	B	A	B	B	A	B	B	B	B	A	B	A	B	B	A	A	A	A	B	A	A	A	A	A	B	A	B	A	A	A	A	A	A
BS00090408_51	1A	55.6011	B	B	A	B	B	B	A	B	A	B	A	B	A	B	B	A	B	B	A	B	B	B	B	A	B	A	B	B	A	A	A	A	B	A	A	A	A	A	B	A	B	A	A	A	A	A	A
BS00090634_51	1A	55.6011	B	B	A	B	B	B	A	B	A	B	A	B	A	B	B	A	B	B	A	B	B	B	B	A	B	A	B	B	A	A	A	A	B	A	A	A	A	A	B	A	B	A	A	A	A	A	A
BS00092422_51	1A	55.6011	B	B	A	B	B	B	A	B	A	B	A	B	A	B	B	A	B	B	A	B	B	B	B	A	B	A	B	B	A	A	A	A	B	A	A	A	A	A	B	A	B	A	A	A	A	A	A
BS00102492_51	1A	55.6011	B	B	A	B	B	B	A	B	A	B	A	B	A	B	B	A	B	B	A	B	B	B	B	A	B	A	B	B	A	A	A	A	B	A	A	A	A	A	B	A	B	A	A	A	A	A	A
BS00110039_51	1A	55.6011	B	B	A	B	B	B	A	B	A	B	A	B	A	B	B	A	B	B	A	B	B	B	B	A	B	A	B	B	A	A	A	A	B	A	A	A	A	A	B	A	B	A	A	A	A	A	A
CAP11_c2984_419	1A	55.6011	B	B	A	B	B	B	A	B	A	B	A	B	A	B	B	A	B	B	A	B	B	B	B	A	B	A	B	B	A	A	A	A	B	A	A	A	A	A	B	A	B	A	A	A	A	A	A
CAP11_c6014_160	1A	55.6011	B	B	A	B	B	B	A	B	A	B	A	B	A	B	B	A	B	B	A	B	B	B	B	A	B	A	B	B	A	A	A	A	B	A	A	A	A	A	B	A	B	A	A	A	A	A	A
CAP12_c6266_187	1A	55.6011	B	B	A	B	B	B	A	B	A	B	A	B	A	B	B	A	B	B	A	B	B	B	B	A	B	A	B	B	A	A	A	A	B	A	A	A	A	A	B	A	B	A	A	A	A	A	A
CAP12_c6266_298	1A	55.6011	B	B	A	B	B	B	A	B	A	B	A	B	A	B	B	A	B	B	A	B	B	B	B	A	B	A	B	B	A	A	A	A	B	A	A	A	A	A	B	A	B	A	A	A	A	A	A
CAP12_c6266_339	1A	55.6011	B	B	A	B	B	B	A	B	A	B	A	B	A	B	B	A	B	B	A	B	B	B	B	A	B	A	B	B	A	A	A	A	B	A	A	A	A	A	B	A	B	A	A	A	A	A	A
CAP7_c3269_236	1A	55.6011	B	B	A	B	B	B	A	B	A	B	A	B	A	B	B	A	B	B	A	B	B	B	B	A	B	A	B	B	A	A	A	A	B	A	A	A	A	A	B	A	B	A	A	A	A	A	A
CAP8_c2843_226	1A	55.6011	B	B	A	B	B	B	A	B	A	B	A	B	A	B	B	A	B	B	A	B	B	B	B	A	B	A	B	B	A	A	A	A	B	A	A	A	A	A	B	A	B	A	A	A	A	A	A
CAP8_c4897_397	1A	55.6011	B	B	A	B	B	B	A	B	A	B	A	B	A	B	B	A	B	B	A	B	B	B	B	A	B	A	B	B	A	A	A	A	B	A	A	A	A	A	B	A	B	A	A	A	A	A	A
CAP8_c806_297	1A	55.6011	B	B	A	B	B	B	A	B	A	B	A	B	A	B	B	A	B	B	A	B	B	B	B	A	B	A	B	B	A	A	A	A	B	A	A	A	A	A	B	A	B	A	A	A	A	A	A
CAP8_rep_c7560_159	1A	55.6011	B	B	A	B	B	B	A	B	A	B	A	B	A	B	B	A	B	B	A	B	B	B	B	A	B	A	B	B	A	A	A	A	B	A	A	A	A	A	B	A	B	A	A	A	A	A	A
Ex_c12763_662	1A	55.6011	B	B	A	B	B	B	A	B	A	B	A	B	A	B	B	A	B	B	A	B	B	B	B	A	B	A	B	B	A	A	A	A	B	A	A	A	A	A	B	A	B	A	A	A	A	A	A
Ex_c14515_218	1A	55.6011	B	B	A	B	B	B	A	B	A	B	A	B	A	B	B	A	B	B	A	B	B	B	B	A	B	A	B	B	A	A	A	A	B	A	A	A	A	A	B	A	B	A	A	A	A	A	-
Ex_c14515_220	1A	55.6011	B	B	A	B	B	B	A	B	A	B	A	B	A	B	B	A	B	B	A	B	B	B	B	A	B	A	B	B	A	A	A	A	B	A	A	A	A	A	B	A	B	A	A	A	A	A	A
Ex_c23451_720	1A	55.6011	B	B	A	B	B	B	A	B	A	B	A	B	A	B	B	A	B	B	A	B	B	B	B	A	B	A	B	B	A	A	A	A	B	A	A	A	A	A	B	A	B	A	A	A	A	A	A
Ex_c2389_1633	1A	55.6011	B	B	A	B	B	B	A	B	A	B	A	B	A	B	B	A	B	B	A	B	B	B	B	A	B	A	B	B	A	A	A	A	B	A	A	A	A	A	B	A	B	A	A	A	A	A	A
Ex_c2389_1634	1A	55.6011	B	B	A	B	B	B	A	B	A	B	A	B	A	B	B	A	B	B	A	B	B	B	B	A	B	A	B	B	A	A	A	A	B	A	A	A	A	A	B	A	B	A	A	A	A	A	A
Ex_c2389_1828	1A	55.6011	B	B	A	B	B	B	A	B	A	B	A	B	A	B	B	A	B	B	A	B	B	B	B	A	B	A	B	B	A	A	A	A	B	A	A	A	A	A	B	A	B	A	A	A	A	A	A
Ex_c3799_2429	1A	55.6011	B	B	A	B	B	B	A	B	A	B	A	B	A	B	B	A	B	B	A	B	B	B	B	A	B	A	B	B	A	A	A	A	B	A	A	A	A	A	B	A	B	A	A	A	A	A	A
Ex_c759_2378	1A	55.6011	B	B	A	B	B	B	A	B	A	B	A	B	A	B	B	A	B	B	A	B	B	B	B	A	B	A	B	B	A	A	A	A	B	A	A	A	A	A	B	A	B	A	A	A	A	A	A
Ex_c801_555	1A	55.6011	B	B	A	B	B	B	A	B	A	B	A	B	A	B	B	A	B	B	A	B	B	B	B	A	B	A	B	B	A	A	A	A	B	A	A	A	A	A	B	A	B	A	A	A	A	A	A
Ex_c801_820	1A	55.6011	B	B	A	B	B	B	A	B	A	B	A	B	A	B	B	A	B	B	A	B	B	B	B	A	B	A	B	B	A	A	A	A	B	A	A	A	A	A	B	A	B	A	A	A	A	A	A
Excalibur_c102582_360	1A	55.6011	B	B	A	B	B	B	A	B	A	B	A	B	A	B	B	A	B	B	A	B	B	B	B	A	B	A	B	B	A	A	A	A	B	A	A	A	A	A	B	A	B	A	A	A	A	A	A
Excalibur_c11374_1126	1A	55.6011	B	B	A	B	B	B	A	B	A	B	A	B	A	B	B	A	B	B	A	B	B	B	B	A	B	A	B	B	A	A	A	A	B	A	A	A	A	A	B	A	B	A	A	A	A	A	A
Excalibur_c14943_695	1A	55.6011	B	B	A	B	B	B	A	B	A	B	A	B	A	B	B	A	B	B	A	B	B	B	B	A	B	A	B	B	A	A	A	A	B	A	A	A	A	A	B	A	B	A	A	A	A	A	A
Excalibur_c15098_591	1A	55.6011	B	B	A	B	B	B	A	B	A	B	A	B	A	B	B	A	B	B	A	B	B	B	B	A	B	A	B	B	A	A	A	A	B	A	A	A	A	A	B	A	B	A	A	A	A	A	A
Excalibur_c17872_137	1A	55.6011	B	B	A	B	B	B	A	B	A	B	A	B	A	B	B	A	B	B	A	B	B	B	B	A	B	A	B	B	A	A	A	A	B	A	A	A	A	A	B	A	B	A	A	A	A	A	A
Excalibur_c20133_87	1A	55.6011	B	B	A	B	B	B	A	B	A	B	A	B	A	B	B	A	B	B	A	B	B	B	B	A	B	A	B	B	A	A	A	A	B	A	A	A	A	A	B	A	B	A	A	A	A	A	A
Excalibur_c22728_610	1A	55.6011	B	B	A	B	B	B	A	B	A	B	A	B	A	B	B	A	B	B	A	B	B	B	B	A	B	A	B	B	A	A	A	A	B	A	A	A	A	A	B	A	B	A	A	A	A	A	A
Excalibur_c2389_90	1A	55.6011	B	B	A	B	B	B	A	B	A	B	A	B	A	B	B	A	B	B	A	B	B	B	B	A	B	A	B	B	A	A	A	A	B	A	A	A	A	A	B	A	B	A	A	A	A	A	A
Excalibur_c27500_469	1A	55.6011	B	B	A	B	B	B	A	B	A	B	A	B	A	B	B	A	B	B	A	B	B	B	B	A	B	A	B	B	A	A	A	A	B	A	A	A	A	A	B	A	B	A	A	A	A	A	A
Excalibur_c35312_109	1A	55.6011	B	B	A	B	B	B	A	B	A	B	A	B	A	B	B	A	B	B	A	B	B	B	B	A	B	A	B	B	A	A	A	A	B	A	A	A	A	A	B	A	B	A	A	A	A	A	A
Excalibur_c44731_1000	1A	55.6011	B	B	A	B	B	B	A	B	A	B	A	B	A	B	B	A	B	B	A	B	B	B	B	A	B	A	B	B	A	A	A	A	B	A	A	A	A	A	B	A	B	A	A	A	A	A	A
Excalibur_c49588_76	1A	55.6011	B	B	A	B	B	B	A	B	A	B	A	B	A	B	B	A	B	B	A	B	B	B	B	A	B	A	B	B	A	A	A	A	B	A	A	A	A	A	B	A	B	A	A	A	A	A	A
Excalibur_c57766_92	1A	55.6011	B	B	A	B	B	B	A	B	A	B	A	B	A	B	B	A	B	B	A	B	B	B	B	A	B	A	B	B	A	A	A	A	B	A	A	A	A	A	B	A	B	A	A	A	A	A	A
Excalibur_c59486_172	1A	55.6011	B	B	A	B	B	B	A	B	A	B	A	B	A	B	B	A	B	B	A	B	B	B	B	A	B	A	B	B	A	A	A	A	B	A	A	A	A	A	B	A	B	A	A	A	A	A	A
Excalibur_c6141_1337	1A	55.6011	B	B	A	B	B	B	A	B	A	B	A	B	A	B	B	A	B	B	A	B	B	B	B	A	B	A	B	B	A	A	A	A	B	A	A	A	A	A	B	A	B	A	A	A	A	A	A
Excalibur_c6255_1119	1A	55.6011	B	B	A	B	B	B	A	B	A	B	A	B	A	B	B	A	B	B	A	B	B	B	B	A	B	A	B	B	A	A	A	A	B	A	A	A	A	A	B	A	B	A	A	A	A	A	A
Excalibur_c62832_446	1A	55.6011	B	B	A	-	B	B	A	B	A	B	A	B	A	B	B	A	B	B	A	B	B	B	B	A	B	A	B	B	A	A	A	A	B	A	A	A	A	A	B	A	B	A	A	A	A	A	A
Excalibur_c63753_211	1A	55.6011	B	B	A	B	B	B	A	B	A	B	A	B	A	B	B	A	B	B	A	B	B	B	B	A	B	A	B	B	A	A	A	A	B	A	A	A	A	A	B	A	B	A	A	A	A	A	A
Excalibur_c64855_328	1A	55.6011	B	B	A	B	B	B	A	B	A	B	A	B	A	B	B	A	B	B	A	B	B	B	B	A	B	A	B	B	A	A	A	A	B	A	A	A	A	A	B	A	B	A	A	A	A	A	A
Excalibur_c7692_139	1A	55.6011	B	B	A	B	B	B	A	B	A	B	A	B	A	B	B	A	B	B	A	B	B	B	B	A	B	A	B	B	A	A	A	A	B	A	A	A	A	A	B	A	B	A	A	A	A	A	A
Excalibur_c8495_140	1A	55.6011	B	B	A	B	B	B	A	B	A	B	A	B	A	B	B	A	B	B	A	B	B	B	B	A	B	A	B	B	A	A	A	A	B	A	A	A	A	A	B	A	B	A	A	A	A	A	A
Excalibur_rep_c106065_511	1A	55.6011	B	B	A	B	B	B	A	B	A	B	A	B	A	B	B	A	B	B	A	B	B	B	B	A	B	A	B	B	A	A	A	A	B	A	A	A	A	A	B	A	B	A	A	A	A	A	A
Excalibur_rep_c69012_742	1A	55.6011	B	B	A	B	B	B	A	B	A	B	A	B	A	B	B	A	B	B	A	B	B	B	B	A	B	A	B	B	A	A	A	A	B	A	A	A	A	A	B	A	B	A	A	A	A	A	A
Excalibur_rep_c86757_244	1A	55.6011	B	B	A	B	B	B	A	B	A	B	A	B	A	B	B	A	B	B	A	B	B	B	B	A	B	A	B	B	A	A	A	A	B	A	A	A	A	A	B	A	B	A	A	A	A	A	A
Excalibur_rep_c88290_94	1A	55.6011	B	B	A	B	B	B	A	B	A	B	A	B	A	B	B	A	B	B	A	B	B	B	B	A	B	A	B	B	A	A	A	A	B	A	A	A	A	A	B	A	B	A	-	A	A	A	A
Excalibur_s107771_77	1A	55.6011	B	B	A	B	B	B	A	B	A	B	A	B	A	B	B	A	B	B	A	B	B	B	B	A	B	A	B	B	A	A	A	A	B	A	A	A	A	A	B	A	B	A	A	A	A	A	A
IAAV1851	1A	55.6011	B	B	A	B	B	B	A	B	A	B	A	B	A	B	B	A	B	B	A	B	B	B	B	A	B	A	B	B	A	A	A	A	B	A	A	A	A	A	B	A	B	A	A	A	A	A	A
IAAV2342	1A	55.6011	B	B	A	B	B	B	A	B	A	B	A	B	A	B	B	A	B	B	A	B	B	B	B	A	B	A	B	B	A	A	A	A	B	A	A	A	A	A	B	A	B	A	A	A	A	A	A
IAAV2709	1A	55.6011	B	B	A	B	B	B	A	B	A	B	A	B	A	B	B	A	B	B	A	B	B	B	B	A	B	A	B	B	A	A	A	A	B	A	A	A	A	A	B	A	B	A	A	A	A	A	A
IAAV5391	1A	55.6011	B	B	A	B	B	B	A	B	A	B	A	B	A	B	B	A	B	B	A	B	B	B	B	A	B	A	B	B	A	A	A	A	B	A	A	A	A	A	B	A	B	A	A	A	A	A	A
IAAV5581	1A	55.6011	B	B	A	B	B	B	A	B	A	B	A	B	A	B	B	A	B	B	A	B	B	B	B	A	B	A	B	B	A	A	A	A	B	A	A	A	A	A	B	A	B	A	A	A	A	A	A
IAAV5623	1A	55.6011	B	B	A	B	B	B	A	B	A	B	A	B	A	B	B	A	B	B	A	B	B	B	B	A	B	A	B	B	A	A	A	A	B	A	A	A	A	A	B	A	B	A	A	A	A	A	A
IAAV5756	1A	55.6011	B	B	A	B	B	B	A	B	A	B	A	B	A	B	B	A	B	B	A	B	B	B	B	A	B	A	B	B	A	A	A	A	B	A	A	A	A	A	B	A	B	A	A	A	A	A	A
IAAV7131	1A	55.6011	B	B	A	B	B	B	A	B	A	B	A	B	A	B	B	A	B	B	A	B	B	B	B	A	B	A	B	B	A	A	A	A	B	A	A	A	A	A	B	A	B	A	A	A	A	A	A
IAAV7414	1A	55.6011	B	B	A	B	B	B	A	B	A	B	A	B	A	B	B	A	B	B	A	B	B	B	B	A	B	A	B	B	A	A	A	A	B	A	A	A	A	A	B	A	B	A	A	A	A	A	A
IAAV742	1A	55.6011	B	B	A	B	B	B	A	B	A	B	A	B	A	B	B	A	B	B	A	B	B	B	B	A	B	A	B	B	A	A	A	A	B	A	A	A	A	A	B	A	B	A	A	A	A	A	A
IAAV839	1A	55.6011	B	B	A	B	B	B	A	B	A	B	A	B	A	B	B	A	B	B	A	B	B	B	B	A	B	A	B	B	A	A	A	A	B	A	A	A	A	A	B	A	B	A	A	A	A	A	A
IAAV8664	1A	55.6011	B	B	A	B	B	B	A	B	A	B	A	B	A	B	B	A	B	B	A	B	B	B	B	A	B	A	B	B	A	A	A	A	B	A	A	A	A	A	B	A	B	A	A	A	A	A	A
IAAV8824	1A	55.6011	B	B	A	B	B	B	A	B	A	B	A	B	A	B	B	A	B	B	A	B	B	B	B	A	B	A	B	B	A	A	A	A	B	A	A	A	A	A	B	A	B	A	A	A	A	A	A
IAAV9022	1A	55.6011	B	B	A	B	B	B	A	B	A	B	A	B	A	B	B	A	B	B	A	B	B	B	B	A	B	A	B	B	A	A	A	A	B	A	A	A	A	A	B	A	B	A	A	A	A	A	A
IACX2325	1A	55.6011	B	B	A	B	B	B	A	B	A	B	A	B	A	B	B	A	B	B	A	B	B	B	B	A	B	A	B	B	A	A	A	A	B	A	A	A	A	A	B	A	B	A	A	A	A	A	A
IACX7767	1A	55.6011	B	B	A	B	B	B	A	B	A	B	A	B	A	B	B	A	B	B	A	B	B	B	B	A	B	A	B	B	A	A	A	A	B	A	A	A	A	A	B	A	B	A	A	A	A	A	A
IACX7921	1A	55.6011	B	B	A	B	B	B	A	B	A	B	A	B	A	B	B	A	B	B	A	B	B	B	B	A	B	A	B	B	A	A	A	A	B	A	A	A	A	A	B	A	B	A	A	A	A	A	A
IACX9019	1A	55.6011	B	B	A	B	B	B	A	B	A	B	A	B	A	B	B	A	B	B	A	B	B	B	B	A	B	A	B	B	A	A	A	A	B	A	A	A	A	A	B	A	B	A	A	A	A	A	A
Jagger_c6610_109	1A	55.6011	B	B	A	B	B	B	A	B	A	B	A	B	A	B	B	A	B	B	A	B	B	B	B	A	B	A	B	B	A	A	A	A	B	A	A	A	A	A	B	A	B	A	A	A	A	A	A
Ku_c2449_578	1A	55.6011	B	B	A	B	B	B	A	B	A	B	A	B	A	B	B	A	B	B	A	B	B	B	B	A	B	A	B	B	A	A	A	A	B	A	A	A	A	A	B	A	B	A	A	A	A	A	A
Ku_c2898_1247	1A	55.6011	B	B	A	B	B	B	A	B	A	B	A	B	A	B	B	A	B	B	A	B	B	B	B	A	B	A	B	B	A	A	A	A	B	A	A	A	A	A	B	A	B	A	A	A	A	A	A
Ku_c2898_1284	1A	55.6011	B	B	A	B	B	B	A	B	A	B	A	B	A	B	B	A	B	B	A	B	B	B	B	A	B	A	B	B	A	A	A	A	B	A	A	A	A	A	B	A	B	A	A	A	A	A	A
Ku_c2898_221	1A	55.6011	B	B	A	B	B	B	A	B	A	B	A	B	A	B	B	A	B	B	A	B	B	B	B	A	B	A	B	B	A	A	A	A	B	A	A	A	A	A	B	A	B	A	A	A	A	A	A
Ku_c6979_182	1A	55.6011	B	B	A	B	B	B	A	B	A	B	A	B	A	B	B	A	B	B	A	B	B	B	B	A	B	A	B	B	A	A	A	A	B	A	A	A	A	A	B	A	B	A	A	A	A	A	A
Kukri_c12000_1447	1A	55.6011	B	B	A	B	B	B	A	B	A	B	A	B	A	B	B	A	B	B	A	B	B	B	B	A	B	A	B	B	A	A	A	A	B	A	A	A	A	A	B	A	B	A	A	A	A	A	A
Kukri_c2286_85	1A	55.6011	B	B	A	B	B	B	A	B	A	B	A	B	A	B	B	A	B	B	A	B	B	B	B	A	B	A	B	B	A	A	A	A	B	A	A	A	A	A	B	A	B	A	A	A	A	A	A
Kukri_c23382_1431	1A	55.6011	B	B	A	B	B	B	A	B	A	B	A	B	A	B	B	A	B	B	A	B	B	B	B	A	B	A	B	B	A	A	A	A	B	A	A	A	A	A	B	A	B	A	A	A	A	A	A
Kukri_c24402_564	1A	55.6011	B	B	A	B	B	B	A	B	A	B	A	B	A	B	B	A	B	B	A	B	B	B	B	A	B	A	B	B	A	A	A	A	B	A	A	A	A	A	B	A	B	A	A	A	A	A	A
Kukri_c25839_487	1A	55.6011	B	B	A	B	B	B	A	B	A	B	A	B	A	B	B	A	B	B	A	B	B	B	B	A	B	A	B	B	A	A	A	A	B	A	A	A	A	A	B	A	B	A	A	A	A	A	A
Kukri_c26669_515	1A	55.6011	B	B	A	B	B	B	A	B	A	B	A	B	A	B	B	A	B	B	A	B	B	B	B	A	B	A	B	B	A	A	A	A	B	A	A	A	A	A	B	A	B	A	A	A	A	A	A
Kukri_c32885_145	1A	55.6011	B	B	A	B	B	B	A	B	A	B	A	B	A	B	B	A	B	B	A	B	B	B	B	A	B	A	B	B	A	A	A	A	B	A	A	A	A	A	B	A	B	A	A	A	A	A	A
Kukri_c362_151	1A	55.6011	B	B	A	B	B	B	A	B	A	B	A	B	A	B	B	A	B	B	A	B	B	B	B	A	B	A	B	B	A	A	A	A	B	A	A	A	A	A	B	A	B	A	-	A	A	A	A
Kukri_c362_91	1A	55.6011	B	B	A	B	B	B	A	B	A	B	A	B	A	B	B	A	B	B	A	B	B	B	B	A	B	A	B	B	A	A	A	A	B	A	A	A	A	A	B	A	B	A	A	A	A	A	A
Kukri_c43730_841	1A	55.6011	B	B	A	B	B	B	A	B	A	B	A	B	A	B	B	A	B	B	A	B	B	B	B	A	B	A	B	B	A	A	A	A	B	A	A	A	A	A	B	A	B	A	A	A	A	A	A
Kukri_c46608_277	1A	55.6011	B	B	A	B	B	B	A	B	A	B	A	B	A	B	B	A	B	B	A	B	B	B	B	A	B	A	B	B	A	A	A	A	B	A	A	A	A	A	B	A	B	A	A	A	A	A	A
Kukri_c47825_138	1A	55.6011	B	B	A	B	B	B	A	B	A	B	A	B	A	B	B	A	B	B	A	B	B	B	B	A	B	A	B	B	A	A	A	A	B	A	A	A	A	A	B	A	B	A	A	A	A	A	A
Kukri_c6106_470	1A	55.6011	B	B	A	B	B	B	A	B	A	B	A	B	A	B	B	A	B	B	A	B	B	B	B	A	B	A	B	B	A	A	A	A	B	A	A	A	A	A	B	A	B	A	A	A	A	A	A
Kukri_c6622_763	1A	55.6011	B	B	A	B	B	B	A	B	A	B	A	B	A	B	B	A	B	B	A	B	B	B	B	A	B	A	B	B	A	A	A	A	B	A	A	A	A	A	B	A	B	A	A	A	A	A	A
Kukri_c8682_360	1A	55.6011	B	B	A	B	B	B	A	B	A	B	A	B	A	B	B	A	B	B	A	B	B	B	B	A	B	A	B	B	A	A	A	A	B	A	A	A	A	A	B	A	B	A	A	A	A	A	A
Kukri_c93273_605	1A	55.6011	B	B	A	B	B	B	A	B	A	B	A	B	A	B	B	A	B	B	A	B	B	B	B	A	B	A	B	B	A	A	A	A	B	A	A	A	A	A	B	A	B	A	A	A	A	A	A
Kukri_rep_c101218_200	1A	55.6011	B	B	A	B	B	B	A	B	A	B	A	B	A	B	B	A	B	B	A	B	B	B	B	A	B	A	B	B	A	A	A	A	B	A	A	A	A	A	B	A	B	A	A	A	A	A	A
Kukri_rep_c101316_375	1A	55.6011	B	B	A	B	B	B	A	B	A	B	A	B	A	B	B	A	B	B	A	B	B	B	B	A	B	A	B	B	A	A	A	A	B	A	A	A	A	A	B	A	B	A	A	A	A	A	A
Kukri_rep_c103147_745	1A	55.6011	B	B	A	B	B	B	A	B	A	B	A	B	A	B	B	A	B	B	A	B	B	B	B	A	B	A	B	B	A	A	A	A	B	A	A	A	A	A	B	A	B	A	A	A	A	A	A
Kukri_rep_c81206_235	1A	55.6011	B	B	A	B	B	B	A	B	A	B	A	B	A	B	B	A	B	B	A	B	B	B	B	A	B	A	B	B	A	A	A	A	B	A	A	A	A	A	B	A	B	A	A	A	A	A	A
Ra_c11023_679	1A	55.6011	B	B	A	B	B	B	A	B	A	B	A	B	A	B	B	A	B	B	A	B	B	B	B	A	B	A	B	B	A	A	A	A	B	A	A	A	A	A	B	A	B	A	A	A	A	A	A
Ra_c11042_1500	1A	55.6011	B	B	A	B	B	B	A	B	A	B	A	B	A	B	B	A	B	B	A	B	B	B	B	A	B	A	B	B	A	A	A	A	B	A	A	A	A	A	B	A	B	A	A	A	A	A	A
Ra_c12999_321	1A	55.6011	B	B	A	B	B	B	A	B	A	B	A	B	A	B	B	A	B	B	A	B	B	B	B	A	B	A	B	B	A	A	A	A	B	A	A	A	A	A	B	A	B	A	A	A	A	A	A
Ra_c16532_425	1A	55.6011	B	B	A	B	B	B	A	B	A	B	A	B	A	B	B	A	B	B	A	B	B	B	B	A	B	A	B	B	A	A	A	A	B	A	A	A	A	A	B	A	B	A	A	A	A	A	A
Ra_c272_1632	1A	55.6011	B	B	A	B	B	B	A	B	A	B	A	B	A	B	B	A	B	B	A	B	B	B	B	A	B	A	B	B	A	A	A	A	B	A	A	A	A	A	B	A	B	A	A	A	A	A	A
Ra_c7062_430	1A	55.6011	B	B	A	B	B	B	A	B	A	B	A	B	A	B	B	A	B	B	A	B	B	B	B	A	B	A	B	B	A	A	A	A	B	A	A	A	A	A	B	A	B	A	A	A	A	A	A
RAC875_c10506_434	1A	55.6011	B	B	A	B	B	B	A	B	A	B	A	B	A	B	B	A	B	B	A	B	B	B	B	A	B	A	B	B	A	A	A	A	B	A	A	A	A	A	B	A	B	A	A	A	A	A	A
RAC875_c15998_53	1A	55.6011	B	B	A	B	B	B	A	B	A	B	A	B	A	B	B	A	B	B	A	B	B	B	B	A	B	A	B	B	A	A	A	A	B	A	A	A	A	A	B	A	B	A	A	A	A	A	A
RAC875_c18355_804	1A	55.6011	B	B	A	B	B	B	A	B	A	B	A	B	A	B	B	A	B	B	A	B	B	B	B	A	B	A	B	B	A	A	A	A	B	A	A	A	A	A	B	A	B	A	A	A	A	A	A
RAC875_c18539_1159	1A	55.6011	B	B	A	B	B	B	A	B	A	B	A	B	A	B	B	A	B	B	A	B	B	B	B	A	B	A	B	B	A	A	A	A	B	A	A	A	A	A	B	A	B	A	A	A	A	A	A
RAC875_c2021_1417	1A	55.6011	B	B	A	B	B	B	A	B	A	B	A	B	A	B	B	A	B	B	A	B	B	B	B	A	B	A	B	B	A	A	A	A	B	A	A	A	A	A	B	A	B	A	A	A	A	A	A
RAC875_c2021_898	1A	55.6011	B	B	A	B	B	B	A	B	A	B	A	B	A	B	B	A	B	B	A	B	B	B	B	A	B	A	B	B	A	A	A	A	B	A	A	A	A	A	B	A	B	A	A	A	A	A	A
RAC875_c21620_1359	1A	55.6011	B	B	A	B	B	B	A	B	A	B	A	B	A	B	B	A	B	B	A	B	B	B	B	A	B	A	B	B	A	A	A	A	B	A	A	A	A	A	B	A	B	A	A	A	A	A	A
RAC875_c2202_1097	1A	55.6011	B	B	A	B	B	B	A	B	A	B	A	B	A	B	B	A	B	B	A	B	B	B	B	A	B	A	B	B	A	A	A	A	B	A	A	A	A	A	B	A	B	A	A	A	A	A	A
RAC875_c2313_410	1A	55.6011	B	B	A	B	B	B	A	B	A	B	A	B	A	B	B	A	B	B	A	B	B	B	B	A	B	A	B	B	A	A	A	A	B	A	A	A	A	A	B	A	B	A	A	A	A	A	A
RAC875_c25442_231	1A	55.6011	B	B	A	B	B	B	A	B	A	B	A	B	A	B	B	A	B	B	A	B	B	B	B	A	B	A	B	B	A	A	A	A	B	A	A	A	A	A	B	A	B	A	A	A	A	A	A
RAC875_c29884_1275	1A	55.6011	B	B	A	B	B	B	A	B	A	B	A	B	A	B	B	A	B	B	A	B	B	B	B	A	B	A	B	B	A	A	A	A	B	A	A	A	A	A	B	A	B	A	A	A	A	A	A
RAC875_c33300_141	1A	55.6011	B	B	A	B	B	B	A	B	A	B	A	B	A	B	B	A	B	B	A	B	B	B	B	A	B	A	B	B	A	A	A	A	B	A	A	A	A	A	B	A	B	A	A	A	A	A	A
RAC875_c34623_813	1A	55.6011	B	B	A	B	B	B	A	B	A	B	A	B	A	B	B	A	B	B	A	B	B	B	B	A	B	A	B	B	A	A	A	A	B	A	A	A	A	A	B	A	B	A	A	A	A	A	A
RAC875_c37025_2027	1A	55.6011	B	B	A	B	B	B	A	B	A	B	A	B	A	B	B	A	B	B	A	B	B	B	B	A	B	A	B	B	A	A	A	A	B	A	A	A	A	A	B	A	B	A	A	A	A	A	A
RAC875_c38417_246	1A	55.6011	B	B	A	B	B	B	A	B	A	B	A	B	A	B	B	A	B	B	A	B	B	B	B	A	B	A	B	B	A	A	A	A	B	A	A	A	A	A	B	A	B	A	A	A	A	A	A
RAC875_c40579_501	1A	55.6011	B	B	A	B	B	B	A	B	A	B	A	B	A	B	B	A	B	B	A	B	B	B	B	A	B	A	B	B	A	A	A	A	B	A	A	A	A	A	B	A	B	A	A	A	A	A	A
RAC875_c41113_144	1A	55.6011	B	B	A	B	B	B	A	B	A	B	A	B	A	B	B	A	B	B	A	B	B	B	B	A	B	A	B	B	A	A	A	A	B	A	A	A	A	A	B	A	B	A	A	A	A	A	A
RAC875_c42104_639	1A	55.6011	B	B	A	B	B	B	A	B	A	B	A	B	A	B	B	A	B	B	A	B	B	B	B	A	B	A	B	B	A	A	A	A	B	A	A	A	A	A	B	A	B	A	A	A	A	A	A
RAC875_c4878_170	1A	55.6011	B	B	A	B	B	B	A	B	A	B	A	B	A	B	B	A	B	B	A	B	B	B	B	A	B	A	B	B	A	A	A	A	B	A	A	A	A	A	B	A	B	A	A	A	A	A	A
RAC875_c53095_51	1A	55.6011	B	B	A	B	B	B	A	B	A	B	A	B	A	B	B	A	B	B	A	B	B	B	B	A	B	A	B	B	A	A	A	A	B	A	A	A	A	A	B	A	B	A	A	A	A	A	A
RAC875_c53748_52	1A	55.6011	B	B	A	B	B	B	A	B	A	B	A	B	A	B	B	A	B	B	A	B	B	B	B	A	B	A	B	B	A	A	A	A	B	A	A	A	A	A	B	A	B	A	A	A	A	A	A
RAC875_c55052_604	1A	55.6011	B	B	A	B	B	B	A	B	A	B	A	B	A	B	B	A	B	B	A	B	B	B	B	A	B	A	B	B	A	A	A	A	B	A	A	A	A	A	B	A	B	A	A	A	A	A	A
RAC875_c6338_1887	1A	55.6011	B	B	A	B	B	B	A	B	A	B	A	B	A	B	B	A	B	B	A	B	B	B	B	A	B	A	B	B	A	A	A	A	B	A	A	A	A	A	B	A	B	A	A	A	A	A	A
RAC875_c6338_2719	1A	55.6011	B	B	A	B	B	B	A	B	A	B	A	B	A	B	B	A	B	B	A	B	B	B	B	A	B	A	B	B	A	A	A	A	B	A	A	A	A	A	B	A	B	A	A	A	A	A	A
RAC875_c68797_400	1A	55.6011	B	B	A	B	B	B	A	B	A	B	A	B	A	B	B	A	B	B	A	B	B	B	B	A	B	A	B	B	A	A	A	A	B	A	A	A	A	A	B	A	B	A	A	A	A	A	A
RAC875_c7305_75	1A	55.6011	B	B	A	B	B	B	A	B	A	B	A	B	A	B	B	A	B	B	A	B	B	B	B	A	B	A	B	B	A	A	A	A	B	A	A	A	A	A	B	A	B	A	A	A	A	A	A
RAC875_c7847_1352	1A	55.6011	B	B	A	B	B	B	A	B	A	B	A	B	A	B	B	A	B	B	A	B	B	B	B	A	B	A	B	B	A	A	A	A	B	A	A	A	A	A	B	A	B	A	A	A	A	A	A
RAC875_c7891_426	1A	55.6011	B	B	A	B	B	B	A	B	A	B	A	B	A	B	B	A	B	B	A	B	B	B	B	A	B	A	B	B	A	A	A	A	B	A	A	A	A	A	B	A	B	A	A	A	A	A	A
RAC875_c8515_653	1A	55.6011	B	B	A	B	B	B	A	B	A	B	A	B	A	B	B	A	B	B	A	B	B	B	B	A	B	A	B	B	A	A	A	A	B	A	A	A	A	A	B	A	B	A	A	A	A	A	A
RAC875_c85778_184	1A	55.6011	B	B	A	B	B	B	A	B	A	B	A	B	A	B	B	A	B	B	A	B	B	B	B	A	B	A	B	B	A	A	A	A	B	A	A	A	A	A	B	A	B	A	A	A	A	A	A
RAC875_c9965_354	1A	55.6011	B	B	A	B	B	B	A	B	A	B	A	B	A	B	B	A	B	B	A	B	B	B	B	A	B	A	B	B	A	A	A	A	B	A	A	A	A	A	B	A	B	A	A	A	A	A	A
RAC875_rep_c105092_114	1A	55.6011	B	B	A	B	B	B	A	B	A	B	A	B	A	B	B	A	B	B	A	B	B	B	B	A	B	A	B	B	A	A	A	A	B	A	A	A	A	A	B	A	B	A	A	A	A	A	A
RAC875_rep_c110052_194	1A	55.6011	B	B	A	B	B	B	A	B	A	B	A	B	A	B	B	A	B	B	A	B	B	B	B	A	B	A	B	B	A	A	A	A	B	A	A	A	A	A	B	A	B	A	A	A	A	A	A
RAC875_rep_c70404_755	1A	55.6011	B	B	A	B	B	B	A	B	A	B	A	B	A	B	B	A	B	B	A	B	B	B	B	A	B	A	B	B	A	A	A	A	B	A	A	A	A	A	B	A	B	A	A	A	A	A	A
RAC875_rep_c72774_131	1A	55.6011	B	B	A	B	B	B	A	B	A	B	A	B	A	B	B	A	B	B	A	B	B	B	B	A	B	A	B	B	A	A	A	A	B	A	A	A	A	A	B	A	B	A	A	A	A	A	A
RAC875_rep_c76047_63	1A	55.6011	B	B	A	B	B	B	A	B	A	B	A	B	A	B	B	A	B	B	A	B	B	B	B	A	B	A	B	B	A	A	A	A	B	A	A	A	A	A	B	A	B	A	A	A	A	A	A
RAC875_rep_c85118_294	1A	55.6011	B	B	A	B	B	B	A	B	A	B	A	B	A	B	B	A	B	B	A	B	B	B	B	A	B	A	B	B	A	A	A	A	B	A	A	A	A	A	B	A	B	A	A	A	A	A	A
RFL_Contig5001_1099	1A	55.6011	B	B	A	B	B	B	A	B	A	B	A	B	A	B	B	A	B	B	A	B	B	B	B	A	B	A	B	B	A	A	A	A	B	A	A	A	A	A	B	A	B	A	A	A	A	A	A
RFL_Contig5450_993	1A	55.6011	B	B	A	B	B	B	A	B	A	B	A	B	A	B	B	A	B	B	A	B	B	B	B	A	B	A	B	B	A	A	A	A	B	A	A	A	A	A	B	A	B	A	A	A	A	A	A
RFL_Contig5699_1155	1A	55.6011	B	B	A	B	B	B	A	B	A	B	A	B	A	B	B	A	B	B	A	B	B	B	B	A	B	A	B	B	A	A	A	A	B	A	A	A	A	A	B	A	B	A	A	A	A	A	A
Tdurum_contig20581_256	1A	55.6011	B	B	A	B	B	B	A	B	A	B	A	B	A	B	B	A	B	B	A	B	B	B	B	A	B	A	B	B	A	A	A	A	B	A	A	A	A	A	B	A	B	A	A	A	A	A	A
Tdurum_contig27840_865	1A	55.6011	B	B	A	B	B	B	A	B	A	B	A	B	A	B	B	A	B	B	A	B	B	B	B	A	B	A	B	B	A	A	A	A	B	A	A	A	A	A	B	A	B	A	A	A	A	A	A
tplb0032d09_1393	1A	55.6011	B	B	A	B	B	B	A	B	A	B	A	B	A	B	B	A	B	B	A	B	B	B	B	A	B	A	B	B	A	A	A	A	B	A	A	A	A	A	B	A	B	A	A	A	A	A	A
wsnp_BF482891A_Ta_2_2	1A	55.6011	B	B	-	B	B	B	A	B	A	B	A	B	A	B	B	A	B	B	A	B	B	B	B	A	B	A	B	B	A	A	A	A	B	A	A	A	A	A	B	A	B	A	A	A	A	A	A
wsnp_CAP12_c2645_1267978	1A	55.6011	B	B	A	B	B	B	A	B	A	B	A	B	A	B	B	A	B	B	A	B	B	B	B	A	B	A	B	B	A	A	A	A	B	A	A	A	A	A	B	A	B	A	A	A	A	A	A
wsnp_Ex_c11374_18361760	1A	55.6011	B	B	A	B	B	B	A	B	A	B	A	B	A	B	B	A	B	B	A	B	B	B	B	A	B	A	B	B	A	A	A	A	B	A	A	A	A	A	B	A	B	A	A	A	A	A	A
wsnp_Ex_c11697_18821490	1A	55.6011	B	B	A	B	B	B	A	B	A	B	A	B	A	B	B	A	B	B	A	B	B	B	B	A	B	A	B	B	A	A	A	A	B	A	A	A	A	A	B	A	B	A	A	A	A	A	A
wsnp_Ex_c13564_21327699	1A	55.6011	B	B	A	B	B	B	A	B	A	B	A	B	A	B	B	A	B	B	A	B	B	B	B	A	B	A	B	B	A	A	A	A	B	A	A	A	A	A	B	A	B	A	A	A	A	A	A
wsnp_Ex_c1374_2630830	1A	55.6011	B	B	A	B	B	B	A	B	A	B	A	B	A	B	B	A	B	B	A	B	B	B	B	A	B	A	B	B	A	A	A	A	B	A	A	A	A	A	B	A	B	A	A	A	A	A	A
wsnp_Ex_c1374_2630879	1A	55.6011	B	B	A	B	B	B	A	B	A	B	A	B	A	B	B	A	B	B	A	B	B	B	B	A	B	A	B	B	A	A	A	A	B	A	A	A	A	A	B	A	B	A	A	A	A	A	-
wsnp_Ex_c13783_21613564	1A	55.6011	B	B	A	B	B	B	A	B	A	B	A	B	A	B	B	A	B	B	A	B	B	B	B	A	B	A	B	B	A	A	A	A	B	A	A	A	A	A	B	A	B	A	A	A	A	A	A
wsnp_Ex_c14733_22819350	1A	55.6011	B	B	A	B	B	B	A	B	A	B	A	B	A	B	B	A	B	B	A	B	B	B	B	A	B	A	B	B	A	A	A	A	B	A	A	A	A	A	B	A	B	A	A	A	A	A	A
wsnp_Ex_c14733_22819625	1A	55.6011	B	B	A	B	B	B	A	B	A	B	A	B	A	B	B	A	B	B	A	B	B	B	B	A	B	A	B	B	A	A	A	A	B	A	A	A	A	A	B	A	B	A	A	A	A	A	A
wsnp_Ex_c15188_23387523	1A	55.6011	B	B	A	B	B	B	A	B	A	B	A	B	A	B	B	A	B	B	A	B	B	B	B	A	B	A	B	B	A	A	A	A	B	A	A	A	A	A	B	A	B	A	A	A	A	A	A
wsnp_Ex_c15722_24074399	1A	55.6011	B	B	A	B	B	B	A	B	A	B	A	B	A	B	B	A	B	B	A	B	B	B	B	A	B	A	B	B	A	A	A	A	B	A	A	A	A	A	B	A	B	A	A	A	A	A	A
wsnp_Ex_c17684_26426672	1A	55.6011	B	B	A	B	B	B	A	B	A	B	A	B	A	B	B	A	B	B	A	B	B	B	B	A	B	A	B	B	A	A	A	A	B	A	A	A	A	A	B	A	B	A	A	A	A	A	A
wsnp_Ex_c17684_26426785	1A	55.6011	B	B	A	B	B	B	A	B	A	B	A	B	A	B	B	A	B	B	A	B	B	B	B	A	B	A	B	B	A	A	A	A	B	A	A	A	A	A	B	A	B	A	A	A	A	A	A
wsnp_Ex_c18196_27006489	1A	55.6011	B	B	A	B	B	B	A	B	A	B	A	B	A	B	B	A	B	B	A	B	B	B	B	A	B	A	B	B	A	A	A	A	B	A	A	A	A	A	B	A	B	A	A	A	A	A	A
wsnp_Ex_c18662_27538313	1A	55.6011	B	B	A	B	B	B	A	B	A	B	A	B	A	B	B	A	B	B	A	B	B	B	B	A	B	A	B	B	A	A	A	A	B	A	A	A	A	A	B	A	B	A	A	A	A	A	A
wsnp_Ex_c19730_28728245	1A	55.6011	B	B	A	B	B	B	A	B	A	B	A	B	A	B	B	A	B	B	A	B	B	B	B	A	B	A	B	B	A	A	A	A	B	A	A	A	A	A	B	A	B	A	A	A	A	A	A
wsnp_Ex_c21450_30588044	1A	55.6011	B	B	A	B	B	B	A	B	A	B	A	B	A	B	B	A	B	B	A	B	B	B	B	A	B	A	B	B	A	A	A	A	B	A	A	A	A	A	B	A	B	A	A	A	A	A	A
wsnp_Ex_c21592_30743513	1A	55.6011	B	B	A	B	B	B	A	B	A	B	A	B	A	B	B	A	B	B	A	B	B	B	B	A	B	A	B	B	A	A	A	A	B	A	A	A	A	A	B	A	B	A	A	A	A	A	A
wsnp_Ex_c21592_30743815	1A	55.6011	B	B	A	B	B	B	A	B	A	B	A	B	A	B	B	A	B	B	A	B	B	B	B	A	B	A	B	B	A	A	A	A	B	A	A	A	A	A	B	A	B	A	A	A	A	A	A
wsnp_Ex_c2389_4477096	1A	55.6011	B	B	A	B	B	B	A	B	A	B	A	B	A	B	B	A	B	B	A	B	B	B	B	A	B	A	B	B	A	A	A	A	B	A	A	A	A	A	B	A	B	A	A	A	A	A	A
wsnp_Ex_c2389_4477552	1A	55.6011	B	B	A	B	B	B	A	B	A	B	A	B	A	B	B	A	B	B	A	B	B	B	B	A	B	A	B	B	A	A	A	A	B	A	A	A	A	A	B	A	B	A	A	A	A	A	A
wsnp_Ex_c2389_4477621	1A	55.6011	B	B	A	B	B	B	A	B	A	B	A	B	A	B	B	A	B	B	A	B	B	B	B	A	B	A	B	B	A	A	A	A	B	A	A	A	A	A	B	A	B	A	A	A	A	A	A
wsnp_Ex_c2389_4478238	1A	55.6011	B	B	A	B	B	B	A	B	A	B	A	B	A	B	B	A	B	B	A	B	B	B	B	A	B	A	B	B	A	A	A	A	B	A	A	A	A	A	B	A	B	A	A	A	A	A	A
wsnp_Ex_c2389_4478587	1A	55.6011	B	B	A	B	B	B	A	B	A	B	A	B	A	B	B	A	B	B	A	B	B	B	B	A	B	A	B	B	A	A	A	A	B	A	A	A	A	A	B	A	B	A	A	A	A	A	A
wsnp_Ex_c2389_4479047	1A	55.6011	B	B	A	B	B	B	A	B	A	B	A	B	A	B	B	A	B	B	A	B	B	B	B	A	B	A	B	B	A	A	A	A	B	A	A	A	A	A	B	A	B	A	A	A	A	A	A
wsnp_Ex_c2389_4479352	1A	55.6011	B	B	A	B	B	B	A	B	A	B	A	B	A	B	B	A	B	B	A	B	B	B	B	A	B	A	B	B	A	A	A	A	B	A	A	A	A	A	B	A	B	A	A	A	A	A	A
wsnp_Ex_c25220_34487119	1A	55.6011	B	B	A	B	B	B	A	B	A	B	A	B	A	B	B	A	B	B	A	B	B	B	B	A	B	A	B	B	A	A	A	A	B	A	A	A	A	A	B	A	B	A	A	A	A	A	A
wsnp_Ex_c26800_36025663	1A	55.6011	B	B	A	B	B	B	A	B	A	B	A	B	A	B	B	A	B	B	A	B	B	B	B	A	B	A	B	B	A	A	A	A	B	A	A	A	A	A	B	A	B	A	A	A	A	A	A
wsnp_Ex_c28165_37310070	1A	55.6011	B	B	A	B	B	B	A	B	A	B	A	B	A	B	B	A	B	B	A	B	B	B	B	A	B	A	B	B	A	A	A	A	B	A	A	A	A	A	B	A	B	A	A	A	A	A	A
wsnp_Ex_c2840_5247386	1A	55.6011	B	B	A	B	B	B	A	B	A	B	A	B	A	B	B	A	B	B	A	B	B	B	B	A	B	A	B	B	A	A	A	A	B	A	A	A	A	A	B	A	B	A	A	A	A	A	A
wsnp_Ex_c2972_5477975	1A	55.6011	B	B	A	B	B	B	A	B	A	B	A	B	A	B	B	A	B	B	A	B	B	B	B	A	B	A	B	B	A	A	A	A	B	A	A	A	A	A	B	A	B	A	A	A	A	A	A
wsnp_Ex_c3142_5808220	1A	55.6011	B	B	A	B	B	B	A	B	A	B	A	B	A	B	B	A	B	B	A	B	B	B	B	A	B	A	B	B	A	A	A	A	B	A	A	A	A	A	B	A	B	A	A	A	A	A	A
wsnp_Ex_c3142_5808713	1A	55.6011	B	B	A	B	B	B	A	B	A	B	A	B	A	B	B	A	B	B	A	B	B	B	B	A	B	A	B	B	A	A	A	A	B	A	A	A	A	A	B	A	B	A	A	A	A	A	A
wsnp_Ex_c3365_6183009	1A	55.6011	B	B	A	B	B	B	A	B	A	B	A	B	A	B	B	A	B	B	A	B	B	B	B	A	B	A	B	B	A	A	A	A	B	A	A	A	A	A	B	A	B	A	A	A	A	A	A
wsnp_Ex_c33831_42253707	1A	55.6011	B	B	A	B	B	B	A	B	A	B	A	B	A	B	B	A	B	B	A	B	B	B	B	A	B	A	B	B	A	A	A	A	B	A	A	A	A	A	B	A	B	A	A	A	A	A	A
wsnp_Ex_c34260_42602649	1A	55.6011	B	B	A	B	B	B	A	B	A	B	A	B	A	B	B	A	B	B	A	B	B	B	B	A	B	A	B	B	A	A	A	A	B	A	A	A	A	A	B	A	B	A	A	A	A	A	A
wsnp_Ex_c34260_42602746	1A	55.6011	B	B	A	B	B	B	A	B	A	B	A	B	A	B	B	A	B	B	A	B	B	B	B	A	B	A	B	B	A	A	A	A	B	A	A	A	A	A	B	A	B	A	A	A	A	A	A
wsnp_Ex_c34821_43076533	1A	55.6011	B	B	A	B	B	B	A	B	A	B	A	B	A	B	B	A	B	B	A	B	B	B	B	A	B	A	B	B	A	A	A	A	B	A	A	A	A	A	B	A	B	A	A	A	A	A	A
wsnp_Ex_c3572_6531810	1A	55.6011	B	B	A	B	B	B	A	B	A	B	A	B	A	B	B	A	B	B	A	B	B	B	B	A	B	A	B	B	A	A	A	A	B	A	A	A	A	A	B	A	B	A	A	A	A	A	A
wsnp_Ex_c3572_6533892	1A	55.6011	B	B	A	B	B	B	A	B	A	B	A	B	A	B	B	A	B	B	A	B	B	B	B	A	B	A	B	B	A	A	A	A	B	A	A	A	A	A	B	A	B	A	A	A	A	A	A
wsnp_Ex_c3747_6824863	1A	55.6011	B	B	A	B	B	B	A	B	A	B	A	B	A	B	B	A	B	B	A	B	B	B	B	A	B	A	B	B	A	A	A	A	B	A	A	A	A	A	B	A	B	A	A	A	A	A	A
wsnp_Ex_c3963_7179699	1A	55.6011	B	B	A	B	B	B	A	B	A	B	A	B	A	B	B	A	B	B	A	B	B	B	B	A	B	A	B	B	A	A	A	A	B	A	A	A	A	A	B	A	B	A	A	A	A	A	A
wsnp_Ex_c3963_7179957	1A	55.6011	B	B	A	B	B	B	A	B	A	B	A	B	A	B	B	A	B	B	A	B	B	B	B	A	B	A	B	B	A	A	A	A	B	A	A	A	A	A	B	A	B	A	A	A	A	A	A
wsnp_Ex_c39661_46902650	1A	55.6011	B	B	A	B	B	B	A	B	A	B	A	B	A	B	B	A	B	B	A	B	B	B	B	A	B	A	B	B	A	A	A	A	B	A	A	A	A	A	B	A	B	A	A	A	A	A	A
wsnp_Ex_c39661_46902689	1A	55.6011	B	B	A	B	B	B	A	B	A	B	A	B	A	B	B	A	B	B	A	B	B	B	B	A	B	A	B	B	A	A	A	A	B	A	A	A	A	A	B	A	B	A	A	A	A	A	A
wsnp_Ex_c40942_47886087	1A	55.6011	B	B	A	B	B	B	A	B	A	B	A	B	A	B	B	A	B	B	A	B	B	B	B	A	B	A	B	B	A	A	A	A	B	A	A	A	A	A	B	A	B	A	A	A	A	A	A
wsnp_Ex_c41237_48104282	1A	55.6011	B	B	A	B	B	B	A	B	A	B	A	B	A	B	B	A	B	B	A	B	B	B	B	A	B	A	B	B	A	A	A	A	B	A	A	A	A	A	B	A	B	A	A	A	A	A	A
wsnp_Ex_c43586_49862663	1A	55.6011	B	B	A	B	B	B	A	B	A	B	A	B	A	B	B	A	B	B	A	B	B	B	B	A	B	A	B	B	A	A	A	A	B	A	A	A	A	A	B	A	B	A	A	A	A	A	A
wsnp_Ex_c44049_50205614	1A	55.6011	B	B	A	B	B	B	A	B	A	B	A	B	A	B	B	A	B	B	A	B	B	B	B	A	B	A	B	B	A	A	A	A	B	A	A	A	A	A	B	A	B	A	A	A	A	A	A
wsnp_Ex_c44498_50537128	1A	55.6011	B	B	A	B	B	B	A	B	A	B	A	B	A	B	B	A	B	B	A	B	B	B	B	A	B	A	B	B	A	A	A	A	B	A	A	A	A	A	B	A	B	A	A	A	A	A	A
wsnp_Ex_c45880_51550172	1A	55.6011	B	B	A	B	B	B	A	B	A	B	A	B	A	B	B	A	B	B	A	B	B	B	B	A	B	A	B	B	A	A	A	A	B	A	A	A	A	A	B	A	B	A	A	A	A	A	A
wsnp_Ex_c48375_53299028	1A	55.6011	B	B	A	B	B	B	A	B	A	B	A	B	A	B	B	A	B	B	A	B	B	B	B	A	B	A	B	B	A	A	A	A	B	A	A	A	A	A	B	A	B	A	A	A	A	A	A
wsnp_Ex_c49829_54319220	1A	55.6011	B	B	A	B	B	B	A	B	A	B	A	B	A	B	B	A	B	B	A	B	B	B	B	A	B	A	B	B	A	A	A	A	B	A	A	A	A	A	B	A	B	A	A	A	A	A	A
wsnp_Ex_c50235_54588957	1A	55.6011	B	B	A	B	B	B	A	B	A	B	A	B	A	B	B	A	B	B	A	B	B	B	B	A	B	A	B	B	A	A	A	A	B	A	A	A	A	A	B	A	B	A	A	A	A	A	A
wsnp_Ex_c5634_9906981	1A	55.6011	B	B	A	B	B	B	A	B	A	B	A	B	A	B	B	A	B	B	A	B	B	B	B	A	B	A	B	B	A	A	A	A	B	A	A	A	A	A	B	A	B	A	A	A	A	A	A
wsnp_Ex_c5634_9907829	1A	55.6011	B	B	A	B	B	B	A	B	A	B	A	B	A	B	B	A	B	B	A	B	B	B	B	A	B	A	B	B	A	A	A	A	B	A	A	A	A	A	B	A	B	A	A	A	A	A	A
wsnp_Ex_c591_1177097	1A	55.6011	B	B	A	B	B	B	A	B	A	B	A	B	A	B	B	A	B	B	A	B	B	B	B	A	B	A	B	B	A	A	A	A	B	A	A	A	A	A	B	A	B	A	A	A	A	A	A
wsnp_Ex_c6075_10637792	1A	55.6011	B	B	A	B	B	B	A	B	A	B	A	B	A	B	B	A	B	B	A	B	B	B	B	A	B	A	B	B	A	A	A	A	B	A	A	A	A	A	B	A	B	A	A	A	A	A	A
wsnp_Ex_c6278_10941843	1A	55.6011	B	B	A	B	B	B	A	B	A	B	A	B	A	B	B	A	B	B	A	B	B	B	B	A	B	A	B	B	A	A	A	A	B	A	A	A	A	A	B	A	B	A	A	A	A	A	A
wsnp_Ex_c645_1273590	1A	55.6011	B	B	A	B	B	B	A	B	A	B	A	B	A	B	B	A	B	B	A	B	B	B	B	A	B	A	B	B	A	A	A	A	B	A	A	A	A	A	B	A	B	A	A	A	A	A	A
wsnp_Ex_c645_1273901	1A	55.6011	B	B	A	B	B	B	A	B	A	B	A	B	A	B	B	A	B	B	A	B	B	B	B	A	B	A	B	B	A	A	A	A	B	A	A	A	A	A	B	A	B	A	A	A	A	A	A
wsnp_Ex_c66106_64268316	1A	55.6011	B	B	A	B	B	B	A	B	A	B	A	B	A	B	B	A	B	B	A	B	B	B	B	A	B	A	B	B	A	A	A	A	B	A	A	A	A	A	B	A	B	A	A	A	A	A	A
wsnp_Ex_c6826_11774795	1A	55.6011	B	B	A	B	B	B	A	B	A	B	A	B	A	B	B	A	B	B	A	B	B	B	B	A	B	A	B	B	A	A	A	A	B	A	A	A	A	A	B	A	B	A	A	A	A	A	A
wsnp_Ex_c6826_11775106	1A	55.6011	B	B	A	B	B	B	A	B	A	B	A	B	A	B	B	A	B	B	A	B	B	B	B	A	B	A	B	B	A	A	A	A	B	A	A	A	A	A	B	A	B	A	A	A	A	A	A
wsnp_Ex_c6934_11953178	1A	55.6011	B	B	A	B	B	B	A	B	A	B	A	B	A	B	B	A	B	B	A	B	B	B	B	A	B	A	B	B	A	A	A	A	B	A	A	A	A	A	B	A	B	A	A	A	A	A	A
wsnp_Ex_c8162_13799067	1A	55.6011	B	B	A	B	B	B	A	B	A	B	A	B	A	B	B	A	B	B	A	B	B	B	B	A	B	A	B	B	A	A	A	A	B	A	A	A	A	A	B	A	B	A	A	A	A	A	A
wsnp_Ex_c8374_14111734	1A	55.6011	B	B	A	B	B	B	A	B	A	B	A	B	A	B	B	A	B	B	A	B	B	B	B	A	B	A	B	B	A	A	A	A	B	A	A	A	A	A	B	A	B	A	A	A	A	A	A
wsnp_Ex_c8666_14522816	1A	55.6011	B	B	A	B	B	B	A	B	A	B	A	B	A	B	B	A	B	B	A	B	B	B	B	A	B	A	B	B	A	A	A	A	B	A	A	A	A	A	B	A	B	A	A	A	A	A	A
wsnp_Ex_c9872_16271161	1A	55.6011	B	B	A	B	B	B	A	B	A	B	A	B	A	B	B	A	B	B	A	B	B	B	B	A	B	A	B	B	A	A	A	A	B	A	A	A	A	A	B	A	B	A	A	A	A	A	A
wsnp_Ex_rep_c101746_87053634	1A	55.6011	B	B	A	B	B	B	A	B	A	B	A	B	A	B	B	A	B	B	A	B	B	B	B	A	B	A	B	B	A	A	A	A	B	A	A	A	A	A	B	A	B	A	A	A	A	A	A
wsnp_Ex_rep_c102155_87382570	1A	55.6011	B	B	A	B	B	B	A	B	A	B	A	B	A	B	B	A	B	B	A	B	B	B	B	A	B	A	B	B	A	A	A	A	B	A	A	A	A	A	B	A	B	A	A	A	A	A	A
wsnp_Ex_rep_c104050_88861052	1A	55.6011	B	B	A	B	B	B	A	B	A	B	A	B	A	B	B	A	B	B	A	B	B	B	B	A	B	A	B	B	A	A	A	A	B	A	A	A	A	A	B	A	B	A	A	A	A	A	A
wsnp_Ex_rep_c105244_89727546	1A	55.6011	B	B	A	B	B	B	A	B	A	B	A	B	A	B	B	A	B	B	A	B	B	B	B	A	B	A	B	B	A	A	A	A	B	A	A	A	A	A	B	A	B	A	A	A	A	A	A
wsnp_Ex_rep_c105244_89727666	1A	55.6011	B	B	A	B	B	B	A	B	A	B	A	B	A	B	B	A	B	B	A	B	B	B	B	A	B	A	B	B	A	A	A	A	B	A	A	A	A	A	B	A	B	A	A	A	A	A	A
wsnp_Ex_rep_c105244_89727820	1A	55.6011	B	B	A	B	B	B	A	B	A	B	A	B	A	B	B	A	B	B	A	B	B	B	B	A	B	A	B	B	A	A	A	A	B	A	A	A	A	A	B	A	B	A	A	A	A	A	A
wsnp_Ex_rep_c105541_89932598	1A	55.6011	B	B	A	B	B	B	A	B	A	B	A	B	A	B	B	A	B	B	A	B	B	B	B	A	B	A	B	B	A	A	A	A	B	A	A	A	A	A	B	A	B	A	A	A	A	A	A
wsnp_Ex_rep_c66282_64438053	1A	55.6011	B	B	A	B	B	B	A	B	A	B	A	B	A	B	B	A	B	B	A	B	B	B	B	A	B	A	B	B	A	A	A	A	B	A	A	A	A	A	B	A	B	A	A	A	A	A	A
wsnp_Ex_rep_c66318_64485410	1A	55.6011	B	B	A	B	B	B	A	B	A	B	A	B	A	B	B	A	B	B	A	B	B	B	B	A	B	A	B	B	A	A	A	A	B	A	A	A	A	A	B	A	B	A	A	A	A	A	A
wsnp_Ex_rep_c66382_64577768	1A	55.6011	B	B	A	B	B	B	A	B	A	B	A	B	A	B	B	A	B	B	A	B	B	B	B	A	B	A	B	B	A	A	A	A	B	A	A	A	A	A	B	A	B	A	A	A	A	A	A
wsnp_Ex_rep_c66767_65124989	1A	55.6011	B	B	A	B	B	B	A	B	A	B	A	B	A	B	B	A	B	B	A	B	B	B	B	A	B	A	B	B	A	A	A	A	B	A	A	A	A	A	B	A	B	A	A	A	A	A	A
wsnp_Ex_rep_c66875_65276404	1A	55.6011	B	B	A	B	B	B	A	B	A	B	A	B	A	B	B	A	B	B	A	B	B	B	B	A	B	A	B	B	A	A	A	A	B	A	A	A	A	A	B	A	B	A	A	A	A	A	A
wsnp_Ex_rep_c67065_65532802	1A	55.6011	B	B	A	B	B	B	A	B	A	B	A	B	A	B	B	A	B	B	A	B	B	B	B	A	B	A	B	B	A	A	A	A	B	A	A	A	A	A	B	A	B	A	A	A	A	A	A
wsnp_Ex_rep_c67665_66326492	1A	55.6011	B	B	A	B	B	B	A	B	A	B	A	B	A	B	B	A	B	B	A	B	B	B	B	A	B	A	B	B	A	A	A	A	B	A	A	A	A	A	B	A	B	A	A	A	A	A	A
wsnp_Ex_rep_c67763_66441222	1A	55.6011	B	B	A	B	B	B	A	B	A	B	A	B	A	B	B	A	B	B	A	B	B	B	B	A	B	A	B	B	A	A	A	A	B	A	A	A	A	A	B	A	B	A	A	A	A	A	A
wsnp_Ex_rep_c68183_66958099	1A	55.6011	B	B	A	B	B	B	A	B	A	B	A	B	A	B	B	A	B	B	A	B	B	B	B	A	B	A	B	B	A	A	A	A	B	A	A	A	A	A	B	A	B	A	A	A	A	A	A
wsnp_Ex_rep_c69775_68731015	1A	55.6011	B	B	A	B	B	B	A	B	A	B	A	B	A	B	B	A	B	B	A	B	B	B	B	A	B	A	B	B	A	A	A	A	B	A	A	A	A	A	B	A	B	A	A	A	A	A	A
wsnp_JD_c24506_20670773	1A	55.6011	B	B	A	B	B	B	A	B	A	B	A	B	A	B	B	A	B	B	A	B	B	B	B	A	B	A	B	B	A	A	A	A	B	A	A	A	A	A	B	A	B	A	A	A	A	A	-
wsnp_JD_c40990_29127031	1A	55.6011	B	B	A	B	B	B	A	B	A	B	A	B	A	B	B	A	B	B	A	B	B	B	B	A	B	A	B	B	A	A	A	A	B	A	A	A	A	A	B	A	B	A	A	A	A	A	A
wsnp_JD_rep_c49359_33578909	1A	55.6011	B	B	A	B	B	B	A	B	A	B	A	B	A	B	B	A	B	B	A	B	B	B	B	A	B	A	B	B	A	A	A	A	B	A	A	A	A	A	B	A	B	A	A	A	A	A	A
wsnp_Ku_c17726_26872129	1A	55.6011	B	B	A	B	B	B	A	B	A	B	A	B	A	B	B	A	B	B	A	B	B	B	B	A	B	A	B	B	A	A	A	A	B	A	A	A	A	A	B	A	B	A	A	A	A	A	A
wsnp_Ku_c3468_6420199	1A	55.6011	B	B	A	B	B	B	A	B	A	B	A	B	A	B	B	A	B	B	A	B	B	B	B	A	B	A	B	B	A	A	A	A	B	A	A	A	A	A	B	A	B	A	A	A	A	A	A
wsnp_Ku_c3844_7053669	1A	55.6011	B	B	A	B	B	B	A	B	A	B	A	B	A	B	B	A	B	B	A	B	B	B	B	A	B	A	B	B	A	A	A	A	B	A	A	A	A	A	B	A	B	A	A	A	A	A	A
wsnp_Ku_c67495_66513940	1A	55.6011	B	B	A	B	B	B	A	B	A	B	A	B	A	B	B	A	B	B	A	B	B	B	B	A	B	A	B	B	A	A	A	A	B	A	A	A	A	A	B	A	B	A	A	A	A	A	A
wsnp_Ku_rep_c104517_90964418	1A	55.6011	B	B	A	B	B	B	A	B	A	B	A	B	A	B	B	A	B	B	A	B	B	B	B	A	B	A	B	B	A	A	A	A	B	A	A	A	A	A	B	A	B	A	A	A	A	A	A
wsnp_Ku_rep_c68419_67400635	1A	55.6011	B	B	A	B	B	B	A	B	A	B	A	B	A	B	B	A	B	B	A	B	B	B	B	A	B	A	B	B	A	A	A	A	B	A	A	A	A	A	B	A	B	A	A	A	A	A	A
wsnp_Ra_c18045_27024765	1A	55.6011	B	B	A	B	B	B	A	B	A	B	A	B	A	B	B	A	B	B	A	B	B	B	B	A	B	A	B	B	A	A	A	A	B	A	A	A	A	A	B	A	B	A	A	A	A	A	A
wsnp_Ra_c20163_29413615	1A	55.6011	B	B	A	B	B	B	A	B	A	B	A	B	A	B	B	A	B	B	A	B	B	B	B	A	B	A	B	B	A	A	A	A	B	A	A	A	A	A	B	A	B	A	A	A	A	A	A
wsnp_Ra_c34203_42948357	1A	55.6011	B	B	A	B	B	B	A	B	A	B	A	B	A	B	B	A	B	B	A	B	B	B	B	A	B	A	B	B	A	A	A	A	B	A	A	A	A	A	B	A	B	A	A	A	A	A	A
wsnp_Ra_c41581_48764320	1A	55.6011	B	B	A	B	B	B	A	B	A	B	A	B	A	B	B	A	B	B	A	B	B	B	B	A	B	A	B	B	A	A	A	A	B	A	A	A	A	A	B	A	B	A	A	A	A	A	A
wsnp_Ra_c6182_10833256	1A	55.6011	B	B	A	B	B	B	A	B	A	B	A	B	A	B	B	A	B	B	A	B	B	B	B	A	B	A	B	B	A	A	A	A	B	A	A	A	A	A	B	A	B	A	A	A	A	A	A
wsnp_Ra_c6474_11298858	1A	55.6011	B	B	A	B	B	B	A	B	A	B	A	B	A	B	B	A	B	B	A	B	B	B	B	A	B	A	B	B	A	A	A	A	B	A	A	A	A	A	B	A	B	A	A	A	A	A	A
wsnp_Ra_c7847_13421750	1A	55.6011	B	B	A	B	B	B	A	B	A	B	A	B	A	B	B	A	B	B	A	B	B	B	B	A	B	A	B	B	A	A	A	A	B	A	A	A	A	A	B	A	B	A	A	A	A	A	A
wsnp_Ra_rep_c105422_89367749	1A	55.6011	B	B	A	B	B	B	A	B	A	B	A	B	A	B	B	A	B	B	A	B	B	B	B	A	B	A	B	B	A	A	A	A	B	A	A	A	A	A	B	A	B	A	A	A	A	A	A
wsnp_Ra_rep_c74936_72685894	1A	55.6011	B	B	A	B	B	B	A	B	A	B	A	B	A	B	B	A	B	B	A	B	B	B	B	A	B	A	B	B	A	A	A	A	B	A	A	A	A	A	B	A	B	A	A	A	A	A	A
wsnp_RFL_Contig1186_254286	1A	55.6011	B	B	A	B	B	B	A	B	A	B	A	B	A	B	B	A	B	B	A	B	B	B	B	A	B	A	B	B	A	A	A	A	B	A	A	A	A	A	B	A	B	A	A	A	A	A	A
wsnp_RFL_Contig1736_858448	1A	55.6011	B	B	A	B	B	B	A	B	A	B	A	B	A	B	B	A	B	B	A	B	B	B	B	A	B	A	B	B	A	A	A	A	B	A	A	A	A	A	B	A	B	A	A	A	A	A	A
BobWhite_c12841_56	1A	56.0109	B	B	A	B	B	B	A	B	A	B	A	B	A	B	B	A	B	B	A	B	B	B	B	A	B	A	B	B	A	A	A	A	B	A	A	A	A	A	B	A	B	A	A	A	A	A	A
BobWhite_c30109_240	1A	56.0109	B	B	A	B	B	B	A	B	A	B	A	B	A	B	B	A	B	B	A	B	B	B	B	A	B	A	B	B	A	A	A	A	B	A	A	A	A	A	B	A	B	A	A	A	A	A	A
BobWhite_c4942_140	1A	56.0109	B	B	A	B	B	B	A	B	A	B	A	B	A	B	B	A	B	B	A	B	B	B	B	A	B	A	B	B	A	A	A	A	B	A	A	A	A	A	B	A	B	A	A	A	A	A	A
BS00021878_51	1A	56.0109	B	B	A	B	B	B	A	B	A	B	A	B	A	B	B	A	B	B	A	B	B	B	B	A	B	A	B	B	A	A	A	A	B	A	A	A	A	A	B	A	B	A	A	A	A	A	A
BS00041358_51	1A	56.0109	B	B	A	B	B	B	A	B	A	B	A	B	A	B	B	A	B	B	A	B	B	B	B	A	B	A	B	B	A	A	A	A	B	A	A	A	A	A	B	A	B	A	A	A	A	A	A
BS00068358_51	1A	56.0109	B	B	A	B	B	B	A	B	A	B	A	B	A	B	B	A	B	B	A	B	B	B	B	A	B	A	B	B	A	A	A	A	B	A	A	A	A	A	B	A	B	A	A	A	A	A	A
BS00077199_51	1A	56.0109	B	B	A	B	B	B	A	B	A	B	A	B	A	B	B	A	B	B	A	B	B	B	B	A	B	A	B	B	A	A	A	A	B	A	A	A	A	A	B	A	B	A	A	A	A	A	A
BS00094681_51	1A	56.0109	B	B	A	B	B	B	A	B	A	B	A	B	A	B	B	A	B	B	A	B	B	B	B	A	B	A	B	B	A	A	A	A	B	A	A	A	A	A	B	A	B	A	A	A	A	A	A
BS00110415_51	1A	56.0109	B	B	A	B	B	B	A	B	A	B	A	B	A	B	B	A	B	B	A	B	B	B	B	A	B	A	B	B	A	A	A	A	B	A	A	A	A	A	B	A	B	A	A	A	A	A	A
BS00110766_51	1A	56.0109	B	B	A	B	B	B	A	B	A	B	A	B	A	B	B	A	B	B	A	B	B	B	B	A	B	A	B	B	A	A	A	A	B	A	A	A	A	A	B	A	B	A	A	A	A	A	A
Ex_c6765_2118	1A	56.0109	B	B	A	B	B	B	A	B	A	B	A	B	A	B	B	A	B	B	A	B	B	B	B	A	B	A	B	B	A	A	A	A	B	A	A	A	A	A	B	A	B	A	A	A	A	A	A
Excalibur_c3565_2673	1A	56.0109	B	B	A	B	B	B	A	B	A	B	A	B	A	B	B	A	B	B	A	B	B	B	B	A	B	A	B	B	A	A	A	A	B	A	A	A	A	A	B	A	B	A	A	A	A	A	A
Excalibur_c65227_444	1A	56.0109	B	B	A	B	B	B	A	B	A	B	A	B	A	B	B	A	B	B	A	B	B	B	B	A	B	A	B	B	A	A	A	A	B	A	A	A	A	A	B	A	B	A	A	A	A	A	A
Excalibur_rep_c107144_405	1A	56.0109	B	B	A	B	B	B	A	B	A	B	A	B	A	B	B	A	B	B	A	B	B	B	B	A	B	A	B	B	A	A	A	A	B	A	A	A	A	A	B	A	B	A	A	A	A	A	A
Excalibur_rep_c113303_500	1A	56.0109	B	B	A	B	B	B	A	B	A	B	A	B	A	B	B	A	B	B	A	B	B	B	B	A	B	A	B	B	A	A	A	A	B	A	A	A	A	A	B	A	B	A	A	A	A	A	A
Excalibur_rep_c84731_611	1A	56.0109	B	B	A	B	B	B	A	B	A	B	A	B	A	B	B	A	B	B	A	B	B	B	B	A	B	A	B	B	A	A	A	A	B	A	A	A	A	A	B	A	B	A	A	A	A	A	A
IAAV749	1A	56.0109	B	B	A	B	B	B	A	B	A	B	A	B	A	B	B	A	B	B	A	B	B	B	B	A	B	A	B	B	A	A	A	A	B	A	A	A	A	A	B	A	B	A	A	A	A	A	A
IAAV7551	1A	56.0109	B	B	A	B	B	B	A	B	A	B	A	B	A	B	B	A	B	B	A	B	B	B	B	A	B	A	B	B	A	A	A	A	B	A	A	A	A	A	B	A	B	A	A	A	A	A	A
IAAV7929	1A	56.0109	B	B	A	B	B	B	A	B	A	B	A	B	A	B	B	A	B	B	A	B	B	B	B	A	B	A	B	B	A	A	A	A	B	A	A	A	A	A	B	A	B	A	A	A	A	A	A
IACX293	1A	56.0109	B	B	A	B	B	B	A	B	A	B	A	B	A	B	B	A	B	B	A	B	B	B	B	A	B	A	B	B	A	A	A	A	B	A	A	A	A	A	B	A	B	A	A	A	A	A	A
IACX4168	1A	56.0109	B	B	A	B	B	B	A	B	A	B	A	B	A	B	B	A	B	B	A	B	B	B	B	A	B	A	B	B	A	A	A	A	B	A	A	A	A	A	B	A	B	A	A	A	A	A	A
Kukri_c12165_1148	1A	56.0109	B	B	A	B	B	B	A	B	A	B	A	B	A	B	B	A	B	B	A	B	B	B	B	A	B	A	B	B	A	A	A	A	B	A	A	A	A	A	B	A	B	A	A	A	A	A	A
Kukri_c19389_97	1A	56.0109	B	B	A	B	B	B	A	B	-	B	A	B	A	B	B	A	B	B	A	B	B	B	B	A	B	A	B	B	A	A	A	A	B	A	A	A	A	A	B	A	B	A	A	A	A	A	A
Kukri_c29668_338	1A	56.0109	B	B	A	B	B	B	A	B	A	B	A	B	A	B	B	A	B	B	A	B	B	B	B	A	B	A	B	B	A	A	A	A	B	A	A	A	A	A	B	A	B	A	A	A	A	A	A
Kukri_c61766_907	1A	56.0109	B	B	-	B	B	B	A	B	A	B	A	B	A	B	B	A	B	B	A	B	B	B	B	A	B	A	B	B	A	A	A	A	B	A	A	A	A	A	B	A	B	A	A	A	A	A	A
Kukri_c67601_267	1A	56.0109	B	B	A	B	B	B	A	B	A	B	A	B	A	B	B	A	B	B	A	B	B	B	B	A	B	A	B	B	A	A	A	A	B	A	A	A	A	A	B	A	B	A	A	A	A	A	A
Kukri_rep_c106037_96	1A	56.0109	B	B	A	B	B	B	A	B	A	B	A	B	A	B	B	A	B	B	A	B	B	B	B	A	B	A	B	B	A	A	A	A	B	A	A	A	A	A	B	A	B	A	A	A	A	A	A
Kukri_rep_c115954_137	1A	56.0109	B	B	A	B	B	B	A	B	A	B	A	B	A	B	B	A	B	B	A	B	B	B	B	A	B	A	B	B	A	A	A	A	B	A	A	A	A	A	B	A	B	A	A	A	A	A	A
RAC875_c10400_791	1A	56.0109	B	B	A	B	B	B	A	B	A	B	A	B	A	B	B	A	B	B	A	B	B	B	B	A	B	A	B	B	A	A	A	A	B	A	A	A	A	A	B	A	B	A	A	A	A	A	A
RAC875_c105730_397	1A	56.0109	B	B	A	B	B	B	A	B	A	B	A	B	A	B	B	A	B	B	A	B	B	B	B	A	B	A	B	B	A	A	A	A	B	A	A	A	A	A	B	A	B	A	A	A	A	A	A
RAC875_c12808_182	1A	56.0109	B	B	A	B	B	B	A	B	A	B	A	B	A	B	B	A	B	B	A	B	B	B	B	A	B	A	B	B	A	A	A	A	B	A	A	A	A	A	B	A	B	A	A	A	A	A	A
RAC875_c24560_604	1A	56.0109	B	B	A	B	B	B	A	B	A	B	A	B	A	B	B	A	B	B	A	B	B	B	B	A	B	A	B	B	A	A	A	A	B	A	A	A	A	A	B	A	B	A	A	A	A	A	A
RAC875_c25799_457	1A	56.0109	B	B	A	B	B	B	A	B	A	B	A	B	A	B	B	A	B	B	A	B	B	B	B	A	B	A	B	B	A	A	A	A	B	A	A	A	A	A	B	A	B	A	A	A	A	A	A
RAC875_c26958_512	1A	56.0109	B	B	A	B	B	B	A	B	A	B	A	B	A	B	B	A	B	B	A	B	B	B	B	A	B	A	B	B	A	A	A	A	B	A	A	A	A	A	B	A	B	A	A	A	A	A	A
RAC875_c31168_238	1A	56.0109	B	B	A	B	B	B	A	B	A	B	A	B	A	B	B	A	B	B	A	B	B	B	B	A	B	A	B	B	A	A	A	A	B	A	A	A	A	A	B	A	B	A	A	A	A	A	A
RAC875_c3751_96	1A	56.0109	B	B	A	B	B	B	A	B	A	B	A	B	A	B	B	A	B	B	A	B	B	B	B	A	B	A	B	B	A	A	A	A	B	A	A	A	A	A	B	A	B	A	A	A	A	A	A
RAC875_c39125_365	1A	56.0109	B	B	A	B	B	B	-	B	A	B	A	B	A	B	B	A	B	B	A	B	B	B	B	A	B	A	B	B	A	A	A	A	B	A	A	A	A	A	B	A	B	A	A	A	A	A	A
RAC875_c9833_297	1A	56.0109	B	B	A	B	B	B	A	B	A	B	A	B	A	B	B	A	B	B	A	B	B	B	B	A	B	A	B	B	A	A	A	A	B	A	A	A	A	A	B	A	B	A	A	A	A	A	A
RAC875_c9899_510	1A	56.0109	B	B	A	B	B	B	A	B	A	B	A	B	A	B	B	A	B	B	A	B	B	B	B	A	B	A	B	B	A	A	A	A	B	A	A	A	A	A	B	A	B	A	A	A	A	A	A
Tdurum_contig48416_335	1A	56.0109	B	-	A	B	B	B	A	B	A	B	A	B	A	B	B	A	B	B	A	B	B	B	B	A	B	A	B	B	A	A	A	A	B	A	A	A	A	A	B	A	B	A	A	A	A	A	A
Tdurum_contig55009_1153	1A	56.0109	B	B	A	B	B	B	A	B	A	B	A	B	A	B	B	A	B	B	A	B	B	B	B	A	B	A	B	B	A	A	A	A	B	A	A	A	A	A	B	A	B	A	A	A	A	A	A
wsnp_BE403956A_Ta_2_3	1A	56.0109	B	B	A	B	B	B	A	B	A	B	A	B	A	B	B	A	B	B	A	B	B	B	B	A	B	A	B	B	A	A	A	A	B	A	A	A	A	A	B	A	B	A	A	A	A	A	A
wsnp_BF475149A_Ta_2_1	1A	56.0109	B	-	A	B	B	B	A	B	A	B	A	B	A	B	B	A	B	B	A	B	B	B	B	A	B	A	B	B	A	A	A	A	B	A	A	A	A	A	B	A	B	A	A	A	A	A	A
wsnp_Ex_c10100_16600633	1A	56.0109	B	B	A	B	B	B	A	B	A	B	A	B	A	B	B	A	B	B	A	B	B	B	B	A	B	A	B	B	A	A	A	A	B	A	A	A	A	A	B	A	B	A	A	A	A	A	A
wsnp_Ex_c25628_34888253	1A	56.0109	B	B	A	B	B	B	A	B	A	B	A	B	A	B	B	A	B	B	A	B	B	B	B	A	B	A	B	B	A	A	A	A	B	A	A	A	A	A	B	A	B	A	A	A	A	A	A
wsnp_Ex_c25628_34888439	1A	56.0109	B	B	A	B	B	B	A	B	A	B	A	B	A	B	B	A	B	B	A	B	B	B	B	A	B	A	B	B	A	A	A	A	B	A	A	A	A	A	B	A	B	A	A	A	A	A	A
wsnp_Ex_c35563_43690084	1A	56.0109	B	B	A	B	B	B	A	B	A	B	A	B	A	B	B	A	B	B	A	B	B	B	B	A	B	A	B	B	A	A	A	A	B	A	A	A	A	A	B	A	B	A	A	A	A	A	A
wsnp_Ex_c3565_6520901	1A	56.0109	B	B	A	B	B	B	A	B	A	B	A	B	A	B	B	A	B	B	A	B	B	B	B	A	B	A	B	B	A	A	A	A	B	A	A	A	A	A	B	A	B	A	A	A	A	A	A
wsnp_Ex_c3565_6521098	1A	56.0109	B	B	A	B	B	B	A	B	A	B	A	B	A	B	B	A	B	B	A	B	B	B	B	A	B	A	B	B	A	A	A	A	B	A	A	A	A	A	B	A	B	A	A	A	A	A	A
wsnp_Ex_c3906_7086162	1A	56.0109	B	B	A	B	B	B	A	B	A	B	A	B	A	B	B	A	B	B	A	B	B	B	B	A	B	A	B	B	A	A	A	A	B	A	A	A	A	A	B	A	B	A	A	A	A	A	A
wsnp_Ex_c3906_7086294	1A	56.0109	B	B	A	B	B	B	A	B	A	B	A	B	A	B	B	A	B	B	A	B	B	B	B	A	B	A	B	B	A	A	A	A	B	A	A	A	A	A	B	A	B	A	A	A	A	A	A
wsnp_Ex_c3986_7217641	1A	56.0109	B	B	A	B	B	B	A	B	A	B	A	B	A	B	B	A	B	B	A	B	B	B	B	A	B	A	B	B	A	A	A	A	B	A	A	A	A	A	B	A	B	A	A	A	A	A	A
wsnp_Ex_c41969_48673442	1A	56.0109	B	B	A	B	B	B	A	B	A	B	A	B	A	B	B	A	B	B	A	B	B	B	B	A	B	A	B	B	A	A	A	A	B	A	A	A	A	A	B	A	B	A	A	A	A	A	A
wsnp_Ex_c4605_8239915	1A	56.0109	B	B	A	B	B	B	A	B	A	B	A	B	A	B	B	A	B	B	A	B	B	B	B	A	B	A	B	B	A	A	A	A	B	A	A	A	A	A	B	A	B	A	A	A	A	A	A
wsnp_Ex_c4605_8240189	1A	56.0109	B	B	A	B	B	B	A	B	A	B	A	B	A	B	B	A	B	B	A	B	B	B	B	A	B	A	B	B	A	A	A	A	B	A	A	A	A	A	B	A	B	A	A	A	A	A	A
wsnp_Ex_c4605_8241260	1A	56.0109	B	B	A	B	B	B	A	B	A	B	A	B	A	B	B	A	B	B	A	B	B	B	B	A	B	A	B	B	A	A	A	A	B	A	A	A	A	A	B	A	B	A	A	A	A	A	A
wsnp_Ex_c5543_9763520	1A	56.0109	B	B	A	B	B	B	A	B	A	B	A	B	A	B	B	A	B	B	A	B	B	B	B	A	B	A	B	B	A	A	A	A	B	A	A	A	A	A	B	A	B	A	A	A	A	A	A
wsnp_Ex_c6817_11762714	1A	56.0109	B	B	A	B	B	B	A	B	A	B	A	B	A	B	B	A	B	B	A	B	B	B	B	A	B	A	B	B	A	A	A	A	B	A	A	A	A	A	B	A	B	A	A	A	A	A	A
wsnp_Ex_rep_c101414_86780996	1A	56.0109	B	B	A	B	B	B	A	B	A	B	A	B	A	B	B	A	B	B	A	B	B	B	B	A	B	A	B	B	A	A	A	A	B	A	A	A	A	A	B	A	B	A	A	A	A	A	A
wsnp_Ex_rep_c101414_86781128	1A	56.0109	B	B	A	B	B	B	A	B	A	B	A	B	A	B	B	A	B	B	A	B	B	B	B	A	B	A	B	B	A	A	A	A	B	A	A	A	A	A	B	A	B	A	A	A	A	A	A
wsnp_Ex_rep_c103087_88123733	1A	56.0109	B	B	A	B	B	B	A	B	A	B	A	B	A	B	B	A	B	B	A	B	B	B	B	A	B	A	B	B	A	A	A	A	B	A	A	A	A	A	B	A	B	A	A	A	A	A	A
wsnp_Ex_rep_c103087_88124573	1A	56.0109	B	B	A	B	B	B	A	B	A	B	A	B	A	B	B	A	B	B	A	B	B	B	B	A	B	A	B	B	A	A	A	A	B	A	A	A	A	A	B	A	B	A	A	A	A	A	A
wsnp_Ex_rep_c66562_64849366	1A	56.0109	B	B	A	B	B	B	A	B	A	B	A	B	A	B	B	A	B	B	A	B	B	B	B	A	B	A	B	B	A	A	A	A	B	A	A	A	A	A	B	A	B	A	A	A	A	A	A
wsnp_Ku_c37925_46678703	1A	56.0109	B	B	A	B	B	B	A	B	A	B	A	B	A	B	B	A	B	B	A	B	B	B	B	A	B	A	B	B	A	A	A	A	B	A	A	A	A	A	B	A	B	A	A	A	A	A	A
wsnp_Ku_c37925_46679146	1A	56.0109	B	B	A	B	B	B	A	B	A	B	A	B	A	B	B	A	B	B	A	B	B	B	B	A	B	A	B	B	A	A	A	A	B	A	A	A	A	A	B	A	B	A	A	A	A	A	A
wsnp_Ku_c4413_8008008	1A	56.0109	B	B	A	B	B	B	A	B	A	B	A	B	A	B	B	A	B	B	A	B	B	B	B	A	B	A	B	B	A	A	A	A	B	A	A	A	A	A	B	A	B	A	A	A	A	A	A
wsnp_Ku_c47386_53862969	1A	56.0109	B	B	A	B	B	B	A	B	A	B	A	B	A	B	B	A	B	B	A	B	B	B	B	A	B	A	B	B	A	A	A	A	B	A	A	A	A	A	B	A	B	A	A	A	A	A	A
wsnp_Ra_c24776_34331660	1A	56.0109	B	B	A	B	B	B	A	B	A	B	A	B	A	B	B	A	B	B	A	B	B	B	B	A	B	A	B	B	A	A	A	A	B	A	A	A	A	A	B	A	B	A	A	A	A	A	A
wsnp_Ra_c4481_8119609	1A	56.0109	B	B	A	B	B	B	A	B	A	B	A	B	A	B	B	A	B	B	A	B	B	B	B	A	B	A	B	B	A	A	A	A	B	A	A	A	A	A	B	A	B	A	A	A	A	A	A
BobWhite_c16234_286	1A	57.216	B	B	A	B	B	B	A	B	A	B	A	B	A	B	B	A	B	B	A	B	B	B	B	A	B	A	B	B	A	A	A	A	B	A	A	A	A	A	B	A	B	A	A	A	A	A	A
BobWhite_c37935_124	1A	62.817	B	B	A	B	B	B	A	B	A	B	A	B	A	B	B	A	B	B	A	B	B	B	A	A	A	A	B	B	A	A	B	B	B	A	A	A	A	A	B	A	B	A	A	A	A	A	A
BobWhite_c38865_319	1A	62.817	B	B	A	B	B	B	A	B	A	B	A	B	A	B	B	A	B	B	A	B	B	B	A	A	A	A	B	B	A	A	B	B	B	A	A	A	A	A	B	A	B	A	A	A	A	A	A
BS00021719_51	1A	62.817	B	B	A	B	B	B	A	B	A	B	A	B	A	B	B	A	B	B	A	B	B	B	A	A	A	A	B	B	A	A	B	B	B	A	A	A	A	A	B	A	B	A	A	A	A	A	A
Excalibur_c59894_97	1A	62.817	B	B	A	B	B	B	A	B	A	B	A	B	A	-	B	A	B	B	A	B	B	B	A	A	A	A	B	B	A	A	B	B	B	A	A	A	A	A	B	A	B	A	A	A	A	A	A
IAAV9050	1A	62.817	B	-	A	B	B	B	A	B	A	B	A	B	A	B	B	A	B	B	A	B	B	B	A	A	A	A	B	B	A	A	B	B	B	A	A	A	A	A	B	A	B	A	A	A	A	A	A
IACX18883	1A	62.817	B	B	A	B	B	B	A	B	A	B	A	B	A	B	B	A	B	B	A	B	B	B	A	A	A	A	B	B	A	A	B	B	B	A	A	A	A	A	B	A	B	A	A	A	A	A	A
IACX3496	1A	62.817	B	B	A	B	B	B	A	B	A	B	A	B	A	-	B	A	B	B	A	B	B	B	A	A	A	A	B	B	A	A	B	B	B	A	A	A	A	A	B	A	B	A	A	A	A	A	A
Kukri_c10453_875	1A	62.817	B	B	A	B	B	B	A	B	A	B	A	B	A	B	B	A	B	B	A	B	B	B	A	A	A	A	B	B	A	A	B	B	B	A	A	A	A	A	B	A	B	A	A	A	A	A	A
Kukri_c88698_296	1A	62.817	B	B	A	B	B	B	A	B	A	B	A	B	A	B	B	A	B	B	A	B	B	B	A	A	A	A	B	B	A	A	B	B	B	A	A	A	A	A	B	A	B	A	A	A	A	A	A
RAC875_c86680_391	1A	62.817	B	B	A	B	B	B	A	B	A	B	A	B	A	-	B	A	B	B	A	B	B	B	A	A	A	A	B	B	A	A	B	B	B	A	A	A	A	A	B	A	B	A	A	A	A	A	A
wsnp_Ex_c4310_7770452	1A	62.817	B	B	A	B	B	B	A	B	A	B	A	B	A	B	B	A	B	B	A	B	B	B	A	A	A	A	B	B	A	A	B	B	B	A	A	A	A	A	B	A	B	A	A	A	A	A	A
wsnp_Ra_c32175_41221223	1A	62.817	B	B	A	B	B	B	A	B	A	B	A	B	A	B	B	A	B	B	A	B	B	B	A	A	A	A	B	B	A	A	B	B	B	A	A	A	A	A	B	A	B	A	A	A	A	A	A
BobWhite_rep_c49207_243	1A	63.2219	B	B	A	B	B	B	A	B	A	B	A	B	A	B	B	A	B	B	A	B	B	B	A	A	A	A	B	B	A	A	B	B	B	A	A	A	A	A	B	A	B	A	A	A	A	A	A
BS00033469_51	1A	63.2219	B	B	A	B	B	B	A	B	A	B	A	B	A	B	B	A	B	B	A	B	B	B	A	A	A	A	B	B	A	A	B	B	B	A	A	A	A	A	B	A	B	A	A	A	A	A	A
BS00063068_51	1A	63.2219	B	B	A	B	B	B	A	B	A	B	A	B	A	B	B	A	B	B	A	B	B	B	A	A	A	A	B	B	A	A	B	B	B	A	A	A	A	A	B	A	B	A	A	A	A	A	A
Ra_c58315_265	1A	63.2219	B	B	A	B	B	B	A	B	A	B	A	B	A	-	B	A	B	B	A	B	B	B	A	A	A	A	B	B	A	A	B	B	B	A	A	A	A	A	B	A	B	A	A	A	A	A	A
RAC875_c41275_131	1A	63.2219	B	B	A	B	B	B	A	B	A	B	A	B	A	-	B	A	B	B	A	B	B	B	A	A	A	A	B	B	A	A	B	B	B	A	A	A	A	A	B	A	B	A	A	A	A	A	A
wsnp_Ex_c25734_34995416	1A	63.2219	B	B	A	B	B	B	A	B	A	B	A	B	A	B	B	A	B	B	A	B	B	B	A	A	A	A	B	B	A	A	B	B	B	A	A	A	A	A	B	A	B	A	A	A	A	A	A
wsnp_Ex_c56097_58351893	1A	63.2219	B	B	A	B	B	B	A	B	A	B	A	B	A	B	B	A	B	B	A	B	B	B	A	A	A	A	B	B	A	A	B	B	B	A	A	A	A	A	B	A	B	A	A	A	A	A	A
wsnp_Ex_c56097_58352130	1A	63.2219	B	B	A	B	B	B	A	B	A	B	A	B	A	B	B	A	B	B	A	B	B	B	A	A	A	A	B	B	A	A	B	B	B	A	A	A	A	A	B	A	B	A	A	A	A	A	A
wsnp_Ex_rep_c73818_71733737	1A	63.2219	B	B	A	B	B	B	A	B	A	B	A	B	A	B	B	A	B	B	A	B	B	B	A	A	A	A	B	B	A	A	B	B	B	A	A	A	A	A	B	A	B	A	A	A	A	A	A
wsnp_Ku_c557_1166684	1A	63.2219	B	B	A	B	B	B	A	B	A	B	A	B	A	B	B	A	B	B	A	B	B	B	A	A	A	A	B	B	A	A	B	B	B	A	A	A	A	A	B	A	B	A	A	A	A	A	A
BS00065676_51	1A	64.4416	B	B	A	B	B	B	A	B	A	A	A	B	A	B	B	A	B	B	A	B	B	B	A	A	A	A	B	B	A	A	B	B	B	A	A	A	A	A	B	A	B	A	A	A	A	A	A
Excalibur_c10167_1028	1A	64.4416	B	B	A	B	B	B	A	B	A	A	A	B	A	B	B	A	B	B	A	B	B	B	A	A	A	A	B	B	A	A	B	B	B	A	A	A	A	A	B	A	B	A	A	A	A	A	A
IAAV1225	1A	64.4416	B	-	A	-	B	B	A	B	A	A	A	B	A	-	B	A	B	B	A	B	B	B	A	A	A	A	B	B	A	A	B	B	B	A	A	A	A	A	B	A	B	A	A	A	A	A	A
Kukri_c10239_2186	1A	64.4416	B	B	A	B	B	B	A	B	A	A	A	B	A	-	B	A	B	B	A	B	B	B	A	A	A	A	B	B	A	A	B	B	B	A	A	A	A	A	B	A	B	A	A	A	A	A	A
Kukri_c3582_87	1A	64.4416	B	B	A	B	B	B	A	B	A	A	A	B	A	B	B	A	B	B	A	B	B	B	A	A	A	A	B	B	A	A	B	B	B	A	A	A	A	A	B	A	B	A	A	A	A	A	A
RAC875_c25507_551	1A	64.4416	B	B	A	B	B	B	A	B	A	A	A	B	A	B	B	A	B	B	A	B	B	B	A	A	A	A	B	B	A	A	B	B	B	A	A	A	A	A	B	A	B	A	A	A	A	A	A
wsnp_Ex_c16592_25117132	1A	64.4416	B	B	A	B	B	B	A	B	A	A	A	B	A	-	B	A	B	B	A	B	B	B	A	A	A	A	B	B	A	A	B	B	B	A	A	A	A	A	B	A	B	A	A	A	A	A	A
wsnp_Ku_c2815_5317230	1A	64.4416	B	B	A	B	B	B	A	B	A	A	A	B	A	B	B	A	B	B	A	B	B	B	A	A	A	A	B	B	A	A	B	B	B	A	A	A	A	A	B	A	B	A	A	A	A	A	A
wsnp_Ra_c7818_13376644	1A	64.4416	B	B	A	B	B	B	A	B	A	A	A	B	A	-	B	A	B	B	A	B	B	B	A	A	A	A	B	B	A	A	B	B	B	A	A	A	A	A	B	A	B	A	A	A	A	A	A
BS00002216_51	1A	65.2449	B	B	A	B	B	B	A	B	A	A	A	B	A	B	B	A	B	B	A	B	B	B	A	A	A	A	B	B	A	A	B	B	B	A	A	A	A	A	B	A	B	A	A	A	A	A	A
CAP11_c1972_285	1A	65.2449	B	B	A	B	B	B	A	B	A	A	A	B	A	-	B	A	B	B	A	B	B	B	A	A	A	A	B	B	A	A	B	B	B	A	A	A	A	A	B	A	B	A	B	A	A	A	A
Excalibur_c30591_637	1A	65.2449	B	B	A	B	B	B	A	B	A	A	A	B	A	B	B	A	B	B	A	B	B	B	A	A	A	A	B	B	A	A	B	B	B	A	A	A	A	A	B	A	B	A	B	A	A	A	A
IAAV2072	1A	65.2449	B	B	A	B	B	B	A	B	A	A	A	B	A	B	B	A	B	B	A	B	B	B	A	A	A	A	B	B	A	A	B	B	B	A	A	A	A	A	B	A	B	A	A	A	A	A	A
IACX4378	1A	65.2449	B	B	A	B	B	B	A	B	A	A	A	B	A	-	B	A	B	B	A	B	B	B	A	A	A	A	B	B	A	A	B	B	B	A	A	A	A	A	B	A	B	A	B	A	A	A	A
Kukri_c60564_136	1A	65.2449	B	B	A	B	B	B	A	B	A	A	A	B	A	-	B	A	B	B	A	B	B	B	A	A	A	A	B	B	A	A	B	B	B	A	A	A	A	A	B	A	B	A	A	A	A	A	A
Tdurum_contig28296_243	1A	65.2449	B	B	A	B	B	B	A	B	A	A	A	B	A	B	B	A	B	B	A	B	B	B	A	A	A	A	B	B	A	A	B	B	B	A	A	A	A	A	B	A	B	A	B	A	A	A	A
BS00094925_51	1A	66.4216	B	B	A	B	B	B	A	B	A	A	A	B	A	B	B	A	B	B	A	B	B	B	A	A	A	A	B	B	A	A	B	B	B	A	A	A	A	A	B	A	B	A	A	B	A	A	A
Ex_c5192_943	1A	66.4216	B	B	A	B	B	B	A	B	A	A	A	B	A	-	B	A	B	B	A	B	B	B	A	A	A	A	B	B	A	A	B	B	B	A	A	A	A	A	B	A	B	A	B	B	A	A	A
IAAV3049	1A	66.4216	B	B	A	B	B	B	A	B	A	A	A	B	A	B	B	A	B	B	A	B	B	B	A	A	A	A	B	B	A	A	B	B	B	A	A	A	A	A	B	A	B	A	B	B	A	A	A
IACX742	1A	66.4216	B	B	A	B	B	B	A	B	A	A	A	B	A	B	B	A	B	B	A	B	B	B	A	A	A	A	B	B	A	A	B	B	B	A	A	A	A	A	B	A	B	A	A	B	A	A	A
RAC875_c31276_1128	1A	66.4216	B	B	A	B	B	B	A	B	A	A	A	B	A	-	B	A	B	B	A	B	B	B	A	A	A	A	B	B	A	A	B	B	B	A	A	A	A	A	B	A	B	A	B	B	A	A	A
RFL_Contig3203_1971	1A	66.4216	B	B	A	B	B	B	A	B	A	A	A	B	A	-	B	A	B	B	A	B	B	B	A	A	A	A	B	B	A	A	B	B	B	A	A	A	A	A	B	A	B	A	B	B	A	A	A
wsnp_Ex_c12336_19686808	1A	66.4216	B	B	A	B	B	B	A	B	A	A	A	B	A	B	B	A	B	B	A	B	B	B	A	A	A	A	B	B	A	A	B	B	B	A	A	A	A	A	B	A	B	A	B	B	A	A	A
wsnp_Ex_c27940_37101775	1A	66.4216	B	B	A	B	B	B	A	B	A	A	A	B	A	B	B	A	B	B	A	B	B	B	A	A	A	A	B	B	A	A	B	B	B	A	A	A	A	A	B	A	B	A	B	B	A	A	A
wsnp_Ex_c5192_9203100	1A	66.4216	B	B	A	B	B	B	A	B	A	A	A	B	A	B	B	A	B	B	A	B	B	B	A	A	A	A	B	B	A	A	B	B	B	A	A	A	A	A	B	A	B	A	B	B	A	A	A
wsnp_Ex_c5192_9203682	1A	66.4216	B	B	A	B	B	B	A	B	A	A	A	B	A	-	B	A	B	B	A	B	B	B	A	A	A	A	B	B	A	A	B	B	B	A	A	A	A	A	B	A	B	A	B	B	A	A	A
wsnp_Ku_c21356_31093507	1A	66.4216	B	B	A	B	B	B	A	B	A	A	A	B	A	-	B	A	B	B	A	B	B	B	A	A	A	A	B	B	A	A	B	B	B	A	A	A	A	A	B	A	B	A	B	B	A	A	A
wsnp_Ku_c24239_34199356	1A	66.4216	B	B	A	B	B	B	A	B	A	A	A	B	A	-	B	A	B	B	A	B	B	B	A	A	A	A	B	B	A	A	B	B	B	A	A	A	A	A	B	A	B	A	B	B	A	A	A
wsnp_Ra_c12148_19539667	1A	66.4216	B	B	A	B	B	B	A	B	A	A	A	B	A	-	B	A	B	B	A	B	B	B	A	A	A	A	B	B	A	A	B	B	B	A	A	A	A	A	B	A	B	A	B	B	A	A	A
BobWhite_c18881_338	1A	66.82	B	B	A	B	B	B	A	B	A	A	A	B	A	B	B	A	B	B	A	B	B	B	A	A	B	A	B	B	A	A	B	B	B	A	A	A	A	A	B	A	B	A	B	B	A	A	A
BobWhite_c5356_1272	1A	66.82	B	B	A	B	B	B	A	B	A	A	A	B	A	B	B	A	B	B	A	B	B	B	A	A	B	A	B	B	A	A	B	B	B	A	A	A	A	A	B	A	B	A	B	B	A	A	A
BobWhite_rep_c63278_349	1A	66.82	B	B	A	B	B	B	A	B	A	A	A	B	A	-	B	A	B	B	A	B	B	B	A	A	B	A	B	B	A	A	B	B	B	A	A	A	A	A	B	A	B	A	B	B	A	A	A
Excalibur_c32167_59	1A	66.82	B	B	A	B	B	B	A	B	A	A	A	B	A	B	B	A	B	B	A	B	B	B	A	A	B	A	B	B	A	A	B	B	B	A	A	A	A	A	B	A	B	A	B	B	A	A	A
Excalibur_c49421_443	1A	66.82	B	B	A	B	B	B	A	B	A	A	A	B	A	B	B	A	B	B	A	B	B	B	A	A	B	A	B	B	A	A	B	B	B	A	A	A	A	A	B	A	B	A	B	B	A	A	A
Excalibur_rep_c66449_1588	1A	66.82	B	B	-	B	B	B	A	B	A	A	A	B	A	-	B	A	B	B	A	B	B	B	A	A	B	A	B	B	A	A	B	B	B	A	A	A	A	A	B	A	B	A	B	B	A	A	A
IAAV5406	1A	66.82	B	B	A	B	B	B	A	B	A	A	A	B	A	B	B	A	B	B	A	B	B	B	A	A	B	A	B	B	A	A	B	B	B	A	A	A	A	A	B	A	B	A	B	B	A	A	A
Ku_c8351_2029	1A	66.82	B	B	A	B	B	B	A	B	A	A	A	B	A	B	B	A	B	B	A	B	B	B	A	A	B	A	B	B	A	A	B	B	B	A	A	A	A	A	B	A	B	A	B	B	A	A	A
Kukri_c52952_315	1A	66.82	B	B	A	B	B	B	A	B	A	A	A	B	A	B	B	A	B	B	A	B	B	B	A	A	B	A	B	B	A	A	B	B	B	A	A	A	A	A	B	A	B	A	B	B	A	A	A
RAC875_c16080_777	1A	66.82	B	B	A	B	B	B	A	B	A	A	A	B	A	B	B	A	B	B	A	B	B	B	A	A	B	A	B	B	A	A	B	B	B	A	A	A	A	A	B	A	B	A	B	B	A	A	A
wsnp_Ex_c12165_19452361	1A	66.82	B	B	A	B	B	B	A	B	A	A	A	B	A	B	B	A	B	B	A	B	B	B	A	A	B	A	B	B	A	A	B	B	B	A	A	A	A	A	B	A	B	A	B	B	A	A	A
wsnp_Ex_c34344_42676379	1A	66.82	B	B	A	B	B	B	A	B	A	A	A	B	A	B	B	A	B	B	A	B	B	B	A	A	B	A	B	B	A	A	B	B	B	A	A	A	A	A	B	A	B	A	B	B	A	A	A
wsnp_Ex_c34344_42677360	1A	66.82	B	B	A	B	B	B	A	B	A	A	A	B	A	B	B	A	B	B	A	B	B	B	A	A	B	A	B	B	A	A	B	B	B	A	A	A	A	A	B	A	B	A	B	B	A	A	A
wsnp_Ex_c42282_48900922	1A	66.82	B	B	A	B	B	B	A	B	A	A	A	B	A	B	B	A	B	B	A	B	B	B	A	A	B	A	B	B	A	A	B	B	B	A	A	A	A	A	B	A	B	A	B	B	A	A	A
wsnp_Ex_c8588_14419007	1A	66.82	B	B	A	B	B	B	A	B	A	A	A	B	A	B	B	A	B	B	A	B	B	B	A	A	B	A	B	B	A	A	B	B	B	A	A	A	A	A	B	A	B	A	B	B	A	A	A
wsnp_Ex_rep_c66628_64934660	1A	66.82	B	B	A	B	B	B	A	B	A	A	A	B	A	B	B	A	B	B	A	B	B	B	A	A	B	A	B	B	A	A	B	B	B	A	A	A	A	A	B	A	B	A	B	B	A	A	A
wsnp_Ku_c23926_33870364	1A	66.82	B	B	A	B	B	B	A	B	A	A	A	B	A	B	B	A	B	B	A	B	B	B	A	A	B	A	B	B	A	A	B	B	B	A	A	A	A	A	B	A	B	A	B	B	A	A	A
wsnp_Ra_c37745_45806931	1A	66.82	B	B	A	B	B	B	A	B	A	A	A	B	A	B	B	A	B	B	A	B	B	B	A	A	B	A	B	B	A	A	B	B	B	A	A	A	A	A	B	A	B	A	B	B	A	A	A
BS00021714_51	1A	68.4335	B	B	A	B	B	B	A	B	A	A	A	B	A	-	B	A	B	B	A	B	B	B	A	A	B	A	B	B	A	A	B	B	B	A	A	A	A	A	B	A	B	A	A	B	A	A	A
Ra_c4159_2716	1A	68.4335	B	B	A	B	B	B	A	B	A	A	A	B	A	-	B	A	B	B	A	B	B	B	A	A	B	A	B	B	A	A	B	B	B	A	A	A	A	A	B	A	B	A	A	B	A	A	A
RAC875_c23081_141	1A	68.4335	B	B	A	B	B	B	A	B	A	A	A	B	A	-	B	A	B	B	A	B	B	B	A	A	B	A	B	B	A	A	B	B	B	A	A	A	A	A	B	A	B	A	A	B	A	A	A
wsnp_JD_c722_1080592	1A	68.4335	B	B	A	B	B	B	A	B	A	A	A	B	A	-	B	A	B	B	A	B	B	B	A	A	B	A	B	B	A	A	B	B	B	A	A	A	A	A	B	A	B	A	A	-	A	A	A
BobWhite_c12568_900	1A	68.8319	B	B	A	B	B	B	A	B	A	A	A	B	A	B	B	A	B	B	A	B	B	B	A	A	B	A	B	B	A	A	B	B	B	A	A	A	A	B	B	A	B	A	A	B	A	A	A
BS00031066_51	1A	68.8319	B	B	A	B	B	B	A	B	A	A	A	B	A	B	B	A	B	B	A	B	B	B	A	A	B	A	B	B	A	A	B	B	B	A	A	A	A	B	B	A	B	A	A	B	A	A	A
BS00092585_51	1A	68.8319	B	B	A	B	B	B	A	B	A	A	A	B	A	-	B	A	B	B	A	B	B	B	A	A	B	A	B	B	A	A	B	B	B	A	A	A	A	B	B	A	B	A	A	B	A	A	A
Ex_c105443_895	1A	68.8319	B	B	A	B	B	B	A	B	A	A	A	B	A	-	B	A	B	B	A	B	B	B	A	A	B	A	B	B	A	A	B	B	B	A	A	A	A	B	B	A	B	A	A	B	A	A	A
Ex_c16529_304	1A	68.8319	B	B	A	B	B	B	A	B	A	A	A	B	A	-	B	A	B	B	A	B	B	B	A	A	B	A	B	B	A	A	B	B	B	A	A	A	A	B	B	A	B	A	A	B	A	A	A
Excalibur_c34697_831	1A	68.8319	B	B	A	B	B	B	A	B	A	A	A	B	A	B	B	A	B	B	A	B	B	B	A	A	B	A	B	B	A	A	B	B	B	A	A	A	A	B	B	A	B	A	A	B	A	A	A
Excalibur_rep_c110246_86	1A	68.8319	B	B	A	B	B	B	A	B	A	A	A	B	A	B	B	A	B	B	A	B	B	B	A	A	B	A	B	B	A	A	B	B	B	A	A	A	A	B	B	A	B	A	A	B	A	A	A
IACX11338	1A	68.8319	B	B	A	B	B	B	A	B	A	A	A	B	A	-	B	A	B	B	A	B	B	B	A	A	B	A	B	B	A	A	B	B	B	A	A	A	A	B	B	A	B	A	A	B	A	A	A
Kukri_c25215_124	1A	68.8319	B	B	A	B	B	B	A	B	A	A	A	B	A	B	B	A	B	B	A	B	B	B	A	A	B	A	B	B	A	A	B	B	B	A	A	A	A	B	B	A	B	A	A	B	A	A	A
wsnp_Ex_c21193_30320134	1A	68.8319	B	B	A	B	B	B	A	B	A	A	A	B	A	B	B	A	B	B	A	B	B	B	A	A	B	A	B	B	A	A	B	B	B	A	A	A	A	B	B	A	B	A	A	B	A	A	A
wsnp_Ex_c21336_30465618	1A	68.8319	B	B	A	B	B	B	A	B	A	A	A	B	A	B	B	A	B	B	A	B	B	B	A	A	B	A	B	B	A	A	B	B	B	A	A	A	A	B	B	A	B	A	A	B	A	A	A
BS00021864_51	1A	70.3949	B	B	A	B	B	B	A	B	A	A	A	B	B	B	B	A	B	B	A	B	B	B	A	A	B	A	B	B	A	A	B	B	B	A	A	A	A	B	B	A	B	A	B	B	A	A	A
CAP12_c1906_217	1A	70.3949	B	B	A	B	B	B	A	B	A	A	A	B	B	B	B	A	B	B	A	B	B	B	A	A	B	A	B	B	A	A	B	B	B	A	A	A	A	B	B	A	B	A	B	B	A	A	A
Kukri_c30322_414	1A	70.3949	B	B	A	B	B	B	A	B	A	A	A	B	B	B	B	A	B	B	A	B	B	B	A	A	B	A	B	B	A	A	B	B	B	A	A	A	A	B	B	A	B	A	B	B	A	A	A
Tdurum_contig32437_257	1A	70.3949	B	B	A	B	B	B	A	B	A	A	A	B	B	B	B	A	B	B	A	B	B	B	A	A	B	A	B	B	A	A	B	B	B	A	A	A	A	B	B	A	B	A	B	B	A	A	A
wsnp_Ex_rep_c109742_92411838	1A	70.3949	B	B	A	B	B	B	A	B	A	A	A	B	B	B	B	A	B	B	A	B	B	B	A	A	B	A	B	B	A	A	B	B	B	A	A	A	A	B	B	A	B	A	B	B	A	A	A
wsnp_Ku_c21316_31053745	1A	70.3949	B	B	A	B	B	B	A	B	A	A	A	B	B	B	B	A	B	B	A	B	B	B	A	A	B	A	B	B	A	A	B	B	B	A	A	A	A	B	B	A	B	A	B	B	A	A	A
wsnp_Ku_c21316_31053776	1A	70.3949	B	B	A	B	B	B	A	B	A	A	A	B	B	B	B	A	B	B	A	B	B	B	A	A	B	A	B	B	A	A	B	B	B	A	A	A	A	B	B	A	B	A	B	B	A	A	A
BobWhite_c29908_113	1A	71.1762	B	B	A	B	B	B	A	B	A	A	A	B	B	B	B	A	B	B	A	B	B	B	A	A	B	A	B	B	A	A	B	B	B	A	A	A	A	B	B	A	B	A	B	B	A	A	A
BS00064638_51	1A	71.1762	B	B	A	B	B	B	A	B	A	A	A	B	B	B	B	A	B	B	A	B	B	B	A	A	B	A	B	B	A	A	B	B	B	A	A	A	A	B	B	A	B	A	A	B	A	A	A
BS00065324_51	1A	71.1762	B	B	A	B	B	B	A	B	A	A	A	B	B	B	B	A	B	B	A	B	B	B	A	A	B	A	B	B	A	A	B	B	B	A	A	A	A	B	B	A	B	A	B	B	A	A	A
BS00065325_51	1A	71.1762	B	B	A	B	B	B	A	B	A	A	A	B	B	B	B	A	B	B	A	B	B	B	A	A	B	A	B	B	A	A	B	B	B	A	A	A	A	B	B	A	B	A	A	B	A	A	A
BS00094553_51	1A	71.1762	B	B	A	B	B	B	A	B	A	A	A	B	B	-	B	A	B	B	A	B	B	B	A	A	B	A	B	B	A	A	B	B	B	A	A	A	A	B	B	A	B	A	B	B	A	A	A
BS00096721_51	1A	71.1762	B	B	A	B	B	B	A	B	A	A	A	B	B	B	B	A	B	B	A	B	B	B	A	A	B	A	B	B	A	A	B	B	B	A	A	A	A	B	B	A	B	A	A	B	A	A	A
IAAV8804	1A	71.1762	B	B	A	B	B	B	A	B	A	A	A	B	B	B	B	A	B	B	A	B	B	B	A	A	B	A	B	B	A	A	B	B	B	A	A	A	A	B	B	A	B	A	B	B	A	A	A
IACX5793	1A	71.1762	B	B	A	B	B	B	A	B	A	A	A	B	B	B	B	A	B	B	A	B	B	B	A	A	B	A	B	B	A	A	B	B	B	A	A	A	A	B	B	A	B	A	B	B	A	A	A
IACX5960	1A	71.1762	B	B	A	B	B	B	A	B	A	A	A	B	B	B	B	A	B	B	A	B	B	B	A	A	B	A	B	B	A	A	B	B	B	A	A	A	A	B	B	A	B	A	B	B	A	A	A
Kukri_c39377_286	1A	71.1762	B	B	A	B	B	B	A	B	A	A	A	B	B	-	B	A	B	B	A	B	B	B	A	A	B	A	B	B	A	A	B	B	B	A	A	A	A	B	B	A	B	A	A	B	A	A	A
Kukri_c58155_786	1A	71.1762	B	B	A	B	B	B	A	B	A	A	A	B	B	B	B	A	B	B	A	B	B	B	A	A	B	A	B	B	A	A	B	B	B	A	A	A	A	B	B	A	B	A	B	B	A	A	A
Kukri_rep_c117029_125	1A	71.1762	B	B	A	B	B	B	A	B	A	A	A	B	B	B	B	A	B	B	A	B	B	B	A	A	B	A	B	B	A	A	B	B	B	A	A	A	A	B	B	A	B	A	B	B	A	A	A
RAC875_c24047_284	1A	71.1762	B	B	A	B	B	B	A	B	A	A	A	B	B	B	B	A	B	B	A	B	B	B	A	A	B	A	B	B	A	A	B	B	B	A	A	A	A	B	B	A	B	A	A	B	A	A	A
RFL_Contig22_387	1A	71.1762	B	B	A	B	B	B	A	B	A	A	A	B	B	B	B	A	B	B	A	B	B	B	A	A	B	A	B	B	A	A	B	B	B	A	A	A	A	B	B	A	B	A	A	B	A	A	A
RFL_Contig22_617	1A	71.1762	B	B	A	B	B	B	A	B	A	A	A	B	B	B	B	A	B	B	A	B	B	B	A	A	B	A	B	B	A	A	B	B	B	A	A	A	A	B	B	A	B	A	-	B	A	A	A
wsnp_BE445113A_Ta_2_1	1A	71.1762	B	B	A	B	B	B	A	B	A	A	A	B	B	B	B	A	B	B	A	B	B	B	A	A	B	A	B	B	A	A	B	B	B	A	A	A	A	B	B	A	B	A	B	B	A	A	A
wsnp_BE445113A_Ta_2_2	1A	71.1762	B	B	A	B	B	B	A	B	A	A	A	B	B	B	B	A	B	B	A	B	B	B	A	A	B	A	B	B	A	A	B	B	B	A	A	A	A	B	B	A	B	A	B	B	A	A	A
wsnp_Ra_c11877_19161832	1A	71.1762	B	B	A	B	B	B	A	B	A	A	A	B	B	-	B	A	B	B	A	B	B	B	A	A	B	A	B	B	A	A	B	B	B	A	A	A	A	B	B	A	B	A	B	B	A	A	A
wsnp_Ra_c3270_6136110	1A	71.1762	B	B	A	B	B	B	A	B	A	A	A	B	B	B	B	A	B	B	A	B	B	B	A	A	B	A	B	B	A	A	B	B	B	A	A	A	A	B	B	A	B	A	B	B	A	A	A
wsnp_Ra_c3270_6136601	1A	71.1762	B	B	A	B	B	B	A	B	A	A	A	B	B	B	B	A	B	B	A	B	B	B	A	A	B	A	B	B	A	A	B	B	B	A	A	A	A	B	B	A	B	A	B	B	A	A	A
wsnp_Ra_c33025_41968284	1A	71.1762	B	B	A	B	B	B	A	B	A	A	A	B	B	B	B	A	B	B	A	B	B	B	A	A	B	A	B	B	A	A	B	B	B	A	A	A	A	B	B	A	B	A	A	B	A	A	A
Kukri_c29039_315	1A	71.9605	B	B	A	B	B	B	A	B	A	A	A	B	B	B	B	A	B	B	A	B	B	B	A	A	B	A	B	B	A	A	B	B	B	A	A	A	A	B	B	A	B	A	A	B	A	A	A
wsnp_BM140362A_Ta_2_2	1A	72.3512	B	B	A	B	B	B	A	B	A	A	A	B	B	B	B	A	B	B	A	B	B	B	A	A	B	A	B	B	A	A	B	B	B	A	A	A	A	B	A	A	B	A	A	B	A	A	A
Excalibur_c3475_113	1A	72.7418	B	B	A	B	B	B	A	B	A	A	A	B	B	B	B	A	B	B	A	B	B	B	A	A	B	A	B	B	A	A	B	B	B	A	A	A	A	B	A	A	B	A	B	B	A	A	A
Excalibur_c65437_104	1A	72.7418	B	B	A	B	B	B	A	B	A	A	A	B	B	B	B	A	B	B	A	B	B	B	A	A	B	A	B	B	A	A	B	B	B	A	A	A	A	B	A	A	B	A	B	B	A	A	A
Kukri_c43410_348	1A	72.7418	B	B	A	B	B	B	A	B	A	A	A	B	B	B	B	A	B	B	A	B	B	B	A	A	B	A	B	B	A	A	B	B	B	A	A	A	A	B	A	A	B	A	B	B	A	A	A
RAC875_c27417_150	1A	72.7418	B	B	A	B	B	B	A	B	A	A	A	B	B	-	B	A	B	B	A	B	B	B	A	A	B	A	B	B	A	A	B	B	B	A	A	A	A	B	A	A	B	A	B	B	A	A	A
RAC875_c46551_339	1A	72.7418	B	B	A	B	B	B	A	B	A	A	A	B	B	B	B	A	B	B	A	B	B	B	A	A	B	A	B	B	A	A	B	B	B	A	A	A	A	B	A	A	B	A	B	B	A	A	A
RAC875_c49074_374	1A	72.7418	B	B	A	B	B	B	A	B	A	A	A	B	B	-	B	A	B	B	A	B	B	B	A	A	B	A	B	B	A	A	B	B	B	A	A	A	A	B	A	A	B	A	B	B	A	A	A
RAC875_c49074_458	1A	72.7418	B	-	A	-	B	B	A	B	A	A	A	B	B	B	B	A	B	B	A	B	B	B	A	A	B	A	B	B	A	A	B	B	B	A	A	A	A	B	A	A	B	A	B	B	A	A	A
Kukri_c31891_1355	1A	73.1309	B	-	A	B	B	B	A	B	A	A	A	B	B	-	B	A	B	B	A	B	B	B	A	A	B	A	B	B	A	A	B	B	B	A	A	A	A	B	A	A	B	A	B	B	A	A	A
wsnp_Ex_c20489_29564938	1A	73.1309	B	B	A	B	B	B	A	B	A	A	A	B	B	-	B	A	B	B	A	B	B	B	A	A	B	A	B	B	A	A	B	B	B	A	A	A	A	B	A	A	B	A	B	B	A	A	A
wsnp_Ex_c6452_11213329	1A	73.1309	B	B	A	B	B	B	A	B	A	A	A	B	B	B	B	A	B	B	A	B	B	B	A	A	B	A	B	B	A	A	B	B	B	A	A	A	A	B	A	A	B	A	B	B	A	A	A
BS00022173_51	1A	73.52	B	B	A	B	B	B	A	B	A	A	A	B	B	B	B	A	B	B	A	B	B	B	A	A	B	A	B	B	A	A	B	B	B	A	A	A	A	B	A	A	B	A	A	B	A	A	A
BS00079538_51	1A	73.52	B	B	A	B	B	B	A	B	A	A	A	B	B	B	B	A	B	B	A	B	B	B	A	A	B	A	B	B	A	A	B	B	B	A	A	A	A	B	A	A	B	A	A	B	A	A	A
RAC875_c60514_90	1A	73.52	B	-	A	-	B	B	A	B	A	A	A	B	B	B	B	A	B	B	A	B	B	B	A	A	B	A	B	B	A	A	B	B	B	A	A	A	A	B	A	A	B	A	A	B	A	A	A
wsnp_CAP12_c1960_972031	1A	73.52	B	B	A	B	B	B	A	B	A	A	A	B	B	B	B	A	B	B	A	B	B	B	A	A	B	A	B	B	A	A	B	B	B	A	A	A	A	B	A	A	B	A	A	B	A	A	A
BobWhite_c11946_277	1A	75.4818	B	B	A	B	B	B	A	B	A	A	A	B	B	-	B	A	B	B	A	B	B	B	A	B	B	A	B	B	A	A	B	B	B	A	A	A	A	B	A	A	B	A	A	B	A	A	A
BobWhite_c14587_51	1A	75.4818	B	B	A	B	B	B	A	B	A	A	A	B	B	B	B	A	B	B	A	B	B	B	A	B	B	A	B	B	A	A	B	B	B	A	A	A	A	B	A	A	B	A	A	B	A	A	A
BS00022788_51	1A	75.4818	B	B	A	B	B	B	A	B	A	A	A	B	B	-	B	A	B	B	A	B	B	B	A	B	B	A	B	B	A	A	B	B	B	A	A	A	A	B	A	A	B	A	A	B	A	A	A
CAP12_c1979_117	1A	75.4818	B	B	A	B	B	B	A	B	A	A	A	B	B	B	B	A	B	B	A	B	B	B	A	B	B	A	B	B	A	A	B	B	B	A	A	A	A	B	A	A	B	A	A	B	A	A	A
Excalibur_c14911_546	1A	75.4818	B	B	A	B	B	B	A	B	A	A	A	B	B	B	B	A	B	B	A	B	B	B	A	B	B	A	B	B	A	A	B	B	B	A	A	A	A	B	A	A	B	A	A	B	A	A	A
Jagger_c5280_407	1A	75.4818	B	B	A	B	B	B	A	B	A	A	A	B	B	B	B	A	B	B	A	B	B	B	A	B	B	A	B	B	A	A	B	B	B	A	A	A	A	B	A	A	B	A	A	B	A	A	A
Ku_c10813_1122	1A	75.4818	B	B	A	B	B	B	A	B	A	A	A	B	B	B	B	A	B	B	A	B	B	B	A	B	B	A	B	B	A	A	B	B	B	A	A	A	A	B	A	A	B	A	A	B	A	A	A
Ku_c1313_1673	1A	75.4818	B	B	A	B	B	B	A	B	A	A	A	B	B	B	B	A	B	B	A	B	B	B	A	B	B	A	B	B	A	A	B	B	B	A	A	A	A	B	A	A	B	A	A	B	A	A	A
Ku_c809_2419	1A	75.4818	B	B	A	B	B	B	A	B	A	A	A	B	B	-	B	A	B	B	A	B	B	B	A	B	B	A	B	B	A	A	B	B	B	A	A	A	A	B	A	A	B	A	A	B	A	A	A
Kukri_c1313_1158	1A	75.4818	B	B	A	B	B	B	A	B	A	A	A	B	B	B	B	A	B	B	A	B	B	B	A	B	B	A	B	B	A	A	B	B	B	A	A	A	A	B	A	A	B	A	A	B	A	A	A
Kukri_rep_c109473_80	1A	75.4818	B	B	A	B	B	B	A	B	A	A	A	B	B	B	B	A	B	B	A	B	B	B	A	B	B	A	B	B	A	A	B	B	B	A	A	A	A	B	A	A	B	A	A	B	A	A	A
Ra_c64515_242	1A	75.4818	B	B	A	B	B	B	A	B	A	A	A	B	B	B	B	A	B	B	A	B	B	B	A	B	B	A	B	B	A	A	B	B	B	A	A	A	A	B	A	A	B	A	A	B	A	A	A
wsnp_Ex_c1997_3756118	1A	75.4818	B	B	A	B	B	B	A	B	A	A	A	B	B	B	B	A	B	B	A	B	B	B	A	B	B	A	B	B	A	A	B	B	B	A	A	A	A	B	A	A	B	A	A	B	A	A	A
wsnp_Ex_c1997_3757496	1A	75.4818	B	B	A	B	B	B	A	B	A	A	A	B	B	B	B	A	B	B	A	B	B	B	A	B	B	A	B	B	A	A	B	B	B	A	A	A	A	B	A	A	B	A	A	B	A	A	A
wsnp_Ex_c1997_3757721	1A	75.4818	B	B	A	B	B	B	A	B	A	A	A	B	B	B	B	A	B	B	A	B	B	B	A	B	B	A	B	B	A	A	B	B	B	A	A	A	A	B	A	A	B	A	A	B	A	A	A
wsnp_JD_c6544_7697235	1A	75.4818	B	B	A	B	B	B	A	B	A	A	A	B	B	B	B	A	B	B	A	B	B	B	A	B	B	A	B	B	A	A	B	B	B	A	A	A	A	B	A	A	B	A	A	B	A	A	A
wsnp_JD_c6544_7697412	1A	75.4818	B	B	A	B	B	B	A	B	A	A	A	B	B	B	B	A	B	B	A	B	B	B	A	B	B	A	B	B	A	A	B	B	B	A	A	A	A	B	A	A	B	A	A	B	A	A	A
wsnp_JD_c6544_7697578	1A	75.4818	B	B	A	B	B	B	A	B	A	A	A	B	B	-	B	A	B	B	A	B	B	B	A	B	B	A	B	B	A	A	B	B	B	A	A	A	A	B	A	A	B	A	A	B	A	A	A
BS00022158_51	1A	75.8755	B	B	A	B	B	B	A	B	A	A	A	B	B	-	B	A	B	B	A	B	B	B	A	B	B	A	B	B	A	A	B	B	B	A	A	A	A	B	A	A	B	A	B	B	A	A	A
IAAV6234	1A	75.8755	B	B	A	B	B	B	A	B	A	A	A	B	B	B	B	A	B	B	A	B	B	B	A	B	B	A	B	B	A	A	B	B	B	A	A	A	A	B	A	A	B	A	B	B	A	A	A
Kukri_c54678_88	1A	75.8755	B	B	A	B	B	B	A	B	A	A	A	B	B	B	B	A	B	B	A	B	B	B	A	B	B	A	B	B	A	A	B	B	B	A	A	A	A	B	A	A	B	A	B	B	A	A	A
BS00065750_51	1A	76.6599	B	B	A	B	B	B	A	B	A	A	A	B	B	B	B	A	B	B	A	B	B	B	A	B	B	A	A	B	A	A	B	B	B	A	A	A	A	B	A	A	B	A	B	B	A	A	A
Kukri_c84024_375	1A	76.6599	B	B	A	B	B	B	A	B	A	A	A	B	B	-	B	A	B	B	A	B	B	B	A	B	B	A	A	B	A	A	B	B	B	A	A	A	A	B	A	A	B	A	B	B	A	A	A
CAP7_c4879_249	1A	77.0521	B	B	A	B	B	B	A	B	A	A	A	B	B	-	B	A	B	B	A	B	B	B	A	B	B	A	A	B	A	A	B	B	B	A	A	A	A	B	A	A	B	A	B	B	A	A	A
BobWhite_c13761_242	1A	78.6212	B	B	A	B	B	B	A	B	A	A	A	B	B	-	B	A	B	B	A	B	B	B	A	B	B	A	A	B	A	A	B	B	B	A	A	A	A	B	A	A	B	A	A	B	A	A	A
BS00022396_51	1A	78.6212	B	B	A	B	B	B	A	B	A	A	A	B	B	B	B	A	B	B	A	B	B	B	A	B	B	A	A	B	A	A	B	B	B	A	A	A	A	B	A	A	B	A	A	B	A	A	A
BS00088350_51	1A	78.6212	B	B	A	B	B	B	A	B	A	A	A	B	B	B	B	A	B	B	A	B	B	B	A	B	B	A	A	B	A	A	B	B	B	A	A	A	A	B	A	A	B	A	A	B	A	A	A
BS00110130_51	1A	78.6212	B	B	A	B	B	B	A	B	A	A	A	B	B	-	B	A	B	B	A	B	B	B	A	B	B	A	A	B	A	A	B	B	B	A	A	A	A	B	A	A	B	A	A	B	A	A	A
Excalibur_c45861_189	1A	78.6212	B	B	A	B	B	B	A	B	A	A	A	B	B	B	B	A	B	B	A	B	B	B	A	B	B	A	A	B	A	A	B	B	B	A	A	A	A	B	A	A	B	A	A	B	A	A	A
Kukri_c57770_705	1A	78.6212	B	B	A	B	B	B	A	B	A	A	A	B	B	B	B	A	B	B	A	B	B	B	A	B	B	A	A	B	A	A	B	B	B	A	A	A	A	B	A	A	B	A	A	B	A	A	A
RAC875_c25814_361	1A	78.6212	B	B	A	B	B	B	A	B	A	A	A	B	B	-	B	A	B	B	A	B	B	B	A	B	B	A	A	B	A	A	B	B	B	A	A	A	A	B	A	A	B	A	A	B	A	A	A
wsnp_BG606986A_Ta_2_1	1A	78.6212	B	B	A	B	B	B	A	B	A	A	A	B	B	-	B	A	B	B	A	B	B	B	A	B	B	A	A	B	A	A	B	B	B	A	A	A	A	B	A	A	B	A	A	B	A	A	A
wsnp_BG606986A_Ta_2_4	1A	78.6212	B	B	A	B	B	B	A	B	A	A	A	B	B	B	B	A	B	B	A	B	B	B	A	B	B	A	A	B	A	A	B	B	B	A	A	A	A	B	A	A	B	A	A	B	A	A	A
wsnp_JD_c13384_13393159	1A	78.6212	B	B	A	B	B	B	A	B	A	A	A	B	B	B	B	A	B	B	A	B	B	B	A	B	B	A	A	B	A	A	B	B	B	A	A	A	A	B	A	A	B	A	A	B	A	A	A
Kukri_c49463_154	1A	79.4087	B	B	A	B	B	B	A	B	A	A	A	B	B	B	B	A	B	B	A	B	B	B	A	B	B	A	A	B	A	A	B	B	B	A	A	A	A	B	A	A	B	A	A	B	A	A	A
BS00022261_51	1A	80.5994	B	B	A	B	B	B	A	B	A	A	A	B	A	-	B	A	B	B	A	B	B	B	A	B	B	A	A	B	A	A	B	B	B	A	A	A	A	B	A	A	B	A	A	B	A	A	A
BS00109991_51	1A	80.5994	B	B	A	B	B	B	A	B	A	A	A	B	A	-	B	A	B	B	A	B	B	B	A	B	B	A	A	B	A	A	B	B	B	A	A	A	A	B	A	A	B	A	A	B	A	A	A
BS00110627_51	1A	80.5994	B	B	A	B	B	B	A	B	A	A	A	B	A	B	B	A	B	B	A	B	B	B	A	B	B	A	A	B	A	A	B	B	B	A	A	A	A	B	A	A	B	A	A	B	A	A	A
Ex_c4060_510	1A	80.5994	B	B	A	-	B	B	A	B	A	A	A	B	A	B	B	A	B	B	A	B	B	B	A	B	B	A	A	B	A	A	B	B	B	A	A	A	A	B	A	A	B	A	A	B	A	A	A
IACX5994	1A	80.9931	B	B	A	B	B	B	A	B	A	A	A	B	A	-	B	A	B	B	A	B	B	B	A	B	B	A	A	B	A	A	B	B	B	A	A	A	A	B	A	A	B	A	A	B	A	A	A
Kukri_c7119_392	1A	80.9931	B	B	A	B	B	B	A	B	A	A	A	B	A	B	B	A	B	B	A	B	B	B	A	B	B	A	A	B	A	A	B	B	B	A	A	A	A	B	A	A	B	A	A	B	A	A	A
wsnp_Ex_c33452_41938013	1A	80.9931	B	B	A	B	B	B	A	B	A	A	A	B	A	-	B	A	B	B	A	B	B	B	A	B	B	A	A	B	A	A	B	B	B	A	A	A	A	B	A	A	B	A	A	B	A	A	A
wsnp_Ex_c33452_41938159	1A	80.9931	B	B	A	B	B	B	A	B	A	A	A	B	A	-	B	A	B	B	A	B	B	B	A	B	B	A	A	B	A	A	B	B	B	A	A	A	A	B	A	A	B	A	A	B	A	A	A
IAAV130	1A	82.1698	B	B	A	B	B	B	A	B	A	A	A	B	A	B	B	A	B	B	A	B	B	B	A	B	B	A	A	B	A	A	B	B	B	A	A	A	A	B	A	A	B	A	A	B	A	A	A
Ku_c8992_405	1A	82.1698	B	B	A	B	B	B	A	B	A	A	A	B	A	B	B	A	B	B	A	B	B	B	A	B	B	A	A	B	A	A	B	B	B	A	A	A	A	B	A	A	B	A	A	B	A	A	A
Ra_c110766_321	1A	82.1698	B	B	A	B	B	B	A	B	A	A	A	B	A	B	B	A	B	B	A	B	B	B	A	B	B	A	A	B	A	A	B	B	B	A	A	A	A	B	A	A	B	A	A	B	A	A	A
RAC875_rep_c105766_652	1A	82.1698	B	B	A	B	B	B	A	B	A	A	A	B	A	B	B	A	B	B	A	B	B	B	A	B	B	A	A	B	A	A	B	B	B	A	A	A	A	B	A	A	B	A	A	B	A	A	A
Tdurum_contig56158_60	1A	82.1698	B	B	A	B	B	B	A	B	A	A	A	B	A	B	B	A	B	B	A	B	B	B	A	B	B	A	A	B	A	A	B	B	B	A	A	A	A	B	A	A	B	A	A	B	A	A	A
wsnp_Ex_rep_c102067_87313597	1A	82.1698	B	B	A	B	B	B	A	B	A	A	A	B	A	B	B	A	B	B	A	B	B	B	A	B	B	A	A	B	A	A	B	B	B	A	A	A	A	B	A	A	B	A	A	B	A	A	A
wsnp_Ex_rep_c102067_87314043	1A	82.1698	B	B	-	B	B	B	A	B	A	A	-	B	A	-	B	A	B	B	A	B	B	B	A	B	B	A	A	B	A	A	B	B	B	A	A	A	A	B	A	A	B	A	A	B	A	A	A
RFL_Contig5334_1969	1A	82.5619	B	B	A	B	B	B	A	B	A	A	A	B	A	-	B	A	B	B	A	B	B	B	A	B	B	A	A	B	A	A	B	B	B	A	A	A	A	B	A	A	B	A	A	B	A	A	A
RFL_Contig5334_831	1A	82.5619	B	B	A	B	B	B	A	B	A	A	A	B	A	B	B	A	B	B	A	B	B	B	A	B	B	A	A	B	A	A	B	B	B	A	A	A	A	B	A	A	B	A	A	B	A	A	A
wsnp_BE443588A_Ta_2_1	1A	82.9541	B	B	A	B	B	B	A	B	A	A	A	B	A	B	B	A	B	B	A	B	B	B	A	B	B	A	A	B	A	A	B	B	B	A	A	A	A	B	A	A	B	A	A	B	A	A	A
wsnp_BE443588A_Ta_2_2	1A	82.9541	B	B	A	B	B	B	A	B	A	A	A	B	A	-	B	A	B	B	A	B	B	B	A	B	B	A	A	B	A	A	B	B	B	A	A	A	A	B	A	A	B	A	A	B	A	A	A
wsnp_Ex_c28900_37982485	1A	82.9541	B	B	A	B	B	B	A	B	A	A	A	B	A	B	B	A	B	B	A	B	B	B	A	B	B	A	A	B	A	A	B	B	B	A	A	A	A	B	A	A	B	A	A	B	A	A	-
BobWhite_c41272_159	1A	83.3463	B	-	A	B	B	B	A	B	A	A	A	B	A	-	B	A	B	B	A	B	B	B	A	B	B	A	A	B	A	A	B	B	B	A	A	A	A	B	A	A	B	A	A	B	A	A	A
Ex_c26688_969	1A	83.3463	B	B	A	B	B	B	A	B	A	A	A	B	A	B	B	A	B	B	A	B	B	B	A	B	B	A	A	B	A	A	B	B	B	A	A	A	A	B	A	A	B	A	A	B	A	A	A
Excalibur_c26688_138	1A	83.3463	B	B	A	B	B	B	A	B	A	A	A	B	A	-	B	A	B	B	A	B	B	B	A	B	B	A	A	B	A	A	B	B	B	A	A	A	A	B	A	A	B	A	A	B	A	A	A
Tdurum_contig96086_74	1A	83.3463	B	B	A	B	B	B	A	B	A	A	A	B	A	B	B	A	B	B	A	B	B	B	A	B	B	A	A	B	A	A	B	B	B	A	A	A	A	B	A	A	B	A	A	B	A	A	A
wsnp_Ex_c4612_8254533	1A	83.3463	B	B	A	B	B	B	A	B	A	A	A	B	A	B	B	A	B	B	A	B	B	B	A	B	B	A	A	B	A	A	B	B	B	A	A	A	A	B	A	A	B	A	A	B	A	A	A
BS00068391_51	1A	83.7528	B	B	A	B	B	B	A	B	A	A	A	B	A	B	B	A	B	B	A	B	B	B	A	B	B	A	A	B	A	A	B	B	B	A	A	A	B	B	A	A	B	A	A	B	A	A	A
BS00023935_51	1A	84.9676	B	B	A	B	B	B	A	B	A	A	A	B	A	B	B	A	B	B	A	B	B	B	A	B	B	A	A	B	A	A	B	B	B	A	A	A	B	B	A	A	B	A	A	B	A	A	A
wsnp_CAP8_c4785_2322876	1A	84.9676	B	B	A	B	B	B	A	B	A	A	A	B	A	B	B	A	B	B	A	B	B	B	A	B	B	A	A	B	A	A	B	B	B	A	A	A	B	B	A	A	B	A	A	B	A	A	A
Ex_c2226_244	1A	85.3582	B	B	A	B	B	B	A	B	A	A	A	B	A	B	B	A	B	B	A	B	B	B	A	B	B	A	A	B	A	A	B	B	B	A	A	A	B	B	A	A	B	A	A	B	A	A	A
RAC875_c32379_216	1A	85.7504	B	B	A	B	B	B	A	B	A	A	A	B	A	-	B	A	B	B	A	B	B	B	A	B	B	A	A	B	A	A	B	B	B	A	A	A	B	B	A	A	B	A	A	B	A	A	A
BS00070580_51	1A	86.1426	B	B	A	B	B	B	A	B	A	A	A	B	A	-	B	A	B	B	A	B	B	B	A	B	B	A	A	B	A	A	B	B	B	A	A	A	B	B	A	A	B	A	A	B	A	A	A
BS00085821_51	1A	88.1044	B	B	A	B	B	B	A	B	A	A	A	B	B	B	B	A	B	B	A	B	B	B	A	B	B	A	A	B	A	A	B	B	B	A	A	A	B	B	A	A	B	A	A	B	A	A	A
IAAV3695	1A	131.242	B	A	A	B	B	B	A	A	A	A	A	B	B	B	B	A	B	B	A	B	B	A	A	B	B	A	B	A	B	B	B	B	A	A	A	B	A	B	B	B	A	A	A	B	A	A	A
IAAV4820	1A	137.6	B	A	A	A	B	B	A	A	A	A	A	B	B	A	B	A	B	A	A	B	B	A	A	B	B	A	B	A	B	B	B	B	A	A	A	B	A	B	B	B	A	A	A	B	A	A	-
Kukri_c20480_121	1A	141.959	B	A	A	A	B	B	A	B	A	A	A	B	B	A	B	A	B	A	A	B	B	A	A	B	B	A	B	A	B	B	B	B	A	A	A	A	A	B	B	B	A	A	A	B	A	B	B
RAC875_c53725_217	1A	141.959	B	A	A	A	B	B	A	B	A	A	A	B	B	A	B	A	B	A	A	B	B	A	A	B	B	A	B	A	B	B	B	B	A	A	A	A	A	B	B	B	A	A	A	B	A	B	B
wsnp_Ex_c9343_15514531	1A	141.959	B	A	A	A	B	B	A	B	A	A	A	B	B	A	B	A	B	A	A	B	B	A	A	B	B	A	B	A	B	B	B	B	A	A	A	A	A	B	B	B	A	A	A	B	A	B	B
wsnp_Ex_c9343_15514687	1A	141.959	B	A	A	A	B	B	A	B	A	A	A	B	B	A	B	A	B	A	A	B	B	A	A	B	B	A	B	A	B	B	B	B	A	A	A	A	A	B	B	B	A	A	A	B	A	B	B
wsnp_Ku_c14496_22838796	1A	142.348	B	A	A	A	B	B	A	B	A	A	A	B	B	A	B	A	B	A	A	B	B	A	A	B	B	A	B	A	B	B	B	B	A	A	A	A	A	A	B	B	A	A	A	B	A	B	B
BS00011521_51	1A	142.737	B	A	A	A	B	B	A	B	A	A	A	B	B	A	B	A	B	A	A	B	B	A	A	B	B	A	B	A	B	B	B	B	A	A	A	A	A	A	B	B	A	A	A	B	A	B	B
RAC875_c11016_495	1A	142.737	B	A	A	A	B	B	A	B	A	A	A	B	B	A	B	A	B	A	A	B	B	A	A	B	B	A	B	A	B	B	B	B	A	A	A	A	A	A	B	B	A	A	A	B	A	B	B
RAC875_c68350_61	1A	142.737	B	A	A	A	B	B	A	B	A	A	A	B	B	A	B	A	B	A	A	B	B	A	A	B	B	A	B	A	B	B	B	B	A	A	A	A	A	A	B	B	A	A	A	B	A	B	B
wsnp_Ex_c48407_53323483	1A	142.737	B	A	A	A	B	B	A	B	A	A	A	B	B	A	B	A	B	A	A	B	B	A	A	B	B	A	B	A	B	B	B	B	A	A	A	A	A	A	B	B	A	A	A	B	A	B	B
wsnp_Ex_c48407_53323801	1A	142.737	B	A	A	A	B	B	A	B	A	A	A	B	B	A	B	A	B	A	A	B	B	A	A	B	B	A	B	A	B	B	B	B	A	A	A	A	A	A	B	B	A	A	A	B	-	B	B
IACX882	1A	143.126	B	A	A	A	B	B	A	B	A	B	A	B	B	A	B	A	B	A	A	B	B	A	A	B	B	A	B	A	B	B	B	B	A	A	A	A	A	A	B	B	A	A	B	B	A	B	B
Kukri_c65610_551	1A	143.126	B	A	A	A	B	B	A	B	A	B	A	B	B	A	B	A	B	A	A	B	B	A	A	B	B	A	B	A	B	B	B	B	A	A	A	A	A	A	B	B	A	A	A	B	A	B	B
CAP11_c1500_171	1A	143.517	B	A	A	A	B	B	A	B	A	B	A	B	B	A	B	A	B	A	A	B	B	A	A	B	B	A	B	A	B	B	B	B	A	A	A	A	A	A	B	B	A	A	A	B	A	B	B
Ku_c23222_221	1A	143.517	B	A	A	A	B	B	A	B	A	B	A	B	B	A	B	A	B	A	A	B	B	A	A	B	B	A	B	A	B	B	B	B	A	A	A	A	A	A	B	B	A	A	A	B	A	B	B
wsnp_Ra_c6891_11974621	1A	143.517	B	A	A	A	B	B	A	B	A	B	A	B	B	A	B	A	B	A	A	B	B	A	A	B	B	A	B	A	B	B	B	B	A	A	A	A	A	A	B	B	A	A	A	B	A	B	B
RAC875_rep_c71278_345	1A	143.909	B	A	A	A	A	B	A	B	A	B	A	B	B	A	B	A	B	A	A	B	B	A	A	B	B	A	B	A	B	B	B	B	A	A	A	A	A	A	B	B	A	A	A	B	A	B	B
BS00065170_51	1A	144.694	B	A	A	A	A	B	A	B	A	B	A	B	B	A	B	A	B	A	A	B	B	A	A	B	B	A	B	A	B	B	B	B	A	A	A	A	A	A	B	B	A	A	B	B	A	B	B
Kukri_c19837_432	1A	144.694	B	A	-	A	A	B	A	B	A	B	A	B	B	A	B	A	B	A	A	B	B	A	A	B	B	A	B	A	B	B	B	B	A	A	A	A	A	A	B	B	A	A	B	B	A	B	B
BS00062759_51	1A	147.039	B	A	A	A	A	B	A	B	A	B	A	B	B	-	B	A	B	A	A	B	B	A	B	B	B	A	B	A	B	B	B	B	A	A	A	A	B	A	B	B	A	A	B	B	A	B	B
Tdurum_contig52086_129	1A	147.436	B	A	A	A	A	B	A	B	A	B	A	B	B	A	B	A	B	A	A	B	B	A	B	B	B	A	B	A	B	B	B	B	A	A	A	A	B	A	B	B	A	A	B	B	A	B	B
RFL_Contig3395_1311	1A	148.246	B	A	A	A	A	B	A	B	A	B	A	B	B	A	B	A	B	A	A	B	B	A	B	B	B	A	B	A	B	B	B	B	A	A	A	A	B	A	B	B	A	A	A	B	A	B	B
BS00070695_51	1A	149.84	B	A	A	A	A	B	A	B	A	B	A	B	B	A	B	A	B	B	A	B	B	A	B	B	B	A	B	A	B	B	B	B	A	B	A	A	B	A	B	B	A	A	A	B	A	B	B
BS00070991_51	1A	149.84	B	A	A	A	A	B	A	B	A	B	A	B	B	-	B	A	B	B	A	B	B	A	B	B	B	A	B	A	B	B	B	B	A	B	A	A	B	A	B	B	A	A	A	B	A	B	B
BobWhite_c44947_277	1A	152.945	A	A	B	A	A	B	B	B	A	B	A	B	B	A	B	A	B	B	A	B	B	A	B	B	B	A	B	A	B	B	B	B	A	B	A	A	B	A	B	B	A	A	A	B	A	B	B
BS00011913_51	1A	152.945	A	A	B	A	A	B	B	B	A	B	A	B	B	-	B	A	B	B	A	B	B	A	B	B	B	A	B	A	B	B	B	B	A	B	A	A	B	A	B	B	A	A	A	B	A	B	B
BS00023417_51	1A	152.945	A	A	B	A	A	B	B	B	A	B	A	B	B	-	B	A	B	B	A	B	B	A	B	B	B	A	B	A	B	B	B	B	A	B	A	A	B	A	B	B	A	A	A	B	A	B	B
BS00023419_51	1A	152.945	A	A	B	A	A	B	B	B	A	B	A	B	B	A	B	A	B	B	A	B	B	A	B	B	B	A	B	A	B	B	B	B	A	B	A	A	B	A	B	B	A	A	A	B	A	B	B
BS00054271_51	1A	152.945	A	A	B	A	A	B	B	B	A	B	A	B	B	A	B	A	B	B	A	B	B	A	B	B	B	A	B	A	B	B	B	B	A	B	A	A	B	A	B	B	A	A	A	B	A	B	B
D_contig12592_200	1A	152.945	A	A	B	A	A	B	B	B	A	B	A	B	B	-	B	A	B	B	A	B	B	A	B	B	B	A	B	A	B	B	B	B	A	B	A	A	B	A	B	B	A	A	A	B	A	B	B
Excalibur_c12819_216	1A	152.945	A	A	B	A	A	B	B	B	A	B	A	B	B	A	B	A	B	B	A	B	B	A	B	B	B	A	B	A	B	B	B	B	A	B	A	A	B	A	B	B	A	A	A	B	A	B	B
IACX6022	1A	152.945	A	A	B	A	A	B	B	B	A	B	A	B	B	-	B	A	B	B	A	B	B	A	B	B	B	A	B	A	B	B	B	B	A	B	A	A	B	A	B	B	A	A	A	B	A	B	B
Kukri_c21396_771	1A	152.945	A	A	B	A	A	B	B	B	A	B	A	B	B	A	B	A	B	B	A	B	B	A	B	B	B	A	B	A	B	B	B	B	A	B	A	A	B	A	B	B	A	A	A	B	A	B	B
RAC875_c5882_307	1A	152.945	A	A	B	A	A	B	B	B	A	B	A	B	B	A	B	A	B	B	A	B	B	A	B	B	B	A	B	A	B	B	B	B	A	B	A	A	B	A	B	B	A	A	A	B	A	B	B
RAC875_rep_c120646_120	1A	152.945	A	A	B	A	A	B	B	B	A	B	A	B	B	A	B	A	B	B	A	B	B	A	B	B	B	A	B	A	B	B	B	B	A	B	A	A	B	A	B	B	A	A	A	B	A	B	B
wsnp_Ku_c754_1557338	1A	152.945	A	A	B	A	A	B	B	B	A	B	A	B	B	A	B	A	B	B	A	B	B	A	B	B	B	A	B	A	B	B	B	B	A	B	A	A	B	A	B	B	A	A	A	B	A	B	B
BS00022797_51	1A	153.332	A	A	B	A	A	B	B	B	A	B	A	B	B	A	B	A	B	B	A	B	B	A	B	B	B	A	B	A	B	B	B	B	A	B	A	A	B	A	B	B	A	A	A	B	A	B	B
BS00051843_51	1A	153.332	A	A	B	A	A	B	B	B	A	B	A	B	B	-	B	A	B	B	A	B	B	A	B	B	B	A	B	A	B	B	B	B	A	B	A	A	B	A	B	B	A	A	A	B	A	B	B
BS00067458_51	1A	153.332	A	A	B	A	A	B	B	B	A	B	A	B	B	A	B	A	B	B	A	B	B	A	B	B	B	A	B	A	B	B	B	B	A	B	A	A	B	A	B	B	A	A	A	B	A	B	B
BS00067741_51	1A	153.332	A	A	B	-	A	B	B	B	A	B	A	B	B	-	B	A	B	B	A	B	B	A	B	B	B	A	B	A	B	B	B	B	A	B	A	A	B	A	B	B	A	A	A	-	A	B	B
Excalibur_c1255_293	1A	153.332	A	A	B	A	A	B	B	B	A	B	A	B	B	-	B	A	B	B	A	B	B	A	B	B	B	A	B	A	B	B	B	B	A	B	A	A	B	A	B	B	A	A	A	B	A	B	B
Excalibur_c65931_377	1A	153.332	A	A	B	A	A	B	B	B	A	B	A	B	B	-	B	A	B	B	A	B	B	A	B	B	B	A	B	A	B	B	B	B	A	B	A	A	B	A	B	B	A	A	A	B	A	B	B
IAAV1301	1A	153.332	A	A	B	-	A	B	B	B	A	B	A	B	B	A	B	A	B	B	A	B	B	A	B	B	B	A	B	A	B	B	B	B	A	B	A	A	B	A	B	B	A	A	A	B	A	B	B
wsnp_Ex_c1255_2411550	1A	153.332	A	A	B	A	A	B	B	B	A	B	A	B	B	-	B	A	B	B	A	B	B	A	B	B	B	A	B	A	B	B	B	B	A	B	A	A	B	A	B	B	A	A	A	B	A	B	B
wsnp_Ex_c412_814247	1A	153.332	A	A	B	A	A	B	B	B	A	B	A	B	B	A	B	A	B	B	A	B	B	A	B	B	B	A	B	A	B	B	B	B	A	B	A	A	B	A	B	B	A	A	A	B	A	B	B
wsnp_Ku_c330_683203	1A	153.332	A	A	B	A	A	B	B	B	A	B	A	B	B	-	B	A	B	B	A	B	B	A	B	B	B	A	B	A	B	B	B	B	A	B	A	A	B	A	B	B	A	A	A	B	A	B	B
BS00063399_51	1A	156.449	A	A	B	A	A	B	B	B	A	B	A	B	B	A	B	A	B	B	A	B	B	A	B	B	B	A	B	A	B	B	B	B	A	B	A	A	B	A	B	B	B	A	A	B	A	B	B
IACX14	1A	156.449	B	B	A	B	B	B	A	B	A	A	A	B	B	-	B	A	B	B	A	B	B	B	A	B	B	A	A	B	A	A	B	B	B	A	A	A	B	B	A	A	B	A	A	B	A	A	A
IACX7789	1A	156.449	B	B	A	B	B	B	A	B	A	A	A	B	B	B	B	A	B	B	A	B	B	B	A	B	B	A	A	B	A	A	B	B	B	A	A	A	B	B	A	A	B	A	A	B	A	A	A
Kukri_c13463_728	1A	156.449	B	B	A	B	B	B	A	B	A	A	A	B	B	B	B	A	B	B	A	B	B	B	A	B	B	A	A	B	A	A	B	B	B	A	A	A	B	B	A	A	B	A	A	B	A	A	A
BS00050522_51	1B	0	A	B	A	B	B	A	A	A	A	B	A	B	B	-	A	A	A	B	A	A	A	A	A	A	A	A	A	A	A	A	A	A	B	A	B	B	A	B	B	A	A	A	A	A	A	B	B
Excalibur_c29707_318	1B	0	A	B	A	B	B	A	A	A	A	B	A	B	B	B	A	A	A	B	A	A	A	A	A	A	A	A	A	A	A	A	A	A	B	A	B	B	A	B	B	A	A	A	A	A	A	B	B
Kukri_c18951_493	1B	0	A	B	A	B	B	A	A	A	A	B	A	B	B	B	A	A	A	B	A	A	A	A	A	A	A	A	A	A	A	A	A	A	B	A	B	B	A	B	B	A	A	A	A	A	A	B	B
RAC875_c400_1363	1B	0	A	B	A	B	B	A	A	A	A	B	A	B	B	-	A	A	A	B	A	A	A	A	A	A	A	A	A	A	A	A	A	A	B	A	B	B	A	B	B	A	A	A	A	A	A	B	B
BS00022504_51	1B	0.395265	A	B	A	B	B	A	A	A	A	B	A	B	B	B	A	A	A	B	A	A	A	A	A	A	A	A	A	A	A	A	A	A	B	A	B	B	A	B	B	A	A	A	A	A	A	B	B
BS00062605_51	1B	0.395265	A	B	A	B	B	A	A	A	A	B	A	B	B	B	A	A	A	B	A	A	A	A	A	A	A	A	A	A	A	A	A	A	B	A	B	B	A	B	B	A	A	-	-	A	A	B	B
BS00065413_51	1B	0.395265	A	B	A	B	B	A	A	A	A	B	A	B	B	B	A	A	A	B	A	A	A	A	A	A	A	A	A	A	A	A	A	A	B	A	B	B	A	B	B	A	A	A	A	A	A	B	B
BS00082565_51	1B	0.395265	A	B	A	B	B	A	A	A	A	B	A	B	B	B	A	A	A	B	A	A	A	A	A	A	A	A	A	A	A	A	A	A	B	A	B	B	A	B	B	A	A	A	A	A	A	B	B
RAC875_c24163_155	1B	0.395265	A	B	A	B	B	A	A	A	A	B	A	B	B	B	A	A	A	B	A	A	A	A	A	A	A	A	A	A	A	A	A	A	B	A	B	B	A	B	B	A	A	A	A	A	A	B	B
RAC875_c30138_595	1B	0.395265	A	B	A	B	B	A	A	A	A	B	A	B	B	B	A	A	A	B	A	A	A	A	A	A	A	A	A	A	A	A	A	A	B	A	B	B	A	B	B	A	A	A	A	A	A	B	B
Tdurum_contig28703_293	1B	0.395265	A	B	A	B	B	A	A	A	A	B	A	B	B	B	A	A	A	B	A	A	A	A	A	A	A	A	A	A	A	A	A	A	B	A	B	B	A	B	B	A	A	A	A	A	A	B	B
BobWhite_c5793_372	1B	1.18584	A	B	A	B	B	A	A	A	A	B	A	B	B	B	A	A	A	B	A	A	A	A	A	A	A	A	A	A	A	A	A	A	B	A	B	B	A	B	B	A	A	A	B	A	B	B	B
BS00022482_51	1B	1.18584	A	B	A	B	B	A	A	A	A	B	A	B	B	-	A	A	A	B	A	A	A	A	A	A	A	A	A	A	A	A	A	A	B	A	B	B	A	B	B	A	A	A	B	A	B	B	B
BS00022505_51	1B	1.18584	A	B	A	B	B	A	A	A	A	B	A	B	B	-	A	A	A	B	A	A	A	A	A	A	A	A	A	A	A	A	A	A	B	A	B	B	A	B	B	A	A	A	B	A	B	B	B
BS00093078_51	1B	1.18584	A	B	A	B	B	A	A	A	A	B	A	B	B	B	A	A	A	B	A	A	A	A	A	A	A	A	A	A	A	A	A	A	B	A	B	B	A	B	B	A	A	A	B	A	B	B	B
Excalibur_c10657_1280	1B	1.18584	A	B	A	B	B	A	A	A	A	B	A	B	B	B	A	A	A	B	A	A	A	A	A	A	A	A	A	A	A	A	A	A	B	A	B	B	A	B	B	A	A	A	B	A	B	B	B
Excalibur_c10657_796	1B	1.18584	A	B	A	B	B	A	A	A	A	B	A	B	B	-	A	A	A	B	A	A	A	A	A	A	A	A	A	A	A	A	A	A	B	A	B	B	A	B	B	A	A	A	B	A	B	B	B
IAAV3683	1B	1.18584	A	B	A	B	B	A	A	A	A	B	A	B	B	B	A	A	A	B	A	A	A	A	A	A	A	A	A	A	A	A	A	A	B	A	B	B	A	B	B	A	A	A	B	A	B	B	B
Jagger_c5878_119	1B	1.18584	A	B	A	B	B	A	A	A	A	B	A	B	B	B	A	A	A	B	A	A	A	A	A	A	A	A	A	A	A	A	A	A	B	A	B	B	A	B	B	A	A	A	B	A	B	B	B
Kukri_c44369_131	1B	1.18584	A	B	A	B	B	A	A	A	A	B	A	B	B	B	A	A	A	B	A	A	A	A	A	A	A	A	A	A	A	A	A	A	B	A	B	B	A	B	B	A	A	A	B	A	B	B	B
Kukri_c79308_278	1B	1.18584	A	B	A	B	B	A	A	A	A	B	A	B	B	B	A	A	A	B	A	A	A	A	A	A	A	A	A	A	A	A	A	A	B	A	B	B	A	B	B	A	A	A	B	A	B	B	B
Kukri_rep_c106834_139	1B	1.18584	A	B	A	B	B	A	A	A	A	B	A	B	B	B	A	A	A	B	A	A	A	A	A	A	A	A	A	A	A	A	A	A	B	A	B	B	A	B	B	A	A	A	B	A	B	B	B
RAC875_c5727_1074	1B	1.18584	A	B	A	B	B	A	A	A	A	B	A	B	B	B	A	A	A	B	A	A	A	A	A	A	A	A	A	A	A	A	A	A	B	A	B	B	A	B	B	A	A	A	B	A	B	B	B
Kukri_c8390_801	1B	3.53131	A	B	A	-	B	A	A	A	B	B	A	B	B	B	A	A	A	B	A	A	A	A	A	A	A	A	A	A	A	A	A	A	B	A	B	B	A	B	B	A	A	A	B	A	B	B	B
RAC875_c32874_1101	1B	3.53131	A	B	A	B	B	A	A	A	B	B	A	B	B	B	A	A	A	B	A	A	A	A	A	A	A	A	A	A	A	A	A	A	B	A	B	B	A	B	B	A	A	A	B	A	B	B	B
Kukri_c8390_1102	1B	5.08824	A	B	A	B	B	A	A	A	B	B	A	B	B	B	A	A	A	B	A	A	A	A	A	A	A	A	A	A	A	A	A	A	B	A	B	B	A	B	B	A	A	A	A	A	A	B	B
BS00066271_51	1B	7.42457	A	B	B	B	B	A	A	A	B	B	A	B	B	B	A	A	A	B	A	A	A	A	A	A	A	A	A	A	A	A	A	A	B	A	B	B	A	B	B	A	A	A	A	A	A	B	B
Excalibur_c43567_633	1B	7.42457	A	B	B	B	B	A	A	A	B	B	A	B	B	B	A	A	A	B	A	A	A	A	A	A	A	A	A	A	A	A	A	A	B	A	B	B	A	B	B	A	A	A	A	A	A	B	B
Kukri_c38553_173	1B	7.42457	A	B	B	B	B	A	A	A	B	B	A	B	B	B	A	A	A	B	A	A	A	A	A	A	A	A	A	A	A	A	A	A	B	A	B	B	A	B	B	A	A	A	A	A	A	B	B
Kukri_c47679_85	1B	7.42457	A	B	B	B	B	A	A	A	B	B	A	B	B	B	A	A	A	B	A	A	A	A	A	A	A	A	A	A	A	A	A	A	B	A	B	B	A	B	B	A	A	A	A	A	A	B	B
Kukri_c8390_441	1B	7.42457	A	B	B	B	B	A	A	A	B	B	A	B	B	B	A	A	A	B	A	A	A	A	A	A	A	A	A	A	A	A	A	A	B	A	B	B	A	B	B	A	A	A	A	A	A	B	B
Kukri_c8390_547	1B	7.42457	A	B	B	B	B	A	A	A	B	B	A	B	B	B	A	A	A	B	A	A	A	A	A	A	A	A	A	A	A	A	A	A	B	A	B	B	A	B	B	A	A	A	A	A	A	B	B
Ra_c40444_302	1B	7.42457	A	B	B	B	B	A	A	A	B	B	A	B	B	-	A	A	A	B	A	A	A	A	A	A	A	A	A	A	A	A	A	A	B	A	B	B	A	B	B	A	A	A	A	A	A	B	B
RAC875_c8282_644	1B	7.42457	A	B	B	B	B	A	A	A	B	B	A	B	B	B	A	A	A	B	A	A	A	A	A	A	A	A	A	A	A	A	A	A	B	A	B	B	A	B	B	A	A	A	A	A	A	B	B
BS00022101_51	1B	11.3697	A	B	B	B	B	A	A	A	B	B	A	B	-	B	A	A	A	B	A	A	A	A	A	A	A	A	A	A	A	A	A	A	B	A	B	-	A	B	B	A	A	A	A	A	A	B	B
BS00023102_51	1B	11.3697	A	B	B	B	B	A	A	A	B	B	A	B	B	-	A	A	A	B	A	A	A	A	A	A	A	A	A	A	A	A	A	A	B	A	B	B	A	B	B	A	A	A	A	A	A	B	B
BS00080212_51	1B	11.3697	A	B	B	B	B	A	A	A	B	B	A	B	B	B	A	A	A	B	A	A	A	A	A	A	A	A	A	A	A	A	A	A	B	A	B	B	A	B	B	A	A	A	A	A	A	B	B
CAP8_c2499_173	1B	11.3697	A	B	B	B	B	A	A	A	B	B	A	B	B	B	A	A	A	B	A	A	A	A	A	A	A	A	A	A	A	A	A	A	B	A	B	B	A	B	B	A	A	A	A	A	A	B	B
wsnp_BE405749B_Ta_2_1	1B	11.3697	A	-	B	B	B	A	A	A	B	B	A	B	B	B	A	A	A	B	A	A	A	A	A	A	A	A	A	A	A	A	A	A	B	A	B	B	A	B	B	A	A	A	A	A	A	B	B
BS00095286_51	1B	12.1666	A	B	B	B	B	A	A	A	B	B	A	B	B	B	A	A	A	B	A	A	A	A	A	A	A	A	A	A	A	A	A	A	B	A	B	B	A	B	B	A	A	A	A	A	A	B	B
BS00023177_51	1B	16.8679	A	B	B	B	A	A	B	A	B	B	A	B	B	B	A	A	A	B	A	A	A	A	A	A	A	A	A	A	A	A	A	A	B	A	B	B	A	B	B	A	A	B	B	A	A	B	B
Kukri_c7393_851	1B	21.2268	A	B	B	B	A	A	B	A	B	B	A	B	B	-	A	A	A	B	A	A	A	A	A	A	A	A	A	A	A	A	A	A	B	A	B	B	A	B	B	A	A	A	A	A	A	B	B
BS00025964_51	1B	23.7184	A	-	B	B	A	A	B	A	-	B	A	B	B	-	A	A	A	B	A	A	A	A	A	A	A	A	A	A	A	A	A	A	B	A	B	B	A	B	B	A	A	B	B	A	A	B	-
wsnp_Ex_c1493_2862065	1B	24.5484	A	B	B	B	A	A	B	A	B	B	A	B	B	B	A	A	A	B	A	A	A	A	A	A	A	A	A	A	A	A	A	A	B	A	B	B	A	B	B	A	A	A	A	A	A	B	B
BS00105846_51	1B	26.5179	A	B	B	B	A	A	B	A	B	B	A	B	B	B	A	A	A	B	A	A	A	A	A	A	A	A	A	A	A	A	A	A	B	A	B	B	A	B	B	A	A	A	A	A	A	B	B
BS00011695_51	1B	27.3023	A	B	B	B	A	A	B	A	B	B	A	B	B	-	A	A	A	B	A	A	A	A	A	A	A	A	A	A	A	A	A	A	B	A	B	B	B	B	B	A	A	A	A	A	A	B	B
BS00089524_51	1B	27.3023	A	B	B	B	A	A	B	A	B	B	A	B	B	B	A	A	A	B	A	A	A	A	A	A	A	A	A	A	A	A	A	A	B	A	B	B	B	B	B	A	A	A	A	A	A	B	B
BS00108057_51	1B	27.3023	A	B	B	B	A	A	B	A	B	B	A	B	B	-	A	A	A	B	A	A	A	A	A	A	A	A	A	A	A	A	A	A	B	A	B	B	B	B	B	A	A	A	A	A	A	B	B
BS00108058_51	1B	27.3023	A	B	B	B	A	A	B	A	B	B	A	B	B	B	A	A	A	B	A	A	A	A	A	A	A	A	A	A	A	A	A	A	B	A	B	B	B	B	B	A	A	A	A	A	A	B	B
BS00026264_51	1B	27.6945	A	B	B	B	A	A	B	A	B	B	A	B	B	B	A	A	A	B	A	A	A	A	A	A	A	A	A	A	A	A	A	A	B	A	B	B	B	B	B	A	A	A	A	A	A	B	B
BS00101392_51	1B	27.6945	A	B	B	B	A	A	B	A	B	B	A	B	B	B	A	A	A	B	A	A	A	A	A	A	A	A	A	A	A	A	A	A	B	A	B	B	B	B	B	A	A	A	A	A	A	B	B
Excalibur_c23515_1177	1B	28.0866	A	B	B	B	A	A	B	A	B	B	A	B	B	B	A	A	A	B	A	A	A	A	A	A	A	A	A	A	A	A	A	A	B	A	B	B	B	B	B	A	A	A	A	A	A	B	B
IAAV4194	1B	35.5935	A	B	B	B	A	A	B	A	B	B	A	B	B	B	A	A	A	B	A	A	A	A	A	A	A	B	A	B	A	A	A	A	B	A	B	B	B	B	B	A	A	A	A	A	A	B	B
IACX8860	1B	35.5935	A	B	B	B	A	A	B	A	B	B	A	B	B	-	A	A	A	B	A	A	A	A	A	A	A	B	A	B	A	A	A	A	B	A	B	B	B	B	B	A	A	-	A	A	A	B	B
Kukri_c8602_267	1B	35.5935	A	B	B	B	A	A	B	A	B	B	A	B	B	B	A	A	A	B	A	A	A	A	A	A	A	B	A	B	A	A	A	A	B	A	B	B	B	B	B	A	A	A	A	A	A	B	B
Tdurum_contig95782_945	1B	35.5935	A	B	B	B	A	A	B	A	B	B	A	B	B	B	A	A	A	B	A	A	A	A	A	A	A	B	A	B	A	A	A	A	B	A	B	B	B	B	B	A	A	A	A	A	A	B	B
tplb0036l23_243	1B	35.5935	A	B	B	B	A	A	B	A	B	B	A	B	B	B	A	A	A	B	A	A	A	A	A	A	A	B	A	B	A	A	A	A	B	A	B	B	B	B	B	A	A	A	A	A	A	B	B
BobWhite_c14271_1379	1B	36.7702	A	B	B	B	A	A	B	A	B	B	A	B	B	-	A	A	A	B	A	A	A	A	A	A	A	B	A	B	A	A	A	A	B	A	B	B	B	B	B	A	A	B	B	A	A	B	B
Excalibur_rep_c107678_98	1B	36.7702	A	B	B	B	A	A	B	A	B	B	A	B	B	-	A	A	A	B	A	A	A	A	A	A	A	B	A	B	A	A	A	A	B	A	B	B	B	B	B	A	A	B	B	A	A	B	B
Tdurum_contig78972_316	1B	36.7702	A	B	B	B	A	A	B	A	B	B	A	B	B	-	A	A	A	B	A	A	A	A	A	A	A	B	A	B	A	A	A	A	B	A	B	B	B	B	B	A	A	B	B	A	A	B	B
Kukri_c7528_1044	1B	40.3335	A	A	B	B	A	A	B	A	B	B	A	B	B	B	A	A	A	B	A	A	A	A	A	A	A	B	A	B	A	A	A	A	B	A	B	B	B	A	B	A	A	B	B	A	A	B	B
Ku_c12889_794	1B	41.5533	B	A	B	B	A	A	B	A	B	B	A	B	B	-	A	A	A	B	A	A	A	A	A	A	A	B	A	B	A	A	A	A	B	A	B	B	B	A	B	A	A	B	B	A	A	B	B
BobWhite_c26045_230	1B	57.5597	B	A	B	B	A	A	B	B	B	B	A	B	B	B	A	A	B	B	B	A	A	A	A	B	A	B	B	B	B	B	A	A	B	A	B	A	B	A	B	B	A	A	A	A	A	B	B
BS00022320_51	1B	57.5597	B	A	-	B	A	A	B	B	B	-	A	B	B	-	A	A	B	B	B	A	A	A	A	B	A	B	B	B	B	B	A	A	B	A	B	A	B	A	B	B	A	A	A	A	A	-	B
BS00022590_51	1B	57.5597	B	A	B	B	A	A	B	B	B	B	A	B	B	B	A	A	B	B	B	A	A	A	A	B	A	B	B	B	B	B	A	A	B	A	B	A	B	A	B	B	A	A	A	A	A	B	B
BS00065053_51	1B	57.5597	B	A	B	-	A	A	B	B	B	B	A	B	B	-	A	A	B	B	B	A	A	A	A	B	A	B	B	B	B	B	A	A	B	A	B	A	B	A	B	B	A	A	A	A	A	B	B
BS00067003_51	1B	57.5597	B	A	B	B	A	A	B	B	B	B	A	B	B	B	A	A	B	B	B	A	A	A	A	B	A	B	B	B	B	B	A	A	B	A	B	A	B	A	B	B	A	A	A	A	A	B	B
BS00106306_51	1B	57.5597	B	A	B	B	A	A	B	B	B	B	A	B	B	-	A	A	B	B	B	A	A	A	A	B	A	B	B	B	B	B	A	A	B	A	B	A	B	A	B	B	A	A	A	A	A	B	B
IAAV6525	1B	57.5597	B	A	B	B	A	A	B	B	B	B	A	B	B	B	A	A	B	B	B	A	A	A	A	B	A	B	B	B	B	B	A	A	B	A	B	A	B	A	B	B	A	A	A	A	A	B	B
D_contig25392_201	1B	60.0107	B	A	B	B	A	B	B	B	B	B	A	B	A	B	A	A	B	B	B	A	A	A	A	B	A	B	B	B	B	B	A	A	B	A	B	A	B	A	B	B	B	A	A	A	A	B	B
IAAV8952	1B	60.0107	B	A	B	B	A	B	B	B	B	B	A	B	A	B	A	A	B	B	B	A	A	A	A	B	A	B	B	B	B	B	A	A	B	A	B	A	B	A	B	B	B	A	A	A	A	B	B
IACX2935	1B	60.0107	B	A	B	B	A	B	B	B	B	B	A	B	A	B	A	A	B	B	B	A	A	A	A	B	A	B	B	B	B	B	A	A	B	A	B	A	B	A	B	B	B	A	A	A	A	B	B
Kukri_c8533_1398	1B	60.0107	B	A	B	B	A	B	B	B	B	B	A	B	A	B	A	A	B	B	B	A	A	A	A	B	A	B	B	B	B	B	A	A	B	A	B	A	B	A	B	B	B	A	A	A	A	B	B
wsnp_Ex_c12063_19310114	1B	60.0107	B	A	B	B	A	B	B	B	B	B	A	B	A	B	A	A	B	B	B	A	A	A	A	B	A	B	B	B	B	B	A	A	B	A	B	A	B	A	B	B	B	A	A	A	A	B	B
wsnp_Ex_c14832_22953512	1B	60.0107	B	A	B	B	A	B	B	B	B	B	A	B	A	B	A	A	B	B	B	A	A	A	A	B	A	B	B	B	B	B	A	A	B	A	B	A	B	A	B	B	B	A	A	A	A	B	B
BS00022255_51	1B	60.4107	B	A	B	B	A	B	B	B	B	B	A	B	A	B	A	A	B	B	B	A	A	A	A	B	A	B	B	B	B	B	A	A	B	A	B	A	B	A	B	B	B	A	A	A	A	B	B
BS00067507_51	1B	60.4107	B	A	B	B	A	B	B	B	B	B	A	B	A	B	A	A	B	B	B	A	A	A	A	B	A	B	B	B	B	B	A	A	B	A	B	A	B	A	B	B	B	A	A	A	A	B	B
Excalibur_c1886_1288	1B	60.4107	B	A	B	B	A	B	B	B	B	B	A	B	A	B	A	A	B	B	B	A	A	A	A	B	A	B	B	B	B	B	A	A	B	A	B	A	B	A	B	B	B	A	A	A	A	B	B
Excalibur_c28016_132	1B	60.4107	B	A	B	B	A	B	B	B	B	B	A	B	A	B	A	A	B	B	B	A	A	A	A	B	A	B	B	B	B	B	A	A	B	A	B	A	B	A	B	B	B	A	A	A	A	B	B
Excalibur_c46902_92	1B	60.4107	B	A	B	B	A	B	B	B	B	B	A	B	A	B	A	A	B	B	B	A	A	A	A	B	A	B	B	B	B	B	A	A	B	A	B	A	B	A	B	B	B	A	A	A	A	B	B
Excalibur_c6417_938	1B	60.4107	B	A	B	B	A	B	B	B	B	B	A	B	A	B	A	A	B	B	B	A	A	A	A	B	A	B	B	B	B	B	A	A	B	A	B	A	B	A	B	B	B	A	A	A	A	B	B
IAAV7704	1B	60.4107	B	A	B	B	A	B	B	B	B	B	A	B	A	B	A	A	B	B	B	A	A	A	A	B	A	B	B	B	B	B	A	A	B	A	B	A	B	A	B	B	B	A	A	A	A	B	B
IAAV7915	1B	60.4107	B	A	B	B	A	B	B	B	B	B	A	B	A	B	A	A	B	B	B	A	A	A	A	B	A	B	B	B	B	B	A	A	B	A	B	A	B	A	B	B	B	A	A	A	A	B	B
Kukri_c105601_74	1B	60.4107	B	A	B	B	A	B	B	B	B	B	A	B	A	B	A	A	B	B	B	A	A	A	A	B	A	B	B	B	B	B	A	A	B	A	B	A	B	A	B	B	B	A	A	A	A	B	B
Kukri_c18006_1568	1B	60.4107	B	A	B	B	A	B	B	B	B	B	A	B	A	B	A	A	B	B	B	A	A	A	A	B	A	B	B	B	B	B	A	A	B	A	B	A	B	A	B	B	B	A	A	A	A	B	B
Kukri_c23300_267	1B	60.4107	B	A	B	B	A	B	B	B	B	B	A	B	A	-	A	A	B	B	B	A	A	A	A	B	A	B	B	B	B	B	A	A	B	A	B	A	B	A	B	B	B	A	A	A	A	B	B
RAC875_c20904_686	1B	60.4107	B	A	B	B	A	B	B	B	B	B	A	B	A	B	A	A	B	B	B	A	A	A	A	B	A	B	B	B	B	B	A	A	B	A	B	A	B	A	B	B	B	A	A	A	A	B	B
RAC875_c8271_1352	1B	60.4107	B	A	B	B	A	B	B	B	B	B	A	B	A	-	A	A	B	B	B	A	A	A	A	B	A	B	B	B	B	B	A	A	B	A	B	A	B	A	B	B	B	A	A	A	A	B	B
RAC875_c8271_1469	1B	60.4107	B	A	B	B	A	B	B	B	B	B	A	B	A	-	A	A	B	B	B	A	A	A	A	B	A	B	B	B	B	B	A	A	B	A	B	A	B	A	B	B	B	A	A	A	A	B	B
RAC875_c8271_887	1B	60.4107	B	A	B	B	A	B	B	B	B	B	A	B	A	B	A	A	B	B	B	A	A	A	A	B	A	B	B	B	B	B	A	A	B	A	B	A	B	A	B	B	B	A	A	A	A	B	B
RAC875_rep_c96733_369	1B	60.4107	B	-	B	B	A	B	B	B	B	B	A	B	A	B	A	A	B	B	B	A	A	A	A	B	A	B	B	B	B	B	A	A	B	A	B	A	B	A	B	B	B	A	A	A	A	B	B
Tdurum_contig11572_931	1B	60.4107	B	A	B	B	A	B	B	B	B	B	A	B	A	B	A	A	B	B	B	A	A	A	A	B	A	B	B	B	B	B	A	A	B	A	B	A	B	A	B	B	B	A	A	A	A	B	B
Tdurum_contig75938_1546	1B	60.4107	B	A	B	B	A	B	B	B	B	B	A	B	A	B	A	A	B	B	B	A	A	A	A	B	A	B	B	B	B	B	A	A	B	A	B	A	B	A	B	B	B	A	A	A	A	B	B
wsnp_Ex_c28287_37424983	1B	60.4107	B	A	B	B	A	B	B	B	B	B	A	B	A	B	A	A	B	B	B	A	A	A	A	B	A	B	B	B	B	B	A	A	B	A	B	A	B	A	B	B	B	-	A	A	A	B	B
wsnp_Ex_c6417_11155739	1B	60.4107	B	A	B	B	A	B	B	B	B	B	A	B	A	B	A	A	B	B	B	A	A	A	A	B	A	B	B	B	B	B	A	A	B	A	B	A	B	A	B	B	B	A	A	A	A	B	B
wsnp_Ku_c11987_19472688	1B	60.4107	B	A	B	B	A	B	B	B	B	B	A	B	A	B	A	A	B	B	B	A	A	A	A	B	A	B	B	B	B	B	A	A	B	A	B	A	B	A	B	B	B	A	A	A	A	B	B
wsnp_Ku_c11987_19473636	1B	60.4107	B	A	B	B	A	B	B	B	B	B	A	B	A	B	A	A	B	B	B	A	A	A	A	B	A	B	B	B	B	B	A	A	B	A	B	A	B	A	B	B	B	A	A	A	A	B	B
BS00059502_51	1B	61.6014	B	A	B	B	A	B	B	B	B	B	A	B	A	-	A	A	B	B	B	A	A	A	A	B	A	B	B	B	B	B	B	B	B	A	B	A	B	A	B	B	B	B	B	A	A	B	B
BS00064263_51	1B	61.6014	B	A	B	B	A	B	B	B	B	B	A	B	A	B	A	A	B	B	B	A	A	A	A	B	A	B	B	B	B	B	B	B	B	A	B	A	B	A	B	B	B	B	B	A	A	B	B
BS00067043_51	1B	61.6014	B	A	B	B	A	B	B	B	B	B	A	B	A	-	A	A	B	B	B	A	A	A	A	B	A	B	B	B	B	B	B	B	B	A	B	A	B	A	B	B	B	B	B	A	A	B	B
BS00091126_51	1B	61.6014	B	A	B	B	A	B	B	B	B	B	A	B	A	B	A	A	B	B	B	A	A	A	A	B	A	B	B	B	B	B	B	B	B	A	B	A	B	A	B	B	B	B	B	A	A	B	B
Excalibur_c95656_129	1B	61.6014	B	A	B	B	A	B	B	B	B	B	A	B	A	-	A	A	B	B	B	A	A	A	A	B	A	B	B	B	B	B	B	B	B	A	B	A	B	A	B	B	B	B	B	A	A	B	B
RAC875_c90169_393	1B	61.6014	B	A	B	B	A	B	B	B	B	B	A	B	A	B	A	A	B	B	B	A	A	A	A	B	A	B	B	B	B	B	B	B	B	A	B	A	B	A	B	B	B	B	B	A	A	B	B
RFL_Contig2160_617	1B	61.6014	B	A	B	B	A	B	B	B	B	B	A	B	A	-	A	A	B	B	B	A	A	A	A	B	A	B	B	B	B	B	B	B	B	A	B	A	B	A	B	B	B	B	B	A	A	B	B
Tdurum_contig56148_382	1B	61.6014	B	A	B	B	A	B	B	B	B	B	A	B	A	-	A	A	B	B	B	A	A	A	A	B	A	B	B	B	B	B	B	B	B	A	B	A	B	A	B	B	B	B	B	A	A	B	B
wsnp_Ku_c4271_7774388	1B	61.6014	B	A	B	B	A	B	B	B	B	B	A	B	A	-	A	A	B	B	B	A	A	A	A	B	A	B	B	B	B	B	A	A	B	A	B	A	B	A	B	B	B	B	B	A	A	B	B
wsnp_Ra_c19335_28504388	1B	61.6014	B	A	B	B	A	B	B	B	B	B	A	B	A	B	A	A	B	B	B	A	A	A	A	B	A	B	B	B	B	B	B	B	B	A	B	A	B	A	B	B	B	B	B	A	A	B	B
BS00070283_51	1B	63.9841	B	A	B	B	A	B	B	B	B	B	A	B	A	B	A	A	B	B	B	A	A	A	A	B	A	B	B	B	B	B	A	A	B	A	B	A	B	B	B	B	B	B	B	A	A	B	B
Kukri_c40439_366	1B	65.1655	B	A	B	B	A	B	B	B	B	B	A	B	A	B	A	A	B	B	B	A	A	A	A	B	A	B	B	B	B	B	A	A	B	A	B	A	B	B	B	B	B	A	A	A	A	B	B
Kukri_c45137_137	1B	65.1655	B	A	B	B	A	B	B	B	B	B	A	B	A	B	A	A	B	B	B	A	A	A	A	B	A	B	B	B	B	B	A	A	B	A	B	A	B	B	B	B	B	A	A	A	A	B	B
wsnp_Ra_c12151_19543036	1B	65.1655	B	A	B	B	A	B	B	B	B	B	A	B	A	B	A	A	B	B	B	A	A	A	A	B	A	B	B	B	B	B	A	A	B	A	B	A	B	B	B	B	B	A	A	A	A	B	B
BS00022473_51	1B	74.2849	B	A	B	B	A	B	B	B	B	B	A	B	A	-	B	A	B	B	B	A	A	A	A	B	A	B	B	B	B	B	A	A	B	A	B	A	B	B	B	B	B	A	A	A	A	B	A
BS00023302_51	1B	75.9181	B	A	B	B	A	B	B	B	B	B	A	B	A	B	B	A	B	B	B	A	A	A	A	B	A	B	B	B	B	B	A	A	B	A	B	A	B	B	B	B	B	A	A	A	A	B	A
BS00036333_51	1B	75.9181	B	A	B	B	A	B	B	B	B	B	A	B	A	-	B	A	B	B	B	A	A	A	A	B	A	B	B	B	B	B	A	A	B	A	B	A	B	B	B	B	B	A	A	A	A	B	A
BS00047700_51	1B	75.9181	B	A	B	B	A	B	B	B	B	B	A	B	A	-	B	A	B	B	B	A	A	A	A	B	A	B	B	B	B	B	A	A	B	A	B	A	B	B	B	B	B	A	A	A	A	B	A
BS00050126_51	1B	75.9181	B	A	B	B	A	B	B	B	B	B	A	B	A	-	B	A	B	B	B	A	A	A	A	B	A	B	B	B	B	B	A	A	B	A	B	A	B	B	B	B	B	A	A	A	A	B	A
BS00050457_51	1B	75.9181	B	-	B	B	A	B	B	B	B	B	A	B	A	B	B	A	B	B	B	A	A	A	A	B	A	B	B	B	B	B	A	A	B	A	B	A	B	B	B	B	B	A	A	A	A	B	A
BS00063866_51	1B	75.9181	B	A	B	B	A	B	B	B	B	B	A	B	A	B	B	A	B	B	B	A	A	A	A	B	A	B	B	B	B	B	A	A	B	A	B	A	B	B	B	B	B	A	A	A	A	B	A
BS00065139_51	1B	75.9181	B	A	B	B	A	B	B	B	B	B	A	B	A	-	B	A	B	B	B	A	A	A	A	B	A	B	B	B	B	B	A	A	B	A	B	A	B	B	B	B	B	A	A	A	A	B	A
BS00066040_51	1B	75.9181	B	A	B	B	A	B	B	B	B	B	A	B	A	B	B	A	B	B	B	A	A	A	A	B	A	B	B	B	B	B	A	A	B	A	B	A	B	B	B	B	B	A	A	A	A	B	A
BS00066309_51	1B	75.9181	B	A	B	B	A	B	B	B	B	B	A	B	A	B	B	A	B	B	B	A	A	A	A	B	A	B	B	B	B	B	A	A	B	A	B	A	B	B	B	B	B	A	A	A	A	B	A
BS00066443_51	1B	75.9181	B	A	B	B	A	B	B	B	B	B	A	B	A	-	B	A	B	B	B	A	A	A	A	B	A	B	B	B	B	B	A	A	B	A	B	A	B	B	B	B	B	A	A	A	A	B	A
BS00073373_51	1B	75.9181	B	A	B	B	A	B	B	B	B	B	A	B	A	-	B	A	B	B	B	A	A	A	A	B	A	B	B	B	B	B	A	A	B	A	B	A	B	B	B	B	B	A	A	A	A	B	A
BS00077353_51	1B	75.9181	B	A	B	B	A	B	B	B	B	B	A	B	A	-	B	A	B	B	B	A	A	A	A	B	A	B	B	B	B	B	A	A	B	A	B	A	B	B	B	B	B	A	A	A	A	B	A
BS00088264_51	1B	75.9181	B	A	B	B	A	B	B	B	B	B	A	B	A	-	B	A	B	B	B	A	A	A	A	B	A	B	B	B	B	B	A	A	B	A	B	A	B	B	B	B	B	A	A	A	A	B	A
CAP8_c4506_82	1B	75.9181	B	A	B	B	A	B	B	B	B	B	A	B	A	-	B	A	B	B	B	A	A	A	A	B	A	B	B	B	B	B	A	A	B	A	B	A	B	B	B	B	B	A	A	A	A	B	A
Ex_c19477_336	1B	75.9181	B	A	B	B	A	B	B	B	B	B	A	B	A	B	B	A	B	B	B	A	A	A	A	B	A	B	B	B	B	B	A	A	B	A	B	A	B	B	B	B	B	A	A	A	A	B	A
Excalibur_c29182_611	1B	75.9181	B	A	B	B	A	B	B	B	B	B	A	B	A	B	B	A	B	B	B	A	A	A	A	B	A	B	B	B	B	B	A	A	B	A	B	A	B	B	B	B	B	A	A	A	A	B	A
Excalibur_c33494_224	1B	75.9181	B	A	B	B	A	B	B	B	B	B	A	B	A	B	B	A	B	B	B	A	A	A	A	B	A	B	B	B	B	B	A	A	B	A	B	A	B	B	B	B	B	A	A	A	A	B	A
Excalibur_c3801_814	1B	75.9181	B	A	B	B	A	B	B	B	B	B	A	B	A	B	B	A	B	B	B	A	A	A	A	B	A	B	B	B	B	B	A	A	B	A	B	A	B	B	B	B	B	A	A	A	A	B	A
Excalibur_c57162_158	1B	75.9181	B	A	B	B	A	B	B	B	B	B	A	B	A	B	B	A	B	B	B	A	A	A	A	B	A	B	B	B	B	B	A	A	B	A	B	A	B	B	B	B	B	A	A	A	A	B	A
IACX8452	1B	75.9181	B	A	B	B	A	B	B	B	B	B	A	B	A	B	B	A	B	B	B	A	A	A	A	B	A	B	B	B	B	B	A	A	B	A	B	A	B	B	B	B	B	A	A	A	A	B	A
Kukri_c19641_477	1B	75.9181	B	A	B	B	A	B	B	B	B	B	A	B	A	B	B	A	B	B	B	A	A	A	A	B	A	B	B	B	B	B	A	A	B	A	B	A	B	B	B	B	B	A	A	A	A	B	A
Kukri_c27690_411	1B	75.9181	B	A	B	B	A	B	B	B	B	B	A	B	A	B	B	A	B	B	B	A	A	A	A	B	A	B	B	B	B	B	A	A	B	A	B	A	B	B	B	B	B	A	A	A	A	B	A
Kukri_c65759_98	1B	75.9181	B	A	B	B	A	B	B	B	B	B	A	B	A	-	B	A	B	B	B	A	A	A	A	B	A	B	B	B	B	B	A	A	B	A	B	A	B	B	B	B	B	A	A	A	A	B	A
Kukri_rep_c104432_314	1B	75.9181	B	A	B	B	A	B	B	B	B	B	A	B	A	B	B	A	B	B	B	A	A	A	A	B	A	B	B	B	B	B	A	A	B	A	B	A	B	B	B	B	B	A	A	A	A	B	A
RAC875_c36442_127	1B	75.9181	B	A	B	B	A	B	B	B	B	B	A	B	A	B	B	A	B	B	B	A	A	A	A	B	A	B	B	B	B	B	A	A	B	A	B	A	B	B	B	B	B	A	A	A	A	B	A
RAC875_c49601_837	1B	75.9181	B	A	B	B	A	B	B	B	B	B	A	B	A	B	B	A	B	B	B	A	A	A	A	B	A	B	B	B	B	B	A	A	B	A	B	A	B	B	B	B	B	A	A	A	A	B	A
RAC875_rep_c87552_86	1B	75.9181	B	A	B	B	A	B	B	B	B	B	A	B	A	B	B	A	B	B	B	A	A	A	A	B	A	B	B	B	B	B	A	A	B	A	B	A	B	B	B	B	B	A	A	A	A	B	A
tplb0059c20_2221	1B	75.9181	B	A	B	-	A	B	B	B	B	B	A	B	A	-	B	A	B	B	B	A	A	A	A	B	A	B	B	B	B	B	A	A	B	A	B	A	B	B	B	B	B	A	A	A	A	B	A
BobWhite_c1456_615	1B	77.1329	B	A	B	B	A	B	B	B	B	B	A	B	A	B	B	A	B	B	B	A	B	A	A	B	A	B	B	B	B	B	A	A	B	A	B	A	B	B	B	B	B	A	A	A	A	B	A
BobWhite_c22266_315	1B	77.1329	B	A	B	B	A	B	B	B	B	B	A	B	A	B	B	A	B	B	B	A	B	A	A	B	A	B	B	B	B	B	A	A	B	A	B	A	B	B	B	B	B	A	A	A	A	B	A
BobWhite_c4236_410	1B	77.1329	B	A	B	B	A	B	B	B	B	B	A	B	A	B	B	A	B	B	B	A	B	A	A	B	A	B	B	B	B	B	A	A	B	A	B	A	B	B	B	B	B	A	A	A	A	B	A
BobWhite_c8713_420	1B	77.1329	B	A	B	B	A	B	B	B	B	B	A	B	A	B	B	A	B	B	B	A	B	A	A	B	A	B	B	B	B	B	A	A	B	A	B	A	B	B	B	B	B	A	A	A	A	B	A
BS00010352_51	1B	77.1329	B	A	B	B	A	B	B	B	B	B	A	B	A	B	B	A	B	B	B	A	B	A	A	B	A	B	B	B	B	B	A	A	B	A	B	A	B	B	B	B	B	A	A	A	A	B	A
BS00011450_51	1B	77.1329	B	A	B	B	A	B	B	B	B	B	A	B	A	B	B	A	B	B	B	A	B	A	A	B	A	B	B	B	B	B	A	A	B	A	B	A	B	B	B	B	B	A	A	A	A	B	A
BS00050630_51	1B	77.1329	B	A	B	B	A	B	B	B	B	B	A	B	A	-	B	A	B	B	B	A	B	A	A	B	A	B	B	B	B	B	A	A	B	A	B	A	B	B	B	B	B	A	A	A	A	B	A
Ex_c24969_223	1B	77.1329	B	A	B	B	A	B	B	B	B	B	A	B	A	B	B	A	B	B	B	A	B	A	A	B	A	B	B	B	B	B	A	A	B	A	B	A	B	B	B	B	B	A	A	A	A	B	A
Excalibur_c10319_229	1B	77.1329	B	A	B	B	A	B	B	B	B	B	A	B	A	B	B	A	B	B	B	A	B	A	A	B	A	B	B	B	B	B	A	A	B	A	B	A	B	B	B	B	B	A	A	A	A	B	A
Kukri_rep_c101550_113	1B	77.1329	B	A	B	B	A	B	B	B	B	B	A	B	A	B	B	A	B	B	B	A	B	A	A	B	A	B	B	B	B	B	A	A	B	A	B	A	B	B	B	B	B	A	A	A	A	B	A
tplb0029b01_1022	1B	77.1329	B	A	B	B	A	B	B	B	B	B	A	B	A	-	B	A	B	B	B	A	B	A	A	B	A	B	B	B	B	B	A	A	B	A	B	A	B	B	B	B	B	A	A	A	A	B	A
tplb0029b01_123	1B	77.1329	B	A	B	B	A	B	B	B	B	B	A	B	A	-	B	A	B	B	B	A	B	A	A	B	A	B	B	B	B	B	A	A	B	A	B	A	B	B	B	B	B	A	A	A	A	B	A
wsnp_RFL_Contig4726_5654774	1B	77.1329	B	A	B	B	A	B	B	B	B	B	A	B	A	B	B	A	B	B	B	A	B	A	A	B	A	B	B	B	B	B	A	A	B	A	B	A	B	B	B	B	B	A	A	A	A	B	A
BS00031024_51	1B	78.305	B	A	B	B	A	B	B	B	B	B	A	B	A	B	B	A	B	A	B	A	B	A	A	B	A	A	B	B	B	B	A	A	B	A	B	A	B	B	B	B	B	A	A	A	A	B	A
BS00021900_51	1B	79.4771	B	A	B	B	A	B	B	B	B	B	A	B	A	B	B	A	B	A	B	A	B	A	A	B	A	A	B	B	B	B	A	A	B	A	B	A	B	B	B	B	B	B	B	A	A	B	A
RAC875_rep_c70022_1648	1B	81.4312	B	A	B	B	A	B	B	B	B	B	A	B	A	-	B	A	B	B	B	A	A	A	A	B	A	B	B	B	B	B	A	A	B	A	B	A	B	B	B	B	B	B	B	A	A	B	A
wsnp_BE399980B_Ta_2_1	1B	81.4312	B	A	B	B	A	B	B	B	B	B	A	B	A	B	B	A	B	B	B	A	A	A	A	B	A	B	B	B	B	B	A	A	B	A	B	A	B	B	B	B	B	B	B	A	A	B	A
wsnp_Ku_c230_460618	1B	81.4312	B	A	B	B	A	B	B	B	B	B	A	B	A	B	B	A	B	B	B	A	A	A	A	B	A	B	B	B	B	B	A	A	B	A	B	A	B	B	B	B	B	B	B	A	A	B	A
wsnp_Ku_rep_c71900_71624324	1B	81.4312	B	A	B	B	A	B	B	B	B	B	A	B	A	B	B	A	B	B	B	A	A	A	A	B	A	B	B	B	B	B	A	A	B	A	B	A	B	B	B	B	B	B	B	A	A	B	A
wsnp_Ra_c4296_7819139	1B	81.4312	B	A	B	B	A	B	B	B	B	B	A	B	A	-	B	A	B	B	B	A	A	A	A	B	A	B	B	B	B	B	A	A	B	A	B	A	B	B	B	B	B	B	B	A	A	B	A
wsnp_Ra_c8506_14401408	1B	81.4312	B	A	B	B	A	B	B	B	B	B	A	B	A	B	B	A	B	B	B	A	A	A	A	B	A	B	B	B	B	B	A	A	B	A	B	A	B	B	B	B	B	B	B	A	A	B	A
Ku_c11813_215	1B	81.8218	B	A	B	B	A	B	B	B	B	B	A	B	A	-	B	A	B	B	B	A	B	A	A	B	A	B	B	B	B	B	A	A	B	A	B	A	B	B	B	B	B	B	B	A	A	B	A
BS00022670_51	1B	82.6031	B	A	B	B	A	B	B	B	B	B	A	B	A	B	B	A	B	A	B	A	B	A	A	B	A	B	B	B	B	B	A	A	B	A	B	A	B	B	B	B	B	B	B	A	A	B	A
Kukri_c49091_371	1B	82.6031	B	A	B	B	A	B	B	B	B	B	A	B	A	B	B	A	B	B	B	A	B	A	A	B	A	B	B	B	B	B	A	A	B	A	B	A	B	B	B	B	B	B	B	A	A	B	A
RAC875_c22244_61	1B	82.6031	B	A	B	B	A	B	B	B	B	B	A	B	A	B	B	A	B	B	B	A	B	A	A	B	A	B	B	B	B	B	A	A	B	A	B	A	B	B	B	B	B	B	B	A	A	B	A
RAC875_c44575_561	1B	82.6031	B	A	B	B	A	B	B	B	B	B	A	B	A	B	B	A	B	A	B	A	B	A	A	B	A	B	B	B	B	B	A	A	B	A	B	A	B	B	B	B	B	B	B	A	A	B	A
wsnp_Ku_c30982_40765254	1B	82.6031	B	A	B	B	A	B	B	B	B	B	A	B	A	B	B	A	B	A	B	A	B	A	A	B	A	B	B	B	B	B	A	A	B	A	B	A	B	B	B	B	B	B	B	A	A	B	A
BobWhite_c11460_291	1B	88.2041	B	A	B	B	A	B	B	B	B	B	A	B	A	-	B	A	B	A	B	A	B	A	A	B	A	A	B	B	B	B	A	A	B	A	B	A	B	B	B	B	B	B	B	A	A	B	A
BS00022581_51	1B	88.2041	B	A	B	B	A	B	B	B	B	B	A	B	A	B	B	A	B	A	B	A	B	A	A	B	A	A	B	B	B	B	A	A	B	A	B	A	B	B	B	B	B	B	B	A	A	B	A
BS00060270_51	1B	88.2041	B	A	B	B	A	B	B	B	B	B	A	B	A	B	B	A	B	A	B	A	B	A	A	B	A	A	B	B	B	B	A	A	B	A	B	A	B	B	B	B	B	B	B	A	A	B	A
BS00067434_51	1B	88.2041	B	A	B	B	A	B	B	B	B	B	A	B	A	-	B	A	B	A	B	A	B	A	A	B	A	A	B	B	B	B	A	A	B	A	B	A	B	B	B	B	B	B	B	A	A	B	A
BS00071555_51	1B	88.2041	B	A	B	B	A	B	B	B	B	B	A	B	A	B	B	A	B	A	B	A	B	A	A	B	A	A	B	B	B	B	A	A	B	A	B	A	B	B	B	B	B	B	B	A	A	B	A
BS00094498_51	1B	88.2041	B	A	B	B	A	B	B	B	B	B	A	B	A	B	B	A	B	A	B	A	B	A	A	B	A	A	B	B	B	B	A	A	B	A	B	A	B	B	B	B	B	B	B	A	A	B	A
BS00094499_51	1B	88.2041	B	A	B	B	A	B	B	B	B	B	A	B	A	B	B	A	B	A	B	A	B	A	A	B	A	A	B	B	B	B	A	A	B	A	B	A	B	B	B	B	B	B	B	A	A	B	A
Excalibur_c57972_116	1B	88.2041	B	A	B	B	A	B	B	B	B	B	A	B	A	B	B	A	B	A	B	A	B	A	A	B	A	A	B	B	B	B	A	A	B	A	B	A	B	B	B	B	B	B	B	A	A	B	A
JD_c64600_281	1B	88.2041	B	A	B	B	A	B	B	B	B	B	A	B	A	B	B	A	B	A	B	A	B	A	A	B	A	A	B	B	B	B	A	A	B	A	B	A	B	B	B	B	B	B	B	A	A	B	A
Kukri_c13968_1342	1B	88.2041	B	A	B	B	A	B	B	B	B	B	A	B	A	B	B	A	B	A	B	A	B	A	A	B	A	A	B	B	B	B	A	A	B	A	B	A	B	B	B	B	B	B	B	A	A	B	A
Kukri_c20927_339	1B	88.2041	B	A	B	B	A	B	B	B	B	B	A	B	A	B	B	A	B	A	B	A	B	A	A	B	A	A	B	B	B	B	A	A	B	A	B	A	B	B	B	B	B	B	B	A	A	B	A
Tdurum_contig28899_127	1B	88.2041	B	A	B	B	A	B	B	B	B	B	A	B	A	B	B	A	B	A	B	A	B	A	A	B	A	A	B	B	B	B	A	A	B	A	B	A	B	B	B	B	B	B	B	A	A	B	A
Tdurum_contig57127_56	1B	88.2041	B	A	-	-	A	-	B	B	-	-	A	B	A	-	B	A	B	A	B	A	B	A	A	-	A	A	B	B	B	B	A	A	B	A	B	A	B	B	B	B	B	B	B	A	A	B	A
Tdurum_contig87816_268	1B	88.2041	B	A	B	B	A	B	B	B	B	B	A	B	A	B	B	A	B	A	B	A	B	A	A	B	A	A	B	B	B	B	A	A	B	A	B	A	B	B	B	B	B	B	B	A	A	B	A
BS00022089_51	1B	88.5963	B	A	B	B	A	B	B	B	B	B	A	B	A	B	B	A	B	A	B	A	B	A	A	B	A	A	B	B	B	B	A	A	B	A	B	A	B	B	B	B	B	B	B	A	A	B	A
BS00033681_51	1B	88.5963	B	A	B	B	A	B	B	B	B	B	A	B	A	B	B	A	B	A	B	A	B	A	A	B	A	A	B	B	B	B	A	A	B	A	B	A	B	B	B	B	B	B	B	A	A	B	A
BS00078228_51	1B	88.5963	B	A	B	B	A	B	B	B	B	B	A	B	A	B	B	A	B	A	B	A	B	A	A	B	A	A	B	B	B	B	A	A	B	A	B	A	B	B	B	B	B	B	B	A	A	B	A
IACX5764	1B	88.5963	B	A	B	B	A	B	B	B	B	B	A	B	A	B	B	A	B	A	B	A	B	A	A	B	A	A	B	B	B	B	A	A	B	A	B	A	B	B	B	B	B	B	B	A	A	B	A
Tdurum_contig15660_376	1B	88.5963	B	A	B	B	A	B	B	B	B	B	A	B	A	-	B	A	B	A	B	A	B	A	A	B	A	A	B	B	B	B	A	A	B	A	B	A	B	B	B	B	B	B	B	A	A	B	A
Tdurum_contig28530_380	1B	88.5963	B	A	B	B	A	B	B	B	B	B	A	B	A	-	B	A	B	A	B	A	B	A	A	B	A	A	B	B	B	B	A	A	B	A	B	A	B	B	B	B	B	B	B	A	A	B	A
Tdurum_contig48063_1879	1B	88.5963	B	A	B	B	A	B	B	B	B	B	A	B	A	-	B	A	B	A	B	A	B	A	A	B	A	A	B	B	B	B	A	A	B	A	B	A	B	B	B	B	B	B	B	A	A	B	A
Tdurum_contig57700_204	1B	88.5963	B	A	B	B	A	B	B	B	B	B	A	B	A	-	B	A	B	A	B	A	B	A	A	B	A	A	B	B	B	B	A	A	B	A	B	A	B	B	B	B	B	B	B	A	A	B	A
Tdurum_contig62113_343	1B	88.5963	B	A	B	B	A	B	B	B	B	B	A	B	A	-	B	A	B	A	B	A	B	A	A	B	A	A	B	B	B	B	A	A	B	A	B	A	B	B	B	B	B	B	B	A	A	B	A
RAC875_c61917_248	1B	88.9916	B	A	B	B	A	B	B	B	B	B	A	B	A	B	B	A	B	A	B	A	B	A	A	B	A	A	B	B	B	B	A	A	B	A	B	A	B	B	B	B	B	B	B	A	A	B	A
BobWhite_c346_253	1B	89.3932	B	A	B	B	A	B	B	B	B	B	A	B	A	B	B	A	B	A	B	A	B	A	A	B	A	A	B	B	B	B	A	A	B	A	B	A	B	B	B	B	B	B	B	A	A	B	A
BobWhite_rep_c66032_270	1B	89.3932	B	A	B	B	A	B	B	B	B	B	A	B	A	B	B	A	B	A	B	A	B	A	A	B	A	A	B	B	B	B	A	A	B	A	B	A	B	B	B	B	B	B	B	A	A	B	A
BS00023179_51	1B	89.3932	B	A	B	B	A	B	B	B	B	B	A	B	A	B	B	A	B	A	B	A	B	A	A	B	A	A	B	B	B	B	A	A	B	A	B	A	B	B	B	B	B	B	B	A	A	B	A
BS00069723_51	1B	89.3932	B	A	-	B	A	B	B	B	B	B	A	B	A	-	B	A	B	A	B	A	B	A	A	B	A	A	B	B	B	B	A	A	B	A	B	A	B	B	B	B	B	B	B	A	A	B	A
BS00110052_51	1B	89.3932	B	A	B	B	A	B	B	B	B	B	A	B	A	-	B	A	B	A	B	A	B	A	A	B	A	A	B	B	B	B	A	A	B	A	B	A	B	B	B	B	B	B	B	A	A	B	A
CAP11_rep_c5039_201	1B	89.3932	B	A	B	B	A	B	B	B	B	B	A	B	A	-	B	A	B	A	B	A	B	A	A	B	A	A	B	B	B	B	A	A	B	A	B	A	B	B	B	B	B	B	B	A	A	B	A
CAP12_c1981_78	1B	89.3932	B	A	B	B	A	B	B	B	B	B	A	B	A	B	B	A	B	A	B	A	B	A	A	B	A	A	B	B	B	B	A	A	B	A	B	A	B	B	B	B	B	B	B	A	A	B	A
IAAV2287	1B	89.3932	B	A	B	B	A	B	B	B	B	B	A	B	A	B	B	A	B	A	B	A	B	A	A	B	A	A	B	B	B	B	A	A	B	A	B	A	B	B	B	B	B	B	B	A	A	B	A
IAAV4866	1B	89.3932	B	A	B	B	A	B	B	B	B	B	A	B	A	B	B	A	B	A	B	A	B	A	A	B	A	A	B	B	B	B	A	A	B	A	B	A	B	B	B	B	B	B	B	A	A	B	A
IAAV5704	1B	89.3932	B	A	B	B	A	B	B	B	B	B	A	B	A	-	B	A	B	A	B	A	B	A	A	B	A	A	B	B	B	B	A	A	B	A	B	A	B	B	B	B	B	B	B	A	A	B	A
IAAV8763	1B	89.3932	B	A	-	B	A	B	B	B	B	B	A	B	A	-	B	A	B	A	B	A	B	A	A	B	A	A	B	B	B	B	A	A	B	A	B	A	B	B	B	B	B	B	B	A	A	B	A
Kukri_c34894_112	1B	89.3932	B	A	B	B	A	B	B	B	B	B	A	B	A	B	B	A	B	A	B	A	B	A	A	B	A	A	B	B	B	B	A	A	B	A	B	A	B	B	B	B	B	B	B	A	A	B	A
Kukri_c51474_334	1B	89.3932	B	A	B	B	A	B	B	B	B	B	A	B	A	B	B	A	B	A	B	A	B	A	A	B	A	A	B	B	B	B	A	A	B	A	B	A	B	B	B	B	B	B	B	A	A	B	A
Kukri_c75097_56	1B	89.3932	B	A	B	B	A	B	B	B	B	B	A	B	A	-	B	A	B	A	B	A	B	A	A	B	A	A	B	B	B	B	A	A	B	A	B	A	B	B	B	B	B	B	B	A	A	B	A
Ra_c3083_982	1B	89.3932	B	A	B	B	A	B	B	B	B	B	A	B	A	B	B	A	B	A	B	A	B	A	A	B	A	A	B	B	B	B	A	A	B	A	B	A	B	B	B	B	B	B	B	A	A	B	A
Ra_c34433_417	1B	89.3932	B	A	B	B	A	B	B	B	B	B	A	B	A	B	B	A	B	A	B	A	B	A	A	B	A	A	B	B	B	B	A	A	B	A	B	A	B	B	B	B	B	B	B	A	A	B	A
RAC875_c51240_89	1B	89.3932	B	A	B	B	A	B	B	B	B	B	A	B	A	B	B	A	B	A	B	A	B	A	A	B	A	A	B	B	B	B	A	A	B	A	B	A	B	B	B	B	B	B	B	A	A	B	A
RAC875_c865_1936	1B	89.3932	B	A	B	B	A	B	B	B	B	B	A	B	A	B	B	A	B	A	B	A	B	A	A	B	A	A	B	B	B	B	A	A	B	A	B	A	B	B	B	B	B	B	B	A	A	B	A
RAC875_rep_c74070_518	1B	89.3932	B	A	B	B	A	B	B	B	B	B	A	B	A	B	B	A	B	A	B	A	B	A	A	B	A	A	B	B	B	B	A	A	B	A	B	A	B	B	B	B	B	B	B	A	A	B	A
RAC875_s105188_92	1B	89.3932	B	A	B	B	A	B	B	B	B	B	A	B	A	B	B	A	B	A	B	A	B	A	A	B	A	A	B	B	B	B	A	A	B	A	B	A	B	B	B	B	B	B	B	A	A	B	A
Tdurum_contig20191_171	1B	89.3932	B	A	B	B	A	B	B	B	B	B	A	B	A	B	B	A	B	A	B	A	B	A	A	B	A	A	B	B	B	B	A	A	B	A	B	A	B	B	B	B	B	B	B	A	A	B	A
wsnp_BE443332B_Ta_2_2	1B	89.3932	B	A	B	B	A	B	B	B	B	B	A	B	A	B	B	A	B	A	B	A	B	A	A	B	A	A	B	B	B	B	A	A	B	A	B	A	B	B	B	B	B	B	B	A	A	B	A
wsnp_BE443930B_Ta_2_2	1B	89.3932	B	A	B	B	A	B	B	B	B	B	A	B	A	B	B	A	B	A	B	A	B	A	A	B	A	A	B	B	B	B	A	A	B	A	B	A	B	B	B	B	B	B	B	A	A	B	A
wsnp_CAP7_c940_480745	1B	89.3932	B	A	B	B	A	B	B	B	B	B	A	B	A	-	B	A	B	A	B	A	B	A	A	B	A	A	B	B	B	B	A	A	B	A	B	A	B	B	B	B	B	B	B	A	A	B	A
wsnp_Ex_c2025_3799847	1B	89.3932	B	A	B	B	A	B	B	B	B	B	A	B	A	B	B	A	B	A	B	A	B	A	A	B	A	A	B	B	B	B	A	A	B	A	B	A	B	B	B	B	B	B	B	A	A	B	A
wsnp_Ex_c34966_43196962	1B	89.3932	B	A	B	B	A	B	B	B	B	B	A	B	A	B	B	A	B	A	B	A	B	A	A	B	A	A	B	B	B	B	A	A	B	A	B	A	B	B	B	B	B	B	B	A	A	B	A
wsnp_Ex_c3681_6715277	1B	89.3932	B	A	B	B	A	B	B	B	B	B	A	B	A	B	B	A	B	A	B	A	B	A	A	B	A	A	B	B	B	B	A	A	B	A	B	A	B	B	B	B	B	B	B	A	A	B	A
wsnp_Ex_c3681_6716255	1B	89.3932	B	A	B	B	A	B	B	B	B	B	A	B	A	B	B	A	B	A	B	A	B	A	A	B	A	A	B	B	B	B	A	A	B	A	B	A	B	B	B	B	B	B	B	A	A	B	A
wsnp_Ex_c852_1657319	1B	89.3932	B	A	B	B	A	B	B	B	B	B	A	B	A	B	B	A	B	A	B	A	B	A	A	B	A	A	B	B	B	B	A	A	B	A	B	A	B	B	B	B	B	B	B	A	A	B	A
wsnp_Ex_rep_c68712_67571580	1B	89.3932	B	A	B	B	A	B	B	B	B	B	A	B	A	B	B	A	B	A	B	A	B	A	A	B	A	A	B	B	B	B	A	A	B	A	B	A	B	B	B	B	B	B	B	A	A	B	A
wsnp_Ex_rep_c69986_68942834	1B	89.3932	B	A	B	B	A	B	B	B	B	B	A	B	A	B	B	A	B	A	B	A	B	A	A	B	A	A	B	B	B	B	A	A	B	A	B	A	B	B	B	B	B	B	B	A	A	B	A
wsnp_Ex_rep_c69986_68942866	1B	89.3932	B	A	B	B	A	B	B	B	B	B	A	B	A	B	B	A	B	A	B	A	B	A	A	B	A	A	B	B	B	B	A	A	B	A	B	A	B	B	B	B	B	B	B	A	A	B	A
wsnp_Ra_c2027_3943938	1B	89.3932	B	A	B	B	A	B	B	B	B	B	A	B	A	-	B	A	B	A	B	A	B	A	A	B	A	A	B	B	B	B	A	A	B	A	B	A	B	B	B	B	B	B	B	A	A	B	A
wsnp_Ra_c2027_3945713	1B	89.3932	B	A	B	B	A	B	B	B	B	B	A	B	A	B	B	A	B	A	B	A	B	A	A	B	A	A	B	B	B	B	A	A	B	A	B	A	B	B	B	B	B	B	B	A	A	B	A
wsnp_Ra_c2027_3945764	1B	89.3932	B	A	B	B	A	B	B	B	B	B	A	B	A	B	B	A	B	A	B	A	B	A	A	B	A	A	B	B	B	B	A	A	B	A	B	A	B	B	B	B	B	B	B	A	A	B	A
wsnp_Ra_c23758_33291657	1B	89.3932	B	A	B	B	A	B	B	B	B	B	A	B	A	B	B	A	B	A	B	A	B	A	A	B	A	A	B	B	B	B	A	A	B	A	B	A	B	B	B	B	B	B	-	A	A	B	A
BS00066046_51	1B	89.8081	B	A	B	B	A	B	B	B	B	B	A	B	A	B	B	A	B	A	B	A	B	A	A	B	A	A	B	B	B	B	A	A	B	A	B	A	B	B	B	B	B	A	A	A	A	B	A
RAC875_c6724_1654	1B	89.8081	B	A	B	B	A	B	B	B	B	B	A	B	A	-	B	A	B	A	B	A	B	A	A	B	A	A	B	B	B	B	A	A	B	A	B	A	B	B	B	B	B	A	A	A	A	B	A
RFL_Contig5706_1294	1B	89.8081	B	A	B	B	A	B	B	B	B	B	A	B	A	B	B	A	B	A	B	A	B	A	A	B	A	A	B	B	B	B	A	A	B	A	B	A	B	B	B	B	B	A	A	A	A	B	A
Tdurum_contig70304_781	1B	89.8081	B	A	B	B	A	B	B	B	B	B	A	B	A	-	B	A	B	A	B	A	B	A	A	B	A	A	B	B	B	B	A	A	B	A	B	A	B	B	B	B	B	A	A	A	A	B	A
tplb0023b14_704	1B	89.8081	B	A	B	B	A	B	B	B	B	B	A	B	A	B	B	A	B	A	B	A	B	A	A	B	A	A	B	B	B	B	A	A	B	A	B	A	B	B	B	B	B	A	A	A	A	B	A
wsnp_Ex_c17452_26163465	1B	89.8081	B	A	B	B	A	B	B	B	B	B	A	B	A	B	B	A	B	A	B	A	B	A	A	B	A	A	B	B	B	B	A	A	B	A	B	A	B	B	B	B	B	A	A	A	A	B	A
wsnp_Ex_c2004_3770146	1B	89.8081	B	A	B	B	A	B	B	B	B	B	A	B	A	B	B	A	B	A	B	A	B	A	A	B	A	A	B	B	B	B	A	A	B	A	B	A	B	B	B	B	B	A	A	A	A	B	-
wsnp_Ex_rep_c67036_65492436	1B	89.8081	B	A	B	B	A	B	B	B	B	B	A	B	A	B	B	A	B	A	B	A	B	A	A	B	A	A	B	B	B	B	A	A	B	A	B	A	B	B	B	B	B	A	A	A	A	B	A
wsnp_JD_c4485_5618761	1B	89.8081	B	A	B	B	A	B	B	B	B	B	A	B	A	-	B	A	B	A	B	A	B	A	A	B	A	A	B	B	B	B	A	A	B	A	B	A	B	B	B	B	B	A	A	A	A	B	A
wsnp_Ku_c4951_8856170	1B	89.8081	B	A	B	B	A	B	B	B	B	B	A	B	A	-	B	A	B	A	B	A	B	A	A	B	A	A	B	B	B	B	A	A	B	A	B	A	B	B	B	B	B	A	A	A	A	B	A
wsnp_Ra_c8484_14372772	1B	89.8081	B	A	B	B	A	B	B	B	B	B	A	B	A	B	B	A	B	A	B	A	B	A	A	B	A	A	B	B	B	B	A	A	B	A	B	A	B	B	B	B	B	A	A	A	A	B	A
wsnp_Ra_c8484_14372815	1B	89.8081	B	A	B	B	A	B	B	B	B	B	A	B	A	B	B	A	B	A	B	A	B	A	A	B	A	A	B	B	B	B	A	A	B	A	B	A	B	B	B	B	B	A	A	A	A	B	A
BobWhite_rep_c64920_402	1B	90.213	B	A	B	B	A	B	B	B	B	B	A	B	A	B	B	A	B	A	B	A	B	A	A	B	A	A	B	B	B	B	A	A	B	A	B	A	B	B	B	B	B	A	A	A	A	B	A
wsnp_Ra_c12888_20519578	1B	90.213	B	A	B	B	A	B	B	B	B	B	A	B	A	B	B	A	B	A	B	A	B	A	A	B	A	A	B	B	B	B	A	A	B	A	B	A	B	B	B	B	B	A	A	A	A	B	A
RAC875_c46646_549	1B	90.6021	B	A	B	B	A	B	B	B	B	B	A	B	A	B	B	A	B	A	B	A	B	A	A	B	A	A	B	B	B	B	A	A	B	A	B	B	B	B	B	B	B	A	A	A	A	B	A
BobWhite_c33506_732	1B	92.5486	B	A	B	B	A	B	B	B	B	B	A	B	A	B	B	A	B	A	B	A	B	A	A	B	A	A	B	B	B	B	A	A	B	A	B	B	A	B	B	B	B	B	B	A	A	B	A
BS00022619_51	1B	96.0979	B	A	B	B	A	B	B	B	B	B	A	B	A	-	B	A	B	A	B	B	B	A	A	B	A	A	B	B	B	B	A	A	B	A	B	B	A	B	B	B	B	B	B	A	A	B	A
BS00022920_51	1B	96.0979	B	A	B	B	A	B	B	B	B	B	A	B	A	-	B	A	B	A	B	B	B	A	A	B	A	A	B	B	B	B	A	A	B	A	B	B	A	B	B	B	B	B	B	A	A	B	A
BS00039583_51	1B	96.0979	B	A	B	B	A	B	B	B	B	B	A	B	A	B	B	A	B	A	B	B	B	A	A	B	A	A	B	B	B	B	A	A	B	A	B	B	A	B	B	B	B	B	B	A	A	B	A
BS00072982_51	1B	96.0979	B	A	B	B	A	B	B	B	B	B	A	B	A	-	B	A	B	A	B	B	B	A	A	B	A	A	B	B	B	B	A	A	B	A	B	B	A	B	B	B	B	B	B	A	A	B	A
CAP11_c2974_53	1B	96.0979	B	A	B	B	A	B	B	B	B	B	A	B	A	B	B	A	B	A	B	B	B	A	A	B	A	A	B	B	B	B	A	A	B	A	B	B	A	B	B	B	B	B	B	A	A	B	A
CAP7_c12162_251	1B	96.0979	B	A	B	-	A	B	B	B	B	B	A	B	A	B	B	A	B	A	B	B	B	A	A	B	A	A	B	B	B	B	A	A	B	A	B	B	A	B	B	B	B	B	B	A	A	B	A
Excalibur_c34625_281	1B	96.0979	B	A	B	B	A	B	B	B	B	B	A	B	A	B	B	A	B	A	B	B	B	A	A	B	A	A	B	B	B	B	A	A	B	A	B	B	A	B	B	B	B	B	B	A	A	B	A
Excalibur_c5218_75	1B	96.0979	B	A	B	B	A	B	B	B	B	B	A	B	A	-	B	A	B	A	B	B	B	A	A	B	A	A	B	B	B	B	A	A	B	A	B	B	A	B	B	B	B	B	B	A	A	B	A
Excalibur_rep_c103109_88	1B	96.0979	B	A	B	B	A	B	B	B	B	B	A	B	A	B	B	A	B	A	B	B	B	A	A	B	A	A	B	B	B	B	A	A	B	A	B	B	A	B	B	B	B	B	B	A	A	B	A
IAAV6731	1B	96.0979	B	A	B	B	A	B	B	B	B	B	A	B	A	-	B	A	B	A	B	B	B	A	A	B	A	A	B	B	B	B	A	A	B	A	B	B	A	B	B	B	B	B	B	A	A	B	A
IAAV9005	1B	96.0979	B	A	B	B	A	B	B	B	B	B	A	B	A	B	B	A	B	A	B	B	B	A	A	B	A	A	B	B	B	B	A	A	B	A	B	B	A	B	B	B	B	B	B	A	A	B	A
JD_c3116_778	1B	96.0979	B	A	B	-	A	B	B	B	B	B	A	B	A	B	B	A	B	A	B	B	B	A	A	B	A	A	B	B	B	B	A	A	B	A	B	B	A	B	B	B	B	B	B	A	A	B	A
Kukri_c4412_383	1B	96.0979	B	A	B	B	A	B	B	B	B	B	A	B	A	B	B	A	B	A	B	B	B	A	A	B	A	A	B	B	B	B	A	A	B	A	B	B	A	B	B	B	B	B	B	A	A	B	A
Ra_c37969_549	1B	96.0979	B	A	B	B	A	B	B	B	B	B	A	B	A	B	B	A	B	A	B	B	B	A	A	B	A	A	B	B	B	B	A	A	B	A	B	B	A	B	B	B	B	B	B	A	A	B	A
Ra_c6701_506	1B	96.0979	B	A	B	B	A	B	B	B	B	B	A	B	A	B	B	A	B	A	B	B	B	A	A	B	A	A	B	B	B	B	A	A	B	A	B	B	A	B	B	B	B	B	B	A	A	B	A
RAC875_c103682_77	1B	96.0979	B	A	B	B	A	B	B	B	B	B	A	B	A	-	B	A	B	A	B	B	B	A	A	B	A	A	B	B	B	B	A	A	B	A	B	B	A	B	B	B	B	B	B	A	A	B	A
RAC875_c19014_725	1B	96.0979	B	A	B	B	A	B	B	B	B	B	A	B	A	B	B	A	B	A	B	B	B	A	A	B	A	A	B	B	B	B	A	A	B	A	B	B	A	B	B	B	B	B	B	A	A	B	A
RAC875_c37780_94	1B	96.0979	B	A	B	B	A	B	B	B	B	B	A	B	A	B	B	A	B	A	B	B	B	A	A	B	A	A	B	B	B	B	A	A	B	A	B	B	A	B	B	B	B	B	B	A	A	B	A
RAC875_c6701_291	1B	96.0979	B	A	B	B	A	B	B	B	B	B	A	B	A	-	B	A	B	A	B	B	B	A	A	B	A	A	B	B	B	B	A	A	B	A	B	B	A	B	B	B	B	B	B	A	A	B	A
RAC875_rep_c112555_200	1B	96.0979	B	A	B	B	A	B	B	B	B	B	A	B	A	-	B	A	B	A	B	B	B	A	A	B	A	A	B	B	B	B	A	A	B	A	B	B	A	B	B	B	B	B	B	A	A	B	A
RAC875_rep_c119728_146	1B	96.0979	B	A	B	B	A	B	B	B	B	B	A	B	A	B	B	A	B	A	B	B	B	A	A	B	A	A	B	B	B	B	A	A	B	A	B	B	A	B	B	B	B	B	B	A	A	B	A
Tdurum_contig50473_889	1B	96.0979	B	A	B	B	A	B	B	B	B	B	A	B	A	B	B	A	B	A	B	B	B	A	A	B	A	A	B	B	B	B	A	A	B	A	B	B	A	B	B	B	B	B	B	A	A	B	A
Tdurum_contig63834_340	1B	96.0979	B	A	B	-	A	B	B	B	B	B	A	B	A	B	B	A	B	A	B	B	B	A	A	B	A	A	B	B	B	B	A	A	B	A	B	B	A	B	B	B	B	B	B	A	A	B	A
Tdurum_contig81102_102	1B	96.0979	B	A	B	B	A	B	B	B	B	B	A	B	A	B	B	A	B	A	B	B	B	A	A	B	A	A	B	B	B	B	A	A	B	A	B	B	A	B	B	B	B	B	B	A	A	B	A
wsnp_BF478690B_Ta_2_1	1B	96.0979	B	A	B	B	A	B	B	B	B	B	A	B	A	-	B	A	B	A	B	B	B	A	A	B	A	A	B	B	B	B	A	A	B	A	B	B	A	B	B	B	B	B	B	A	A	B	A
wsnp_Ex_c4561_8184576	1B	96.0979	B	A	B	B	A	B	B	B	B	B	A	B	A	-	B	A	B	A	B	B	B	A	A	B	A	A	B	B	B	B	A	A	B	A	B	B	A	B	B	B	B	B	B	A	A	B	A
wsnp_Ex_c53976_57027635	1B	96.0979	B	A	B	B	A	B	B	B	B	B	A	B	A	B	B	A	B	A	B	B	B	A	A	B	A	A	B	B	B	B	A	A	B	A	B	B	A	B	B	B	B	B	B	A	A	B	A
wsnp_Ku_c33028_42580216	1B	96.0979	B	A	B	B	A	B	B	B	B	B	A	B	A	B	B	A	B	A	B	B	B	A	A	B	A	A	B	B	B	B	A	A	B	A	B	B	A	B	B	B	B	B	B	A	A	B	A
wsnp_Ra_c11232_18256748	1B	96.0979	B	A	B	B	A	B	B	B	B	B	A	B	A	B	B	A	B	A	B	B	B	A	A	B	A	A	B	B	B	B	A	A	B	A	B	B	A	B	B	B	B	B	B	A	A	B	A
wsnp_Ra_c5088_9081927	1B	96.0979	B	A	B	B	A	B	B	B	B	B	A	B	A	B	B	A	B	A	B	B	B	A	A	B	A	A	B	B	B	B	A	A	B	A	B	B	A	B	B	B	B	B	B	A	A	B	A
wsnp_JD_c5659_6814240	1B	97.2839	B	A	B	B	A	B	B	B	B	B	A	B	A	B	B	A	B	A	B	B	B	A	A	B	A	A	B	B	B	B	A	A	B	A	B	B	A	B	B	B	B	A	A	A	A	B	A
CAP7_c1625_317	1B	100.819	B	A	B	B	A	B	B	B	B	B	A	B	A	B	A	B	B	A	B	B	B	A	A	B	A	A	B	B	B	B	A	A	B	A	A	B	A	B	B	B	B	A	A	A	A	A	A
Excalibur_c48379_461	1B	100.819	B	A	B	B	A	B	B	B	B	B	A	B	A	B	A	B	B	A	B	B	B	A	A	B	A	A	B	B	B	B	A	A	B	A	A	B	A	B	B	B	B	A	A	A	A	A	A
RAC875_c102223_220	1B	100.819	B	A	B	B	A	B	B	B	B	B	A	B	A	B	A	B	B	A	B	B	B	A	A	B	A	A	B	B	B	B	A	A	B	A	A	B	A	B	B	B	B	A	A	A	A	A	A
RFL_Contig4977_2333	1B	100.819	B	A	B	B	A	B	B	B	B	B	A	B	A	B	A	B	B	A	B	B	B	A	A	B	A	A	B	B	B	B	A	A	B	A	A	B	A	B	B	B	B	A	A	A	A	A	A
Tdurum_contig42016_333	1B	100.819	B	A	B	B	A	B	B	B	B	B	A	B	A	B	A	B	B	A	B	B	B	A	A	B	A	A	B	B	B	B	A	A	B	A	A	B	A	B	B	B	B	A	A	A	A	A	A
BS00011973_51	1B	101.214	B	A	B	B	A	B	B	B	B	B	A	B	A	B	A	B	B	A	B	B	B	A	A	B	A	A	B	B	B	B	A	A	B	A	A	B	A	B	B	B	B	A	A	A	A	A	A
BS00065126_51	1B	101.214	B	A	B	B	A	B	B	B	B	B	A	B	A	B	A	B	B	A	B	B	B	A	A	B	A	A	B	B	B	B	A	A	B	A	A	B	A	B	B	B	B	A	A	A	A	A	A
IACX3595	1B	101.214	B	A	B	B	A	B	B	B	B	B	A	B	A	B	A	B	B	A	B	B	B	A	A	B	A	A	B	B	B	B	A	A	B	A	A	B	A	B	B	B	B	A	A	A	A	A	A
CAP8_c4452_431	1B	101.611	B	A	B	B	A	B	B	B	B	B	A	B	A	B	A	B	B	A	B	B	B	A	A	B	A	A	B	B	B	B	A	A	B	A	A	B	A	B	B	B	B	A	A	A	A	A	A
BS00066006_51	1B	102.007	B	A	B	B	A	B	B	B	B	B	A	B	A	-	A	B	B	A	B	B	B	A	A	B	A	A	B	B	B	B	A	A	B	A	A	B	A	B	B	B	B	A	A	A	A	A	A
BS00066007_51	1B	102.007	B	A	B	B	A	B	B	B	B	B	A	B	A	B	A	B	B	A	B	B	B	A	A	B	A	A	B	B	B	B	A	A	B	A	A	B	A	B	B	B	B	A	A	A	A	A	A
Excalibur_c40993_1129	1B	102.007	B	A	B	B	A	B	B	B	B	B	A	B	A	B	A	B	B	A	B	B	B	A	A	B	A	A	B	B	B	B	A	A	B	A	A	B	A	B	B	B	B	A	A	A	A	A	A
Kukri_c73734_175	1B	102.007	B	A	B	-	A	B	B	B	B	B	A	B	A	B	A	B	B	A	B	B	B	A	A	B	A	A	B	B	B	B	A	A	B	A	A	B	A	B	B	B	B	A	A	A	A	A	A
RAC875_c7674_634	1B	102.007	B	A	B	B	A	B	B	B	B	B	A	B	A	B	A	B	B	A	B	B	B	A	A	B	A	A	B	B	B	B	A	A	B	A	A	B	A	B	B	B	B	A	A	A	A	A	A
BS00048610_51	1B	103.582	B	A	B	B	A	B	B	B	B	B	A	B	A	-	A	B	B	A	B	B	B	A	A	B	A	A	B	B	B	B	A	A	B	A	A	B	A	B	B	B	B	A	A	A	A	A	A
Excalibur_c30955_479	1B	103.582	B	A	B	B	A	B	B	B	B	B	A	B	A	B	A	B	B	A	B	B	B	A	A	B	A	A	B	B	B	B	A	A	B	A	A	B	A	B	B	B	B	A	A	A	A	A	A
RAC875_c22886_235	1B	103.582	B	A	B	B	A	B	B	B	B	B	A	B	A	B	A	B	B	A	B	B	B	A	A	B	A	A	B	B	B	B	A	A	B	A	A	B	A	B	B	B	B	A	A	A	A	A	A
Tdurum_contig83770_218	1B	103.582	B	A	B	B	A	B	B	B	B	B	A	B	A	-	A	B	B	A	B	B	B	A	A	B	A	A	B	B	B	B	A	A	B	A	A	B	A	B	B	B	B	A	A	A	A	A	A
wsnp_Ex_c7447_12751589	1B	103.582	B	A	B	B	A	B	B	B	B	B	A	B	A	-	A	B	B	A	B	B	B	A	A	B	A	A	B	B	B	B	A	A	B	A	A	B	A	B	B	B	B	A	A	A	A	A	A
Excalibur_c52120_132	1B	104.754	B	A	B	B	A	B	B	B	B	B	A	B	A	B	A	B	B	A	B	B	B	A	A	B	A	A	B	B	B	B	A	A	B	A	A	B	A	B	B	B	B	A	A	A	A	A	A
IACX5921	1B	104.754	B	A	B	B	A	B	B	B	B	B	A	B	A	B	A	B	B	A	B	B	B	A	A	B	A	A	B	B	B	B	A	A	B	A	A	B	A	B	B	B	B	A	A	A	A	A	A
RAC875_c32077_284	1B	104.754	B	A	B	B	A	B	B	B	B	B	A	B	A	B	A	B	B	A	B	B	B	A	A	B	A	A	B	B	B	B	A	A	B	A	A	B	A	B	B	B	B	A	A	A	A	A	A
BobWhite_c33069_114	1B	105.151	B	A	B	B	A	B	B	B	B	B	A	B	A	-	A	B	B	A	B	B	B	A	A	B	A	A	B	B	B	B	A	A	B	A	A	B	A	B	B	B	B	A	A	A	A	A	A
BobWhite_c41673_67	1B	105.151	B	A	B	B	A	B	B	B	B	B	A	B	A	B	A	B	B	A	B	B	B	A	A	B	A	A	B	B	B	B	A	A	B	A	A	B	A	B	B	B	B	A	A	A	A	A	A
BS00067646_51	1B	105.151	B	A	B	B	A	B	B	B	B	B	A	B	A	B	A	B	B	A	B	B	B	A	A	B	A	A	B	B	B	B	A	A	B	A	A	B	A	B	B	B	B	A	A	A	A	A	A
BS00068083_51	1B	105.151	B	A	B	B	A	B	B	B	B	B	A	B	A	-	A	B	B	A	B	B	B	A	A	B	A	A	B	B	B	B	A	A	B	A	A	B	A	B	B	B	B	A	A	-	A	A	A
BS00086854_51	1B	105.151	B	A	B	B	A	B	B	B	B	B	A	B	A	B	A	B	B	A	B	B	B	A	A	B	A	A	B	B	B	B	A	A	B	A	A	B	A	B	B	B	B	A	A	A	A	A	A
IAAV3567	1B	105.151	B	A	B	B	A	B	B	B	B	B	A	B	A	-	A	B	B	A	B	B	B	A	A	B	A	A	B	B	B	B	A	A	B	A	A	B	A	B	B	B	B	A	A	A	A	A	A
Ku_c3647_2429	1B	105.151	B	A	B	B	A	B	B	B	B	B	A	B	A	-	A	B	B	A	B	B	B	A	A	B	A	A	B	B	B	B	A	A	B	A	A	B	A	B	B	B	B	A	A	A	A	A	A
Ku_c3647_769	1B	105.151	B	A	B	B	A	B	B	B	B	B	A	B	A	-	A	B	B	A	B	B	B	A	A	B	A	A	B	B	B	B	A	A	B	A	A	B	A	B	B	B	B	A	A	A	A	A	A
RAC875_rep_c109215_398	1B	105.151	B	A	B	B	A	B	B	B	B	B	A	B	A	B	A	B	B	A	B	B	B	A	A	B	A	A	B	B	B	B	A	A	B	A	A	B	A	B	B	B	B	A	A	A	A	A	A
Tdurum_contig25457_175	1B	105.151	B	A	B	B	A	B	B	B	B	B	A	B	A	B	A	B	B	A	B	B	B	A	A	B	A	A	B	B	B	B	A	A	B	A	A	B	A	B	B	B	B	A	A	A	A	A	A
Tdurum_contig42749_3287	1B	105.151	B	A	B	B	A	B	B	B	B	B	A	B	A	-	A	B	B	A	B	B	B	A	A	B	A	A	B	B	B	B	A	A	B	A	A	B	A	B	B	B	B	A	A	A	A	A	A
Tdurum_contig42797_2922	1B	105.151	B	A	B	B	A	B	B	B	B	B	A	B	A	B	A	B	B	A	B	B	B	A	A	B	A	A	B	B	B	B	A	A	B	A	A	B	A	B	B	B	B	A	A	A	A	A	A
wsnp_Ku_c23096_32987510	1B	105.151	B	A	B	B	A	B	B	B	B	B	A	B	A	B	A	B	B	A	B	B	B	A	A	B	A	A	B	B	B	B	A	A	B	A	A	B	A	B	B	B	B	A	A	A	A	A	A
wsnp_Ku_c34980_44256215	1B	105.151	B	A	B	B	A	B	B	B	B	B	A	B	A	B	A	B	B	A	B	B	B	A	A	B	A	A	B	B	B	B	A	A	B	A	A	B	A	B	B	B	B	A	A	A	A	A	A
Ku_c815_1960	1B	105.556	B	A	B	B	A	B	B	B	B	B	A	B	A	B	A	B	B	A	B	B	B	A	A	B	A	A	B	B	B	B	A	A	B	A	A	B	A	B	B	B	B	A	A	A	A	A	A
Ra_c698_1987	1B	105.556	B	A	B	B	A	B	B	B	B	B	A	B	A	-	A	B	B	A	B	B	B	A	A	B	A	A	B	B	B	B	A	A	B	A	A	B	A	B	B	B	B	A	A	A	A	A	A
BS00096719_51	1B	105.954	B	A	B	B	A	B	B	B	B	B	A	B	A	B	A	B	B	A	B	B	B	A	A	B	A	A	B	B	B	B	A	A	B	A	A	B	A	B	B	B	B	A	A	A	A	A	A
RAC875_c95548_156	1B	105.954	B	A	B	B	A	B	B	B	B	B	A	B	A	B	A	B	B	A	B	B	B	A	A	B	A	A	B	B	B	B	A	A	B	A	A	B	A	B	B	B	B	A	A	A	A	A	A
wsnp_Ex_rep_c69766_68723140	1B	105.954	B	A	B	B	A	B	B	B	B	B	A	B	A	B	A	B	B	A	B	B	B	A	A	B	A	A	B	B	B	B	A	A	B	A	A	B	A	B	B	B	B	A	A	A	A	A	A
BobWhite_c48550_198	1B	106.361	B	A	B	-	A	B	B	B	B	B	A	B	A	B	A	B	B	A	B	B	B	A	A	B	A	A	B	B	B	B	A	A	B	A	A	B	A	B	B	B	B	A	A	A	A	A	A
BS00093475_51	1B	106.361	B	A	B	-	A	B	B	B	B	B	A	B	A	-	A	B	B	A	B	B	B	A	A	B	A	A	B	B	B	B	A	A	B	A	A	B	A	B	B	B	B	A	A	A	A	A	A
BS00107749_51	1B	106.361	B	A	B	B	A	B	B	B	B	B	A	B	A	-	A	B	B	A	B	B	B	A	A	B	A	A	B	B	B	B	A	A	B	A	A	B	A	B	B	B	B	A	A	A	A	A	A
IACX4461	1B	106.361	B	A	B	B	A	B	B	B	B	B	A	B	A	B	A	B	B	A	B	B	B	A	A	B	A	A	B	B	B	B	A	A	B	A	A	B	A	B	B	B	B	A	A	A	A	A	A
Kukri_c28631_607	1B	106.361	B	A	B	B	A	B	B	B	B	B	A	B	A	B	A	B	B	A	B	B	B	A	A	B	A	A	B	B	B	B	A	A	B	A	A	B	A	B	B	B	B	A	A	A	A	A	A
Kukri_rep_c111991_498	1B	106.361	B	A	B	B	A	B	B	B	B	B	A	B	A	B	A	B	B	A	B	B	B	A	A	B	A	A	B	B	B	B	A	A	B	A	A	B	A	B	B	B	B	A	A	A	A	A	A
RAC875_c16391_426	1B	106.361	B	A	B	B	A	B	B	B	B	B	A	B	A	B	A	B	B	A	B	B	B	A	A	B	A	A	B	B	B	B	A	A	B	A	A	B	A	B	B	B	B	A	A	A	A	A	A
RAC875_c4135_1782	1B	106.361	B	A	B	B	A	B	B	B	B	B	A	B	A	B	A	B	B	A	B	B	B	A	A	B	A	A	B	B	B	B	A	A	B	A	A	B	A	B	B	B	B	A	A	A	A	A	A
Tdurum_contig212_133	1B	106.361	B	A	-	B	A	B	B	B	B	B	A	B	A	-	A	B	B	A	B	B	B	A	A	B	A	A	B	B	B	B	A	A	B	A	A	B	A	B	B	B	B	A	A	A	A	A	A
Tdurum_contig42755_1086	1B	106.361	B	A	B	B	A	B	B	B	B	B	A	B	A	B	A	B	B	A	B	B	B	A	A	B	A	A	B	B	B	B	A	A	B	A	A	B	A	B	B	B	B	A	A	A	A	A	A
tplb0059m08_557	1B	106.361	B	A	B	B	A	B	B	B	B	B	A	B	A	B	A	B	B	A	B	B	B	A	A	B	A	A	B	B	B	B	A	A	B	A	A	B	A	B	B	B	B	A	A	A	A	A	A
wsnp_Ex_c1440_2764269	1B	106.361	B	A	B	B	A	B	B	B	B	B	A	B	A	B	A	B	B	A	B	B	B	A	A	B	A	A	B	B	B	B	A	A	B	A	A	B	A	B	B	B	B	A	A	A	A	A	A
wsnp_Ex_c1440_2764867	1B	106.361	B	A	B	B	A	B	B	B	B	B	A	B	A	B	A	B	B	A	B	B	B	A	A	B	A	A	B	B	B	B	A	A	B	A	A	B	A	B	B	B	B	A	A	A	A	A	A
wsnp_Ex_c18462_27305612	1B	106.361	B	A	B	B	A	B	B	B	B	B	A	B	A	B	A	B	B	A	B	B	B	A	A	B	A	A	B	B	B	B	A	A	B	A	A	B	A	B	B	B	B	A	A	A	A	A	A
wsnp_Ex_c21559_30710510	1B	106.361	B	A	B	B	A	B	B	B	B	B	A	B	A	-	A	B	B	A	B	B	B	A	A	B	A	A	B	B	B	B	A	A	B	A	A	B	A	B	B	B	B	A	A	A	A	A	A
wsnp_Ex_c58292_59652859	1B	106.361	B	A	B	B	A	B	B	B	B	B	A	B	A	-	A	B	B	A	B	B	B	A	A	B	A	A	B	B	B	B	A	A	B	A	A	B	A	B	B	B	B	A	A	A	A	A	A
wsnp_Ex_c8625_14468525	1B	106.361	B	A	B	B	A	B	B	B	B	B	A	B	A	B	A	B	B	A	B	B	B	A	A	B	A	A	B	B	B	B	A	A	B	A	A	B	A	B	B	B	B	A	A	A	A	A	A
wsnp_Ex_rep_c101231_86636951	1B	106.361	B	A	B	B	A	B	B	B	B	B	A	B	A	-	A	B	B	A	B	B	B	A	A	B	A	A	B	B	B	B	A	A	B	A	A	B	A	B	B	B	B	A	A	A	A	A	A
wsnp_Ku_c15419_24019436	1B	106.361	B	A	B	B	A	B	B	B	B	B	A	B	A	B	A	B	B	A	B	B	B	A	A	B	A	A	B	B	B	B	A	A	B	A	A	B	A	B	B	B	B	A	A	A	A	A	A
BS00089563_51	1B	106.767	B	A	B	B	A	B	B	B	B	B	A	B	A	-	A	B	B	A	B	B	B	A	A	B	A	A	B	B	B	B	A	A	B	A	A	B	A	B	B	B	B	A	A	A	A	A	A
CAP8_c818_370	1B	106.767	B	A	B	B	A	B	B	B	B	B	A	B	A	B	A	B	B	A	B	B	B	A	A	B	A	A	B	B	B	B	A	A	B	A	A	B	A	B	B	B	B	A	A	A	A	A	A
tplb0048b10_1365	1B	106.767	B	A	B	B	A	B	B	B	B	B	A	B	A	B	A	B	B	A	B	B	B	A	A	B	A	A	B	B	B	B	A	A	B	A	A	B	A	B	B	B	B	A	A	A	A	A	A
BS00082071_51	1B	107.164	B	A	B	-	A	B	B	B	B	B	A	B	A	B	A	B	B	A	B	B	B	A	A	B	A	A	B	B	B	B	A	A	B	A	A	B	A	B	B	B	B	A	A	A	A	A	A
wsnp_Ku_c8235_14030979	1B	107.164	B	A	B	B	A	B	B	B	B	B	A	B	A	B	A	B	B	A	B	B	B	A	A	B	A	A	B	B	B	B	A	A	B	A	A	B	A	B	B	B	B	A	A	A	A	A	A
BS00064032_51	1B	107.564	B	A	B	B	A	B	B	B	B	B	A	B	A	-	A	B	B	A	B	B	B	A	A	B	A	A	B	B	A	B	A	A	B	A	A	B	A	B	B	B	B	A	A	A	A	A	A
Kukri_rep_c113407_250	1B	107.564	B	A	B	B	A	B	B	B	B	B	A	B	A	B	A	B	B	A	B	B	B	A	A	B	A	A	B	B	A	B	A	A	B	A	A	B	A	B	B	B	B	A	A	A	A	A	A
RAC875_c24895_311	1B	107.564	B	A	B	B	A	B	B	B	B	B	A	B	A	B	A	B	B	A	B	B	B	A	A	B	A	A	B	B	A	B	A	A	B	A	A	B	A	B	B	B	B	A	A	A	A	A	A
wsnp_Ex_c39616_46871127	1B	107.564	B	A	B	B	A	B	B	B	B	B	A	B	A	B	A	B	B	A	B	B	B	A	A	B	A	A	B	B	A	B	A	A	B	A	A	B	A	B	B	B	B	A	A	A	A	A	A
wsnp_Ex_rep_c66389_64588992	1B	107.564	B	A	B	B	A	B	B	B	B	B	A	B	A	B	A	B	B	A	B	B	B	A	A	B	A	A	B	B	A	B	A	A	B	A	A	B	A	B	B	B	B	A	A	A	A	A	A
wsnp_Ex_rep_c66389_64589189	1B	107.564	B	A	B	B	A	B	B	B	B	B	A	B	A	-	A	B	B	A	B	B	B	A	A	B	A	A	B	B	A	B	A	A	B	A	A	B	A	B	B	B	B	A	A	A	A	A	A
BS00021710_51	1B	108.745	B	A	B	B	A	B	B	B	B	B	A	B	B	B	A	B	B	A	B	B	B	A	A	B	A	A	B	B	A	B	A	A	B	A	A	B	A	B	B	B	B	A	A	A	A	A	A
Excalibur_c60931_1260	1B	108.745	B	A	B	B	A	B	B	B	B	B	A	B	B	-	A	B	B	A	B	B	B	A	A	B	A	A	B	B	A	B	A	A	B	A	A	B	A	B	B	B	B	A	A	A	A	A	A
Ku_c106533_550	1B	108.745	B	A	B	B	A	B	B	B	B	B	A	B	B	B	A	B	B	A	B	B	B	A	A	B	A	A	B	B	A	B	A	A	B	A	A	B	A	B	B	B	B	A	A	A	A	A	A
JD_c107_683	1B	109.922	B	A	B	B	A	B	B	B	B	B	A	B	B	B	A	B	B	A	B	B	B	A	A	B	A	A	B	B	A	B	A	A	B	A	A	B	A	B	B	B	B	B	B	A	A	A	A
Kukri_c7770_176	1B	111.094	B	B	B	B	A	B	B	B	B	B	A	B	B	B	A	B	B	A	B	B	B	A	A	B	A	A	B	B	A	B	A	A	B	A	A	B	A	B	B	B	B	B	B	A	A	A	A
BS00062880_51	1B	111.881	B	B	B	B	A	B	B	B	B	B	A	B	B	-	A	B	B	A	B	B	B	A	A	B	A	A	B	B	A	B	A	A	B	A	A	B	A	B	B	B	B	B	B	A	A	A	A
Excalibur_c112015_118	1B	111.881	B	B	B	B	A	B	B	B	B	B	A	B	B	B	A	B	B	A	B	B	B	A	A	B	A	A	B	B	A	B	A	A	B	A	A	B	A	B	B	B	B	B	B	A	A	A	A
Excalibur_c9149_1326	1B	111.881	B	B	B	B	A	B	B	B	B	B	A	B	B	B	A	B	B	A	B	B	B	A	A	B	A	A	B	B	A	B	A	A	B	A	A	B	A	B	B	B	B	B	B	A	A	A	A
Excalibur_c9149_1789	1B	111.881	B	B	B	B	A	B	B	B	B	B	A	B	B	B	A	B	B	A	B	B	B	A	A	B	A	A	B	B	A	B	A	A	B	A	A	B	A	B	B	B	B	B	B	A	A	A	A
Tdurum_contig30517_174	1B	111.881	B	B	B	B	A	B	B	B	B	B	A	B	B	B	A	B	B	A	B	B	B	A	A	B	A	A	B	B	A	B	A	A	B	A	A	B	A	B	B	B	B	B	B	A	A	A	A
BobWhite_c43917_288	1B	112.277	B	B	B	B	A	B	B	B	B	B	A	B	B	B	A	B	B	A	B	B	B	A	A	B	A	A	B	B	A	B	A	A	B	A	A	A	A	B	B	B	B	B	B	A	A	A	A
BS00024320_51	1B	112.277	B	B	B	B	A	B	B	B	B	B	A	B	B	B	A	B	B	A	B	B	B	A	A	B	A	A	B	B	A	B	A	A	B	A	A	A	A	B	B	B	B	B	B	A	A	A	A
BS00086083_51	1B	112.277	B	B	B	B	A	B	B	B	B	B	A	B	B	B	A	B	B	A	B	B	B	A	A	B	A	A	B	B	A	B	A	A	B	A	A	A	A	B	B	B	B	B	B	A	A	A	A
BS00089031_51	1B	112.277	B	B	B	B	A	B	B	B	B	B	A	B	B	B	A	B	B	A	B	B	B	A	A	B	A	A	B	B	A	B	A	A	B	A	A	A	A	B	B	B	B	B	B	A	A	A	A
Excalibur_c10496_651	1B	112.277	B	B	B	B	A	B	B	B	B	B	A	B	B	-	A	B	B	A	B	B	B	A	A	B	A	A	B	B	A	B	A	A	B	A	A	A	A	B	B	B	B	B	B	A	A	A	A
IAAV4667	1B	112.277	B	B	B	B	A	B	B	B	B	B	A	B	B	B	A	B	B	A	B	B	B	A	A	B	A	A	B	B	A	B	A	A	B	A	A	A	A	B	B	B	B	B	B	A	A	A	A
Ku_c956_1797	1B	112.277	B	B	B	B	A	B	B	B	B	B	A	B	B	-	A	B	B	A	B	B	B	A	A	B	A	A	B	B	A	B	A	A	B	A	A	A	A	B	B	B	B	B	B	A	A	A	A
Kukri_c13043_1084	1B	112.277	B	B	B	B	A	B	B	B	B	B	A	B	B	B	A	B	B	A	B	B	B	A	A	B	A	A	B	B	A	B	A	A	B	A	A	A	A	B	B	B	B	B	B	A	A	A	A
Kukri_c13043_832	1B	112.277	B	B	B	B	A	B	B	B	B	B	A	B	B	B	A	B	B	A	B	B	B	A	A	B	A	A	B	B	A	B	A	A	B	A	A	A	A	B	B	B	B	B	B	A	A	A	A
Kukri_c9133_2211	1B	112.277	B	B	B	B	A	B	B	B	B	B	A	B	B	-	A	B	B	A	B	B	B	A	A	B	A	A	B	B	A	B	A	A	B	A	A	A	A	B	B	B	B	B	B	A	A	A	A
Kukri_c9133_534	1B	112.277	B	B	B	B	A	B	B	B	B	B	A	B	B	B	A	B	B	A	B	B	B	A	A	B	A	A	B	B	A	B	A	A	B	A	A	A	A	B	B	B	B	B	B	A	A	A	A
wsnp_CAP11_c287_244799	1B	112.277	B	B	B	B	A	B	B	B	B	B	A	B	B	B	A	B	B	A	B	B	B	A	A	B	A	A	B	B	A	B	A	A	B	A	A	A	A	B	B	B	B	B	B	A	A	A	A
wsnp_Ex_c15611_23928961	1B	112.277	B	B	B	B	A	B	B	B	B	B	A	B	B	-	A	B	B	A	B	B	B	A	A	B	A	A	B	B	A	B	A	A	B	A	A	A	A	B	B	B	B	B	B	A	A	A	A
wsnp_Ex_c24318_33561600	1B	112.277	B	B	B	B	A	B	B	B	B	B	A	B	B	B	A	B	B	A	B	B	B	A	A	B	A	A	B	B	A	B	A	A	B	A	A	A	A	B	B	B	B	B	B	A	A	A	A
wsnp_Ku_c13043_20902807	1B	112.277	B	B	B	B	A	B	B	B	B	B	A	B	B	B	A	B	B	A	B	B	B	A	A	B	A	A	B	B	A	B	A	A	B	A	A	A	A	B	B	B	B	B	B	A	A	A	A
BS00055866_51	1B	112.67	B	B	B	B	A	B	B	B	B	B	A	B	B	-	A	B	B	A	B	B	B	A	A	B	A	A	B	B	A	B	A	A	B	A	A	A	A	B	B	B	B	B	B	A	A	A	A
BS00067627_51	1B	112.67	B	B	B	B	A	B	B	B	B	B	A	B	B	B	A	B	B	A	B	B	B	A	A	B	A	A	B	B	A	B	A	A	B	A	A	A	A	B	B	B	B	B	B	A	A	A	A
CAP7_c12113_171	1B	112.67	B	B	B	B	A	B	B	B	B	B	A	B	B	B	A	B	B	A	B	B	B	A	A	B	A	A	B	B	A	B	A	A	B	A	A	A	A	B	B	B	B	B	-	A	A	A	A
RAC875_c87950_333	1B	112.67	B	B	B	B	A	B	B	B	B	B	A	B	B	B	A	B	B	A	B	B	B	A	A	B	A	A	B	B	A	B	A	A	B	A	A	A	A	B	B	B	B	B	B	A	A	A	A
BS00076394_51	1B	113.464	B	B	B	B	A	B	B	B	B	B	A	B	B	-	A	B	B	A	B	B	B	A	A	B	A	A	B	B	A	B	A	A	B	A	A	A	A	B	B	B	B	A	A	A	A	A	A
Excalibur_c1236_840	1B	113.464	B	B	B	B	A	B	B	B	B	B	A	B	B	B	A	B	B	A	B	B	B	A	A	B	A	A	B	B	A	B	A	A	B	A	A	A	A	B	B	B	B	A	A	A	A	A	A
Excalibur_c15617_425	1B	113.464	B	B	B	B	A	B	B	B	B	B	A	B	B	B	A	B	B	A	B	B	B	A	A	B	A	A	B	B	A	B	A	A	B	A	A	A	A	B	B	B	B	A	A	A	A	A	A
Excalibur_c27915_560	1B	113.464	B	B	B	B	A	B	B	B	B	B	A	B	B	B	A	B	B	A	B	B	B	A	A	B	A	A	B	B	A	B	A	A	B	A	A	A	A	B	B	B	B	A	A	A	A	A	A
Excalibur_c64439_87	1B	113.464	B	B	B	B	A	B	B	B	B	B	A	B	B	B	A	B	B	A	B	B	B	A	A	B	A	A	B	B	A	B	A	A	B	A	A	A	A	B	B	B	B	A	A	A	A	A	A
IACX299	1B	113.464	B	B	B	B	A	B	B	B	B	B	A	B	B	B	A	B	B	A	B	B	B	A	A	B	A	A	B	B	A	B	A	A	B	A	A	A	A	B	B	B	B	A	A	A	A	A	A
Kukri_c7657_651	1B	113.464	B	B	B	B	A	B	B	B	B	B	A	B	B	B	A	B	B	A	B	B	B	A	A	B	A	A	B	B	A	B	A	A	B	A	A	A	A	B	B	B	B	A	A	A	A	A	A
Kukri_c7657_986	1B	113.464	B	B	B	B	A	B	B	B	B	B	A	B	B	B	A	B	B	A	B	B	B	A	A	B	A	A	B	B	A	B	A	A	B	A	A	A	A	B	B	B	B	A	A	A	A	A	A
RAC875_c13877_1015	1B	113.464	B	B	B	B	A	B	B	B	B	B	A	B	B	B	A	B	B	A	B	B	B	A	A	B	A	A	B	B	A	B	A	A	B	A	A	A	A	B	B	B	B	A	A	A	A	A	A
BS00031596_51	1B	113.859	B	B	B	B	A	B	B	B	B	B	A	B	B	-	A	B	B	A	B	B	B	A	A	B	A	A	B	B	A	B	A	A	B	A	A	A	A	B	B	B	B	A	A	A	A	A	A
BS00050882_51	1B	113.859	B	B	B	B	A	B	B	B	B	B	A	B	B	-	A	B	B	A	B	B	B	A	A	B	A	A	B	B	A	B	A	A	B	A	A	A	A	B	B	B	B	A	A	A	A	A	A
BS00063180_51	1B	113.859	B	B	B	B	A	B	B	B	B	B	A	B	B	B	A	B	B	A	B	B	B	A	A	B	A	A	B	B	A	B	A	A	B	A	A	A	A	B	B	B	B	A	A	A	A	A	A
BS00075247_51	1B	113.859	B	B	B	-	A	B	B	B	-	B	A	B	B	-	A	B	B	A	B	B	B	A	A	B	A	A	B	B	A	B	A	A	B	A	A	B	A	B	B	B	B	A	A	A	A	A	-
RAC875_c66012_134	1B	113.859	B	B	B	B	A	B	B	B	B	B	A	B	B	B	A	B	B	A	B	B	B	A	A	B	A	A	B	B	A	B	A	A	B	A	A	A	A	B	B	B	B	A	A	A	A	A	A
Tdurum_contig52782_382	1B	113.859	B	B	B	B	A	B	B	B	B	B	A	B	B	B	A	B	B	A	B	B	B	A	A	B	A	A	B	B	A	B	A	A	B	A	A	B	A	B	B	B	B	A	A	A	A	A	A
Tdurum_contig604_71	1B	113.859	B	B	B	B	A	B	B	B	B	B	A	B	B	B	A	B	B	A	B	B	B	A	A	B	A	A	B	B	A	B	A	A	B	A	A	B	A	B	B	B	B	A	A	A	A	A	A
Tdurum_contig85620_277	1B	113.859	B	B	B	B	A	B	B	B	B	B	A	B	B	B	A	B	B	A	B	B	B	A	A	B	A	A	B	B	A	B	A	A	B	A	A	B	A	B	B	B	B	A	A	A	A	A	A
BS00000651_51	1B	115.894	B	B	B	B	A	B	B	B	B	B	A	B	B	B	A	B	B	A	B	B	B	A	A	B	A	A	B	B	A	B	A	A	B	A	A	A	A	B	B	B	B	-	A	A	A	A	A
IACX2852	1B	115.894	B	B	B	B	A	B	B	B	B	B	A	B	B	B	A	B	B	A	B	B	B	A	A	B	A	A	B	B	A	B	A	A	B	A	A	A	A	B	B	B	B	A	A	A	A	A	A
BS00004328_51	1B	116.297	B	B	B	B	A	B	B	B	B	B	A	B	B	-	A	B	B	A	B	B	B	A	A	B	A	A	B	B	A	B	A	A	B	A	A	A	A	B	B	B	B	A	A	A	A	A	A
BS00066338_51	1B	116.297	B	B	B	B	A	B	B	B	B	B	A	B	B	B	A	B	B	A	B	B	B	A	A	B	A	A	B	B	A	B	A	A	B	A	A	A	A	B	B	B	B	A	A	A	A	A	A
BS00069125_51	1B	116.297	B	B	B	B	A	B	B	B	B	B	A	B	B	B	A	B	B	A	B	B	B	A	A	B	A	A	B	B	A	B	A	A	B	A	A	A	A	B	B	B	B	A	A	A	A	A	A
IACX6404	1B	116.297	B	B	B	B	A	B	B	B	B	B	A	B	B	-	A	B	B	A	B	B	B	A	A	B	A	A	B	B	A	B	A	A	B	A	A	A	A	B	B	B	B	A	A	A	A	A	A
Kukri_c11547_1526	1B	116.297	B	B	B	B	A	B	B	B	B	B	A	B	B	B	A	B	B	A	B	B	B	A	A	B	A	A	B	B	A	B	A	A	B	A	A	A	A	B	B	B	B	A	A	A	A	A	A
RFL_Contig7_380	1B	116.297	B	B	B	B	A	B	B	B	B	B	A	B	B	B	A	B	B	A	B	B	B	A	A	B	A	A	B	B	A	B	A	A	B	A	A	A	A	B	B	B	B	A	A	A	A	A	A
BobWhite_c16206_317	1B	122.207	B	B	B	B	A	B	A	B	B	B	A	B	B	B	A	B	B	B	B	B	B	A	A	B	A	A	A	B	A	B	A	A	B	A	A	A	A	B	B	A	B	A	A	A	A	A	A
BS00072289_51	1B	122.207	B	B	B	B	A	B	A	B	B	B	A	B	B	-	A	B	B	B	B	B	B	A	A	B	A	A	A	B	A	B	A	A	B	A	A	A	A	B	B	A	B	A	A	A	A	A	A
IACX886	1B	122.207	B	B	B	B	A	B	A	B	B	B	A	B	B	B	A	B	B	B	B	B	B	A	A	B	A	A	A	B	A	B	A	A	B	A	A	A	A	B	B	A	B	A	A	A	A	A	A
BS00022775_51	1B	123.388	B	B	B	B	A	B	A	B	B	B	A	B	B	B	A	B	B	B	B	B	B	A	A	B	A	A	A	B	A	B	A	A	B	A	A	A	A	B	B	A	B	B	B	A	A	A	A
CAP7_c1137_53	1B	123.388	B	-	B	B	A	B	A	B	B	B	A	B	B	B	A	B	B	B	B	B	B	A	A	B	A	A	A	B	A	B	A	A	B	A	A	A	A	B	B	A	B	B	B	A	A	A	A
Excalibur_c25353_1171	1B	123.388	B	B	B	B	A	B	A	B	B	B	A	B	B	B	A	B	B	B	B	B	B	A	A	B	A	A	A	B	A	B	A	A	B	A	A	A	A	B	B	A	B	B	B	A	A	A	A
Excalibur_rep_c107047_469	1B	123.388	B	B	B	B	A	B	A	B	B	B	A	B	B	B	A	B	B	B	B	B	B	A	A	B	A	A	A	B	A	B	A	A	B	A	A	A	A	B	B	A	B	B	B	A	A	A	A
Excalibur_rep_c107047_605	1B	123.388	B	B	B	B	A	B	A	B	B	B	A	B	B	B	A	B	B	B	B	B	B	A	A	B	A	A	A	B	A	B	A	A	B	A	A	A	A	B	B	A	B	B	B	A	A	A	A
Excalibur_rep_c107047_679	1B	123.388	B	B	B	B	A	B	A	B	B	B	A	B	B	B	A	B	B	B	B	B	B	A	A	B	A	A	A	B	A	B	A	A	B	A	A	A	A	B	B	A	B	B	B	A	A	A	A
Excalibur_rep_c107047_742	1B	123.388	B	B	B	B	A	B	A	B	B	B	A	B	B	B	A	B	B	B	B	B	B	A	A	B	A	A	A	B	A	B	A	A	B	A	A	A	A	B	B	A	B	B	B	A	A	A	A
Excalibur_rep_c107047_93	1B	123.388	B	B	B	B	A	B	A	B	B	B	A	B	B	B	A	B	B	B	B	B	B	A	A	B	A	A	A	B	A	B	A	A	B	A	A	A	A	B	B	A	B	B	B	A	A	A	A
RAC875_c16753_1063	1B	123.388	B	B	B	B	A	B	A	B	B	B	A	B	B	B	A	B	B	B	B	B	B	A	A	B	A	A	A	B	A	B	A	A	B	A	A	A	A	B	B	A	B	B	B	A	A	A	A
Tdurum_contig96049_200	1B	123.388	B	B	-	-	A	B	A	B	B	B	A	B	B	-	A	B	B	B	B	B	B	A	A	B	A	A	A	B	A	B	A	A	B	A	A	A	A	B	B	A	B	B	B	A	A	A	-
BS00006033_51	1B	123.797	B	B	B	B	A	A	A	B	B	B	A	B	B	B	A	B	B	B	B	B	B	A	A	B	A	A	A	B	A	B	A	A	B	A	A	A	A	B	B	A	B	B	B	A	A	A	A
wsnp_JD_rep_c63201_40318622	1B	123.797	B	B	B	B	A	A	A	B	B	B	A	B	B	B	A	B	B	B	B	B	B	A	A	B	A	A	A	B	A	B	A	A	B	A	A	A	A	B	B	A	B	B	B	A	A	A	A
BobWhite_c17032_179	1B	124.964	B	B	B	B	A	A	A	B	B	B	A	B	B	B	A	B	B	B	B	B	B	A	A	B	A	A	A	B	A	B	A	A	B	A	A	A	A	B	B	A	B	A	A	A	A	A	A
BobWhite_c42716_71	1B	126.141	B	B	B	B	A	A	A	B	B	B	A	B	B	-	A	B	B	B	B	B	A	A	A	B	A	A	A	B	A	B	A	A	B	A	A	A	A	B	B	A	B	A	A	A	A	A	A
BS00022530_51	1B	126.141	B	B	B	B	A	A	A	B	B	B	A	B	B	B	A	B	B	B	B	B	A	A	A	B	A	A	A	B	A	B	A	A	B	A	A	A	A	B	B	A	B	A	A	A	A	A	A
BS00063928_51	1B	126.141	B	B	B	B	A	A	A	B	B	B	A	B	B	B	A	B	B	B	B	B	A	A	A	B	A	A	A	B	A	B	A	A	B	A	A	A	A	B	B	A	B	A	A	A	A	A	A
BS00067436_51	1B	126.141	B	B	B	B	A	A	A	B	B	B	A	B	B	B	A	B	B	B	B	B	A	A	A	B	A	A	A	B	A	B	A	A	B	A	A	A	A	B	B	A	B	A	A	A	A	A	A
BS00095088_51	1B	126.141	B	B	B	B	A	A	A	B	B	B	A	B	B	-	A	B	B	B	B	B	A	A	A	B	A	A	A	B	A	B	A	A	B	A	A	A	A	B	B	A	B	A	A	A	A	A	A
BS00110231_51	1B	126.141	B	B	B	B	A	A	A	B	B	B	A	B	B	-	A	B	B	B	B	B	A	A	A	B	A	A	A	B	A	B	A	A	B	A	A	A	A	B	B	A	B	A	A	A	A	A	A
Excalibur_c40808_441	1B	126.141	B	B	B	B	A	A	A	B	B	B	A	B	B	-	A	B	B	B	B	B	A	A	A	B	A	A	A	B	A	B	A	A	B	A	A	A	A	B	B	A	B	A	A	A	A	A	A
Excalibur_c40808_534	1B	126.141	B	B	B	B	A	A	A	B	B	B	A	B	B	-	A	B	B	B	B	B	A	A	A	B	A	A	A	B	A	B	A	A	B	A	A	A	A	B	B	A	B	A	A	A	A	A	A
Excalibur_c40808_585	1B	126.141	B	B	B	B	A	A	A	B	B	B	A	B	B	B	A	B	B	B	B	B	A	A	A	B	A	A	A	B	A	B	A	A	B	A	A	A	A	B	B	A	B	A	A	A	A	A	A
Excalibur_rep_c72368_68	1B	126.141	B	B	B	B	A	A	A	B	B	B	A	B	B	-	A	B	B	B	B	B	A	A	A	B	A	A	A	B	A	B	A	A	B	A	A	A	A	B	B	A	B	A	A	A	A	A	A
IAAV8459	1B	126.141	B	B	B	B	A	A	A	B	B	B	A	B	B	-	A	B	B	B	B	B	A	A	A	B	A	A	A	B	A	B	A	A	B	A	A	A	A	B	B	A	B	A	A	A	A	A	A
IACX8117	1B	126.141	B	B	B	B	A	A	A	B	B	B	A	B	B	B	A	B	B	B	B	B	A	A	A	B	A	A	A	B	A	B	A	A	B	A	A	A	A	B	B	A	B	A	A	A	A	A	A
Ku_c16636_347	1B	126.141	B	B	B	B	A	A	A	B	B	B	A	B	B	-	A	B	B	B	B	B	A	A	A	B	A	A	A	B	A	B	A	A	B	A	A	A	A	B	B	A	B	A	A	A	A	A	A
Ku_c79340_308	1B	126.141	B	B	B	B	A	A	A	B	B	B	A	B	B	B	A	B	B	B	B	B	A	A	A	B	A	A	A	B	A	B	A	A	B	A	A	A	A	B	B	A	B	A	A	A	A	A	A
Kukri_c11389_232	1B	126.141	B	B	B	B	A	A	A	B	B	B	A	B	B	-	A	B	B	B	B	B	A	A	A	B	A	A	A	B	A	B	A	A	B	A	A	A	A	B	B	A	B	A	A	A	A	A	A
Kukri_c11389_59	1B	126.141	B	B	B	B	A	A	A	B	B	B	A	B	B	-	A	B	B	B	B	B	A	A	A	B	A	A	A	B	A	B	A	A	B	A	A	A	A	B	B	A	B	A	A	A	A	A	A
Kukri_c14733_486	1B	126.141	B	B	B	B	A	A	A	B	B	B	A	B	B	B	A	B	B	B	B	B	A	A	A	B	A	A	A	B	A	B	A	A	B	A	A	A	A	B	B	A	B	A	A	A	A	A	A
RAC875_c64190_212	1B	126.141	B	B	B	B	A	A	A	B	B	B	A	B	B	-	A	B	B	B	B	B	A	A	A	B	A	A	A	B	A	B	A	A	B	A	A	A	A	B	B	A	B	A	A	A	A	A	A
Tdurum_contig15639_225	1B	126.141	B	B	B	B	A	A	A	B	B	B	A	B	B	B	A	B	B	B	B	B	A	A	A	B	A	A	A	B	A	B	A	A	B	A	A	A	A	B	B	A	B	A	A	A	A	A	A
wsnp_Ex_c194_381656	1B	126.141	B	B	B	B	A	A	A	B	B	B	A	B	B	-	A	B	B	B	B	B	A	A	A	B	A	A	A	B	A	B	A	A	B	A	A	A	A	B	B	A	B	A	A	A	A	A	A
wsnp_Ex_c2569_4780450	1B	126.141	B	B	B	B	A	A	A	B	B	B	A	B	B	-	A	B	B	B	B	B	A	A	A	B	A	A	A	B	A	B	A	A	B	A	A	A	A	B	B	A	B	A	A	A	A	A	A
wsnp_Ex_c3147_5817088	1B	126.141	B	B	B	B	A	A	A	B	B	B	A	B	B	B	A	B	B	B	B	B	A	A	A	B	A	A	A	B	A	B	A	A	B	A	A	A	A	B	B	A	B	A	A	A	A	A	A
wsnp_Ex_rep_c66255_64400455	1B	126.141	B	B	B	B	A	A	A	B	B	B	A	B	B	-	A	B	B	B	B	B	A	A	A	B	A	A	A	B	A	B	A	A	B	A	A	A	A	B	B	A	B	A	A	A	A	A	A
wsnp_Ku_c41261_49287074	1B	126.141	B	B	B	B	A	A	A	B	B	B	A	B	B	B	A	B	B	B	B	B	A	A	A	B	A	A	A	B	A	B	A	A	B	A	A	A	A	B	B	A	B	A	A	A	A	A	A
BS00081749_51	1B	127.318	B	B	B	B	A	A	A	B	B	B	A	B	B	B	A	B	B	B	B	B	A	A	A	B	A	A	A	B	A	B	A	A	B	A	A	A	A	B	B	A	B	B	B	A	A	A	A
BS00083060_51	1B	127.318	B	B	B	B	A	A	A	B	B	B	A	B	B	B	A	B	B	B	B	B	A	A	A	B	A	A	A	B	A	B	A	A	B	A	A	A	A	B	B	A	B	B	B	A	A	A	A
RAC875_c47427_235	1B	127.318	B	B	B	B	A	A	A	B	B	B	A	B	B	-	A	B	B	B	B	B	A	A	A	B	A	A	A	B	A	B	A	A	B	A	A	A	A	B	B	A	B	B	B	A	A	A	A
IAAV8693	1B	127.71	B	B	B	B	A	A	A	B	B	B	A	B	B	-	A	B	B	B	B	B	A	A	A	B	A	A	A	B	A	B	A	A	B	A	A	A	A	B	B	A	B	B	B	A	A	A	A
RAC875_c291_1860	1B	127.71	B	B	B	B	A	A	A	B	B	B	A	B	B	-	A	B	B	B	B	B	A	A	A	B	A	A	A	B	A	B	A	A	B	A	A	A	A	B	B	A	B	B	B	A	A	A	A
RAC875_c291_2201	1B	127.71	B	B	B	B	A	A	A	B	B	B	A	B	B	-	A	B	B	B	B	B	A	A	A	B	A	A	A	B	A	B	A	A	B	A	A	A	A	B	B	A	B	B	B	A	A	A	A
RAC875_c291_2591	1B	127.71	B	B	B	B	A	A	A	B	B	B	A	B	B	-	A	B	B	B	B	B	A	A	A	B	A	A	A	B	A	B	A	A	B	A	A	A	A	B	B	A	B	B	B	A	A	A	A
Excalibur_c581_947	1B	129.285	B	B	B	B	A	A	A	B	B	B	A	B	B	B	A	B	B	B	B	B	A	A	A	B	A	A	A	B	A	B	A	A	B	A	A	A	A	B	B	A	B	A	A	A	A	A	A
BS00022411_51	1B	133.593	B	B	B	B	B	A	A	B	B	B	B	B	B	-	A	B	B	B	B	B	A	A	A	B	A	A	A	B	A	B	A	A	B	A	A	A	A	B	B	A	B	A	A	A	A	A	A
D_GBUVHFX01API9H_416	1B	133.593	B	B	B	B	B	A	A	B	B	B	B	B	B	B	A	B	B	B	B	B	A	A	A	B	A	A	A	B	A	B	A	A	B	A	A	A	A	B	B	A	B	A	A	A	A	A	A
Tdurum_contig57927_171	1B	133.593	B	B	B	B	B	A	A	B	B	B	B	B	B	B	A	B	B	B	B	B	A	A	A	B	A	A	A	B	A	B	A	A	B	A	A	A	A	B	B	A	B	A	A	A	A	A	A
Tdurum_contig57927_460	1B	133.593	B	B	B	B	B	A	A	B	B	B	B	B	B	B	A	B	B	B	B	B	A	A	A	B	A	A	A	B	A	B	A	A	B	A	A	A	A	B	B	A	B	A	A	A	A	A	A
Tdurum_contig49651_227	1B	135.57	B	B	B	B	B	A	A	B	B	B	B	B	B	B	A	B	B	B	B	B	A	A	A	B	A	A	A	B	A	B	A	A	B	A	A	A	A	B	B	A	B	B	B	A	A	A	A
Tdurum_contig53772_362	1B	135.57	B	B	B	B	B	A	A	B	B	B	B	B	B	-	A	B	B	B	B	B	A	A	A	B	A	A	A	B	A	B	A	A	B	A	A	A	A	B	B	A	B	B	B	A	A	A	A
wsnp_BF200640B_Ta_2_1	1B	135.57	B	B	B	B	B	A	A	B	B	B	B	B	B	B	A	B	B	B	B	B	A	A	A	B	A	A	A	B	A	B	A	A	B	A	A	A	A	B	B	A	B	B	B	A	A	A	A
wsnp_Ex_c5296_9365847	1B	135.57	B	B	B	B	B	A	A	B	B	B	B	B	B	B	A	B	B	B	B	B	A	A	A	B	A	A	A	B	A	B	A	A	B	A	A	A	A	B	B	A	B	B	B	A	A	A	A
wsnp_Ex_c5296_9365860	1B	135.57	B	-	B	B	B	A	A	B	B	B	B	B	B	B	A	B	B	B	B	B	A	A	A	B	A	A	A	B	A	B	A	A	B	A	A	A	A	B	B	A	B	B	B	A	A	A	A
BS00022249_51	1B	135.964	B	B	B	B	B	A	A	B	B	B	B	B	B	-	A	B	B	B	B	B	A	A	A	B	A	A	A	B	A	B	A	A	B	A	A	A	A	B	B	A	B	B	B	A	A	A	A
RAC875_c15190_1089	1B	138.318	B	B	B	A	B	A	A	B	B	B	B	B	B	B	A	B	B	A	B	B	A	A	A	B	A	A	A	B	A	B	A	A	B	A	A	A	A	B	B	A	B	B	B	A	A	A	B
RAC875_rep_c114694_99	1B	138.318	B	B	B	A	B	A	A	B	B	B	B	B	B	B	A	B	B	A	B	B	A	A	A	B	A	A	A	B	A	B	A	A	B	A	A	A	A	B	B	A	B	B	B	A	A	A	B
BobWhite_c13124_430	1B	141.46	B	B	B	A	B	A	A	A	B	B	B	B	B	B	A	B	B	A	B	B	A	A	A	B	A	A	A	B	A	B	A	A	B	A	A	A	A	B	B	A	B	A	A	A	A	A	B
CAP12_c544_164	1B	141.46	B	B	B	A	B	A	A	A	B	B	B	B	B	B	A	B	B	A	B	B	A	A	A	B	A	A	A	B	A	B	A	A	B	A	A	A	A	B	B	A	B	A	A	A	A	A	B
Ra_c17685_927	1B	141.46	B	B	B	A	B	A	A	A	B	B	B	B	B	-	A	B	B	A	B	B	A	A	A	B	A	A	A	B	A	B	A	A	B	A	A	A	A	B	B	A	B	A	A	A	A	A	B
RAC875_c30786_411	1B	141.46	B	B	B	A	B	A	A	A	B	B	B	B	B	-	A	B	B	A	B	B	A	A	A	B	A	A	A	B	A	B	A	A	B	A	A	A	A	B	B	A	B	A	A	A	A	A	B
tplb0043k02_1114	1B	141.46	B	B	B	A	B	A	A	A	B	B	B	B	B	-	A	B	B	A	B	B	A	A	A	B	A	A	A	B	A	B	A	A	B	A	A	A	A	B	B	A	B	A	A	A	A	A	B
tplb0043k02_463	1B	141.46	B	B	B	A	B	A	A	A	B	B	B	B	B	B	A	B	B	A	B	B	A	A	A	B	A	A	A	B	A	B	A	A	B	A	A	A	A	B	B	A	B	A	A	A	A	A	B
BS00039135_51	1B	143.891	B	B	A	A	B	A	A	A	B	B	B	B	B	-	A	B	B	A	B	B	A	A	A	B	A	A	A	B	A	B	A	A	B	A	A	A	A	B	B	A	B	A	A	A	A	A	-
BobWhite_c26569_190	1B	146.312	B	B	A	A	B	A	A	A	B	B	B	B	B	-	A	B	B	A	B	B	A	A	A	B	A	A	A	B	A	B	A	A	B	A	A	A	A	B	B	A	B	B	B	A	B	A	B
BobWhite_c5655_300	1B	146.312	B	B	A	A	B	A	A	A	B	B	B	B	B	B	A	B	B	A	B	B	A	A	A	B	A	A	A	B	A	B	A	A	B	A	A	A	A	B	B	A	B	B	B	A	B	A	B
BS00022176_51	1B	146.312	B	B	A	A	B	A	A	A	B	B	B	B	B	B	A	B	B	A	B	B	A	A	A	B	A	A	A	B	A	B	A	A	B	A	A	A	A	B	B	A	B	A	A	A	A	A	B
BS00107675_51	1B	146.312	B	B	A	A	B	A	A	A	B	B	B	B	B	B	A	B	B	A	B	B	A	A	A	B	A	A	A	B	A	B	A	A	B	A	A	A	A	B	B	A	B	-	-	A	-	A	B
Kukri_c18109_475	1B	146.312	B	B	A	A	B	A	A	A	B	B	B	B	B	-	A	B	B	A	B	B	A	A	A	B	A	A	A	B	A	B	A	A	B	A	A	A	A	B	B	A	B	B	B	A	B	A	B
Kukri_c18109_649	1B	146.312	B	B	A	A	B	A	A	A	B	B	B	B	B	B	A	B	B	A	B	B	A	A	A	B	A	A	A	B	A	B	A	A	B	A	A	A	A	B	B	A	B	B	B	A	B	A	B
Kukri_c18109_682	1B	146.312	B	B	A	A	B	A	A	A	B	B	B	B	B	B	A	B	B	A	B	B	A	A	A	B	A	A	A	B	A	B	A	A	B	A	A	A	A	B	B	A	B	B	B	A	B	A	B
Kukri_c51735_79	1B	146.312	B	B	A	A	B	A	A	A	B	B	B	B	B	B	A	B	B	A	B	B	A	A	A	B	A	A	A	B	A	B	A	A	B	A	A	A	A	B	B	A	B	A	A	A	A	A	B
RAC875_c7357_1107	1B	146.312	B	B	A	A	B	A	A	A	B	B	B	B	B	B	A	B	B	A	B	B	A	A	A	B	A	A	A	B	A	B	A	A	B	A	A	A	A	B	B	A	B	B	B	A	B	A	B
Tdurum_contig16606_648	1B	146.312	B	B	A	A	B	A	A	A	B	B	B	B	B	B	A	B	B	A	B	B	A	A	A	B	A	A	A	B	A	B	A	A	B	A	A	A	A	B	B	A	B	B	B	A	B	A	B
Tdurum_contig777_260	1B	146.312	B	B	A	A	B	A	A	A	B	B	B	B	B	B	A	B	B	A	B	B	A	A	A	B	A	A	A	B	A	B	A	A	B	A	A	A	A	B	B	A	B	B	B	A	B	A	B
BS00094237_51	1B	149.453	B	B	A	A	B	A	A	A	B	B	B	B	B	B	A	B	B	A	B	B	A	A	A	B	A	A	A	B	A	B	A	A	B	A	A	A	A	B	B	A	B	A	A	A	A	A	B
CAP11_c6406_104	1B	149.453	B	B	A	A	B	A	A	A	B	B	B	B	B	B	A	B	B	A	B	B	A	A	A	B	A	A	A	B	A	B	A	A	B	A	A	A	A	B	B	A	B	A	A	A	A	A	B
CAP11_c6406_71	1B	149.453	B	B	A	A	B	A	A	A	B	B	B	B	B	B	A	B	B	A	B	B	A	A	A	B	A	A	A	B	A	B	A	A	B	A	A	A	A	B	B	A	B	A	A	A	A	A	B
IAAV2619	1B	149.453	B	B	A	A	B	A	A	A	B	B	B	B	B	B	A	B	B	A	B	B	A	A	A	B	A	A	A	B	A	B	A	A	B	A	A	A	A	B	B	A	B	A	A	A	A	A	B
tplb0053e09_1284	1B	149.453	B	B	A	A	B	A	A	A	B	B	B	B	B	B	A	B	B	A	B	B	A	A	A	B	A	A	A	B	A	B	A	A	B	A	A	A	A	B	B	A	B	A	A	A	A	A	B
IAAV7428	1B	153.727	B	B	A	A	B	A	A	A	B	B	B	B	B	B	A	B	B	A	B	B	A	A	A	B	A	A	A	B	A	B	A	A	B	A	A	A	A	B	B	A	B	A	A	A	A	A	B
wsnp_Ku_rep_c107952_93214466	1B	153.727	B	B	A	A	B	A	A	A	B	B	B	B	B	B	A	B	B	A	B	B	A	A	A	B	A	A	A	B	A	B	A	A	B	A	A	A	A	B	B	A	B	A	A	A	A	A	B
Ex_c25733_348	1B	154.115	B	B	A	A	B	A	A	A	B	B	B	B	B	B	A	B	B	A	B	B	A	A	A	B	A	A	A	B	A	B	A	A	B	A	A	A	A	B	B	A	B	A	A	A	A	A	B
RAC875_c818_1185	1B	154.506	B	B	A	A	B	A	A	A	B	B	B	B	B	-	A	B	B	A	B	B	A	A	A	B	A	A	A	B	A	B	A	A	B	A	A	A	A	B	B	A	B	A	A	A	A	A	B
Excalibur_c13879_930	1B	155.287	B	B	A	A	B	A	A	A	B	B	B	B	B	B	A	B	B	A	B	B	A	A	A	B	A	A	A	B	A	B	A	A	B	A	A	A	A	B	B	A	B	A	A	A	A	A	B
BS00069044_51	1B	156.068	B	B	A	A	B	A	A	A	B	B	B	B	B	B	A	B	B	A	B	B	A	A	A	B	A	A	A	B	A	B	A	A	B	A	A	A	A	B	B	A	B	A	A	A	A	A	B
Excalibur_c96904_336	1B	156.068	B	B	A	A	B	A	A	A	B	B	B	B	B	B	A	B	B	A	B	B	A	A	A	B	A	A	A	B	A	B	A	A	B	A	A	A	A	B	B	A	B	A	A	A	A	A	B
Excalibur_rep_c67747_629	1B	156.068	B	B	A	A	B	A	A	A	B	B	B	B	B	B	A	B	B	A	B	B	A	A	A	B	A	A	A	B	A	B	A	A	B	A	A	A	A	B	B	A	B	A	A	A	A	A	B
Kukri_c4453_1248	1B	156.068	B	B	A	A	B	A	A	A	B	B	B	B	B	B	A	B	B	A	B	B	A	A	A	B	A	A	A	B	A	B	A	A	B	A	A	A	A	B	B	A	B	A	A	A	A	A	B
RAC875_c15593_1421	1B	156.068	B	B	A	A	B	A	A	A	B	B	B	B	B	-	A	B	B	A	B	B	A	A	A	B	A	A	A	B	A	B	A	A	B	A	A	A	A	B	B	A	B	A	A	A	A	A	B
RAC875_c17188_1696	1B	156.068	B	B	A	A	B	A	A	A	B	B	B	B	B	-	A	B	B	A	B	B	A	A	A	B	A	A	A	B	A	B	A	A	B	A	A	A	A	B	B	A	B	A	A	A	A	A	B
RAC875_c38646_985	1B	156.068	B	B	A	A	B	A	A	A	B	B	B	B	B	B	A	B	B	A	B	B	A	A	A	B	A	A	A	B	A	B	A	A	B	A	A	A	A	B	B	A	B	A	A	A	A	A	B
Tdurum_contig42491_750	1B	156.068	B	B	A	A	B	A	A	A	B	B	B	B	B	-	A	B	B	A	B	B	A	A	A	B	A	A	A	B	A	B	A	A	B	A	A	A	A	B	B	A	B	A	A	A	A	A	B
JD_c954_2440	1B	158.022	B	B	A	A	B	A	A	A	B	B	B	B	B	-	A	B	B	A	B	B	A	A	A	B	A	A	A	B	A	B	A	A	B	A	A	A	A	B	B	A	B	B	B	A	B	A	B
wsnp_Ex_c27176_36392532	1B	158.022	B	B	A	A	B	A	A	A	B	B	B	B	B	B	A	B	B	A	B	B	A	A	A	B	A	A	A	B	A	B	A	A	B	A	A	A	A	B	B	A	B	B	B	A	B	A	B
wsnp_Ex_c27176_36392758	1B	158.022	B	B	A	A	B	A	A	A	B	B	B	B	B	B	A	B	B	A	B	B	A	A	A	B	A	A	A	B	A	B	A	A	B	A	A	A	A	B	B	A	B	B	B	A	B	A	B
wsnp_Ex_rep_c67747_66422078	1B	158.022	B	B	A	A	B	A	A	A	B	B	B	B	B	-	A	B	B	A	B	B	A	A	A	B	A	A	A	B	A	B	A	A	B	A	A	A	A	B	B	A	B	B	B	A	B	A	B
wsnp_Ex_rep_c67747_66422973	1B	158.022	B	B	A	A	B	A	A	A	B	B	B	B	B	-	A	B	B	A	B	B	A	A	A	B	A	A	A	B	A	B	A	A	B	A	A	A	A	B	B	A	B	B	B	A	B	A	B
BS00108257_51	1B	158.414	B	B	A	A	B	A	A	A	B	B	B	B	B	B	A	B	B	A	B	B	A	A	A	B	A	A	A	B	A	B	A	A	B	A	A	A	A	B	B	A	B	B	B	A	B	A	B
BobWhite_c19733_301	1B	158.807	B	B	A	A	B	A	A	A	B	B	B	B	B	B	A	B	B	A	B	B	A	A	A	B	A	A	A	B	A	B	A	A	B	A	A	A	A	B	B	A	B	B	B	A	B	A	B
Excalibur_c63885_115	1B	158.807	B	B	A	A	B	A	A	A	B	B	B	B	B	-	A	B	B	A	B	B	A	A	A	B	A	A	A	B	A	B	A	A	B	A	A	A	A	B	B	A	B	B	B	A	B	A	B
Kukri_c21276_1056	1B	158.807	B	B	A	A	B	A	A	A	B	B	B	B	B	-	A	B	B	A	B	B	A	A	A	B	A	A	A	B	A	B	A	A	B	A	A	A	A	B	B	A	B	B	B	A	B	A	B
Kukri_c21276_816	1B	158.807	B	B	A	A	B	A	A	A	B	B	B	B	B	-	A	B	B	A	B	B	A	A	A	B	A	A	A	B	A	B	A	A	B	A	A	A	A	B	B	A	B	B	B	A	B	A	B
BS00010392_51	1B	160.768	B	B	A	A	B	A	A	A	B	B	B	B	B	B	A	B	B	A	B	B	A	A	A	B	A	A	A	B	A	B	A	A	B	A	A	A	A	B	B	A	B	B	B	A	B	A	B
BS00021876_51	1B	160.768	B	B	A	A	B	A	A	A	B	B	B	B	B	B	A	B	B	A	B	B	A	A	A	B	A	A	A	B	A	B	A	A	B	A	A	A	A	B	B	A	B	B	B	A	B	A	B
BS00084895_51	1B	160.768	B	B	A	A	B	A	A	A	B	B	B	B	B	-	A	B	B	A	B	B	A	A	A	B	A	A	A	B	A	B	A	A	B	A	A	A	A	B	B	A	B	B	B	A	B	A	B
Excalibur_c25597_508	1B	160.768	B	B	A	A	B	A	A	A	B	B	B	B	B	B	A	B	B	A	B	B	A	A	A	B	A	A	A	B	A	B	A	A	B	A	A	A	A	B	B	A	B	B	B	A	B	A	B
Excalibur_c42301_54	1B	160.768	B	B	A	A	B	A	A	A	B	B	B	B	B	B	A	B	B	A	B	B	A	A	A	B	A	A	A	B	A	B	A	A	B	A	A	A	A	B	B	A	B	B	B	A	B	A	B
IACX6230	1B	160.768	B	B	A	A	B	A	A	A	B	B	B	B	B	B	A	B	B	A	B	B	A	A	A	B	A	A	A	B	A	B	A	A	B	A	A	A	A	B	B	A	B	B	B	A	B	A	B
wsnp_Ex_c48677_53513032	1B	160.768	B	B	A	A	B	A	A	A	B	B	B	B	B	-	A	B	B	A	B	B	A	A	A	B	A	A	A	B	A	B	A	A	B	A	A	A	A	B	B	A	B	B	B	A	B	A	B
wsnp_Ku_c18881_28259811	1B	160.768	B	B	A	A	B	A	A	A	B	B	B	B	B	B	A	B	B	A	B	B	A	A	A	B	A	A	A	B	A	B	A	A	B	A	A	A	A	B	B	A	B	B	B	A	B	A	B
wsnp_Ku_c51703_56915288	1B	160.768	B	B	A	A	B	A	A	A	B	B	B	B	B	-	A	B	B	A	B	B	A	A	A	B	A	A	A	B	A	B	A	A	B	A	A	A	A	B	B	A	B	B	B	A	B	A	B
BS00002484_51	1B	162.338	B	B	A	A	B	A	A	A	B	B	B	B	A	B	A	B	B	A	B	B	A	A	A	B	A	A	A	B	A	B	A	A	B	B	A	A	A	B	B	A	B	B	B	A	B	A	B
BS00070285_51	1B	162.338	B	B	A	A	B	A	A	A	B	B	B	B	A	-	A	B	B	A	B	B	A	A	A	B	A	A	A	B	A	B	A	A	B	B	A	A	A	B	B	A	B	B	B	A	B	A	B
CAP7_c199_62	1B	162.338	B	B	A	A	B	A	A	A	B	B	B	B	A	B	A	B	B	A	B	B	A	A	A	B	A	A	A	B	A	B	A	A	B	B	A	A	A	B	B	A	B	B	B	A	B	A	B
Kukri_c57725_146	1B	162.338	B	B	A	A	B	A	A	A	B	B	B	B	A	B	A	B	B	A	B	B	A	A	A	B	A	A	A	B	A	B	A	A	B	B	A	A	A	B	B	A	B	B	B	A	B	A	B
wsnp_CAP11_c1902_1022590	1B	162.338	B	B	A	A	B	A	A	A	B	B	B	B	A	B	A	B	B	A	B	B	A	A	A	B	A	A	A	B	A	B	A	A	B	B	A	A	A	B	B	A	B	B	B	A	B	A	B
wsnp_RFL_Contig3951_4390396	1B	162.338	B	B	A	A	B	A	A	A	B	B	B	B	A	B	A	B	B	A	B	B	A	A	A	B	A	A	A	B	A	B	A	A	B	B	A	A	A	B	B	A	B	B	B	A	B	A	B
BobWhite_c18583_280	1B	168.67	B	A	B	B	A	B	B	B	B	B	A	B	A	B	B	A	B	A	B	A	B	A	A	B	A	B	B	B	B	B	A	A	B	A	B	A	B	B	B	B	B	A	A	A	A	B	A
CAP7_c12317_245	1B	168.67	B	A	B	B	A	B	B	B	B	B	A	B	A	-	B	A	B	A	B	A	B	A	A	B	A	B	B	B	B	B	A	A	B	A	B	A	B	B	B	B	B	A	A	A	A	B	A
RAC875_rep_c95069_54	1B	168.67	B	A	B	B	A	B	B	B	B	B	A	B	A	B	B	A	B	A	B	A	B	A	A	B	A	B	B	B	B	B	A	A	B	A	B	A	B	B	B	B	B	A	A	A	A	B	A
tplb0030i08_367	1B	168.67	B	A	B	B	A	B	B	B	B	B	A	B	A	B	B	A	B	A	B	A	B	A	A	B	A	B	B	B	B	B	A	A	B	A	B	A	B	B	B	B	B	A	A	A	A	B	A
wsnp_Ex_c7629_13033231	1B	168.67	B	A	B	B	A	B	B	B	B	B	A	B	A	B	B	A	B	A	B	A	B	A	A	B	A	B	B	B	B	B	A	A	B	A	B	A	B	B	B	B	B	A	A	A	A	B	A
wsnp_RFL_Contig2446_2008649	1B	168.67	B	A	B	B	A	B	B	B	B	B	A	B	A	B	B	A	B	A	B	A	B	A	A	B	A	B	B	B	B	B	A	A	B	A	B	A	B	B	B	B	B	A	A	A	A	B	A
BS00077499_51	1B	172.616	B	B	A	A	B	A	A	A	B	B	B	B	A	-	A	B	A	A	A	B	A	A	A	B	A	A	A	B	A	B	A	A	B	B	A	A	A	B	B	A	B	A	A	A	A	A	B
BS00023173_51	1B	178.194	B	B	A	A	B	A	A	A	B	B	B	B	A	-	A	B	A	A	A	B	A	A	A	B	A	B	A	B	A	B	A	A	B	B	A	A	A	B	B	A	B	A	A	A	A	A	B
BS00028476_51	1B	178.194	B	B	A	A	B	A	A	A	B	B	B	B	A	-	A	B	A	A	A	B	A	A	A	B	A	B	A	B	A	B	A	A	B	B	A	A	A	B	B	A	B	A	A	A	A	A	B
BS00045568_51	1B	178.194	B	B	A	A	B	A	A	A	B	B	B	B	A	B	A	B	A	A	A	B	A	A	A	B	A	B	A	B	A	B	A	A	B	B	A	A	A	B	B	A	B	A	A	A	A	A	B
BS00064052_51	1B	178.194	B	B	A	A	B	A	A	A	B	B	B	B	A	-	A	B	A	A	A	B	A	A	A	B	A	B	A	B	A	B	A	A	B	B	A	A	A	B	B	A	B	A	A	A	A	A	B
Kukri_c18410_496	1B	178.194	B	B	A	A	B	A	A	A	B	B	B	B	A	-	A	B	A	A	A	B	A	A	A	B	A	B	A	B	A	B	A	A	B	B	A	A	A	B	B	A	B	A	A	A	A	A	-
Tdurum_contig75731_537	1B	178.194	B	B	A	A	B	A	A	A	B	B	B	B	A	B	A	B	A	A	A	B	A	A	A	B	A	B	A	B	A	B	A	A	B	B	A	A	A	B	B	A	B	A	A	A	A	A	B
wsnp_Ra_rep_c109381_92361154	1B	178.194	B	B	A	A	B	A	A	A	B	B	B	B	A	-	A	B	A	A	A	B	A	A	A	B	A	B	A	B	A	B	A	A	B	B	A	A	A	B	B	A	B	A	A	A	A	A	B
CAP8_c5043_190	1B	179.375	B	B	A	A	B	A	A	A	B	B	B	A	A	B	A	B	A	A	A	B	A	A	A	B	A	B	A	A	A	B	A	A	B	B	A	A	A	B	B	A	B	A	A	A	A	A	B
tplb0034p10_1134	1B	179.765	B	B	A	A	B	A	A	A	B	B	B	A	A	B	A	B	A	A	A	B	A	A	A	B	A	B	A	A	A	B	A	A	B	B	A	A	A	B	B	A	B	A	A	A	A	A	B
BS00077831_51	1B	181.328	B	B	A	A	B	A	A	A	B	B	B	A	A	B	A	B	A	A	A	B	A	A	A	B	A	B	A	A	A	B	A	A	B	B	A	A	A	B	B	A	B	B	A	A	B	A	B
wsnp_CAP7_c4778_2155754	1B	181.328	B	B	A	A	B	A	A	A	B	B	B	A	A	-	A	B	A	A	A	B	A	A	A	B	A	B	A	A	A	B	A	A	B	B	A	A	A	B	B	A	B	B	A	A	B	A	B
Tdurum_contig57153_1356	1B	188.008	B	B	A	A	B	A	A	A	B	B	B	A	A	B	A	B	A	A	A	B	B	B	A	B	A	B	A	A	B	A	A	A	B	B	A	A	A	B	A	A	B	B	A	A	B	A	B
BS00012012_51	1B	189.589	B	B	A	A	B	A	A	A	B	B	B	A	A	B	A	B	A	A	A	B	B	B	A	B	A	B	A	A	B	A	A	A	B	B	A	A	A	B	A	A	B	A	A	A	A	A	B
BS00015519_51	1B	189.589	B	B	A	A	B	A	A	A	B	B	B	A	A	B	A	B	A	A	A	B	B	B	A	B	A	B	A	A	B	A	A	A	B	B	A	A	A	B	A	A	B	A	A	A	A	A	B
BS00032039_51	1B	189.589	B	B	A	A	B	A	A	A	B	B	B	A	A	-	A	B	A	A	A	B	B	B	A	B	A	B	A	A	B	A	A	A	B	B	A	A	A	B	A	A	B	A	A	A	A	A	B
Kukri_c10121_498	1B	189.589	B	B	A	A	B	A	A	A	B	B	B	A	A	B	A	B	A	A	A	B	B	B	A	B	A	B	A	A	B	A	A	A	B	B	A	A	A	B	A	A	B	A	A	A	A	A	B
Kukri_rep_c89128_138	1B	189.589	B	B	A	A	B	A	A	A	B	B	B	A	A	-	A	B	A	A	A	B	B	B	A	B	A	B	A	A	B	A	A	A	B	B	A	A	A	B	A	A	B	A	A	A	A	A	B
wsnp_Ex_c4774_8519623	1B	189.589	B	B	A	A	B	A	A	A	B	B	B	A	A	-	A	B	A	A	A	B	B	B	A	B	A	B	A	A	B	A	A	A	B	B	A	A	A	B	A	A	B	A	A	A	A	A	B
IACX8074	1B	192.359	B	B	A	A	B	A	A	A	B	B	B	A	A	A	A	B	A	A	A	B	B	B	A	A	A	B	A	A	B	A	A	A	B	B	A	A	A	B	A	A	B	A	A	A	A	A	B
IACX9290	1B	192.359	B	B	A	A	B	A	A	A	B	B	B	A	A	A	A	B	A	A	A	B	B	B	A	A	A	B	A	A	B	A	A	A	B	B	A	A	A	B	A	A	B	A	A	A	A	A	B
IAAV5949	1B	194.714	B	B	A	A	B	A	A	A	B	B	B	A	A	A	A	B	A	A	A	B	B	B	A	A	A	B	A	A	B	A	A	A	B	B	A	A	A	B	A	A	B	A	A	A	B	B	B
Kukri_c18230_1633	1B	194.714	B	B	A	A	B	A	A	A	B	B	B	A	A	A	A	B	A	A	A	B	B	B	A	A	A	B	A	A	B	A	A	A	B	B	A	A	A	B	A	A	B	A	A	A	B	B	B
wsnp_Ra_c53181_56932563	1B	195.106	B	B	A	A	B	A	A	A	B	B	B	A	A	A	A	B	A	A	A	B	B	B	A	A	A	B	A	A	B	A	A	A	B	B	A	A	A	B	A	A	B	A	A	A	B	B	B
wsnp_RFL_Contig2403_1927045	1B	195.106	B	B	A	A	B	A	A	A	B	B	B	A	A	A	A	B	A	A	A	B	B	B	A	A	A	B	A	A	B	A	A	A	B	B	A	A	A	B	A	A	B	A	A	A	B	B	B
Jagger_c2152_123	1B	196.33	B	B	A	A	B	A	A	A	B	B	B	A	A	A	A	B	A	A	A	B	B	B	A	A	A	B	A	A	B	A	A	A	B	B	A	A	A	B	A	A	B	A	A	A	A	B	B
BS00028747_51	1B	197.147	B	B	A	A	B	A	A	A	B	B	B	A	A	A	A	B	A	A	A	B	B	B	A	A	A	B	A	A	B	A	A	A	B	B	A	A	A	B	A	A	B	A	A	A	A	B	B
Kukri_c1565_111	1B	197.147	B	B	A	A	B	A	A	A	B	B	B	A	A	A	A	B	A	A	A	B	B	B	A	A	A	B	A	A	B	A	A	A	B	B	A	A	A	B	A	A	B	A	A	A	A	B	B
BS00035141_51	1B	198.704	B	B	A	A	B	A	A	A	B	B	B	A	A	A	A	B	A	A	A	B	B	B	A	A	A	B	A	A	B	A	A	A	B	B	A	A	A	B	A	A	B	A	A	A	B	B	B
BS00037246_51	1B	201.049	B	A	A	A	B	A	A	A	B	B	B	A	A	A	A	B	A	A	A	B	B	B	A	A	A	B	A	A	B	A	A	A	B	B	A	A	A	B	A	A	B	A	A	A	B	B	B
BS00037250_51	1B	201.049	B	A	A	A	B	A	A	A	B	B	B	A	A	A	A	B	A	A	A	B	B	B	A	A	A	B	A	A	B	A	A	A	B	B	A	A	A	B	A	A	B	A	A	A	B	B	B
Excalibur_c15389_501	1B	201.049	B	A	A	A	B	A	A	A	B	B	B	A	A	A	A	B	A	A	A	B	B	B	A	A	A	B	A	A	B	A	A	A	B	B	A	A	A	B	A	A	B	A	A	A	B	B	B
Kukri_c8395_1352	1B	201.049	B	A	A	A	B	A	A	A	B	B	B	A	A	A	A	B	A	A	A	B	B	B	A	A	A	B	A	A	B	A	A	A	B	B	A	A	A	B	A	A	B	A	A	A	B	B	B
Excalibur_c35888_208	1B	204.571	B	A	A	A	B	A	A	A	B	B	B	A	A	A	A	B	A	A	A	B	B	B	A	A	A	B	A	A	B	A	A	A	B	B	A	A	A	B	A	A	B	A	A	A	A	A	B
Kukri_c56333_106	1B	204.974	B	A	A	A	B	A	-	A	B	B	B	A	A	A	A	B	A	A	A	-	B	B	A	A	A	B	A	A	B	A	A	A	B	B	A	A	A	B	A	A	-	A	A	A	A	A	B
BS00000010_51	1B	205.784	B	A	A	A	B	A	A	A	B	B	B	A	A	A	A	B	A	A	A	B	B	B	A	A	A	B	A	A	B	A	A	A	B	B	A	A	A	B	A	A	B	A	A	A	A	A	B
BS00021877_51	1B	206.179	B	A	A	A	B	A	A	A	B	B	B	A	A	A	A	B	A	A	A	B	B	B	A	A	A	B	A	A	B	A	A	A	B	B	A	A	A	B	A	A	B	A	A	A	A	A	B
BS00060686_51	1B	206.179	B	A	A	A	B	A	A	A	B	B	B	A	A	A	A	B	A	A	A	B	B	B	A	A	A	B	A	A	B	A	A	A	B	B	A	A	A	B	A	A	B	A	A	A	A	A	B
BS00084990_51	1B	206.179	B	A	A	A	B	A	A	A	B	B	B	A	A	A	A	B	A	A	A	B	B	B	A	A	A	B	A	A	B	A	A	A	B	B	A	A	A	B	A	A	B	A	A	A	A	A	B
BS00103710_51	1B	206.179	B	A	A	A	B	A	A	A	B	B	B	A	A	A	A	B	A	A	A	B	B	B	A	A	A	B	A	A	B	A	A	A	B	B	A	A	A	B	A	A	B	A	A	A	A	A	B
BS00107837_51	1B	206.179	B	A	A	A	B	A	A	A	B	B	B	A	A	A	A	B	A	A	A	B	B	B	A	A	A	B	A	A	B	A	A	A	B	B	A	A	A	B	A	A	B	A	A	A	A	A	B
CAP7_c1788_146	1B	206.179	B	A	A	A	B	A	A	A	B	B	B	A	A	A	A	B	A	A	A	B	B	B	A	A	A	B	A	A	B	A	A	A	B	B	A	A	A	B	A	A	B	A	A	A	A	A	B
Excalibur_c11190_617	1B	206.179	B	A	A	A	B	A	A	A	B	B	B	A	A	A	A	B	A	A	A	B	B	B	A	A	A	B	A	A	B	A	A	A	B	B	A	A	A	B	A	A	B	A	A	A	A	A	B
IACX17310	1B	206.179	B	A	A	A	B	A	A	A	B	B	B	A	A	A	A	B	A	A	A	B	B	B	A	A	A	B	A	A	B	A	A	A	B	B	A	A	A	B	A	A	B	A	A	A	A	A	B
Kukri_c15757_1117	1B	206.179	B	A	A	A	B	A	A	A	B	B	B	A	A	A	A	B	A	A	A	B	B	B	A	A	A	B	A	A	B	A	A	A	B	B	A	A	A	B	A	A	B	A	A	A	A	A	B
Kukri_c44604_203	1B	206.179	B	A	A	A	B	A	A	A	B	B	B	A	A	A	A	B	A	A	A	B	B	B	A	A	A	B	A	A	B	A	A	A	B	B	A	A	A	B	A	A	B	A	A	A	A	A	B
RAC875_c3001_1236	1B	206.179	B	A	A	A	B	A	A	A	B	B	B	A	A	A	A	B	A	A	A	B	B	B	A	A	A	B	A	A	B	A	A	A	B	B	A	A	A	B	A	A	B	A	A	A	A	A	B
RAC875_c3001_808	1B	206.179	B	A	A	A	B	A	A	A	B	B	B	A	A	A	A	B	A	A	A	B	B	B	A	A	A	B	A	A	B	A	A	A	B	B	A	A	A	B	A	A	B	A	A	A	A	A	B
Tdurum_contig10354_170	1B	206.179	B	A	A	A	B	A	A	A	B	B	-	A	A	A	A	B	A	A	A	B	B	B	A	A	A	B	A	A	B	A	A	A	B	B	A	A	A	B	A	A	B	A	A	A	A	A	-
Tdurum_contig10354_270	1B	206.179	B	A	A	A	B	A	A	A	B	B	B	A	A	A	A	B	A	A	A	B	B	B	A	A	A	B	A	A	B	A	A	A	B	B	A	A	A	B	A	A	B	A	A	A	A	A	B
Tdurum_contig42558_134	1B	206.179	B	A	A	A	B	A	A	A	B	B	B	A	A	A	A	B	A	A	A	B	B	B	A	A	A	B	A	A	B	A	A	A	B	B	A	A	A	B	A	A	B	A	A	A	A	A	B
Tdurum_contig62905_530	1B	206.179	B	A	A	A	B	A	A	A	B	B	B	A	A	A	A	B	A	A	A	B	B	B	A	A	A	B	A	A	B	A	A	A	B	B	A	A	A	B	A	A	B	A	A	A	A	A	B
Tdurum_contig84791_198	1B	206.179	B	A	A	A	B	A	A	A	B	B	B	A	A	A	A	B	A	A	A	B	B	B	A	A	A	B	A	A	B	A	A	A	B	B	A	A	A	B	A	A	B	A	A	A	A	A	B
Kukri_c5873_645	1B	206.574	B	A	A	A	B	A	A	A	B	B	B	A	A	A	A	B	A	A	A	B	B	B	A	A	A	B	A	A	B	A	A	A	B	B	A	A	A	B	A	A	B	A	A	A	A	A	B
D_GCE8AKX01BOGN5_399	1B	206.974	B	-	A	-	B	A	A	A	B	B	B	A	A	A	A	B	A	A	A	B	B	B	A	A	A	B	A	A	B	A	A	A	B	B	A	A	A	B	A	A	B	A	A	A	A	A	B
BobWhite_c11756_79	1B	209.405	B	A	A	A	B	A	A	A	B	B	B	A	A	A	A	B	A	A	A	B	B	B	A	A	A	B	A	A	B	A	A	A	B	B	A	A	A	B	A	A	B	A	A	A	A	A	B
BobWhite_c12960_168	1B	209.405	B	A	A	A	B	A	A	A	B	B	B	A	A	A	A	B	A	A	A	B	B	B	A	A	A	B	A	A	B	A	A	A	B	B	A	A	A	B	A	A	B	A	A	A	A	A	B
BobWhite_c1824_1445	1B	209.405	B	A	A	A	B	A	A	A	B	B	B	A	A	A	A	B	A	A	A	B	B	B	A	A	A	B	A	A	B	A	A	A	B	B	A	A	A	B	A	A	B	A	A	A	A	A	B
BobWhite_c20073_382	1B	209.405	B	A	A	A	B	A	A	A	B	B	B	A	A	A	A	B	A	A	A	B	B	B	A	A	A	B	A	A	B	A	A	A	B	B	A	A	A	B	A	A	B	A	A	A	A	A	B
BobWhite_c34125_183	1B	209.405	B	A	A	A	B	A	A	A	B	B	B	A	A	A	A	B	A	A	A	B	B	B	A	A	A	B	A	A	B	A	A	A	B	B	A	A	A	B	A	A	B	A	A	A	A	A	B
BobWhite_c42696_188	1B	209.405	B	A	A	A	B	A	A	A	B	B	B	A	A	A	A	B	A	A	A	B	B	B	A	A	A	B	A	A	B	A	A	A	B	B	A	A	A	B	A	A	B	A	A	A	A	A	B
BobWhite_c45316_290	1B	209.405	B	A	A	A	B	A	A	A	B	B	B	A	A	A	A	B	A	A	A	B	B	B	A	A	A	B	A	A	B	A	A	A	B	B	A	A	A	B	A	A	B	A	-	A	A	A	B
BS00011892_51	1B	209.405	B	A	A	A	B	A	A	A	B	B	B	A	A	A	A	B	A	A	A	B	B	B	A	A	A	B	A	A	B	A	A	A	B	B	A	A	A	B	A	A	B	A	A	A	A	A	B
BS00022784_51	1B	209.405	B	A	A	A	B	A	A	A	B	B	B	A	A	A	A	B	A	A	A	B	B	B	A	A	A	B	A	A	B	A	A	A	B	B	A	A	A	B	A	A	B	A	A	A	A	A	B
BS00033776_51	1B	209.405	B	A	A	A	B	A	A	A	B	B	B	A	A	A	A	B	A	A	A	B	B	B	A	A	A	B	A	A	B	A	A	A	B	B	A	A	A	B	A	A	B	A	A	A	A	A	B
BS00063302_51	1B	209.405	B	A	A	A	B	A	A	A	B	B	B	A	A	A	A	B	A	A	A	B	B	B	A	A	A	B	A	A	B	A	A	A	B	B	A	A	A	B	A	A	B	A	A	A	A	A	B
BS00065891_51	1B	209.405	B	A	A	A	B	A	A	A	B	B	B	A	A	A	A	B	A	A	A	B	B	B	A	A	A	B	A	A	B	A	A	A	B	B	A	A	A	B	A	A	B	A	A	A	A	A	B
BS00066305_51	1B	209.405	B	A	-	-	B	A	A	A	B	B	B	A	A	A	A	B	A	A	A	B	B	B	A	A	A	B	A	A	B	A	A	A	B	B	A	A	A	B	A	A	B	A	A	A	A	A	B
BS00093275_51	1B	209.405	B	A	A	A	B	A	A	A	B	B	B	A	A	A	A	B	A	A	A	B	B	B	A	A	A	B	A	A	B	A	A	A	B	B	A	A	A	B	A	A	B	A	A	A	A	A	B
Excalibur_c38500_494	1B	209.405	B	A	A	A	B	A	A	A	B	B	B	A	A	A	A	B	A	A	A	B	B	B	A	A	A	B	A	A	B	A	A	A	B	B	A	A	A	B	A	A	B	A	A	A	A	A	B
Jagger_c2379_126	1B	209.405	B	A	A	A	B	A	A	A	B	B	B	A	A	A	A	B	A	A	A	B	B	B	A	A	A	B	A	A	B	A	A	A	B	B	A	A	A	B	A	A	B	A	A	A	A	A	B
Kukri_c15691_151	1B	209.405	B	-	A	A	B	A	A	A	B	B	B	A	A	A	A	B	A	A	A	B	B	B	A	A	A	B	A	A	B	A	A	A	B	B	A	A	A	B	A	A	B	A	A	A	A	A	B
RAC875_c11599_494	1B	209.405	B	A	A	A	B	A	A	A	B	B	B	A	A	A	A	B	A	A	A	B	B	B	A	A	A	B	A	A	B	A	A	A	B	B	A	A	A	B	A	A	B	A	A	A	A	A	B
RAC875_c13829_108	1B	209.405	B	A	A	A	B	A	A	A	B	B	B	A	A	A	A	B	A	A	A	B	B	B	A	A	A	B	A	A	B	A	A	A	B	B	A	A	A	B	A	A	B	A	A	A	A	A	B
RAC875_c13829_144	1B	209.405	B	A	A	A	B	A	A	A	B	B	B	A	A	A	A	B	A	A	A	B	B	B	A	A	A	B	A	A	B	A	A	A	B	B	A	A	A	B	A	A	B	A	A	A	A	A	B
RAC875_c13829_224	1B	209.405	B	A	A	A	B	A	A	A	B	B	B	A	A	A	A	B	A	A	A	B	B	B	A	A	A	B	A	A	B	A	A	A	B	B	A	A	A	B	A	A	B	A	A	A	A	A	B
RAC875_c13829_413	1B	209.405	B	A	A	A	B	A	A	A	B	B	B	A	A	A	A	B	A	A	A	B	B	B	A	A	A	B	A	A	B	A	A	A	B	B	A	A	A	B	A	A	B	A	A	A	A	A	B
RAC875_c76714_77	1B	209.405	B	A	A	A	B	A	A	A	B	B	B	A	A	A	A	B	A	A	A	B	B	B	A	A	A	B	A	A	B	A	A	A	B	B	A	A	A	B	A	A	B	A	A	A	A	A	B
Tdurum_contig893_53	1B	209.405	B	A	A	A	B	A	A	A	B	B	B	A	A	A	A	B	A	A	A	B	B	B	A	A	A	B	A	A	B	A	A	A	B	B	A	A	A	B	A	A	B	A	-	A	A	A	B
wsnp_Ex_rep_c88749_79992654	1B	209.405	B	A	A	A	B	A	A	A	B	B	B	A	A	A	A	B	A	A	A	B	B	B	A	A	A	B	A	A	B	A	A	A	B	B	A	A	A	B	A	A	B	A	A	A	A	A	B
BS00024107_51	1B	211.423	B	A	A	A	B	A	A	A	B	B	B	A	A	A	A	B	A	A	A	B	B	B	A	A	A	B	A	A	B	A	A	A	B	B	A	A	A	B	A	A	B	B	A	A	B	A	B
BobWhite_c4482_73	1B	211.819	B	A	A	A	B	A	A	A	B	B	B	A	A	A	A	B	A	A	A	B	B	B	A	A	A	B	A	A	B	A	A	A	B	B	A	A	A	B	A	A	B	A	A	A	A	A	B
BS00021697_51	1B	211.819	B	A	A	A	B	A	A	A	B	B	B	A	A	A	A	B	A	A	A	B	B	B	A	A	A	B	A	A	B	A	A	A	B	B	A	A	A	B	A	A	B	-	A	A	-	A	B
BS00063551_51	1B	211.819	B	A	A	A	B	A	A	A	B	B	B	A	A	A	A	B	A	A	A	B	B	B	A	A	A	B	A	A	B	A	A	A	B	B	A	A	A	B	A	A	B	B	A	A	B	A	B
BS00063686_51	1B	211.819	B	A	A	A	B	A	A	A	B	B	B	A	A	A	A	B	A	A	A	B	B	B	A	A	A	B	A	A	B	A	A	A	B	B	A	A	A	B	A	A	B	A	A	A	A	A	B
D_contig03023_692	1B	211.819	B	A	A	A	B	A	A	A	B	B	B	A	A	A	A	B	A	A	A	B	B	B	A	A	A	B	A	A	B	A	A	A	B	B	A	A	A	B	A	A	B	A	A	A	A	A	B
Excalibur_c35289_64	1B	211.819	B	A	A	A	B	A	A	A	B	B	B	A	A	A	A	B	A	A	A	B	B	B	A	A	A	B	A	A	B	A	A	A	B	B	A	A	A	B	A	A	B	A	A	A	A	A	B
Excalibur_c5888_169	1B	211.819	B	A	A	A	B	A	A	A	B	B	B	A	A	A	A	B	A	A	A	B	B	B	A	A	A	B	A	A	B	A	A	A	B	B	A	A	A	B	A	A	B	B	A	A	B	A	B
Excalibur_c5888_641	1B	211.819	B	A	A	A	B	A	A	A	B	B	B	A	A	A	A	B	A	A	A	B	B	B	A	A	A	B	A	A	B	A	A	A	B	B	A	A	A	B	A	A	B	B	A	A	B	A	B
Kukri_c59535_186	1B	211.819	B	A	A	A	B	A	A	A	B	B	B	A	A	A	A	B	A	A	A	B	B	B	A	A	A	B	A	A	B	A	A	A	B	B	A	A	A	B	A	A	B	B	A	A	B	A	B
Kukri_c59535_393	1B	211.819	B	A	A	A	B	A	A	A	B	B	B	A	A	A	A	B	A	A	A	B	B	B	A	A	A	B	A	A	B	A	A	A	B	B	A	A	A	B	A	A	B	B	A	A	B	A	B
RAC875_rep_c105597_205	1B	211.819	B	A	A	A	B	A	A	A	B	B	B	A	A	A	A	B	A	A	A	B	B	B	A	A	A	B	A	A	B	A	A	A	B	B	A	A	A	B	A	A	B	A	A	A	A	A	B
RFL_Contig785_1156	1B	211.819	B	A	A	A	B	A	A	A	B	B	B	A	A	A	A	B	A	A	A	B	B	B	A	A	A	B	A	A	B	A	A	A	B	B	A	A	A	B	A	A	B	B	A	A	B	A	B
RFL_Contig785_1700	1B	211.819	B	A	A	A	B	A	A	A	B	B	B	A	A	A	A	B	A	A	A	B	B	B	A	A	A	B	A	A	B	A	A	A	B	B	A	A	A	B	A	A	B	-	A	A	B	A	B
RFL_Contig785_535	1B	211.819	B	A	A	A	B	A	A	A	B	B	B	A	A	A	A	B	A	A	A	B	B	B	A	A	A	B	A	A	B	A	A	A	B	B	A	A	A	B	A	A	B	B	A	A	B	A	B
Tdurum_contig45965_563	1B	211.819	B	A	A	A	B	A	A	A	B	B	B	A	A	A	A	B	A	A	A	B	B	B	A	A	A	B	A	A	B	A	A	A	B	B	A	A	A	B	A	A	B	A	A	A	A	A	B
wsnp_Ex_c29452_38489374	1B	211.819	B	A	A	A	B	A	A	A	B	B	B	A	A	A	A	B	A	A	A	B	B	B	A	A	A	B	A	A	B	A	A	A	B	B	A	A	A	B	A	A	B	A	A	A	A	A	B
BS00021667_51	1B	213.812	B	A	A	A	B	A	A	A	B	B	B	A	A	A	A	B	A	A	A	B	B	B	A	A	A	B	A	A	B	A	A	A	B	B	A	A	A	B	A	A	B	A	A	A	A	A	B
Tdurum_contig13879_919	1B	213.812	B	A	A	A	B	A	A	A	B	B	B	A	A	A	A	B	A	A	A	B	B	B	A	A	A	B	A	A	B	A	A	A	B	B	A	A	A	B	A	A	B	A	A	A	A	A	B
Excalibur_c55186_351	1B	215.83	B	A	A	-	B	A	A	A	B	B	B	A	A	A	A	B	A	A	A	B	B	B	A	A	A	B	A	A	B	A	A	A	B	B	A	A	A	B	A	A	B	A	A	A	A	A	B
Kukri_c94613_637	1B	219.086	B	A	A	A	B	A	A	A	B	B	A	A	A	A	A	B	A	A	A	B	B	B	A	A	A	B	A	A	B	A	A	A	B	B	A	A	A	B	A	A	B	A	A	A	A	A	B
Kukri_rep_c111174_132	1B	219.086	B	A	A	A	B	A	A	A	B	B	A	A	A	A	A	B	A	A	A	B	B	B	A	A	A	B	A	A	B	A	A	A	B	B	A	A	A	B	A	A	B	A	A	A	A	A	B
BobWhite_c7691_195	1B	220.668	B	A	A	A	B	A	A	A	B	B	A	A	A	A	A	B	A	A	A	B	B	B	A	A	A	B	A	A	B	A	A	A	B	B	A	A	A	B	A	A	B	A	A	A	A	A	B
BS00001128_51	1B	220.668	B	A	A	A	B	A	A	A	B	B	A	A	A	A	A	B	A	A	A	B	B	B	A	A	A	B	A	A	B	A	A	A	B	B	A	A	A	B	A	A	B	A	A	A	A	A	B
BS00027006_51	1B	220.668	B	A	A	A	B	A	A	A	B	B	A	A	A	A	A	B	A	A	A	B	B	B	A	A	A	B	A	A	B	A	A	A	B	B	A	A	A	B	A	A	B	A	A	A	A	A	B
BS00104270_51	1B	220.668	B	A	A	A	B	A	A	A	B	B	A	A	A	A	A	B	A	A	A	B	B	B	A	A	A	B	A	A	B	A	A	A	B	B	A	A	A	B	A	A	B	A	A	A	A	A	B
Excalibur_c25640_110	1B	220.668	B	A	A	A	B	A	A	A	B	B	A	A	A	A	A	B	A	A	A	B	B	B	A	A	A	B	A	A	B	A	A	A	B	B	A	A	A	B	A	A	B	A	A	A	A	A	B
Kukri_c16608_659	1B	220.668	B	A	A	A	B	A	A	A	B	B	A	A	A	A	A	B	A	A	A	B	B	-	A	A	A	B	A	A	B	A	A	A	B	B	A	A	A	B	A	A	B	A	A	A	A	A	B
Kukri_c16608_761	1B	220.668	B	A	A	A	B	A	A	A	B	B	A	A	A	A	A	B	A	A	A	B	B	B	A	A	A	B	A	A	B	A	A	A	B	B	A	A	A	B	A	A	B	A	A	A	A	A	B
Kukri_c44587_130	1B	220.668	B	A	A	A	B	A	A	A	B	B	A	A	A	A	A	B	A	A	A	B	B	B	A	A	A	B	A	A	B	A	A	A	B	B	A	A	A	B	A	A	B	A	A	A	A	A	B
RAC875_c6537_2196	1B	220.668	B	A	A	A	B	A	A	A	B	B	A	A	A	A	A	B	A	A	A	B	B	B	A	A	A	B	A	A	B	A	A	A	B	B	A	A	A	B	A	A	B	A	A	A	A	A	B
RFL_Contig2550_679	1B	220.668	B	A	A	A	B	A	A	A	B	B	A	A	A	A	A	B	A	A	A	B	B	B	A	A	A	B	A	A	B	A	A	A	B	B	A	A	A	B	A	A	B	A	A	A	A	A	B
Tdurum_contig51922_676	1B	220.668	B	A	A	A	B	A	A	A	B	B	A	A	A	A	A	B	A	A	A	B	B	B	A	A	A	B	A	A	B	A	A	A	B	B	A	A	A	B	A	A	B	A	A	A	A	A	B
wsnp_BE446672B_Ta_2_1	1B	220.668	B	A	A	A	B	A	A	A	B	B	A	A	A	A	A	B	A	A	A	B	B	B	A	A	A	B	A	A	B	A	A	A	B	B	A	A	A	B	A	A	B	A	A	A	A	A	B
wsnp_Ex_c1597_3045682	1B	220.668	B	A	A	A	B	A	A	A	B	B	A	A	A	A	A	B	A	A	A	B	B	B	A	A	A	B	A	A	B	A	A	A	B	B	A	A	A	B	A	A	B	A	A	A	A	A	B
wsnp_Ex_c17990_26770800	1B	220.668	B	A	A	A	B	A	A	A	B	B	A	A	A	A	A	B	A	A	A	B	B	B	A	A	A	B	A	A	B	A	A	A	B	B	A	A	A	B	A	A	B	A	A	A	A	A	B
wsnp_Ex_c24777_34031473	1B	220.668	B	A	A	A	B	A	A	A	B	B	A	A	A	A	A	B	A	A	A	B	B	B	A	A	A	B	A	A	B	A	A	A	B	B	A	A	A	B	A	A	B	A	A	A	A	A	-
wsnp_Ku_c13952_22097856	1B	220.668	B	A	A	A	B	A	A	A	B	B	A	A	A	A	A	B	A	A	A	B	B	B	A	A	A	B	A	A	B	A	A	A	B	B	A	A	A	B	A	A	B	A	A	A	A	A	B
wsnp_Ku_c13952_22097895	1B	220.668	B	A	A	A	B	A	A	A	B	B	A	A	A	A	A	B	A	A	A	B	B	B	A	A	A	B	A	A	B	A	A	A	B	B	A	A	A	B	A	A	B	A	A	A	A	A	B
wsnp_Ku_c1827_3575162	1B	220.668	B	A	A	A	B	A	A	A	B	B	A	A	A	A	A	B	A	A	A	B	B	B	A	A	A	B	A	A	B	A	A	A	B	B	A	A	A	B	A	A	B	A	A	A	A	A	B
BobWhite_c4303_524	1D	0	B	B	B	A	A	B	A	A	B	B	A	B	A	B	A	B	A	B	B	B	B	A	A	A	B	A	A	A	B	B	B	B	B	A	A	A	B	A	A	A	A	A	A	B	A	B	A
Excalibur_c12254_2003	1D	0	B	B	B	A	A	B	A	A	B	B	A	B	A	B	A	B	A	B	B	B	B	A	A	A	B	A	A	A	B	B	B	B	B	A	A	A	B	A	A	A	A	A	A	B	A	B	A
Excalibur_c35316_137	1D	0	B	B	B	A	A	B	A	A	B	B	A	B	A	B	A	B	A	B	B	B	B	A	A	A	B	A	A	A	B	B	B	B	B	A	A	A	B	A	A	A	A	A	A	B	A	B	A
Kukri_c20775_56	1D	0	B	B	B	A	A	B	A	A	B	B	A	B	A	B	A	B	A	B	B	B	B	A	A	A	B	A	A	A	B	B	B	B	B	A	A	A	B	A	A	A	A	A	A	B	A	B	A
tplb0025b13_2687	1D	0	B	B	B	A	A	B	A	A	B	B	A	B	A	B	A	B	A	B	B	B	B	A	A	A	B	A	A	A	B	B	B	B	B	A	A	A	B	A	A	A	A	A	A	B	A	B	A
wsnp_JD_c3091_4079762	1D	1.96952	B	B	B	-	A	B	A	A	B	B	A	B	A	B	A	B	A	B	B	B	B	A	A	A	B	A	A	A	B	B	B	B	B	A	A	A	B	A	A	A	A	B	A	B	B	B	A
CAP7_c3533_280	1D	6.76505	B	B	B	A	A	B	A	A	B	B	A	B	A	B	A	B	B	B	B	B	B	A	A	A	B	A	A	A	B	B	B	B	B	A	A	A	B	A	A	A	A	B	A	B	B	B	A
wsnp_Ra_c2633_5017265	1D	9.56798	B	B	B	A	A	B	A	A	B	B	A	B	A	-	A	B	B	B	B	B	B	A	A	A	B	A	A	A	B	B	B	B	B	A	A	A	A	A	A	A	A	B	A	B	B	B	A
BS00074341_51	1D	15.9008	B	B	B	A	A	B	A	A	B	B	A	B	A	B	A	B	B	B	B	B	B	A	A	A	B	A	A	A	B	B	B	B	B	A	A	A	A	A	A	A	A	B	A	B	B	B	A
Kukri_c34536_373	1D	15.9008	B	B	-	A	A	B	A	A	B	B	A	B	A	B	A	B	B	B	B	B	B	A	A	A	B	A	A	A	B	B	B	B	B	A	A	A	A	A	A	A	A	B	A	B	B	B	A
Kukri_c8211_159	1D	15.9008	B	B	B	A	A	B	A	A	B	B	A	B	A	B	A	B	B	B	B	B	B	A	A	A	B	A	A	A	B	B	B	B	B	A	A	A	A	A	A	A	A	B	A	B	B	B	A
Kukri_c8211_401	1D	15.9008	B	B	B	A	A	B	A	A	B	B	A	B	A	B	A	B	B	B	B	B	B	A	A	A	B	A	A	A	B	B	B	B	B	A	A	A	A	A	A	A	A	B	A	B	B	B	A
wsnp_CAP11_c8597_3709328	1D	15.9008	B	B	B	A	A	B	A	A	B	B	A	B	A	B	A	B	B	B	B	B	B	A	A	A	B	A	A	A	B	B	B	B	B	A	A	A	A	A	A	A	A	B	A	B	B	B	A
BobWhite_c14032_133	1D	16.2915	B	B	B	A	A	B	A	A	B	B	A	B	A	B	A	B	B	B	B	B	B	A	A	A	B	A	A	A	B	B	B	B	B	A	A	A	A	A	A	A	A	B	A	B	B	B	A
BobWhite_c14032_277	1D	16.2915	B	B	B	A	A	B	A	A	B	B	A	B	A	-	A	B	B	B	B	B	B	A	A	A	B	A	A	A	B	B	B	B	B	A	A	A	A	A	A	A	A	B	A	B	B	B	A
Ex_c67198_1838	1D	16.2915	B	B	B	A	A	B	A	A	B	B	A	B	A	B	A	B	B	B	B	B	B	A	A	A	B	A	A	A	B	B	B	B	B	A	A	A	A	A	A	A	A	B	A	B	B	B	A
Ku_c13622_482	1D	16.2915	B	B	B	A	A	B	A	A	B	B	A	B	A	B	A	B	B	B	B	B	B	A	A	A	B	A	A	A	B	B	B	B	B	A	A	A	A	A	A	A	A	B	A	B	B	B	A
Kukri_c17177_1575	1D	16.2915	B	B	B	A	A	B	A	A	B	B	A	B	A	B	A	B	B	B	B	B	B	A	A	A	B	A	A	A	B	B	B	B	B	A	A	A	A	A	A	A	A	B	A	B	B	B	A
Kukri_c28164_739	1D	16.2915	B	B	B	A	A	B	A	A	B	B	A	B	A	B	A	B	B	B	B	B	B	A	A	A	B	A	A	A	B	B	B	B	B	A	A	A	A	A	A	A	A	B	A	B	B	B	A
wsnp_Ex_rep_c67198_65703538	1D	16.2915	B	B	B	A	A	B	A	A	B	B	A	B	A	B	A	B	B	B	B	B	B	A	A	A	B	A	A	A	B	B	B	B	B	A	A	A	A	A	A	A	A	B	A	B	B	B	A
wsnp_Ku_c13622_21660346	1D	16.2915	B	B	B	A	A	B	A	A	B	B	A	B	A	-	A	B	B	B	B	B	B	A	A	A	B	A	A	A	B	B	B	B	B	A	A	A	A	A	A	A	A	B	A	B	B	B	A
wsnp_Ku_c17177_26216230	1D	16.2915	B	B	B	A	A	B	A	A	B	B	A	B	A	B	A	B	B	B	B	B	B	A	A	A	B	A	A	A	B	B	B	B	B	A	A	A	A	A	A	A	A	B	A	B	B	B	A
Excalibur_c4876_832	1D	21.7822	B	B	B	A	A	B	A	A	B	B	A	B	A	A	A	B	B	B	B	B	B	A	A	A	B	A	A	A	B	B	B	B	B	A	A	A	A	A	A	A	A	A	A	B	A	B	A
Excalibur_c5892_1129	1D	21.7822	B	B	B	A	A	B	A	A	B	B	A	B	A	A	A	B	B	B	B	B	B	A	A	A	B	A	A	A	B	B	B	B	B	A	A	A	A	A	A	A	A	A	A	B	A	B	A
RFL_Contig5639_1168	1D	21.7822	B	B	B	A	A	B	A	A	B	B	A	B	A	A	A	B	B	B	B	B	B	A	A	A	B	A	A	A	B	B	B	B	B	A	A	A	A	A	A	A	A	A	A	B	A	B	A
BobWhite_c27474_65	1D	22.1728	B	B	B	A	A	B	A	A	B	B	A	B	A	A	A	B	B	B	B	B	B	A	A	A	B	A	A	A	B	B	B	B	B	A	A	A	A	A	A	A	A	-	A	B	A	B	A
BS00029609_51	1D	22.1728	B	B	B	A	A	B	A	A	B	B	A	B	A	A	A	B	B	B	B	B	B	A	A	A	B	A	A	A	B	B	B	B	B	A	A	A	A	A	A	A	A	A	A	B	A	B	A
Kukri_c23473_534	1D	22.1728	B	B	B	A	A	B	A	A	B	B	-	B	A	A	A	B	B	B	B	B	B	A	A	A	B	A	A	A	B	B	B	B	B	A	A	A	A	A	A	A	A	A	-	B	A	B	A
tplb0061f07_1411	1D	22.1728	B	B	B	A	A	B	A	A	B	B	A	B	A	A	A	B	B	B	B	B	B	A	A	A	B	A	A	A	B	B	B	B	B	A	A	A	A	A	A	A	A	A	A	B	A	B	A
wsnp_Ra_c1020_2062200	1D	22.1728	B	B	B	A	A	B	A	A	B	B	A	B	A	A	A	B	B	B	B	B	B	A	A	A	B	A	A	A	B	B	B	B	B	A	A	A	A	A	A	A	A	A	A	B	A	B	A
BS00030948_51	1D	22.9541	B	B	B	A	A	B	A	A	B	B	A	B	A	A	A	A	B	B	B	B	B	A	A	A	B	A	A	A	B	B	B	B	B	A	A	A	A	A	A	A	A	A	A	B	A	B	A
Excalibur_c44711_453	1D	22.9541	B	B	B	A	A	B	A	A	B	B	A	B	A	A	A	A	B	B	B	B	B	A	A	A	B	A	A	A	B	B	B	B	B	A	A	A	A	A	A	A	A	A	A	B	A	B	A
BS00089270_51	1D	23.7355	B	B	B	A	A	B	A	A	B	B	A	B	A	A	A	A	B	B	B	B	B	A	A	A	B	A	A	A	B	B	B	B	B	A	A	A	A	A	A	A	A	A	A	B	A	B	A
Excalibur_c16851_142	1D	23.7355	B	B	B	A	A	B	A	A	B	B	A	B	A	A	A	A	B	B	B	B	B	A	A	A	B	A	A	A	B	B	B	B	B	A	A	A	A	A	A	A	A	A	A	B	A	B	A
RFL_Contig1338_2062	1D	23.7355	B	B	B	A	A	B	A	A	B	B	A	B	A	A	A	A	B	B	B	B	B	A	A	A	B	A	A	A	B	B	B	B	B	A	A	A	A	A	A	A	A	A	A	B	A	B	A
RFL_Contig1338_2646	1D	23.7355	B	B	B	A	A	B	A	A	B	B	A	B	A	A	A	A	B	B	B	B	B	A	A	A	B	A	A	A	B	B	B	B	B	A	A	A	A	A	A	A	A	A	A	B	A	B	A
RAC875_c23587_548	1D	24.1246	B	B	B	A	A	B	A	A	B	B	A	B	A	A	A	A	B	B	B	B	B	A	A	A	B	A	A	A	B	B	B	B	B	A	A	A	A	A	A	A	A	A	A	B	A	B	A
CAP8_c2401_433	1D	27.2659	B	B	B	A	A	B	A	A	B	B	A	B	A	-	A	A	B	B	B	B	B	A	B	A	B	A	A	A	B	B	B	B	B	A	A	A	A	A	A	A	A	B	A	B	B	B	A
BS00022178_51	1D	35.1744	B	B	B	A	A	B	A	A	A	A	B	B	A	A	A	A	B	B	B	B	B	A	B	A	B	A	A	A	B	B	B	B	B	A	A	A	A	A	A	A	A	B	A	A	B	B	A
BS00023049_51	1D	35.1744	B	B	B	A	A	B	A	A	A	A	B	B	A	-	A	A	B	B	B	B	B	A	B	A	B	A	A	A	B	B	B	B	B	A	A	A	A	A	A	A	A	B	A	A	B	B	A
BS00104199_51	1D	35.1744	B	B	B	A	A	B	A	A	A	A	B	B	A	-	A	A	B	B	B	B	B	A	B	A	B	A	A	A	B	B	B	B	B	A	A	A	A	A	A	A	A	B	A	A	B	B	A
CAP11_rep_c6465_98	1D	35.1744	B	B	B	A	A	B	A	A	A	A	B	B	A	-	A	A	B	B	B	B	B	A	B	A	B	A	A	A	B	B	B	B	B	A	A	A	A	A	A	A	A	B	A	A	B	B	A
Kukri_c19257_78	1D	35.1744	B	B	B	A	A	B	A	A	A	A	B	B	A	A	A	A	B	B	B	B	B	A	B	A	B	A	A	A	B	B	B	B	B	A	A	A	A	A	A	A	A	B	A	A	B	B	A
RAC875_c2040_564	1D	35.1744	B	B	B	A	A	B	A	A	A	A	B	B	A	-	A	A	B	B	B	B	B	A	B	A	B	A	A	A	B	B	B	B	B	A	A	A	A	A	A	A	A	B	A	A	B	B	A
RAC875_c27954_378	1D	35.9557	B	B	B	A	A	B	A	A	A	A	B	B	A	-	A	A	B	B	B	B	B	A	B	A	B	A	A	A	B	B	B	B	B	A	A	A	A	A	A	A	A	B	A	A	B	B	A
CAP8_c1305_148	1D	39.4771	B	B	B	A	A	B	A	A	A	A	B	B	A	A	A	A	B	B	B	B	B	A	B	A	B	A	A	A	B	B	B	B	B	A	A	A	A	A	A	A	A	A	A	A	A	B	A
Kukri_c46169_294	1D	39.4771	B	B	B	A	A	B	A	A	A	A	B	B	A	A	A	A	B	B	B	B	B	A	B	A	B	A	A	A	B	B	B	B	B	A	A	A	A	A	A	A	A	A	A	A	A	B	A
IACX9354	1D	40.2554	B	B	B	A	A	B	A	A	A	A	B	B	A	A	A	A	B	B	B	B	B	A	B	A	B	A	A	A	B	B	B	B	B	A	A	A	A	A	A	A	A	A	A	A	A	B	A
Tdurum_contig61410_542	1D	40.2554	B	B	B	A	A	B	A	A	A	A	B	B	A	A	A	A	B	B	B	B	B	A	B	A	B	A	A	A	B	B	B	B	B	A	A	A	A	A	A	A	A	A	A	-	A	B	A
wsnp_BF473056D_Ta_2_1	1D	40.2554	B	B	B	A	A	B	A	A	A	A	B	B	A	A	A	A	B	B	B	B	B	A	B	A	B	A	A	A	B	B	B	B	B	A	A	A	A	A	A	A	A	A	A	A	A	B	A
BS00019365_51	1D	59.0638	B	B	B	B	A	B	A	A	A	A	B	B	B	-	A	A	B	B	B	B	B	A	B	A	B	A	A	B	A	B	A	A	A	A	A	A	A	B	A	A	A	A	A	A	A	A	A
Kukri_rep_c112035_340	1D	59.0638	B	B	B	B	A	B	A	A	A	A	B	B	B	A	A	A	B	B	B	B	B	A	B	A	B	A	A	B	A	B	A	A	A	A	A	A	A	B	A	A	A	A	A	A	A	A	A
BS00095225_51	1D	61.4001	B	B	B	B	A	B	A	A	A	A	B	B	B	A	A	A	B	B	B	B	B	A	B	A	B	A	A	B	A	B	A	A	A	A	A	A	A	B	A	A	A	A	B	A	B	A	A
RAC875_c102059_75	1D	61.4001	B	B	B	B	A	B	A	A	A	A	B	B	B	A	A	A	B	B	B	B	B	A	B	A	B	A	A	B	A	B	A	A	A	A	A	A	A	B	A	A	A	A	B	A	B	A	A
wsnp_CAP12_c633_339740	1D	61.4001	B	B	B	B	A	B	A	A	A	A	B	B	B	A	A	A	B	B	B	B	B	A	B	A	B	A	A	B	A	B	A	A	A	A	A	A	A	B	A	A	A	A	B	A	B	A	A
Excalibur_c4058_1121	1D	61.7877	B	B	B	B	A	B	A	A	A	A	B	B	B	-	A	A	B	B	B	B	B	A	B	A	B	A	A	B	A	B	A	A	A	A	A	A	A	B	A	A	A	A	B	A	B	A	A
Kukri_c22870_91	1D	61.7877	B	B	B	B	A	B	A	A	A	A	B	B	B	A	A	A	B	B	B	B	B	A	B	A	B	A	A	B	A	B	A	A	A	A	A	A	A	B	A	A	A	A	B	A	B	A	A
BS00022595_51	1D	62.1768	B	B	B	B	A	B	A	A	A	A	B	A	B	-	A	A	B	B	B	B	B	A	B	A	B	A	A	B	A	B	A	A	A	A	A	A	A	B	A	A	A	A	B	A	B	A	A
BS00065478_51	1D	62.1768	B	B	B	B	A	B	A	A	A	A	B	A	B	-	A	A	B	B	B	B	B	A	B	A	B	A	A	B	A	B	A	A	A	A	A	A	A	B	A	A	A	A	B	A	B	A	A
BS00086679_51	1D	62.1768	B	B	B	-	A	B	A	A	A	A	B	A	B	-	A	A	B	B	B	B	B	A	B	A	B	A	A	B	A	B	A	A	A	A	A	A	A	B	A	A	A	A	B	A	B	A	A
CAP7_c1609_203	1D	62.1768	B	B	B	B	A	B	A	A	A	A	B	A	B	A	A	A	B	B	B	B	B	A	B	A	B	A	A	B	A	B	A	A	A	A	A	A	A	B	A	A	A	A	B	A	B	A	A
D_contig74531_32	1D	62.1768	B	B	B	B	A	B	A	A	A	A	B	A	B	-	A	A	B	B	B	B	B	A	B	A	B	A	A	B	A	B	A	A	A	A	A	A	A	B	A	A	A	A	B	A	B	A	A
Kukri_c52742_114	1D	62.1768	B	B	B	B	A	B	A	A	A	A	B	A	B	A	A	A	B	B	B	B	B	A	B	A	B	A	A	B	A	B	A	A	A	A	A	A	A	B	A	A	A	A	B	A	B	A	A
RAC875_c26747_243	1D	62.1768	B	B	B	B	A	B	A	A	A	A	B	A	B	A	A	A	B	B	B	B	B	A	B	A	B	A	A	B	A	B	A	A	A	A	A	A	A	B	A	A	A	A	B	A	B	A	A
wsnp_CAP11_c1043_618449	1D	62.1768	B	B	B	B	A	B	A	A	A	A	B	A	B	-	A	A	B	B	B	B	B	A	B	A	B	A	A	B	A	B	A	A	A	A	A	A	A	B	A	A	A	A	B	A	B	A	A
BS00022962_51	1D	71.6263	B	B	B	B	A	B	A	A	A	A	B	A	B	A	A	A	B	B	B	A	B	B	B	A	B	A	A	B	A	B	A	A	A	A	A	A	A	A	A	A	A	A	A	A	A	A	A
IACX11283	1D	73.5804	B	B	B	B	A	B	A	A	A	A	B	A	A	-	A	A	B	B	B	A	B	B	B	A	B	A	A	B	A	B	A	A	A	A	A	A	A	A	A	A	A	A	A	A	A	A	A
Excalibur_c54055_694	1D	75.162	B	B	B	B	A	A	A	A	A	A	B	A	A	-	A	A	B	B	B	A	B	B	B	A	B	A	A	B	A	B	A	A	A	A	A	A	A	A	A	A	A	A	A	A	A	A	A
Kukri_c61049_205	1D	75.9525	B	B	B	B	A	A	A	A	A	A	B	A	A	A	A	A	B	B	B	A	B	B	B	A	B	A	A	B	A	B	A	A	A	A	A	A	A	A	A	A	A	A	B	A	B	A	A
RAC875_c1491_2446	1D	75.9525	B	B	B	B	A	A	A	A	A	A	B	A	A	-	A	A	B	B	B	A	B	B	B	A	B	A	A	B	A	B	A	A	A	A	A	A	A	A	A	A	A	A	B	A	B	A	A
BS00060042_51	1D	76.7308	B	B	B	B	A	A	A	A	A	A	B	A	A	-	A	A	B	B	B	A	B	B	B	A	B	A	A	B	A	B	A	A	A	A	A	A	A	A	A	A	A	A	A	A	A	A	A
BS00110144_51	1D	76.7308	B	B	B	B	A	A	A	A	A	A	B	A	A	A	A	A	B	B	B	A	B	B	B	A	B	A	A	B	A	B	A	A	A	A	A	A	A	A	A	A	A	A	A	A	A	A	A
RAC875_rep_c105196_532	1D	76.7308	B	B	B	B	A	A	A	A	A	A	B	A	A	-	A	A	B	B	B	A	B	B	B	A	B	A	A	B	A	B	A	A	A	A	A	A	A	A	A	A	A	A	A	A	A	A	A
D_contig14507_369	1D	80.2522	B	B	B	B	A	A	A	A	A	A	B	A	A	A	A	A	B	B	A	A	B	B	B	A	B	A	A	B	A	B	A	A	A	A	A	A	A	A	A	A	A	A	A	A	A	A	A
BS00067768_51	1D	80.6429	B	B	B	B	A	A	A	A	A	A	B	A	A	-	A	A	B	B	A	A	B	B	B	A	B	A	A	B	A	B	A	A	A	A	A	A	A	A	A	A	A	A	A	A	A	A	A
BS00066446_51	1D	81.8242	B	B	B	B	A	A	A	A	A	A	B	B	A	A	A	A	B	B	A	A	B	B	B	A	B	A	A	B	A	B	A	A	A	A	A	A	A	A	A	A	A	A	A	A	A	A	A
BobWhite_c6998_365	1D	91.3496	B	B	B	B	B	A	A	A	A	A	B	B	A	B	B	A	B	B	A	A	B	B	B	A	B	A	A	B	A	A	A	A	A	A	A	B	B	A	A	A	B	A	A	A	A	A	A
BS00021702_51	1D	91.3496	B	B	B	B	B	A	A	A	A	A	B	B	A	B	B	A	B	B	A	A	B	B	B	A	B	A	A	B	A	A	A	A	A	A	A	B	B	A	A	A	B	A	A	A	A	A	A
BS00022768_51	1D	91.3496	B	B	B	B	B	A	A	A	A	A	B	B	A	B	B	A	B	B	A	A	B	B	B	A	B	A	A	B	A	A	A	A	A	A	A	B	B	A	A	A	B	A	A	A	A	A	A
BS00066188_51	1D	91.3496	B	B	B	B	B	A	A	A	A	A	B	B	A	B	B	A	B	B	A	A	B	B	B	A	B	A	A	B	A	A	A	A	A	A	A	B	B	A	A	A	B	A	A	A	A	A	A
BS00075001_51	1D	91.3496	B	B	B	B	B	A	A	A	A	A	B	B	A	B	B	A	B	B	A	A	B	B	B	A	B	A	A	B	A	A	A	A	A	A	A	B	B	A	A	A	B	A	A	A	A	A	A
BS00082503_51	1D	91.3496	B	B	B	B	B	A	A	A	A	A	B	B	A	B	B	A	B	B	A	A	B	B	B	A	B	A	A	B	A	A	A	A	A	A	A	B	B	A	A	A	B	A	A	A	A	A	A
CAP11_c3464_68	1D	91.3496	B	B	B	B	B	A	A	A	A	A	B	B	A	B	B	A	B	B	A	A	B	B	B	A	B	A	A	B	A	A	A	A	A	A	A	B	B	A	A	A	B	A	A	A	A	A	A
D_GA8KES401EYUM8_190	1D	91.3496	B	B	B	B	B	A	A	A	A	A	B	B	A	B	B	A	B	B	A	A	B	B	B	A	B	A	A	B	A	A	A	A	A	A	A	B	B	A	A	A	B	A	A	A	A	A	A
Excalibur_c48317_242	1D	91.3496	B	B	B	B	B	A	A	A	A	A	B	B	A	B	B	A	B	B	A	A	B	B	B	A	B	A	A	B	A	A	A	A	A	A	A	B	B	A	A	A	B	A	A	A	A	A	A
Excalibur_c50856_63	1D	91.3496	B	B	B	B	B	A	A	A	A	A	B	B	A	B	B	A	B	B	A	A	B	B	B	A	B	A	A	B	A	A	A	A	A	A	A	B	B	A	A	A	B	A	A	A	A	A	A
IAAV5841	1D	91.3496	B	B	B	B	B	A	A	A	A	A	B	B	A	B	B	A	B	B	A	A	B	B	B	A	B	A	A	B	A	A	A	A	A	A	A	B	B	A	A	A	B	A	A	A	A	A	A
IAAV7473	1D	91.3496	B	B	B	B	B	A	A	A	A	A	B	B	A	B	B	A	B	B	A	A	B	B	B	A	B	A	A	B	A	A	A	A	A	A	A	B	B	A	A	A	B	A	A	A	A	A	A
IACX5695	1D	91.3496	B	B	B	B	B	A	A	A	A	A	B	B	A	B	B	A	B	B	A	A	B	B	B	A	B	A	A	B	A	A	A	A	A	A	A	B	B	A	A	A	B	A	A	A	A	A	A
Kukri_c1313_746	1D	91.3496	B	B	B	B	B	A	A	A	A	A	B	B	A	B	B	A	B	B	A	A	B	B	B	A	B	A	A	B	A	A	A	A	A	A	A	B	B	A	A	A	B	A	A	A	A	A	A
Kukri_c25138_1155	1D	91.3496	B	B	B	B	B	A	A	A	A	A	B	B	A	B	B	A	B	B	A	A	B	B	B	A	B	A	A	B	A	A	A	A	A	A	A	B	B	A	A	A	B	A	A	A	A	A	A
Kukri_c6051_640	1D	91.3496	B	B	B	B	B	A	A	A	A	A	B	B	A	B	B	A	B	B	A	A	B	B	B	A	B	A	A	B	A	A	A	A	A	A	A	B	B	A	A	A	B	A	A	A	A	A	A
RAC875_c35846_671	1D	91.3496	B	B	B	B	B	A	A	A	A	A	B	B	A	B	B	A	B	B	A	A	B	B	B	A	B	A	A	B	A	A	A	A	A	A	A	B	B	A	A	A	B	A	A	A	A	A	A
RAC875_c87321_108	1D	91.3496	B	B	B	B	B	A	A	A	A	A	B	B	A	B	B	A	B	B	A	A	B	B	B	A	B	A	A	B	A	A	A	A	A	A	A	B	B	A	A	A	B	A	A	A	A	A	A
wsnp_Ex_c12447_19847242	1D	91.3496	B	B	B	B	B	A	A	A	A	A	B	B	A	B	B	A	B	B	A	A	B	B	B	A	B	A	A	B	A	A	A	A	A	A	A	B	B	A	A	A	B	A	A	A	A	A	A
wsnp_Ex_rep_c66423_64640941	1D	91.3496	B	B	B	B	B	A	A	A	A	A	B	B	A	B	B	A	B	B	A	A	B	B	B	A	B	A	A	B	A	A	A	A	A	A	A	B	B	A	A	A	B	A	A	A	A	A	A
wsnp_Ex_rep_c66423_64641115	1D	91.3496	B	B	B	B	B	A	A	A	A	A	B	B	A	B	B	A	B	B	A	A	B	B	B	A	B	A	A	B	A	A	A	A	A	A	A	B	B	A	A	A	B	A	A	A	A	A	A
wsnp_Ex_rep_c66423_64641680	1D	91.3496	B	B	B	B	B	A	A	A	A	A	B	B	A	B	B	A	B	B	A	A	B	B	B	A	B	A	A	B	A	A	A	A	A	A	A	B	B	A	A	A	B	A	A	-	A	A	-
wsnp_Ex_rep_c69024_67924125	1D	91.3496	B	B	B	B	B	A	A	A	A	A	B	B	A	B	B	A	B	B	A	A	B	B	B	A	B	A	A	B	A	A	A	A	A	A	A	B	B	A	A	A	B	A	A	A	A	A	A
BS00063907_51	1D	100.799	B	B	A	B	B	A	A	A	A	A	B	A	A	B	B	A	A	B	A	A	B	B	B	A	B	A	A	B	A	A	A	A	A	A	A	B	B	A	A	B	B	A	A	A	A	A	A
BS00066855_51	1D	101.19	B	B	-	B	B	A	A	A	A	A	B	A	A	B	B	A	A	B	A	A	B	B	B	A	B	A	A	B	A	A	A	A	A	A	A	B	B	A	A	B	B	A	A	A	A	A	A
RFL_Contig6096_477	2A	0	B	B	B	B	B	B	B	B	B	A	A	B	B	A	A	A	B	A	B	B	A	B	A	B	B	A	A	A	B	B	A	A	A	A	B	B	B	B	B	A	A	B	B	B	A	B	B
RAC875_c44680_90	2A	0.781314	B	B	B	B	B	B	B	B	B	A	A	B	B	A	A	A	B	A	B	B	A	B	A	B	B	A	A	A	B	B	A	A	A	A	B	B	B	B	B	A	A	A	A	B	A	B	B
wsnp_Ex_c36049_44083089	2A	3.12678	B	B	B	B	B	B	B	B	B	A	A	B	B	A	A	A	B	A	B	B	A	B	A	B	B	A	A	A	B	B	A	A	A	A	B	B	B	B	B	A	A	B	A	B	A	B	B
BS00003735_51	2A	5.86389	B	B	B	B	B	B	B	B	B	A	A	B	B	A	A	A	B	A	B	B	A	B	A	B	B	A	A	A	B	B	A	A	A	A	B	B	B	B	B	A	A	B	A	B	A	B	B
Excalibur_c3439_534	2A	5.86389	B	B	B	B	B	B	B	B	B	A	A	B	B	A	A	A	B	A	B	B	A	B	A	B	B	A	A	A	B	B	A	A	A	A	B	B	B	B	B	A	A	B	A	B	A	B	B
Kukri_c22152_1059	2A	5.86389	B	B	B	B	B	B	B	B	B	A	A	B	B	A	A	A	B	A	B	B	A	B	A	B	B	A	A	A	B	B	A	A	A	A	B	B	B	B	B	A	A	B	A	B	A	B	B
BobWhite_c13373_250	2A	6.2576	B	B	B	B	B	B	B	B	B	A	A	B	B	A	A	A	B	A	B	B	A	B	A	B	B	A	A	A	B	B	A	A	A	A	B	B	B	B	B	A	A	A	A	B	A	B	B
BS00064392_51	2A	6.2576	B	B	B	B	B	B	B	B	B	A	A	B	B	A	A	A	B	A	B	B	A	B	A	B	B	A	A	A	B	B	A	A	A	A	B	B	B	B	B	A	A	A	A	B	A	B	B
BS00082763_51	2A	6.2576	B	B	B	B	B	B	B	B	B	A	A	B	B	A	A	A	B	A	B	B	A	B	A	B	B	A	A	A	B	B	A	A	A	A	B	B	B	B	B	A	A	A	A	B	A	B	B
Kukri_c17467_2711	2A	6.2576	B	B	B	B	B	B	B	B	B	A	A	B	B	A	A	A	B	A	B	B	A	B	A	B	B	A	A	A	B	B	A	A	A	A	B	B	B	B	B	A	A	A	A	B	A	B	B
wsnp_Ex_c997_1906900	2A	6.2576	B	B	B	B	B	B	B	B	B	A	A	B	B	A	A	A	B	A	B	B	A	B	A	B	B	A	A	A	B	B	A	A	A	A	B	B	B	B	B	A	A	A	A	B	A	B	B
wsnp_Ku_c33374_42877546	2A	6.2576	B	B	B	B	B	B	B	B	B	A	A	B	B	A	A	A	B	A	B	B	A	B	A	B	B	A	A	A	B	B	A	A	A	A	B	B	B	B	B	A	A	A	A	B	A	B	B
Kukri_c33374_1048	2A	6.65131	B	B	B	B	B	B	B	B	B	A	A	B	B	A	A	A	B	A	B	B	A	B	A	B	B	A	A	A	B	B	A	A	A	A	B	B	B	B	B	A	A	A	A	B	A	B	B
BS00022393_51	2A	7.84201	B	B	B	A	B	B	B	B	B	A	A	B	B	A	A	A	B	A	B	B	A	B	A	B	B	A	A	A	B	B	A	A	A	A	B	B	B	B	B	A	A	B	A	B	A	B	-
Ex_c12425_506	2A	7.84201	B	B	B	A	B	B	B	B	B	A	A	B	B	A	A	A	B	A	B	B	A	B	A	B	B	A	A	A	B	B	A	A	A	A	B	B	B	B	B	A	A	B	A	B	A	B	B
RAC875_c63018_348	2A	7.84201	B	B	B	A	B	B	B	B	B	A	A	B	B	A	A	A	B	A	B	B	A	B	A	B	B	A	A	A	B	B	A	A	A	A	B	B	B	B	B	A	A	B	A	B	A	B	B
RAC875_c63018_441	2A	7.84201	B	B	B	A	B	B	B	B	B	A	A	B	B	A	A	A	B	A	B	B	A	B	A	B	B	A	A	A	B	B	A	A	A	A	B	B	B	B	B	A	A	B	A	B	A	B	B
tplb0032i02_1388	2A	7.84201	B	B	B	A	B	B	B	B	B	A	A	B	B	A	A	A	B	A	B	B	A	B	A	B	B	A	A	A	B	B	A	A	A	A	B	B	B	B	B	A	A	B	A	B	A	B	B
wsnp_Ex_c342_670243	2A	7.84201	B	B	B	A	B	B	B	B	B	A	A	B	B	A	A	A	B	A	B	B	A	B	A	B	B	A	A	A	B	B	A	A	A	A	B	B	B	B	B	A	A	B	A	B	A	B	B
wsnp_Ex_c342_670415	2A	7.84201	B	B	B	A	B	B	B	B	B	A	A	B	B	A	A	A	B	A	B	B	A	B	A	B	B	A	A	A	B	B	A	A	A	A	B	B	B	B	B	A	A	B	A	B	A	B	B
Excalibur_rep_c106338_424	2A	16.627	B	A	B	A	B	B	B	B	B	A	A	B	B	A	A	B	B	A	A	B	A	B	B	B	B	A	A	A	B	B	A	A	A	A	B	B	B	B	B	A	A	A	A	B	A	B	B
Kukri_c46040_620	2A	25.8574	B	A	A	A	B	B	B	B	B	A	A	B	B	A	A	B	B	A	A	B	A	B	B	B	B	A	A	A	B	B	A	A	A	A	B	A	B	A	B	A	A	A	A	B	-	B	B
wsnp_Ex_c770_1514612	2A	25.8574	B	A	A	A	B	B	B	B	B	A	A	B	B	-	A	B	B	A	A	B	A	B	B	B	B	A	A	A	B	B	A	A	A	A	B	A	B	A	B	A	A	A	A	B	-	B	B
Kukri_c14598_614	2A	34.3033	B	A	A	A	B	B	B	B	B	A	A	B	B	A	A	B	B	B	A	B	B	B	B	A	A	A	A	A	B	B	A	A	A	A	B	A	B	A	B	A	A	B	A	B	B	B	B
BS00021706_51	2A	34.6955	B	A	A	A	B	B	B	B	B	A	A	B	B	A	A	B	B	B	A	B	B	B	B	A	A	A	A	A	B	B	A	A	A	A	B	A	B	A	B	A	A	B	A	B	B	B	B
BS00111069_51	2A	34.6955	B	A	A	A	B	B	B	B	B	A	A	B	B	-	A	B	B	B	A	B	B	B	B	A	A	A	A	A	B	B	A	A	A	A	B	A	B	A	B	A	A	B	A	B	B	B	B
BobWhite_c58481_104	2A	44.6281	B	A	A	A	B	A	B	A	B	A	B	B	B	A	A	B	B	B	A	B	B	B	B	A	A	B	A	A	B	B	A	A	A	A	B	A	B	A	B	A	A	A	A	B	A	B	B
CAP11_rep_c9060_520	2A	44.6281	B	A	A	A	B	A	B	A	B	A	B	B	B	A	A	B	B	B	A	B	B	B	B	A	A	B	A	A	B	B	A	A	A	A	B	A	B	A	B	A	A	A	A	B	A	B	B
CAP8_rep_c8022_270	2A	44.6281	B	A	A	A	B	A	B	A	B	A	B	B	B	-	A	B	B	B	A	B	B	B	B	A	A	B	A	A	B	B	A	A	A	A	B	A	B	A	B	A	A	A	A	B	A	B	B
D_F5XZDLF01EFGMN_252	2A	44.6281	B	A	A	A	B	A	B	A	B	A	B	B	B	A	A	B	B	B	A	B	B	B	B	A	A	B	A	A	B	B	A	A	A	A	B	A	B	A	B	A	A	A	A	B	A	B	B
wsnp_CAP8_c2110_1147974	2A	44.6281	B	A	A	A	B	A	B	A	B	A	B	B	B	A	A	B	B	B	A	B	B	B	B	A	A	B	A	A	B	B	A	A	A	A	B	A	B	A	B	A	A	A	A	B	A	B	B
wsnp_CAP8_rep_c9132_3977980	2A	44.6281	B	A	A	A	B	A	B	A	B	A	B	B	B	A	A	B	B	B	A	B	B	B	B	A	A	B	A	A	B	B	A	A	A	A	B	A	B	A	B	A	A	A	A	B	A	B	B
BobWhite_c2022_245	2A	45.0218	B	-	A	A	B	A	B	A	B	A	B	B	B	A	A	B	B	B	A	B	B	B	B	A	A	B	A	A	B	B	A	A	A	A	B	A	B	A	B	A	A	A	A	B	A	B	B
RAC875_c11652_544	2A	45.0218	B	A	A	A	B	A	B	A	B	A	B	B	B	A	A	B	B	B	A	B	B	B	B	A	A	B	A	A	B	B	A	A	A	A	B	A	B	A	B	A	A	A	A	B	A	B	B
BS00004724_51	2A	46.9913	B	A	A	A	B	A	A	A	B	A	A	B	B	-	A	B	B	B	A	B	B	B	B	A	A	B	A	A	B	B	A	A	A	A	B	A	B	A	B	A	A	A	A	B	A	B	B
BobWhite_c24495_282	2A	48.5791	B	A	A	A	B	A	A	A	B	A	B	B	B	A	A	B	B	B	A	B	B	B	B	A	A	B	A	A	B	B	A	A	A	A	B	A	B	A	B	A	A	B	A	B	B	B	B
BobWhite_c8085_498	2A	48.5791	B	-	A	A	B	A	A	A	B	A	B	B	B	A	A	B	B	B	A	B	B	B	B	A	A	B	A	A	B	B	A	A	A	A	B	A	B	A	B	A	A	B	A	B	B	B	B
BS00009604_51	2A	48.5791	B	A	A	A	B	A	A	A	B	A	B	B	B	A	A	B	B	B	A	B	B	B	B	A	A	B	A	A	B	B	A	A	A	A	B	A	B	A	B	A	A	B	A	B	B	B	B
BS00010087_51	2A	48.5791	B	A	A	A	B	A	A	A	B	A	B	B	B	A	A	B	B	B	A	B	B	B	B	A	A	B	A	A	B	B	A	A	A	A	B	A	B	A	B	A	A	B	A	B	B	B	B
BS00022487_51	2A	48.5791	B	A	A	A	B	A	A	A	B	A	B	B	B	-	A	B	B	B	A	B	B	B	B	A	A	B	A	A	B	B	A	A	A	A	B	A	B	A	B	A	A	B	A	B	B	B	B
CAP7_c3132_150	2A	48.5791	B	A	A	A	B	A	A	A	B	A	B	B	B	A	A	B	B	B	A	B	B	B	B	A	A	B	A	A	B	B	A	A	A	A	B	A	B	A	B	A	A	B	A	B	B	B	B
IACX8391	2A	48.5791	B	A	A	A	B	A	A	A	B	A	B	B	B	A	A	B	B	B	A	B	B	B	B	A	A	B	A	A	B	B	A	A	A	A	B	A	B	A	B	A	A	B	A	B	B	B	B
Kukri_c27040_309	2A	48.5791	B	A	A	A	B	A	A	A	B	A	B	B	B	A	A	B	B	B	A	B	B	B	B	A	A	B	A	A	B	B	A	A	A	A	B	A	B	A	B	A	A	B	A	B	B	B	B
Kukri_c33779_1069	2A	48.5791	B	A	A	A	B	A	A	A	B	A	B	B	B	A	A	B	B	B	A	B	B	B	B	A	A	B	A	A	B	B	A	A	A	A	B	A	B	A	B	A	A	B	A	B	B	B	B
Kukri_c33779_1099	2A	48.5791	B	A	A	A	B	A	A	A	B	A	B	B	B	A	A	B	B	B	A	B	B	B	B	A	A	B	A	A	B	B	A	A	A	A	B	A	B	A	B	A	A	B	A	B	B	B	B
Kukri_c84087_154	2A	48.5791	B	A	A	A	B	A	A	A	B	A	B	B	B	A	A	B	B	B	A	B	B	B	B	A	A	B	A	A	B	B	A	A	A	A	B	A	B	A	B	A	A	B	A	B	B	B	B
RAC875_c20273_823	2A	48.5791	B	A	A	A	B	A	A	A	B	A	B	B	B	A	A	B	B	B	A	B	B	B	B	A	A	B	A	A	B	B	A	A	A	A	B	A	B	A	B	A	A	B	A	B	B	B	B
RAC875_c20273_984	2A	48.5791	B	A	A	A	B	A	A	A	B	A	B	B	B	A	A	B	B	B	A	B	B	B	B	A	A	B	A	A	B	B	A	A	A	A	B	A	B	A	B	A	A	B	A	B	B	B	B
wsnp_Ex_c61879_61748626	2A	48.5791	B	A	A	B	B	A	A	A	B	A	B	B	B	A	A	B	B	B	A	B	B	B	B	A	A	B	A	A	B	B	A	A	A	A	B	A	B	A	B	A	A	B	A	B	B	B	B
Ku_c307_1994	2A	54.2485	B	A	A	A	B	A	A	A	B	A	A	B	B	-	A	B	B	B	A	A	B	B	B	A	A	B	A	A	B	B	A	A	A	A	B	A	B	A	B	A	A	B	B	B	B	B	B
Tdurum_contig26621_200	2A	54.2485	B	A	A	A	B	A	A	A	B	A	A	B	B	A	A	B	B	B	A	A	B	B	B	A	A	B	A	A	B	B	A	A	A	A	B	A	B	A	B	A	A	B	B	B	B	B	B
Tdurum_contig26621_264	2A	54.2485	B	A	A	A	B	A	A	A	B	A	A	B	B	A	A	B	B	B	A	A	B	B	B	A	A	B	A	A	B	B	A	A	A	A	B	A	B	A	B	A	A	B	B	B	B	B	B
Tdurum_contig43879_592	2A	54.2485	B	A	A	A	B	A	A	A	B	A	A	B	B	A	A	B	B	B	A	A	B	B	B	A	A	B	A	A	B	B	A	A	A	A	B	A	B	A	B	A	A	B	B	B	B	B	B
Ku_c269_2643	2A	55.8426	B	A	A	A	B	A	A	A	B	A	A	B	B	-	A	B	B	B	A	A	B	B	B	A	A	B	A	A	B	B	A	A	A	A	B	A	B	A	B	A	A	A	A	B	A	B	B
Kukri_c46426_338	2A	55.8426	B	A	A	A	B	A	A	A	B	A	A	B	B	-	A	B	B	B	A	A	B	B	B	A	A	B	A	A	B	B	A	A	A	A	B	A	B	A	B	A	A	A	A	B	A	B	B
Ra_c2798_261	2A	55.8426	B	A	A	A	B	A	A	A	B	A	A	B	B	A	A	B	B	B	A	A	B	B	B	A	A	B	A	A	B	B	A	A	A	A	B	A	B	A	B	A	A	A	A	B	A	B	B
RAC875_c14944_555	2A	55.8426	B	A	A	A	B	A	A	A	B	A	A	B	B	A	A	B	B	B	A	A	B	B	B	A	A	B	A	A	B	B	A	A	A	A	B	A	B	A	B	A	A	A	A	B	A	B	B
RAC875_c1643_1548	2A	55.8426	B	A	A	A	B	A	A	A	B	A	A	B	B	A	A	B	B	B	A	A	B	B	B	A	A	B	A	A	B	B	A	A	A	A	B	A	B	A	B	A	A	A	A	B	A	B	B
Tdurum_contig11803_475	2A	55.8426	B	A	A	A	B	A	A	A	B	A	A	B	B	A	A	B	B	B	A	A	B	B	B	A	A	B	A	A	B	B	A	A	A	A	B	A	B	A	B	A	A	A	A	B	A	B	B
Tdurum_contig11803_515	2A	55.8426	B	A	A	A	B	A	A	A	B	A	A	B	B	A	A	B	B	B	A	A	B	B	B	A	A	B	A	A	B	B	A	A	A	A	B	A	B	A	B	A	A	A	A	B	A	B	B
Tdurum_contig11803_850	2A	55.8426	B	A	A	A	B	A	A	A	B	A	A	B	B	A	A	B	B	B	A	A	B	B	B	A	A	B	A	A	B	B	A	A	A	A	B	A	B	A	B	A	A	A	A	B	A	B	B
Tdurum_contig11803_935	2A	55.8426	B	A	-	A	B	A	A	A	B	A	A	B	B	A	A	B	B	B	A	A	B	B	B	A	A	B	A	A	B	B	A	A	A	A	B	A	B	A	B	A	A	A	A	B	A	B	B
Tdurum_contig34009_364	2A	55.8426	B	A	A	A	B	A	A	A	B	A	A	B	B	A	A	B	B	B	A	A	B	B	B	A	A	B	A	A	B	B	A	A	A	A	B	A	B	A	B	A	A	A	A	B	A	B	B
wsnp_Ex_c19556_28530231	2A	55.8426	B	A	A	A	B	A	A	A	B	A	A	B	B	A	A	B	B	B	A	A	B	B	B	A	A	B	A	A	B	B	A	A	A	A	B	A	B	A	B	A	A	A	A	B	A	B	B
wsnp_Ex_c19556_28530243	2A	55.8426	B	A	A	A	B	A	A	A	B	A	A	B	B	-	A	B	B	B	A	A	B	B	B	A	A	B	A	A	B	B	A	A	A	A	B	A	B	A	B	A	A	A	A	B	A	B	B
Tdurum_contig55610_784	2A	62.6029	B	A	A	B	B	A	A	A	B	A	A	B	B	A	A	B	B	B	A	A	B	B	B	B	A	B	A	A	B	B	A	A	A	A	B	A	B	A	B	A	A	A	A	B	A	B	B
BS00075524_51	2A	62.9966	B	A	A	A	B	A	A	A	B	A	A	B	B	-	A	B	B	B	A	A	B	B	B	B	A	B	A	A	B	B	A	A	A	A	B	A	B	A	B	A	A	A	A	B	A	B	B
BS00022013_51	2A	66.9108	B	A	A	A	B	A	A	A	B	A	A	B	B	A	A	B	B	B	A	A	B	B	B	B	A	B	A	A	B	B	A	A	A	A	B	A	B	A	B	A	B	B	B	B	B	B	B
BS00066186_51	2A	66.9108	B	A	A	A	B	A	A	A	B	A	A	B	B	A	A	B	B	B	A	A	B	B	B	B	A	B	A	A	B	B	A	A	A	A	B	A	B	A	B	A	B	A	A	B	A	B	B
Excalibur_c25235_1178	2A	66.9108	B	A	A	A	B	A	A	A	B	A	A	B	B	A	A	B	B	B	A	A	B	B	B	B	A	B	A	A	B	B	A	A	A	A	B	A	B	A	B	A	B	A	A	B	A	B	B
Excalibur_c61806_213	2A	66.9108	B	A	A	A	B	A	A	A	B	A	A	B	B	A	A	B	B	B	A	A	B	B	B	B	A	B	A	A	B	B	A	A	A	A	B	A	B	A	B	A	B	A	A	B	A	B	B
Excalibur_rep_c105284_110	2A	66.9108	B	A	A	A	B	A	A	A	B	A	A	B	B	A	A	B	B	B	A	A	B	B	B	B	A	B	A	A	B	B	A	A	A	A	B	A	B	A	B	A	B	A	A	B	A	B	B
Kukri_rep_c100848_221	2A	66.9108	B	A	A	A	B	A	A	A	B	A	A	B	B	A	A	B	B	B	A	A	B	B	B	B	A	B	A	A	B	B	A	A	A	A	B	-	B	A	B	A	B	A	A	B	A	B	B
wsnp_Ex_c866_1684236	2A	66.9108	B	A	A	A	B	A	A	A	B	A	A	B	B	A	A	B	B	B	A	A	B	B	B	B	A	B	A	A	B	B	A	A	A	A	B	A	B	A	B	A	B	A	A	B	A	B	B
wsnp_Ku_c10302_17079851	2A	66.9108	B	A	A	A	B	A	A	A	B	A	A	B	B	A	A	B	B	B	A	A	B	B	B	B	A	B	A	A	B	B	A	A	A	A	B	A	B	A	B	A	B	A	A	B	A	B	B
wsnp_JD_rep_c48914_33168544	2A	69.2655	B	A	A	A	B	A	A	A	B	A	A	B	B	A	A	B	B	B	A	A	B	B	B	B	A	B	A	A	B	B	A	A	A	A	B	A	B	A	B	A	B	A	A	B	A	B	B
BS00001107_51	2A	71.6018	B	A	A	A	B	A	A	A	B	A	A	B	B	A	B	B	A	B	A	A	B	B	B	B	A	B	A	B	B	B	A	A	A	A	B	A	B	A	B	A	B	A	A	B	A	B	B
Ra_c37244_428	2A	73.9658	B	A	A	A	B	A	A	A	B	A	A	B	B	-	B	B	A	B	A	A	B	B	B	B	A	B	A	B	B	B	A	A	A	A	B	A	B	A	B	A	B	A	A	B	A	B	B
BS00083146_51	2A	74.7533	B	A	A	A	B	A	A	A	B	A	A	B	B	A	B	B	A	B	A	A	B	B	B	B	A	B	A	B	B	B	A	A	A	A	B	A	B	A	B	A	B	A	A	B	A	B	B
BS00110218_51	2A	74.7533	B	A	A	A	B	A	A	A	B	A	A	B	B	-	B	B	A	B	A	A	B	B	B	B	A	B	A	B	B	B	A	A	A	A	B	A	B	A	B	A	B	A	A	B	A	B	B
Excalibur_rep_c103108_709	2A	74.7533	B	A	A	A	B	A	A	A	B	A	A	B	B	A	B	B	A	B	A	A	B	B	B	B	A	B	A	B	B	B	A	A	A	A	B	A	B	A	B	A	B	A	A	B	A	B	B
RAC875_c17991_874	2A	74.7533	B	A	A	A	B	A	A	A	B	A	A	B	B	-	B	B	A	B	A	A	B	B	B	B	A	B	A	B	B	B	A	A	A	A	B	A	B	A	B	A	B	A	A	B	A	B	B
Tdurum_contig47258_1039	2A	74.7533	B	A	A	A	B	A	A	A	B	A	A	B	B	-	B	B	A	B	A	A	B	B	B	B	A	B	A	B	B	B	A	A	A	A	B	A	B	A	B	A	B	A	A	B	A	B	B
wsnp_Ex_c22645_31845564	2A	74.7533	B	A	A	A	B	A	A	A	B	A	A	B	B	A	B	B	A	B	A	A	B	B	B	B	A	B	A	B	B	B	A	A	A	A	B	A	B	A	B	A	B	A	A	B	A	B	B
wsnp_Ku_c15567_24224486	2A	74.7533	B	A	A	A	B	A	A	A	B	A	A	B	B	-	B	B	A	B	A	A	B	B	B	B	A	B	A	B	B	B	A	A	A	A	B	A	B	A	B	A	B	A	A	B	A	B	B
wsnp_RFL_Contig3085_3007861	2A	74.7533	B	A	A	A	B	A	A	A	B	A	A	B	B	A	B	B	A	B	A	A	B	B	B	B	A	B	A	B	B	B	A	A	A	A	B	A	B	A	B	A	B	A	A	B	A	B	B
wsnp_Ex_c15822_24204224	2A	75.1614	B	A	A	-	B	A	A	A	B	A	A	B	B	-	B	B	A	B	A	A	B	B	B	B	A	B	A	B	B	B	A	A	A	A	B	A	B	A	B	A	B	A	A	B	A	B	B
wsnp_Ex_c22645_31845530	2A	75.1614	B	A	A	-	B	A	A	A	B	A	A	B	B	A	B	B	A	B	A	A	B	B	B	B	A	B	A	B	B	B	A	A	A	A	B	A	B	A	B	A	B	A	A	B	A	B	B
wsnp_Ku_c15567_24223777	2A	75.1614	B	A	A	A	B	A	A	A	B	A	A	B	B	A	B	B	A	B	A	A	B	B	B	B	A	B	A	B	B	B	A	A	A	A	B	A	B	A	B	A	B	A	A	B	A	B	B
BS00070693_51	2A	75.9745	B	A	A	A	B	A	A	A	B	A	A	B	B	A	B	B	A	B	A	A	B	B	B	B	A	B	B	B	B	B	A	A	A	A	B	A	B	A	B	A	B	A	A	B	A	B	B
BobWhite_c12252_476	2A	88.0623	B	A	A	A	B	A	A	A	B	B	A	B	B	A	B	B	A	B	B	A	B	B	B	B	A	B	B	B	B	B	A	A	A	A	B	A	B	A	B	A	B	A	A	A	A	B	B
BS00043083_51	2A	88.0623	B	A	A	A	B	A	A	A	B	B	A	B	B	-	B	B	A	B	B	A	B	B	B	B	A	B	B	B	B	B	A	A	A	A	B	A	B	A	B	A	B	A	A	A	A	B	B
Ex_c721_2127	2A	88.0623	B	A	A	A	B	A	A	A	B	B	A	B	B	A	B	B	A	B	B	A	B	B	B	B	A	B	B	B	B	B	A	A	A	A	B	A	B	A	B	A	B	A	A	A	A	B	B
Ex_c721_2374	2A	88.0623	B	A	A	A	B	A	A	A	B	B	A	B	B	A	B	B	A	B	B	A	B	B	B	B	A	B	B	B	B	B	A	A	A	A	B	A	B	A	B	A	B	A	A	A	A	B	B
Ex_c721_2643	2A	88.0623	B	A	A	A	B	A	A	A	B	B	A	B	B	-	B	B	A	B	B	A	B	B	B	B	A	B	B	B	B	B	A	A	A	A	B	A	B	A	B	A	B	A	A	A	A	B	B
Excalibur_c50934_159	2A	88.0623	B	A	A	A	B	A	A	A	B	B	A	B	B	-	B	B	A	B	B	A	B	B	B	B	A	B	B	B	B	B	A	A	A	A	B	A	B	A	B	A	B	A	A	A	A	B	B
IAAV2376	2A	88.0623	B	A	A	A	B	A	A	A	B	B	A	B	B	A	B	B	A	B	B	A	B	B	B	B	A	B	B	B	B	B	A	A	A	A	B	A	B	A	B	A	B	A	A	A	A	B	B
IACX6028	2A	88.0623	B	A	A	A	B	A	A	A	B	B	A	B	B	A	B	B	A	B	B	A	B	B	B	B	A	B	B	B	B	B	A	A	A	A	B	A	B	A	B	A	B	A	A	A	A	B	B
Ku_c5229_1035	2A	88.0623	B	A	A	A	B	A	A	A	B	B	A	B	B	A	B	B	A	B	B	A	B	B	B	B	A	B	B	B	B	B	A	A	A	A	B	A	B	A	B	A	B	A	A	A	A	B	B
Kukri_c5375_435	2A	88.0623	B	A	A	A	B	A	A	A	B	B	A	B	B	A	B	B	A	B	B	A	B	B	B	B	A	B	B	B	B	B	A	A	A	A	B	A	B	A	B	A	B	A	A	A	A	B	B
Ra_c2655_504	2A	88.0623	B	A	A	A	B	A	A	A	B	B	A	B	B	A	B	B	A	B	B	A	B	B	B	B	A	B	B	B	B	B	A	A	A	A	B	A	B	A	B	A	B	A	A	A	A	B	B
RFL_Contig5917_2369	2A	88.0623	B	A	A	A	B	A	A	A	B	B	A	B	B	A	B	B	A	B	B	A	B	B	B	B	A	B	B	B	B	B	A	A	A	A	B	A	B	A	B	A	B	A	A	A	A	B	B
wsnp_Ex_c20370_29434410	2A	88.0623	B	A	A	A	B	A	A	A	B	B	A	B	B	A	B	B	A	B	B	A	B	B	B	B	A	B	B	B	B	B	A	A	A	A	B	A	B	A	B	A	B	A	A	A	A	B	B
wsnp_Ex_c36242_44232305	2A	88.0623	B	A	A	A	B	A	A	A	B	B	A	B	B	A	B	B	A	B	B	A	B	B	B	B	A	B	B	B	B	B	A	A	A	A	B	A	B	A	B	A	B	A	A	A	A	B	B
wsnp_Ex_c36242_44232473	2A	88.0623	B	A	A	A	B	A	A	A	B	B	A	B	B	A	B	B	A	B	B	A	B	B	B	B	A	B	B	B	B	B	A	A	A	A	B	A	B	A	B	A	B	A	A	A	A	B	B
wsnp_Ex_c41913_48628389	2A	88.0623	B	A	A	A	B	A	A	A	B	B	A	B	B	-	B	B	A	B	B	A	B	B	B	B	A	B	B	B	B	B	A	A	A	A	B	A	B	A	B	A	B	A	A	A	A	B	B
wsnp_Ex_c4847_8646583	2A	88.0623	B	A	A	A	B	A	A	A	B	B	A	B	B	A	B	B	A	B	B	A	B	B	B	B	A	B	B	B	B	B	A	A	A	A	B	A	B	A	B	A	B	A	A	A	A	B	B
wsnp_Ex_c1767_3341220	2A	88.456	B	A	A	A	B	A	A	A	B	B	A	B	B	-	B	B	A	B	B	A	B	B	B	B	A	B	B	B	B	B	A	A	A	A	B	A	B	A	B	A	B	A	A	A	A	B	B
BobWhite_rep_c62964_873	2A	89.6327	B	A	A	A	B	A	A	A	B	B	A	B	B	-	B	B	A	B	B	A	B	B	B	B	A	B	B	B	B	B	A	A	A	A	B	A	B	A	B	A	B	A	A	A	A	B	B
BS00068550_51	2A	89.6327	B	A	A	A	B	A	A	A	B	B	A	B	B	A	B	B	A	B	B	A	B	B	B	B	A	B	B	B	B	B	A	A	A	A	B	A	B	A	B	A	B	A	A	A	A	B	B
Excalibur_c51133_246	2A	89.6327	B	A	-	A	B	A	A	A	B	B	A	B	B	A	B	B	A	B	B	A	B	B	B	B	A	B	B	B	B	B	A	A	A	A	B	A	B	A	B	A	B	A	A	A	A	B	B
Kukri_c44997_377	2A	89.6327	B	A	A	A	B	A	A	A	B	B	A	B	B	A	B	B	A	B	B	A	B	B	B	B	A	B	B	B	B	B	A	A	A	A	B	A	B	A	B	A	B	A	A	A	A	B	B
Kukri_c45015_145	2A	89.6327	B	A	A	A	B	A	A	A	B	B	A	B	B	A	B	B	A	B	B	A	B	B	B	B	A	B	B	B	B	B	A	A	A	A	B	A	B	A	B	A	B	A	A	A	A	B	B
Kukri_c45015_363	2A	89.6327	B	A	A	A	B	A	A	A	B	B	A	B	B	A	B	B	A	B	B	A	B	B	B	B	A	B	B	B	B	B	A	A	A	A	B	A	B	A	B	A	B	A	A	A	A	B	B
Kukri_rep_c100955_214	2A	89.6327	B	A	A	A	B	A	A	A	B	B	A	B	B	A	B	B	A	B	B	A	B	B	B	B	A	B	B	B	B	B	A	A	A	A	B	A	B	A	B	A	B	A	A	A	A	B	B
Kukri_rep_c101462_172	2A	89.6327	B	A	A	A	B	A	A	A	B	B	A	B	B	A	B	B	A	B	B	A	B	B	B	B	A	B	B	B	B	B	A	A	A	A	B	A	B	A	B	A	B	A	A	A	A	B	B
Kukri_rep_c104967_58	2A	89.6327	B	A	A	A	B	A	A	A	B	B	A	B	B	A	B	B	A	B	B	A	B	B	B	B	A	B	B	B	B	B	A	A	A	A	B	A	B	A	B	A	B	A	A	A	A	B	B
Kukri_rep_c107604_76	2A	89.6327	B	A	A	A	B	A	A	A	B	B	A	B	B	A	B	B	A	B	B	A	B	B	B	B	A	B	B	B	B	B	A	A	A	A	B	A	B	A	B	A	B	A	A	A	A	B	B
wsnp_Ex_c12219_19526749	2A	89.6327	B	A	A	A	B	A	A	A	B	B	A	B	B	A	B	B	A	B	B	A	B	B	B	B	A	B	B	B	B	B	A	A	A	A	B	A	B	A	B	A	B	A	A	A	A	B	B
wsnp_Ex_c1782_3365844	2A	89.6327	B	A	A	A	B	A	A	A	B	B	A	B	B	A	B	B	A	B	B	A	B	B	B	B	A	B	B	B	B	B	A	A	A	A	B	A	B	A	B	A	B	A	A	A	A	B	B
wsnp_Ex_c60588_60977198	2A	89.6327	B	A	A	A	B	A	A	A	B	B	A	B	B	A	B	B	A	B	B	A	B	B	B	B	A	B	B	B	B	B	A	A	A	A	B	A	B	A	B	A	B	A	A	A	A	B	B
wsnp_Ex_rep_c101866_87158671	2A	89.6327	B	A	A	A	B	A	A	A	B	B	A	B	B	A	B	B	A	B	B	A	B	B	B	B	A	B	B	B	B	B	A	A	A	A	B	A	B	A	B	A	B	A	A	A	A	B	B
wsnp_Ex_rep_c69124_68035485	2A	89.6327	B	A	A	A	B	A	A	A	B	B	A	B	B	A	B	B	A	B	B	A	B	B	B	B	A	B	B	B	B	B	A	A	A	A	B	A	B	A	B	A	B	A	A	A	A	B	B
wsnp_Ex_rep_c69124_68035904	2A	89.6327	B	A	A	A	B	A	A	A	B	B	A	B	B	A	B	B	A	B	B	A	B	B	B	B	A	B	B	B	B	B	A	A	A	A	B	A	B	A	B	A	B	A	A	A	A	B	B
wsnp_JD_c6436_7600132	2A	89.6327	B	A	A	A	B	A	A	A	B	B	A	B	B	A	B	B	A	B	B	A	B	B	B	B	A	B	B	B	B	B	A	A	A	A	B	A	B	A	B	A	B	A	A	A	A	B	B
wsnp_JG_c926_520103	2A	89.6327	B	A	A	A	B	A	A	A	B	B	A	B	B	-	B	B	A	B	B	A	B	B	B	B	A	B	B	B	B	B	A	A	A	A	B	A	B	A	B	A	B	A	A	A	A	B	B
wsnp_Ku_c14099_22301373	2A	89.6327	B	A	A	A	B	A	A	A	B	B	A	B	B	A	B	B	A	B	B	A	B	B	B	B	A	B	B	B	B	B	A	A	A	A	B	A	B	A	B	A	B	A	A	A	A	B	B
wsnp_Ku_c6826_11860405	2A	89.6327	B	A	A	A	B	A	A	A	B	B	A	B	B	A	B	B	A	B	B	A	B	B	B	B	A	B	B	B	B	B	A	A	A	A	B	A	B	A	B	A	B	A	A	A	A	B	B
wsnp_Ku_rep_c102140_89178676	2A	89.6327	B	A	A	A	B	A	A	A	B	B	A	B	B	-	B	B	A	B	B	A	B	B	B	B	A	B	B	B	B	B	A	A	A	A	B	A	B	A	B	A	B	A	A	A	A	B	B
wsnp_Ra_c19526_28719561	2A	89.6327	B	A	A	A	B	A	A	A	B	B	A	B	B	A	B	B	A	B	B	A	B	B	B	B	A	B	B	B	B	B	A	A	A	A	B	A	B	A	B	A	B	A	A	A	A	B	B
BobWhite_c23953_312	2A	90.0264	B	A	A	A	B	A	A	A	B	B	A	B	B	A	B	B	A	B	B	A	B	B	B	B	A	B	B	B	B	B	A	A	A	A	B	A	B	A	B	A	B	A	A	A	A	B	B
BobWhite_c5096_156	2A	90.0264	B	A	A	A	B	A	A	A	B	B	A	B	B	A	B	B	A	B	B	A	B	B	B	B	A	B	B	B	B	B	A	A	A	A	B	A	B	A	B	A	B	A	A	A	A	B	B
Excalibur_rep_c107523_281	2A	90.0264	B	A	A	A	B	A	A	A	B	B	A	B	B	A	B	B	A	B	B	A	B	B	B	B	A	B	B	B	B	B	A	A	A	A	B	A	B	A	B	A	B	A	A	A	A	B	B
Kukri_rep_c112814_587	2A	90.0264	B	A	A	A	B	A	A	A	B	B	A	B	B	A	B	B	A	B	B	A	B	B	B	B	A	B	B	B	B	B	A	A	A	A	B	A	B	A	B	A	B	A	A	A	A	B	B
Kukri_rep_c112814_700	2A	90.0264	B	A	A	A	B	A	A	A	B	B	A	B	B	A	B	B	A	B	B	A	B	B	B	B	A	B	B	B	B	B	A	A	A	A	B	A	B	A	B	A	B	A	A	A	A	B	B
RAC875_c12110_924	2A	90.0264	B	A	A	A	B	A	A	A	B	B	A	B	B	A	B	B	A	B	B	A	B	B	B	B	A	B	B	B	B	B	A	A	A	A	B	A	B	A	B	A	B	A	A	A	A	B	B
wsnp_BG263521A_Ta_2_1	2A	90.0264	B	A	A	A	B	A	A	A	B	B	A	B	B	A	B	B	A	B	B	A	B	B	B	B	A	B	B	B	B	B	A	A	A	A	B	A	B	A	B	A	B	A	A	A	A	B	B
wsnp_BG263521A_Ta_2_2	2A	90.0264	B	A	A	A	B	A	A	A	B	B	A	B	B	-	B	B	A	B	B	A	B	B	B	B	A	B	B	B	B	B	A	A	A	A	B	A	B	A	B	A	B	A	A	A	A	B	B
wsnp_Ex_c22862_32074455	2A	90.0264	B	A	A	A	B	A	A	A	B	B	A	B	B	-	B	B	A	B	B	A	B	B	B	B	A	B	B	B	B	B	A	A	A	A	B	A	B	A	B	A	B	A	A	A	A	B	B
Ku_c331_1124	2A	90.4217	B	A	A	A	B	A	A	A	B	B	A	B	B	A	B	B	A	B	B	A	B	B	B	B	A	B	B	B	B	B	A	A	A	A	B	A	B	A	B	A	B	A	A	A	A	B	B
wsnp_Ex_c41168_48053629	2A	90.4217	B	A	A	A	B	A	A	A	B	B	A	B	B	A	B	B	A	B	B	A	B	B	B	B	A	B	B	B	B	B	A	A	A	A	B	A	B	A	B	A	B	A	A	A	A	B	B
wsnp_Ex_rep_c67264_65795361	2A	90.4217	B	A	A	A	B	A	A	A	B	B	A	B	B	A	B	B	A	B	B	A	B	B	B	B	A	B	B	B	B	B	A	A	A	A	B	A	B	A	B	A	B	A	A	A	A	B	B
wsnp_Ex_c17852_26612172	2A	90.8154	B	A	A	A	B	A	A	A	B	B	A	B	B	A	B	B	A	B	B	A	B	B	B	B	A	B	B	B	B	B	A	A	A	A	B	A	B	A	B	A	B	A	A	A	A	B	B
wsnp_Ex_c42815_49298013	2A	90.8154	B	A	A	A	B	A	A	A	B	B	A	B	B	A	B	B	A	B	B	A	B	B	B	B	A	B	B	B	B	B	A	A	A	A	B	A	B	A	B	A	B	A	A	A	A	B	B
BS00067792_51	2A	92.0109	B	-	A	-	B	A	A	A	B	B	A	B	B	-	B	B	A	B	B	A	B	B	B	B	A	B	B	B	B	B	A	A	A	A	B	A	B	A	B	A	B	A	A	-	A	B	B
Excalibur_c11437_75	2A	92.0109	B	A	A	A	B	A	A	A	B	B	A	B	B	-	B	B	A	B	B	A	B	B	B	B	A	B	B	B	B	B	A	A	A	A	B	A	B	A	B	A	B	A	A	A	A	B	B
Excalibur_c4831_1182	2A	92.0109	B	A	A	-	B	A	A	A	B	B	A	B	B	-	B	B	A	B	B	A	B	B	B	B	A	B	B	B	B	B	A	A	A	A	B	A	B	A	B	A	B	A	A	A	A	B	B
JD_c2056_506	2A	92.0109	B	A	A	A	B	A	A	A	B	B	A	B	B	A	B	B	A	B	B	A	B	B	B	B	A	B	B	B	B	B	A	A	A	A	B	A	B	A	B	A	B	A	A	A	A	B	B
RAC875_c18698_550	2A	92.0109	B	A	A	A	B	A	A	A	B	B	A	B	B	A	B	B	A	B	B	A	B	B	B	B	A	B	B	B	B	B	A	A	A	A	B	A	B	A	B	A	B	A	A	A	A	B	B
wsnp_Ex_rep_c103255_88258450	2A	92.0109	B	A	A	A	B	A	A	A	B	B	A	B	B	A	B	B	A	B	B	A	B	B	B	B	A	B	B	B	B	B	A	A	A	A	B	A	B	A	B	A	B	A	A	A	A	B	B
Ku_c59581_1412	2A	92.4093	B	A	A	A	B	A	A	A	B	B	A	B	B	A	B	B	A	B	B	A	B	B	B	B	A	B	B	B	B	B	A	A	A	A	B	A	B	A	B	A	B	A	A	A	A	B	B
Kukri_c15427_119	2A	92.4093	B	A	A	A	B	A	A	A	B	B	A	B	B	-	B	B	A	B	B	A	B	B	B	B	A	B	B	B	B	B	A	A	A	A	B	A	B	A	B	A	B	A	A	A	A	B	B
Kukri_c15489_626	2A	92.4093	B	A	A	A	B	A	A	A	B	B	A	B	B	-	B	B	A	B	B	A	B	B	B	B	A	B	B	B	B	B	A	A	A	A	B	A	B	A	B	A	B	A	A	A	A	B	B
Kukri_c57491_132	2A	92.4093	B	A	A	A	B	A	A	A	B	B	A	B	B	A	B	B	A	B	B	A	B	B	B	B	A	B	B	B	B	B	A	A	A	A	B	A	B	A	B	A	B	A	A	A	A	B	B
Kukri_c57491_156	2A	92.4093	B	A	A	A	B	A	A	A	B	B	A	B	B	A	B	B	A	B	B	A	B	B	B	B	A	B	B	B	B	B	A	A	A	A	B	A	B	A	B	A	B	A	A	A	A	B	B
Ra_c1512_410	2A	92.4093	B	A	A	A	B	A	A	A	B	B	A	B	B	A	B	B	A	B	B	A	B	B	B	B	A	B	B	B	B	B	A	A	A	A	B	A	B	A	B	A	B	A	A	A	A	B	B
Ra_c22880_760	2A	92.4093	B	A	A	A	B	A	A	A	B	B	A	B	B	A	B	B	A	B	B	A	B	B	B	B	A	B	B	B	B	B	A	A	A	A	B	A	B	A	B	A	B	A	A	A	A	B	B
Ra_c26140_158	2A	92.4093	B	A	A	A	B	A	A	A	B	B	A	B	B	A	B	B	A	B	B	A	B	B	B	B	A	B	B	B	B	B	A	A	A	A	B	A	B	A	B	A	B	A	A	A	A	B	B
Ra_c71628_188	2A	92.4093	B	A	A	A	B	A	A	A	B	B	A	B	B	-	B	B	A	B	B	A	B	B	B	B	A	B	B	B	B	B	A	A	A	A	B	A	B	A	B	A	B	A	A	A	A	B	B
RAC875_c41194_218	2A	92.4093	B	A	A	A	B	A	A	A	B	B	A	B	B	A	B	B	A	B	B	A	B	B	B	B	A	B	B	B	B	B	A	A	A	A	B	A	B	A	B	A	B	A	A	A	A	B	B
tplb0034a02_612	2A	92.4093	B	A	A	A	B	A	A	A	B	B	A	B	B	A	B	B	A	B	B	A	B	B	B	B	A	B	B	B	B	B	A	A	A	A	B	A	B	A	B	A	B	A	A	A	A	B	B
wsnp_Ex_c17220_25871264	2A	92.4093	B	A	A	A	B	A	A	A	B	B	A	B	B	A	B	B	A	B	B	A	B	B	B	B	A	B	B	B	B	B	A	A	A	A	B	A	B	A	B	A	B	A	A	A	A	B	B
wsnp_Ex_c30787_39660951	2A	92.4093	B	A	A	A	B	A	A	A	B	B	A	B	B	A	B	B	A	B	B	A	B	B	B	B	A	B	B	B	B	B	A	A	A	A	B	A	B	A	B	A	B	A	A	A	A	B	B
wsnp_Ex_c31900_40635609	2A	92.4093	B	A	A	A	B	A	A	A	B	B	A	B	B	A	B	B	A	B	B	A	B	B	B	B	A	B	B	B	B	B	A	A	A	A	B	A	B	A	B	A	B	A	A	A	A	B	B
wsnp_Ex_rep_c66615_64916114	2A	92.4093	B	A	A	A	B	A	A	A	B	B	A	B	B	A	B	B	A	B	B	A	B	B	B	B	A	B	B	B	B	B	A	A	A	A	B	A	B	A	B	A	B	A	A	A	A	B	B
wsnp_Ex_rep_c66615_64916512	2A	92.4093	B	A	A	A	B	A	A	A	B	B	A	B	B	-	B	B	A	B	B	A	B	B	B	B	A	B	B	B	B	B	A	A	A	A	B	A	B	A	B	A	B	A	A	A	A	B	B
wsnp_Ex_rep_c66809_65185215	2A	92.4093	B	A	A	A	B	A	A	A	B	B	A	B	B	A	B	B	A	B	B	A	B	B	B	B	A	B	B	B	B	B	A	A	A	A	B	A	B	A	B	A	B	A	A	A	A	B	B
wsnp_Ku_rep_c110147_94431847	2A	92.4093	B	A	A	A	B	A	A	A	B	B	A	B	B	-	B	B	A	B	B	A	B	B	B	B	A	B	B	B	B	B	A	A	A	A	B	A	B	A	B	A	B	A	A	A	A	B	B
IAAV444	2A	92.7999	B	A	A	A	B	A	A	A	B	B	A	B	B	-	B	B	A	B	B	A	B	B	B	B	A	B	B	B	B	B	A	A	A	A	B	A	B	A	B	A	B	A	A	A	A	B	B
wsnp_Ex_c25057_34318425	2A	92.7999	B	A	A	A	B	A	A	A	B	B	A	B	B	A	B	B	A	B	B	A	B	B	B	B	A	B	B	B	B	B	A	A	A	A	B	A	B	A	B	A	B	A	A	A	A	B	B
IAAV6409	2A	93.9674	B	A	A	A	B	A	A	A	B	B	A	B	B	A	B	B	A	B	B	A	B	B	B	B	A	B	B	B	B	B	A	A	A	A	B	A	B	A	B	A	B	B	B	A	A	A	B
RAC875_c69068_71	2A	93.9674	B	A	A	A	B	A	A	A	B	B	A	B	B	A	B	B	A	B	B	A	B	B	B	B	A	B	B	B	B	B	A	A	A	A	B	A	B	A	B	A	B	B	B	A	A	A	B
wsnp_Ex_c42720_49228237	2A	93.9674	B	A	A	A	B	A	A	A	B	B	A	B	B	A	B	B	A	B	B	A	B	B	B	B	A	B	B	B	B	B	A	A	A	A	B	A	B	A	B	A	B	B	B	A	A	A	B
wsnp_Ku_c2413_4626451	2A	93.9674	B	A	A	A	B	A	A	A	B	B	A	B	B	A	B	B	A	B	B	A	B	B	B	B	A	B	B	B	B	B	A	A	A	A	B	A	B	A	B	A	B	B	B	A	A	A	B
Kukri_c77188_798	2A	94.7427	B	A	A	A	B	A	A	A	B	B	A	B	B	A	B	B	A	B	B	A	B	B	B	B	A	B	B	B	B	B	A	A	A	A	B	A	B	A	B	A	B	A	A	A	A	A	A
BS00045521_51	2A	95.1349	B	A	A	A	B	A	A	A	B	B	A	B	B	-	B	B	A	B	B	A	B	B	B	B	A	B	B	B	B	B	A	A	A	A	B	A	B	A	B	B	B	A	A	A	A	A	A
BS00022301_51	2A	97.0966	B	A	A	A	B	A	A	A	B	B	A	B	B	A	B	B	A	B	B	A	B	B	B	B	A	B	B	B	B	B	A	A	A	A	B	A	B	A	B	B	B	A	A	A	A	A	A
BS00022903_51	2A	98.2642	B	A	A	A	B	A	A	A	B	B	A	B	B	-	B	B	A	B	B	A	B	B	B	B	A	B	B	B	B	B	A	A	A	A	B	A	B	A	B	B	B	A	A	A	A	A	A
IACX8817	2A	98.2642	B	A	A	A	B	A	A	A	B	B	A	B	B	-	B	B	A	B	B	A	B	B	B	B	A	B	B	B	B	B	A	A	A	A	B	A	B	A	B	B	B	A	A	A	A	A	A
BS00012126_51	2A	98.6626	B	A	A	A	B	A	A	A	B	B	A	B	B	A	B	B	A	B	B	A	B	B	B	B	A	B	B	B	B	B	A	A	A	A	B	A	B	A	B	B	B	A	A	A	A	A	A
BS00041816_51	2A	98.6626	B	A	A	A	B	A	A	A	B	B	A	B	B	A	B	B	A	B	B	A	B	B	B	B	A	B	B	B	B	B	A	A	A	A	B	A	B	A	B	B	B	A	A	A	A	A	A
BS00099128_51	2A	98.6626	B	A	A	A	B	A	A	A	B	B	A	B	B	-	B	B	A	B	B	A	B	B	B	B	A	B	B	B	B	B	A	A	A	A	B	A	B	-	B	B	B	A	A	A	A	A	A
Ra_c34214_1320	2A	98.6626	B	A	A	A	B	A	A	A	B	B	A	B	B	A	B	B	A	B	B	A	B	B	B	B	A	B	B	B	B	B	A	A	A	A	B	A	B	A	B	B	B	A	A	A	A	A	A
CAP12_rep_c7918_56	2A	100.656	B	B	A	A	B	A	A	A	A	B	A	B	B	A	B	B	A	B	B	A	B	B	B	B	A	B	B	B	B	B	A	A	A	A	B	A	B	A	B	B	B	A	A	A	A	A	A
Excalibur_c65691_481	2A	101.434	B	B	A	A	B	A	A	A	A	B	A	B	B	-	B	B	A	B	B	A	B	B	B	B	A	B	B	B	B	B	A	A	A	A	B	A	B	A	B	B	B	B	A	A	A	A	A
Tdurum_contig2945_75	2A	102.601	B	B	A	A	B	A	A	A	A	B	A	B	B	A	B	B	A	B	B	A	B	B	B	B	A	B	B	B	B	B	A	A	A	A	B	A	B	A	B	B	B	B	A	A	A	A	A
Excalibur_c34913_743	2A	102.991	B	B	A	A	B	A	A	A	A	B	A	B	B	A	B	B	A	B	B	A	B	B	B	B	A	B	B	B	B	B	A	A	A	A	B	A	B	A	B	B	B	B	A	A	A	A	A
Kukri_c25868_77	2A	102.991	B	B	A	A	B	A	A	A	A	B	A	B	B	A	B	B	A	B	B	A	B	B	B	B	A	B	B	B	B	B	A	A	A	A	B	A	B	A	B	B	B	B	A	A	A	A	A
Tdurum_contig13653_471	2A	102.991	B	B	A	A	B	A	A	A	A	B	A	B	B	-	B	B	A	B	B	A	B	B	B	B	A	B	B	B	B	B	A	A	A	A	B	A	B	A	B	B	B	B	A	A	A	A	A
BobWhite_c3444_750	2A	103.38	B	B	A	A	B	A	A	A	A	B	A	B	B	A	B	B	A	B	B	A	B	B	B	B	A	B	B	B	B	B	A	A	A	A	B	A	B	A	B	B	B	B	A	A	A	A	A
BobWhite_c6356_87	2A	103.38	B	B	A	A	B	A	A	A	A	B	A	B	B	A	B	B	A	B	B	A	B	B	B	B	A	B	B	B	B	B	A	A	A	A	B	A	B	A	B	B	B	B	A	A	A	A	A
BS00063518_51	2A	103.38	B	B	A	A	B	A	A	A	A	B	A	B	B	A	B	B	A	B	B	A	B	B	B	B	A	B	B	B	B	B	A	A	A	A	B	A	B	A	B	B	B	B	A	A	A	A	A
Excalibur_c34876_407	2A	103.38	B	B	A	A	B	A	A	A	A	B	A	B	B	-	B	B	A	B	B	A	B	B	B	B	A	B	B	B	B	B	A	A	A	A	B	A	B	A	B	B	B	B	A	A	A	A	A
Ku_c3202_1646	2A	103.38	B	B	A	A	B	A	A	A	A	B	A	B	B	A	B	B	A	B	B	A	B	B	B	B	A	B	B	B	B	B	A	A	A	A	B	A	B	A	B	B	B	B	A	A	A	A	A
Ku_c3569_595	2A	103.38	B	B	A	A	B	A	A	A	A	B	A	B	B	A	B	B	A	B	B	A	B	B	B	B	A	B	B	B	B	B	A	A	A	A	B	A	B	A	B	B	B	B	A	A	A	A	A
Kukri_c7816_357	2A	103.38	B	B	A	A	B	A	A	A	A	B	A	B	B	A	B	B	A	B	B	A	B	B	B	B	A	B	B	B	B	B	A	A	A	A	B	A	B	A	B	B	B	B	A	A	A	A	A
Kukri_rep_c108232_428	2A	103.38	B	B	A	A	B	A	A	A	A	B	A	B	B	A	B	B	A	B	B	A	B	B	B	B	A	B	B	B	B	B	A	A	A	A	B	A	B	A	B	B	B	B	A	A	A	A	A
RAC875_c11459_655	2A	103.38	B	B	A	A	B	A	A	A	A	B	A	B	B	A	B	B	A	B	B	A	B	B	B	B	A	B	B	B	B	B	A	A	A	A	B	A	B	A	B	B	B	B	A	A	A	A	A
RAC875_c16339_265	2A	103.38	B	B	A	A	B	A	A	A	A	B	A	B	B	-	B	B	A	B	B	A	B	B	B	B	A	B	B	B	B	B	A	A	A	A	B	A	B	A	B	B	B	B	A	A	A	A	A
RAC875_c9372_94	2A	103.38	B	B	A	A	B	A	A	A	A	B	A	B	B	A	B	B	A	B	B	A	B	B	B	B	A	B	B	B	B	B	A	A	A	A	B	A	B	A	B	B	B	B	A	A	A	A	A
RAC875_rep_c108098_61	2A	103.38	B	B	A	A	B	A	A	A	A	B	A	B	B	A	B	B	A	B	B	A	B	B	B	B	A	B	B	B	B	B	A	A	A	A	B	A	B	A	B	B	B	B	A	A	A	A	A
Tdurum_contig12007_393	2A	103.38	B	B	A	A	B	A	A	A	A	B	A	B	B	-	B	B	A	B	B	A	B	B	B	B	A	B	B	B	B	B	A	A	A	A	B	A	B	A	B	B	B	B	A	A	A	A	A
Tdurum_contig19237_67	2A	103.38	B	B	A	A	B	A	A	A	A	B	A	B	B	A	B	B	A	B	B	A	B	B	B	B	A	B	B	B	B	B	A	A	A	A	B	A	B	A	B	B	B	B	A	A	A	A	A
tplb0031l17_364	2A	103.38	B	B	A	A	B	A	A	A	A	B	A	B	B	A	B	B	A	B	B	A	B	B	B	B	A	B	B	B	B	B	A	A	A	A	B	A	B	A	B	B	B	B	A	A	A	A	A
Kukri_c35671_162	2A	103.769	B	B	A	A	B	A	A	A	A	B	A	B	B	A	B	B	A	B	B	A	B	B	B	B	A	B	B	B	B	B	A	A	A	A	B	A	B	A	B	B	B	B	A	A	A	A	A
RAC875_c14007_67	2A	103.769	B	B	A	A	B	A	A	A	A	B	A	B	B	A	B	B	A	B	B	A	B	B	B	B	A	B	B	B	B	B	A	A	A	A	B	A	B	A	B	B	B	B	A	A	A	A	A
Tdurum_contig27877_274	2A	103.769	B	B	A	A	B	A	A	A	A	B	A	B	B	A	B	B	A	B	B	A	B	B	B	B	A	B	B	B	B	B	A	A	A	A	B	A	B	A	B	B	B	B	A	A	A	A	A
BS00090569_51	2A	104.156	B	B	A	A	B	A	A	A	A	B	A	B	B	A	B	B	A	B	B	A	B	B	B	B	A	B	B	B	B	B	A	A	A	A	B	A	B	A	B	B	B	B	B	A	A	A	A
BS00022241_51	2A	104.932	B	B	A	A	B	A	A	A	A	B	A	B	B	A	B	B	A	B	B	A	B	B	B	B	A	B	B	B	B	B	A	A	A	A	B	A	B	A	B	B	B	B	B	A	A	A	A
Ra_c13247_528	2A	108.846	B	B	A	A	B	A	A	A	A	B	A	B	B	-	B	B	A	B	B	A	B	B	B	B	A	B	B	B	B	B	A	A	A	A	B	A	B	A	B	B	B	A	A	A	A	A	A
RAC875_c13247_1032	2A	108.846	B	B	A	A	B	A	A	A	A	B	A	B	B	A	B	B	A	B	B	A	B	B	B	B	A	B	B	B	B	B	A	A	A	A	B	A	B	A	B	B	B	A	A	A	A	A	A
wsnp_Ex_c5984_10493714	2A	108.846	B	B	A	A	B	A	A	A	A	B	A	B	B	A	B	B	A	B	B	A	B	B	B	B	A	B	B	B	B	B	A	A	A	A	B	A	B	A	B	B	B	A	A	A	A	A	A
BS00022377_51	2A	109.246	B	B	A	A	B	A	A	A	A	B	A	B	B	A	B	B	A	B	B	A	B	B	B	B	A	B	B	B	B	B	A	A	A	A	B	A	B	A	B	B	B	A	A	A	A	A	A
BS00027830_51	2A	109.246	B	B	A	A	B	A	A	A	A	B	A	B	B	A	B	B	A	B	B	A	B	B	B	B	A	B	B	B	B	B	A	A	A	A	B	A	B	A	B	B	B	A	A	A	A	A	A
BS00039406_51	2A	109.246	B	B	A	A	B	A	A	A	A	B	A	B	B	A	B	B	A	B	B	A	B	B	B	B	A	B	B	B	B	B	A	A	A	A	B	A	B	A	B	B	B	A	A	A	A	A	A
BS00070004_51	2A	109.246	B	B	A	A	B	A	A	A	A	B	A	B	B	A	B	B	A	B	B	A	B	B	B	B	A	B	B	B	B	B	A	A	A	A	B	A	B	A	B	B	B	A	A	A	A	A	A
BS00070005_51	2A	109.246	B	B	A	A	B	A	A	A	A	B	A	B	B	A	B	B	A	B	B	A	B	B	B	B	A	B	B	B	B	B	A	A	A	A	B	A	B	A	B	B	B	A	A	A	A	A	A
BS00080654_51	2A	109.246	B	B	A	A	B	A	A	A	A	B	A	B	B	A	B	B	A	B	B	A	B	B	B	B	A	B	B	B	B	B	A	A	A	A	B	A	B	A	B	B	B	A	A	A	A	A	A
BS00081194_51	2A	109.246	B	B	A	A	B	A	A	A	-	B	A	B	B	-	B	B	A	B	B	A	B	B	B	B	A	B	B	B	B	B	A	A	A	A	B	A	B	A	B	B	B	A	A	A	A	A	A
BS00081195_51	2A	109.246	B	B	A	A	B	A	A	A	A	B	A	B	B	A	B	B	A	B	B	A	B	B	B	B	A	B	B	B	B	B	A	A	A	A	B	A	B	A	B	B	B	A	A	A	-	A	A
BS00110586_51	2A	109.246	B	B	A	A	B	A	A	A	A	B	A	B	B	A	B	B	A	B	B	A	B	B	B	B	A	B	B	B	B	B	A	A	A	A	B	A	B	A	B	B	B	A	A	A	A	A	A
Excalibur_c11798_2274	2A	109.246	B	B	A	A	B	A	A	A	A	B	A	B	B	A	B	B	A	B	B	A	B	B	B	B	A	B	B	B	B	B	A	A	A	A	B	A	B	A	B	B	B	A	A	A	A	A	A
Excalibur_c11798_363	2A	109.246	B	B	A	A	B	A	A	A	A	B	A	B	B	A	B	B	A	B	B	A	B	B	B	B	A	B	B	B	B	B	A	A	A	A	B	A	B	A	B	B	B	A	A	A	A	A	A
Excalibur_c34964_326	2A	109.246	B	B	A	A	B	A	A	A	A	B	A	B	B	A	B	B	A	B	B	A	B	B	B	B	A	B	B	B	B	B	A	A	A	A	B	A	B	A	B	B	B	A	A	A	A	A	A
Excalibur_rep_c113550_102	2A	109.246	B	B	A	A	B	A	A	A	A	B	A	B	B	A	B	B	A	B	B	A	B	B	B	B	A	B	B	B	B	B	A	A	A	A	B	A	B	A	B	B	B	A	A	A	A	A	A
Excalibur_rep_c69014_112	2A	109.246	B	B	A	A	B	A	A	A	A	B	A	B	B	-	B	B	A	B	B	A	B	B	B	B	A	B	B	B	B	B	A	A	A	A	B	A	B	A	B	B	B	A	A	A	A	A	A
Excalibur_rep_c69799_1999	2A	109.246	B	B	A	A	B	A	A	A	A	B	A	B	B	A	B	B	A	B	B	A	B	B	B	B	A	B	B	B	B	B	A	A	A	A	B	A	B	A	B	B	B	A	A	A	A	A	A
IAAV6972	2A	109.246	B	-	A	A	B	A	A	A	A	B	A	B	B	A	B	B	A	B	B	A	B	B	B	B	A	B	B	B	B	B	A	A	A	A	B	A	B	A	B	B	B	A	A	A	A	A	A
IACX6337	2A	109.246	B	B	A	A	B	A	A	A	A	B	A	B	B	A	B	B	A	B	B	A	B	B	B	B	A	B	B	B	B	B	A	A	A	A	B	A	B	A	B	B	B	A	A	A	A	A	A
Kukri_c27100_823	2A	109.246	B	B	A	A	B	A	A	A	A	B	A	B	B	A	B	B	A	B	B	A	B	B	B	B	A	B	B	B	B	B	A	A	A	A	B	A	B	A	B	B	B	A	A	A	A	A	A
Kukri_rep_c69422_54	2A	109.246	B	B	A	A	B	A	A	A	A	B	A	B	B	A	B	B	A	B	B	A	B	B	B	B	A	B	B	B	B	B	A	A	A	A	B	A	B	A	B	B	B	A	A	A	A	A	A
RAC875_c35521_185	2A	109.246	B	B	A	A	B	A	A	A	A	B	A	B	B	A	B	B	A	B	B	A	B	B	B	B	A	B	B	B	B	B	A	A	A	A	B	A	B	A	B	B	B	A	A	A	A	A	A
RAC875_rep_c113120_326	2A	109.246	B	B	A	A	B	A	A	A	A	B	A	B	B	A	B	B	A	B	B	A	B	B	B	B	A	B	B	B	B	B	A	A	A	A	B	A	B	A	B	B	B	A	A	A	A	A	A
RAC875_rep_c69987_930	2A	109.246	B	B	A	A	B	A	A	A	A	B	A	B	B	A	B	B	A	B	B	A	B	B	B	B	A	B	B	B	B	B	A	A	A	A	B	A	B	A	B	B	B	A	A	A	A	A	A
RFL_Contig3780_644	2A	109.246	B	B	A	A	B	A	A	A	A	B	A	B	B	-	B	B	A	B	B	A	B	B	B	B	A	B	B	B	B	B	A	A	A	A	B	A	B	A	B	B	B	A	A	A	A	A	A
wsnp_Ex_c28942_38018762	2A	109.246	B	B	A	A	B	A	A	A	A	B	A	B	B	A	B	B	A	B	B	A	B	B	B	B	A	B	B	B	B	B	A	A	A	A	B	A	B	A	B	B	B	A	A	A	A	A	A
wsnp_Ex_c40280_47375312	2A	109.246	B	B	A	A	B	A	A	A	A	B	A	B	B	A	B	B	A	B	B	A	B	B	B	B	A	B	B	B	B	B	A	A	A	A	B	A	B	A	B	B	B	A	A	A	A	A	A
wsnp_Ex_rep_c67530_66144244	2A	109.246	B	B	A	A	B	A	A	A	A	B	A	B	B	A	B	B	A	B	B	A	B	B	B	B	A	B	B	B	B	B	A	A	A	A	B	A	B	A	B	B	B	A	A	A	A	A	A
wsnp_Ex_rep_c67751_66428606	2A	109.246	B	B	A	A	B	A	A	A	A	B	A	B	B	A	B	B	A	B	B	A	B	B	B	B	A	B	B	B	B	B	A	A	A	A	B	A	B	A	B	B	B	A	A	A	A	A	A
wsnp_Ex_rep_c69014_67914888	2A	109.246	B	B	A	A	B	A	A	A	A	B	A	B	B	A	B	B	A	B	B	A	B	B	B	B	A	B	B	B	B	B	A	A	A	A	B	A	B	A	B	B	B	A	A	A	A	A	A
wsnp_Ex_rep_c69799_68761171	2A	109.246	B	B	A	A	B	A	A	A	A	B	A	B	B	A	B	B	A	B	B	A	B	B	B	B	A	B	B	B	B	B	A	A	A	A	B	A	B	A	B	B	B	A	A	A	A	A	A
wsnp_Ra_c107797_91270622	2A	109.246	B	B	A	A	B	A	A	A	A	B	A	B	B	A	B	B	A	B	B	A	B	B	B	B	A	B	B	B	B	B	A	A	A	A	B	A	B	A	B	B	B	A	A	A	A	A	A
IAAV2718	2A	114.465	B	B	A	A	A	A	A	A	A	B	A	B	B	-	B	B	A	B	B	A	B	B	B	B	A	B	B	B	B	B	A	A	A	A	B	A	B	A	B	B	B	A	A	A	A	A	B
BobWhite_c15867_215	2A	121.942	B	B	A	A	A	A	A	A	A	B	A	B	B	A	B	A	A	B	A	A	B	B	B	B	A	B	B	B	B	B	A	A	A	A	B	A	B	A	B	B	B	B	B	A	A	A	B
BobWhite_c17403_635	2A	121.942	B	B	A	A	A	A	A	A	A	B	A	B	B	-	B	A	A	B	A	A	B	B	B	B	A	B	B	B	B	B	A	A	A	A	B	A	B	A	B	B	B	A	A	A	A	A	B
BobWhite_c3692_439	2A	121.942	B	B	A	A	A	A	A	A	A	B	A	B	B	A	B	A	A	B	A	A	B	B	B	B	A	B	B	B	B	B	A	A	A	A	B	A	B	A	B	B	B	A	A	A	A	A	B
BS00022758_51	2A	121.942	B	B	A	A	A	A	A	A	A	B	A	B	B	-	B	A	A	B	A	A	B	B	B	B	A	B	B	B	B	B	A	A	A	A	B	A	B	A	B	B	B	A	A	A	A	A	B
BS00023214_51	2A	121.942	B	B	A	A	A	A	A	A	A	B	-	B	B	-	B	A	A	B	A	A	B	B	B	B	A	B	B	B	B	B	A	A	A	A	B	A	B	A	B	B	B	A	A	A	A	A	B
BS00039422_51	2A	121.942	B	B	A	A	A	A	A	A	A	B	A	B	B	-	B	A	A	B	A	A	B	B	B	B	A	B	B	B	B	B	A	A	A	A	B	A	B	A	B	B	B	A	A	A	A	A	B
BS00083497_51	2A	121.942	B	B	A	A	A	A	A	A	A	B	A	B	B	A	B	A	A	B	A	A	B	B	B	B	A	B	B	B	B	B	A	A	A	A	B	A	B	A	B	B	B	A	A	A	A	A	B
BS00098423_51	2A	121.942	B	B	A	A	A	A	A	A	A	B	A	B	B	-	B	A	A	B	A	A	B	B	B	B	A	B	B	B	B	B	A	A	A	A	B	A	B	A	B	B	B	A	A	A	A	A	B
CAP12_rep_c6956_169	2A	121.942	B	B	A	A	A	A	A	A	A	B	A	B	B	A	B	A	A	B	A	A	B	B	B	B	A	B	B	B	B	B	A	A	A	A	B	A	B	A	B	B	B	B	B	A	A	A	B
Excalibur_c1604_2710	2A	121.942	B	B	A	A	A	A	A	A	A	B	A	B	B	-	B	A	A	B	A	A	B	B	B	B	A	B	B	B	B	B	A	A	A	A	B	A	B	A	B	B	B	B	B	A	A	A	B
Excalibur_c6660_746	2A	121.942	B	B	A	A	A	A	A	A	A	B	A	B	B	A	B	A	A	B	A	A	B	B	B	B	A	B	B	B	B	B	A	A	A	A	B	A	B	A	B	B	B	A	A	A	A	A	B
Kukri_c29170_680	2A	121.942	B	B	A	A	A	A	A	A	A	B	A	B	B	-	B	A	A	B	A	A	B	B	B	B	A	B	B	B	B	B	A	A	A	A	B	A	B	A	B	B	B	A	A	A	A	A	B
Kukri_c7193_3176	2A	121.942	B	B	A	A	A	A	A	A	A	B	A	B	B	A	B	A	A	B	A	A	B	B	B	B	A	B	B	B	B	B	A	A	A	A	B	A	B	A	B	B	B	A	A	A	A	A	B
RAC875_c1781_1137	2A	121.942	B	B	A	A	A	A	A	A	A	B	A	B	B	A	B	A	A	B	A	A	B	B	B	B	A	B	B	B	B	B	A	A	A	A	B	A	B	A	B	B	B	A	A	A	A	A	B
RAC875_c1781_1897	2A	121.942	B	B	A	A	A	A	A	A	A	B	A	B	B	A	B	A	A	B	A	A	B	B	B	B	A	B	B	B	B	B	A	A	A	A	B	A	B	A	B	B	B	A	A	A	A	A	B
RAC875_c21906_247	2A	121.942	B	B	A	A	A	A	A	A	A	B	A	B	B	A	B	A	A	B	A	A	B	B	B	B	A	B	B	B	B	B	A	A	A	A	B	A	B	A	B	B	B	B	B	A	A	A	B
RAC875_c52458_454	2A	121.942	B	B	A	A	A	A	A	A	A	B	A	B	B	A	B	A	A	B	A	A	B	B	B	B	A	B	B	B	B	B	A	A	A	A	B	A	B	A	B	B	B	A	A	A	A	A	B
RAC875_rep_c73777_485	2A	121.942	B	B	A	A	A	A	A	A	A	B	A	B	B	A	B	A	A	B	A	A	B	B	B	B	A	B	B	B	B	B	A	A	A	A	B	A	B	A	B	B	B	A	A	A	A	A	B
RAC875_rep_c73777_683	2A	121.942	B	B	A	A	A	A	A	A	A	B	A	B	B	A	B	A	A	B	A	A	B	B	B	B	A	B	B	B	B	B	A	A	A	A	B	A	B	A	B	B	B	A	A	A	A	A	B
RFL_Contig2729_517	2A	121.942	B	B	A	A	A	A	A	A	A	B	A	B	B	A	B	A	A	B	A	A	B	B	B	B	A	B	B	B	B	B	A	A	A	A	B	A	B	A	B	B	B	A	A	A	A	A	B
wsnp_Ex_c10084_16572374	2A	121.942	B	B	A	A	A	A	A	A	A	B	A	B	B	A	B	A	A	B	A	A	B	B	B	B	A	B	B	B	B	B	A	A	A	A	B	A	B	A	B	B	B	A	A	A	A	A	B
wsnp_Ex_c1604_3060855	2A	121.942	B	B	A	A	A	A	A	A	A	B	A	B	B	A	B	A	A	B	A	A	B	B	B	B	A	B	B	B	B	B	A	A	A	A	B	A	B	A	B	B	B	B	B	A	A	A	B
wsnp_Ex_c7829_13320760	2A	121.942	B	B	A	A	A	A	A	A	A	B	A	B	B	-	B	A	A	B	A	A	B	B	B	B	A	B	B	B	B	B	A	A	A	A	B	A	B	A	B	B	B	A	A	A	A	A	B
wsnp_Ku_c8927_15048149	2A	121.942	B	B	A	A	A	A	A	A	A	B	A	B	B	A	B	A	A	B	A	A	B	B	B	B	A	B	B	B	B	B	A	A	A	A	B	A	B	A	B	B	B	A	A	A	A	A	B
wsnp_RFL_Contig2729_2446041	2A	121.942	B	B	A	A	A	A	A	A	A	B	A	B	B	A	B	A	A	B	A	A	B	B	B	B	A	B	B	B	B	B	A	A	A	A	B	A	B	A	B	B	B	A	A	A	A	A	B
BS00000965_51	2A	122.748	B	B	A	A	A	A	A	A	A	B	A	B	B	A	B	A	A	B	A	A	B	B	B	B	A	B	B	B	B	B	A	A	A	A	B	A	B	A	B	B	B	A	A	A	A	A	B
Tdurum_contig30325_334	2A	122.748	B	B	A	A	A	A	A	A	A	B	A	B	B	A	B	A	A	B	A	A	B	B	B	B	A	B	B	B	B	B	A	A	A	A	B	A	B	A	B	B	B	A	A	A	A	A	B
RAC875_c13861_1248	2A	123.145	B	B	A	A	A	A	A	A	A	B	A	B	B	-	B	A	A	B	A	A	B	B	B	B	A	B	B	B	B	B	A	A	A	A	B	A	B	A	B	B	B	A	A	A	A	A	B
BS00029332_51	2A	123.933	B	B	A	A	A	A	A	A	A	B	A	B	B	-	B	A	A	B	A	A	B	B	B	B	A	B	B	B	B	B	A	A	A	A	B	A	B	A	B	B	B	A	A	A	A	A	B
Excalibur_c14536_1129	2A	123.933	B	B	A	A	A	A	A	A	A	B	A	B	B	A	B	A	A	B	A	A	B	B	B	B	A	B	B	B	B	B	A	A	A	A	B	A	B	A	B	B	B	A	A	A	A	A	B
Ku_c307_653	2A	123.933	B	B	A	A	A	A	A	A	A	B	A	B	B	A	B	A	A	B	A	A	B	B	B	B	A	B	B	B	B	B	A	A	A	A	B	A	B	A	B	B	B	A	-	A	A	A	B
BS00107804_51	2A	124.326	B	B	A	A	A	A	A	A	A	B	A	B	B	-	B	A	A	B	A	A	B	B	B	B	A	B	B	B	B	A	A	A	A	A	B	A	B	A	B	B	B	A	A	A	A	A	B
wsnp_Ex_rep_c67848_66550913	2A	124.326	B	B	A	A	A	A	A	A	A	B	A	B	B	A	B	A	A	B	A	A	B	B	B	B	A	B	B	B	B	A	A	A	A	A	B	A	B	A	B	B	B	A	A	A	A	A	B
wsnp_Ku_c54793_58953037	2A	124.326	B	B	A	A	A	A	A	A	A	B	A	B	B	A	B	A	A	B	A	A	B	B	B	B	A	B	B	B	B	A	A	A	A	A	B	A	B	A	B	B	B	A	A	A	A	A	B
Kukri_c74165_204	2A	128.225	B	B	A	A	A	A	A	A	A	B	A	B	B	A	B	A	A	B	A	A	B	B	B	B	A	B	B	B	B	A	A	A	A	A	B	A	B	A	B	B	B	A	A	A	A	A	B
RAC875_c42648_115	2A	128.225	B	B	A	A	A	A	A	A	A	B	A	B	B	-	B	A	A	B	A	A	B	B	B	B	A	B	B	B	B	A	A	A	A	A	B	A	B	A	B	B	B	A	A	A	A	A	B
Jagger_c9554_114	2A	128.619	B	-	A	A	A	A	A	A	A	B	A	B	B	A	B	A	A	B	A	A	B	B	B	B	A	B	B	B	B	A	A	A	A	A	B	A	B	A	B	B	B	A	A	A	A	A	B
Kukri_c3888_1478	2A	128.619	B	B	A	A	A	A	A	A	A	B	A	B	B	-	B	A	A	B	A	A	B	B	B	B	A	B	B	B	B	A	A	A	A	A	B	A	B	A	B	B	B	A	A	A	A	A	B
wsnp_Ex_c16627_25162391	2A	128.619	B	B	A	A	A	A	A	A	A	B	A	B	B	A	B	A	A	B	A	A	B	B	B	B	A	B	B	B	B	A	A	A	A	A	B	A	B	A	B	B	B	A	A	A	A	A	B
wsnp_Ex_c59095_60108185	2A	128.619	B	B	A	A	A	A	A	A	A	B	A	B	B	A	B	A	A	B	A	A	B	B	B	B	A	B	B	B	B	A	A	A	A	A	B	A	B	A	B	B	B	A	A	A	A	A	B
wsnp_Ra_c32271_41304469	2A	128.619	B	B	A	A	A	A	A	A	A	B	A	B	B	-	B	A	A	B	A	A	B	B	B	B	A	B	B	B	B	A	A	A	A	A	B	A	B	A	B	B	B	A	A	A	A	A	B
Kukri_c47259_416	2A	129.014	B	B	A	A	A	A	A	A	A	B	A	B	B	-	B	A	A	B	A	A	B	B	B	B	A	B	B	B	B	A	A	A	A	A	B	A	B	A	B	B	B	A	A	A	A	A	B
BS00094574_51	2A	129.403	B	B	A	A	A	A	A	A	A	B	A	B	B	A	B	A	A	B	A	A	B	B	B	B	A	B	B	B	B	A	A	A	A	A	B	A	B	A	B	B	B	A	A	A	A	A	B
BS00037160_51	2A	130.966	B	B	A	A	A	A	A	A	A	B	A	B	B	A	B	A	A	B	A	A	B	B	B	B	A	B	B	B	B	A	A	A	A	A	B	A	B	A	B	B	B	B	B	-	B	A	B
BS00093201_51	2A	130.966	B	B	A	A	A	A	A	A	A	B	A	B	B	A	B	A	A	B	A	A	B	B	B	B	A	B	B	B	B	A	A	A	A	A	B	A	B	A	B	B	B	B	B	A	B	A	B
wsnp_Ra_c3378_6318431	2A	133.312	B	B	A	A	A	A	A	A	A	B	A	B	B	A	B	A	A	B	A	A	B	B	B	B	A	B	B	B	B	A	A	A	A	A	B	A	B	A	B	B	A	B	B	A	B	A	B
RAC875_rep_c107961_348	2A	143.236	B	B	-	B	A	A	A	B	A	B	A	B	B	-	B	A	A	B	A	A	B	B	B	B	A	B	B	B	B	A	A	A	B	A	B	B	B	A	B	B	A	A	A	-	A	A	B
BS00024921_51	2A	147.327	B	B	A	B	A	A	A	B	A	B	A	B	B	-	B	A	A	B	B	A	B	B	B	B	A	B	B	B	B	A	A	A	B	A	B	B	B	A	B	B	A	A	A	A	A	A	B
tplb0046b02_872	2A	154.007	B	B	A	B	A	A	A	B	B	B	A	B	B	A	B	A	B	B	B	A	B	B	B	B	B	B	B	B	B	A	A	A	B	A	B	B	B	A	B	A	A	B	B	A	B	A	B
BS00108865_51	2A	154.396	B	B	A	B	A	A	A	B	B	B	A	B	B	A	B	A	B	B	B	A	B	B	B	B	B	B	B	B	B	A	A	A	B	A	B	B	B	A	B	A	A	B	B	A	B	A	B
Kukri_rep_c69312_353	2A	157.155	B	B	-	B	A	A	A	B	B	B	A	B	B	A	B	A	B	B	B	A	B	B	B	B	B	B	B	B	B	A	A	A	B	A	B	B	B	A	B	A	A	B	B	A	B	A	B
BS00077769_51	2A	164.139	B	B	B	B	A	A	A	B	B	B	A	B	B	-	B	A	B	B	B	A	B	B	B	B	B	B	B	B	B	A	A	A	B	A	A	B	B	A	B	A	A	A	A	A	A	B	B
BS00110128_51	2A	164.139	B	B	B	B	A	A	A	B	B	B	A	B	B	B	B	A	B	B	B	A	B	B	B	B	B	B	B	B	B	A	A	A	B	A	A	B	B	A	B	A	A	A	A	A	A	B	B
Kukri_c31117_93	2A	164.139	B	B	B	B	A	A	A	B	B	B	A	B	B	B	B	A	B	B	B	A	B	B	B	B	B	B	B	B	B	A	A	A	B	A	A	B	B	A	B	A	A	A	A	A	A	B	B
BobWhite_c25764_348	2A	164.54	B	B	B	B	A	B	A	B	B	B	A	B	B	B	B	A	B	B	B	A	B	B	B	B	B	B	B	B	B	A	A	A	B	A	A	B	B	A	B	A	A	A	A	A	A	B	B
BS00016238_51	2A	164.54	B	B	B	B	A	B	A	B	B	B	A	B	B	B	B	A	B	B	B	A	B	B	B	B	B	B	B	B	B	A	A	A	B	A	A	B	B	A	B	A	A	A	A	A	A	B	B
Ex_c5740_1133	2A	164.54	B	B	B	B	A	B	A	B	B	B	A	B	B	B	B	A	B	B	B	A	B	B	B	B	B	B	B	B	B	A	A	A	B	A	A	B	B	A	B	A	A	A	A	A	A	B	B
IAAV2861	2A	164.54	B	B	B	B	A	B	A	B	B	B	A	B	B	B	B	A	B	B	B	A	B	B	B	B	B	B	B	B	B	A	A	A	B	A	A	B	B	A	B	A	A	A	A	A	A	B	B
Kukri_c25978_561	2A	164.54	B	B	B	B	A	B	A	B	B	B	A	B	B	B	B	A	B	B	B	A	B	B	B	B	B	B	B	B	B	A	A	A	B	A	A	B	B	A	B	A	A	A	A	A	A	B	B
Kukri_c6944_1636	2A	164.54	B	B	B	B	A	B	A	B	B	B	A	B	B	B	B	A	B	B	B	A	B	B	B	B	B	B	B	B	B	A	A	A	B	A	A	B	B	A	B	A	A	A	A	A	A	B	B
RAC875_c25848_122	2A	164.54	B	B	B	B	A	B	A	B	B	B	A	B	B	B	B	A	B	B	B	A	B	B	B	B	B	B	B	B	B	A	A	A	B	A	A	B	B	A	B	A	A	A	A	A	A	B	B
RAC875_c33037_578	2A	164.54	B	B	B	B	A	B	A	B	B	B	A	B	B	B	B	A	B	B	B	A	B	B	B	B	B	B	B	B	B	A	A	A	B	A	A	B	B	A	B	A	A	A	A	A	A	B	B
wsnp_Ex_c5740_10081171	2A	164.54	B	B	B	B	A	B	A	B	B	B	A	B	B	B	B	A	B	B	B	A	B	B	B	B	B	B	B	B	B	A	A	A	B	A	A	B	B	A	B	A	A	A	A	A	A	B	B
wsnp_Ex_rep_c70299_69243401	2A	164.54	B	B	B	B	A	B	A	B	B	B	A	B	B	B	B	A	B	B	B	A	B	B	B	B	B	B	B	B	B	A	A	A	B	A	A	B	B	A	B	A	A	A	A	A	A	B	B
wsnp_Ex_rep_c70299_69243835	2A	164.54	B	B	B	B	A	B	A	B	B	B	A	B	B	B	B	A	B	B	B	A	B	B	B	B	B	B	B	B	B	A	A	A	B	A	A	B	B	A	B	A	A	A	A	A	A	B	B
BS00003663_51	2A	164.928	B	B	B	B	A	B	A	B	B	B	A	B	B	B	B	A	B	B	B	A	B	B	B	B	B	B	B	B	B	A	A	A	B	A	A	B	B	A	B	A	A	A	A	A	A	B	B
IACX5800	2A	164.928	B	B	B	B	A	B	A	B	B	B	A	B	B	B	B	A	B	B	B	A	B	B	B	B	B	B	B	B	B	A	A	A	B	A	A	B	B	A	B	A	A	A	A	A	A	B	B
BobWhite_c17783_174	2A	166.091	B	B	B	B	A	B	A	B	B	B	A	B	B	B	B	A	B	B	B	A	B	B	B	B	B	B	B	B	B	A	A	A	B	A	A	B	B	A	B	A	A	A	A	A	A	B	B
BS00022409_51	2A	166.091	B	B	B	B	A	B	A	B	B	B	A	B	B	B	B	A	B	B	B	A	B	B	B	B	B	B	B	B	B	A	A	A	B	A	A	B	B	A	B	A	A	A	A	A	A	B	B
BS00030165_51	2A	166.091	B	B	B	B	A	B	A	B	B	B	A	B	B	B	B	A	B	B	B	A	B	B	B	B	B	B	B	B	B	A	A	A	B	A	A	B	B	A	B	A	A	A	A	A	A	B	B
Excalibur_c8009_325	2A	166.091	B	B	B	B	A	B	A	B	B	B	A	B	B	B	B	A	B	B	B	A	B	B	B	B	B	B	B	B	B	A	A	A	B	A	A	B	B	A	B	A	A	A	A	A	A	B	B
Kukri_rep_c68300_216	2A	166.091	B	B	B	B	A	B	A	B	B	B	A	B	B	B	B	A	B	B	B	A	B	B	B	B	B	B	B	B	B	A	A	A	B	A	A	B	B	A	B	A	A	A	A	A	A	B	B
Tdurum_contig6086_269	2A	166.091	B	B	B	B	A	B	A	B	B	B	A	B	B	B	B	A	B	B	B	A	B	B	B	B	B	B	B	B	B	A	A	A	B	A	A	B	B	A	B	A	A	A	A	A	A	B	B
Tdurum_contig86183_221	2A	166.091	B	B	B	B	A	B	A	B	B	B	A	B	B	B	B	A	B	B	B	A	B	B	B	B	B	B	B	B	B	A	A	A	B	A	A	B	B	A	B	A	A	A	A	A	A	B	B
Excalibur_c99029_69	2A	167.654	B	B	B	B	A	B	A	B	B	B	A	B	B	B	B	A	B	B	B	A	B	B	B	B	B	B	B	B	B	A	A	A	B	A	A	B	B	A	B	A	A	B	B	A	B	B	B
Kukri_c2687_1407	2A	167.654	B	B	B	B	A	B	A	B	B	B	A	B	B	B	B	A	B	B	B	A	B	B	B	B	B	B	B	B	B	A	A	A	B	A	A	B	B	A	B	A	A	B	B	A	B	B	B
RAC875_c66695_1376	2A	167.654	B	B	B	B	A	B	A	B	B	B	A	B	B	B	B	A	B	B	B	A	B	B	B	B	B	B	B	B	B	A	A	A	B	A	A	B	B	A	B	A	A	B	B	A	B	B	B
wsnp_Ex_c19003_27913936	2A	167.654	B	B	B	B	A	B	A	B	B	B	A	B	B	B	B	A	B	B	B	A	B	B	B	B	B	B	B	B	B	A	A	A	B	A	A	B	B	A	B	A	A	B	B	A	B	B	B
Kukri_c209_477	2A	171.568	B	B	B	B	B	B	A	B	B	B	A	B	B	B	B	A	B	B	B	A	B	B	B	B	B	B	B	B	B	A	A	A	B	A	A	B	B	A	B	A	A	B	B	A	B	B	A
BS00064421_51	2A	173.507	B	B	B	B	B	B	A	B	B	B	A	B	B	B	B	A	B	B	B	A	B	B	B	B	B	B	B	B	B	A	A	A	B	A	A	B	B	A	B	A	A	A	A	A	A	B	A
Tdurum_contig42522_573	2A	173.507	B	B	B	B	B	B	A	B	B	B	A	B	B	B	B	A	B	B	B	A	B	B	B	B	B	B	B	B	B	A	A	A	B	A	A	B	B	A	B	A	A	A	A	A	A	B	A
BobWhite_c47555_106	2A	174.67	B	B	B	B	B	B	A	B	B	B	A	B	B	B	B	A	B	B	B	A	B	B	B	B	B	B	B	B	B	A	A	A	B	A	A	B	B	A	B	A	A	A	A	A	A	B	A
BS00053834_51	2A	174.67	B	B	B	B	B	B	A	B	B	B	A	B	B	B	B	A	B	B	B	A	B	B	B	B	B	B	B	B	B	A	A	A	B	A	A	B	B	A	B	A	A	A	A	A	A	B	A
BS00053835_51	2A	174.67	B	B	B	B	B	B	A	B	B	B	A	B	B	B	B	A	B	B	B	A	B	B	B	B	B	B	B	B	B	A	A	A	B	A	A	B	B	A	B	A	A	A	A	A	A	B	A
BobWhite_c4517_120	2A	176.221	B	B	B	B	B	B	A	B	B	B	A	B	B	B	B	A	A	B	B	A	B	B	B	B	B	B	B	B	B	A	A	A	B	A	B	B	B	A	B	A	A	A	A	A	A	B	A
BobWhite_c17113_240	2A	177.809	B	B	B	B	B	B	A	B	B	B	A	B	B	B	B	A	A	B	B	A	B	B	B	B	B	B	B	B	B	A	A	A	B	A	B	B	B	A	B	A	A	B	B	A	B	B	A
BS00025880_51	2A	177.809	B	B	B	B	B	B	A	B	B	B	A	B	B	B	B	A	A	B	B	A	B	B	B	B	B	B	B	B	B	A	A	A	B	A	B	B	B	A	B	A	A	B	B	A	B	B	A
Kukri_c44579_85	2A	177.809	B	B	B	A	B	B	A	B	B	B	A	B	B	B	B	A	A	B	B	A	B	B	B	B	B	B	B	B	B	A	A	A	B	A	A	B	B	A	B	A	A	B	-	A	B	B	A
BobWhite_c15773_166	2A	178.196	B	B	B	B	B	B	A	B	B	B	A	B	B	B	B	A	A	B	B	A	B	B	B	B	B	B	B	B	B	A	A	A	B	A	B	B	B	A	B	A	A	B	B	A	B	B	A
BS00066409_51	2A	178.196	B	B	B	B	B	B	A	B	B	B	A	B	B	B	B	A	A	B	B	A	B	B	B	B	B	B	B	B	B	A	A	A	B	A	B	B	B	A	B	A	A	B	B	A	B	B	A
CAP7_c4056_108	2A	178.196	B	B	B	B	B	B	A	B	B	B	A	B	B	B	B	A	A	B	B	A	B	B	B	B	B	B	B	B	B	A	A	A	B	A	B	B	B	A	B	A	A	B	B	A	B	B	A
Excalibur_c72359_56	2A	178.196	B	B	B	B	B	B	A	B	B	B	A	B	B	B	B	A	A	B	B	A	B	B	B	B	B	B	B	B	B	A	A	A	B	A	B	B	B	A	B	A	A	B	B	A	B	B	A
BS00003673_51	2A	182.47	B	B	B	B	B	B	A	B	B	B	A	B	B	A	B	A	A	B	B	A	B	B	B	B	B	B	B	B	B	A	A	A	B	A	B	A	B	A	B	A	A	B	B	A	B	B	A
Excalibur_c20439_825	2A	182.47	B	B	B	B	B	B	A	B	B	B	A	B	B	A	B	A	A	B	B	A	B	B	B	B	B	B	B	B	B	A	A	A	B	A	B	A	B	A	B	A	A	B	B	A	B	B	A
Kukri_c27894_369	2A	182.47	B	B	B	B	B	B	A	B	B	B	A	B	B	A	B	A	A	B	B	A	B	B	B	B	B	B	B	B	B	A	A	A	B	A	B	A	B	A	B	A	A	B	B	A	B	B	A
BS00063368_51	2A	183.249	B	B	B	B	B	B	A	B	B	B	A	B	B	-	B	A	A	B	B	A	B	B	B	B	B	B	B	B	B	A	A	A	B	A	B	A	B	A	B	A	A	A	A	A	A	B	A
BS00102709_51	2A	183.249	B	B	B	B	B	B	A	B	B	B	A	B	B	A	B	A	A	B	B	A	B	B	B	B	B	B	B	B	B	A	A	A	B	A	B	A	B	A	B	A	A	B	B	A	A	B	A
BS00108288_51	2A	183.249	B	B	B	B	B	B	A	B	B	B	A	B	B	A	B	A	A	B	B	A	B	B	B	B	B	B	B	B	B	A	A	A	B	A	B	A	B	A	B	A	A	A	A	A	A	B	A
Tdurum_contig94203_610	2A	183.249	B	B	B	B	B	B	A	B	B	B	A	B	B	-	B	A	A	B	B	A	B	B	B	B	B	B	B	B	B	A	A	A	B	A	B	A	B	A	B	A	A	-	-	A	A	B	A
BS00096927_51	2A	185.195	B	B	B	B	B	B	A	B	B	B	A	B	B	A	A	A	A	B	B	A	B	B	B	B	B	B	A	B	B	A	A	A	B	A	B	A	B	A	B	A	A	A	A	A	A	B	A
CAP12_c575_105	2A	185.195	B	B	B	B	B	B	A	B	B	B	A	B	B	-	A	A	A	B	B	A	B	B	B	B	B	B	A	B	B	A	A	A	B	A	B	A	B	A	B	A	A	A	A	A	A	B	A
wsnp_Ex_c2137_4014383	2A	185.195	B	B	B	B	B	B	A	B	B	B	A	B	B	A	A	A	A	B	B	A	B	B	B	B	B	B	A	B	B	A	A	A	B	A	B	A	B	A	B	A	A	A	A	A	A	B	A
wsnp_Ra_c6586_11477949	2A	185.195	B	B	B	B	B	B	A	B	B	B	A	B	B	-	A	A	A	B	B	A	B	B	B	B	B	B	A	B	B	A	A	A	B	A	B	A	B	A	B	A	A	A	A	A	A	B	A
RAC875_c6586_946	2A	185.973	B	B	B	B	B	B	A	B	B	B	A	B	B	A	A	A	A	B	B	A	B	B	B	B	B	B	A	B	B	A	A	A	B	A	B	A	B	A	B	A	A	B	A	A	B	B	A
Tdurum_contig54056_501	2A	185.973	B	B	B	B	B	B	A	B	B	B	A	B	B	A	A	A	A	B	B	A	B	B	B	B	B	B	A	B	B	A	A	A	B	A	B	A	B	A	B	A	A	B	A	A	B	B	A
Tdurum_contig61938_424	2A	185.973	B	B	B	B	B	B	A	B	B	B	A	B	B	A	A	A	A	B	B	A	B	B	B	B	B	B	A	B	B	A	A	A	B	A	B	A	B	A	B	A	A	B	A	A	B	B	A
wsnp_Ex_c2137_4014287	2A	185.973	B	B	B	B	B	B	A	B	B	B	A	B	B	A	A	A	A	B	B	A	B	B	B	B	B	B	A	B	B	A	A	A	B	A	B	A	B	A	B	A	A	B	A	A	B	B	A
Excalibur_c4372_363	2A	190.264	B	B	B	B	B	B	A	B	A	B	A	A	B	A	A	A	A	B	B	A	B	B	B	B	B	B	A	A	B	A	A	A	B	A	B	A	B	A	B	A	A	B	A	A	B	B	A
IAAV6070	2A	190.264	B	B	B	B	B	B	A	B	A	B	A	A	B	A	A	A	A	B	B	A	B	B	B	B	B	B	A	A	B	A	A	A	B	A	B	A	B	A	B	A	A	B	A	A	B	B	A
IAAV3757	2A	190.652	B	B	B	B	B	B	A	B	A	B	A	A	B	A	A	A	A	B	B	A	B	B	B	B	B	B	A	A	B	A	A	A	B	A	B	A	B	A	B	A	A	B	A	A	B	B	A
CAP8_c3129_381	2A	191.815	B	B	B	B	B	B	A	B	A	B	A	A	B	A	A	A	A	B	B	A	B	B	B	B	B	B	A	A	B	A	A	A	B	A	B	A	B	A	B	A	A	B	A	A	B	B	A
JD_c11825_1135	2A	191.815	B	B	B	B	B	B	A	B	A	B	A	A	B	-	A	A	A	B	B	A	B	B	B	B	B	B	A	A	B	A	A	A	B	A	B	A	B	A	B	A	A	B	A	A	B	B	A
Excalibur_c95274_133	2A	192.204	B	B	B	B	B	B	A	B	A	B	A	A	B	-	A	A	A	B	B	A	B	B	B	B	B	B	A	A	B	A	A	A	B	A	B	A	B	A	B	A	A	B	A	A	B	B	A
RAC875_c1789_253	2A	193.761	B	B	B	B	B	B	A	B	A	B	A	A	B	-	A	A	A	B	B	A	B	B	B	B	B	B	A	A	B	A	A	A	B	A	B	A	B	A	B	A	A	A	A	A	A	B	A
BS00011539_51	2A	195.318	B	B	B	B	B	B	A	B	A	B	A	A	B	-	A	A	A	B	B	A	B	B	B	B	B	B	A	A	B	A	A	A	B	A	B	A	B	A	B	A	A	A	A	A	A	B	A
Excalibur_c923_837	2A	195.318	B	B	B	B	B	B	A	B	A	B	A	A	B	A	A	A	A	B	B	A	B	B	B	B	B	B	A	A	B	A	A	A	B	A	B	A	B	A	B	A	A	A	A	A	A	B	A
Ku_c72620_132	2A	195.318	B	B	B	B	B	B	A	B	A	B	A	A	B	A	A	A	A	B	B	A	B	B	B	B	B	B	A	A	B	A	A	A	B	A	B	A	B	A	B	A	A	A	A	A	A	B	A
BobWhite_c7751_424	2A	196.481	B	B	B	B	B	B	A	B	A	B	A	A	B	A	A	A	A	B	B	A	B	B	B	B	B	B	A	A	B	A	A	A	B	A	B	A	B	A	B	A	A	A	A	A	A	B	A
BS00000479_51	2A	196.481	B	B	B	B	B	B	A	B	A	B	A	A	B	A	A	A	A	B	B	A	B	B	B	B	B	B	A	A	B	A	A	A	B	A	B	A	B	A	B	A	A	A	A	A	A	B	A
BS00010477_51	2A	196.481	B	B	B	B	B	B	A	B	A	B	A	A	B	-	A	A	A	B	B	A	B	B	B	B	B	B	A	A	B	A	A	A	B	A	B	A	B	A	B	A	A	A	A	A	A	B	A
BS00011392_51	2A	196.481	B	B	B	B	B	B	A	B	A	B	A	A	B	A	A	A	A	B	B	A	B	B	B	B	B	B	A	A	B	A	A	A	B	A	B	A	B	A	B	A	A	A	A	A	A	B	A
BS00024643_51	2A	196.481	B	B	B	B	B	B	A	B	A	B	A	A	B	A	A	A	A	B	B	A	B	B	B	B	B	B	A	A	B	A	A	A	B	A	B	A	B	A	B	A	A	A	A	A	A	B	A
BS00027799_51	2A	196.481	B	B	B	B	B	B	A	B	-	B	A	A	B	-	A	A	A	B	B	A	B	B	B	B	B	B	A	A	B	A	A	A	B	A	B	A	B	A	B	A	A	A	A	A	A	B	-
BS00049210_51	2A	196.481	B	B	B	B	B	B	A	B	A	B	A	A	B	-	A	A	A	B	B	A	B	B	B	B	B	B	A	A	B	A	A	A	B	A	B	A	B	A	B	A	A	A	A	A	A	B	A
BS00049816_51	2A	196.481	B	B	B	B	B	B	A	B	A	B	A	A	B	B	A	A	A	B	B	A	B	B	B	B	B	B	A	A	B	A	A	A	B	A	B	A	B	A	B	A	A	A	A	A	A	B	A
BS00064813_51	2A	196.481	B	B	B	B	B	B	A	B	A	B	A	A	B	A	A	A	A	B	B	A	B	B	B	B	B	B	A	A	B	A	A	A	B	A	B	A	B	A	B	A	A	A	A	A	A	B	A
BS00065001_51	2A	196.481	B	-	B	B	B	B	A	B	A	B	A	A	B	A	A	A	A	B	B	A	B	B	B	B	B	B	A	A	B	A	A	A	B	A	B	A	B	A	B	A	A	A	A	A	A	B	A
BS00087932_51	2A	196.481	B	B	B	B	B	B	A	B	A	B	A	A	B	A	A	A	A	B	B	A	B	B	B	B	B	B	A	A	B	A	A	A	B	A	B	A	B	A	B	A	A	A	A	A	A	B	A
BS00097473_51	2A	196.481	B	B	B	B	B	B	A	B	A	B	A	A	B	-	A	A	A	B	B	A	B	B	B	B	B	B	A	A	B	A	A	A	B	A	B	A	B	A	B	A	A	A	A	A	A	B	A
CAP12_c1380_238	2A	196.481	B	B	B	B	B	B	A	B	A	B	A	A	B	A	A	A	A	B	B	A	B	B	B	B	B	B	A	A	B	A	A	A	B	A	B	A	B	A	B	A	A	A	A	A	A	B	A
Excalibur_c16329_493	2A	196.481	B	B	B	B	B	B	A	B	A	B	A	A	B	A	A	A	A	B	B	A	B	B	B	B	B	B	A	A	B	A	A	A	B	A	B	A	B	A	B	A	A	A	A	A	A	B	A
Excalibur_c22813_253	2A	196.481	B	B	B	B	B	B	A	B	A	B	A	A	B	A	A	A	A	B	B	A	B	B	B	B	B	B	A	A	B	A	A	A	B	A	B	A	B	A	B	A	A	A	A	A	A	B	A
Excalibur_c62106_387	2A	196.481	B	B	B	B	B	B	A	B	A	B	A	A	B	A	A	A	A	B	B	A	B	B	B	B	B	B	A	A	B	A	A	A	B	A	B	A	B	A	B	A	A	A	A	A	A	B	A
Excalibur_c7971_712	2A	196.481	B	B	B	B	B	B	A	B	A	B	A	A	B	A	A	A	A	B	B	A	B	B	B	B	B	B	A	A	B	A	A	A	B	A	B	A	B	A	B	A	A	A	A	A	A	B	A
Excalibur_c7971_985	2A	196.481	B	B	B	B	B	B	A	B	A	B	A	A	B	A	A	A	A	B	B	A	B	B	B	B	B	B	A	A	B	A	A	A	B	A	B	A	B	A	B	A	A	A	A	A	A	B	A
Excalibur_c91176_326	2A	196.481	B	B	B	B	B	B	A	B	A	B	A	A	B	A	A	A	A	B	B	A	B	B	B	B	B	B	A	A	B	A	A	A	B	A	B	A	B	A	B	A	A	A	A	A	A	B	A
Excalibur_rep_c106377_80	2A	196.481	B	B	B	B	B	B	A	B	A	B	A	A	B	A	A	A	A	B	B	A	B	B	B	B	B	B	A	A	B	A	A	A	B	A	B	A	B	A	B	A	A	A	A	A	A	B	A
Excalibur_rep_c69149_1588	2A	196.481	B	B	B	B	B	B	A	B	A	B	A	A	B	A	A	A	A	B	B	A	B	B	B	B	B	B	A	A	B	A	A	A	B	A	B	A	B	A	B	A	A	A	A	A	A	B	A
IAAV4880	2A	196.481	B	B	B	B	B	B	A	B	A	B	A	A	B	-	A	A	A	B	B	A	B	B	B	B	B	B	A	A	B	A	A	A	B	A	B	A	B	A	B	A	A	A	A	A	A	B	A
IAAV5232	2A	196.481	B	B	B	B	B	B	A	B	A	B	A	A	B	A	A	A	A	B	B	A	B	B	B	B	B	B	A	A	B	A	A	A	B	A	B	A	B	A	B	A	A	A	A	A	A	B	A
IAAV6102	2A	196.481	B	B	B	B	B	B	A	B	A	B	A	A	B	-	A	A	A	B	B	A	B	B	B	B	B	B	A	A	B	A	A	A	B	A	B	A	B	A	B	A	A	A	A	A	A	B	A
IAAV7086	2A	196.481	B	B	B	B	B	B	A	B	A	B	A	A	B	A	A	A	A	B	B	A	B	B	B	B	B	B	A	A	B	A	A	A	B	A	B	A	B	A	B	A	A	A	A	A	A	B	A
IAAV8933	2A	196.481	B	B	B	B	B	B	A	B	A	B	A	A	B	-	A	A	A	B	B	A	B	B	B	B	B	B	A	A	B	A	A	A	B	A	B	A	B	A	B	A	A	A	A	A	A	B	A
Kukri_c21008_657	2A	196.481	B	B	B	B	B	B	A	B	A	B	A	A	B	A	A	A	A	B	B	A	B	B	B	B	B	B	A	A	B	A	A	A	B	A	B	A	B	A	B	A	A	A	A	A	A	B	A
Kukri_c24081_1386	2A	196.481	B	B	B	B	B	B	A	B	A	B	A	A	B	A	A	A	A	B	B	A	B	B	B	B	B	B	A	A	B	A	A	A	B	A	B	A	B	A	B	A	A	A	A	A	A	B	A
[truncated: 7,960 more rows]
[truncated: 194 more columns]
