# Supplementary material for: Quantitative Trait Loci Associated with Phenological Development, Low-Temperature Tolerance, Grain Quality, and Agronomic Characters in Wheat (Triticum aestivum L.)
Source: PLoS One. 2016 Mar 28;11(3):e0152185. doi: 10.1371/journal.pone.0152185 (PMC4809511; doi:10.1371/journal.pone.0152185)
Supplement: S2 Table — (XLSX) [file pone.0152185.s002.xlsx]

## Sheet: Norstar x Manitou
S2 Table: Map and markers data of Norstar by Manitou
Markers	Chromosome	Position(cM)	NMa_001	NMa_002	NMa_003	NMa_004	NMa_005	NMa_006	NMa_007	NMa_008	NMa_009	NMa_010	NMa_011	NMa_012	NMa_013	NMa_014	NMa_015	NMa_016	NMa_017	NMa_018	NMa_019	NMa_021	NMa_022	NMa_023	NMa_024	NMa_025	NMa_026	NMa_027	NMa_029	NMa_030	NMa_031	NMa_032	NMa_033	NMa_034	NMa_038	NMa_039	NMa_041	NMa_042	NMa_043	NMa_044	NMa_046	NMa_055	NMa_056	NMa_058	NMa_059	NMa_060	NMa_061	NMa_063	NMa_064
BS00062759_51	1A	0	A	B	B	A	B	A	A	A	A	A	B	B	B	A	B	A	A	A	B	B	A	A	A	B	A	B	A	A	B	A	A	B	B	B	B	B	B	A	A	A	B	A	A	A	A	B	B
BobWhite_c45316_290	1A	6.28286	A	B	-	A	B	A	A	A	A	A	B	B	B	A	B	A	A	A	B	B	A	A	A	B	A	B	A	A	B	A	A	B	B	B	B	B	B	A	A	A	B	A	A	A	A	B	B
IAAV1930	1A	6.28286	A	B	B	A	B	A	A	A	A	A	B	B	B	A	B	A	A	A	B	B	A	A	A	B	A	B	A	A	B	A	A	B	B	B	B	B	B	A	A	A	B	A	A	A	A	B	B
IAAV2844	1A	6.28286	A	B	B	A	B	A	A	A	A	A	B	B	B	A	B	A	A	A	B	B	A	A	A	B	A	B	A	A	B	A	A	B	B	B	B	B	B	A	A	A	B	A	A	A	A	B	B
Kukri_c17412_1249	1A	6.28286	A	B	B	A	B	A	A	A	A	A	B	B	B	A	B	A	A	A	B	B	A	A	A	B	A	B	A	A	B	A	A	B	B	B	B	B	B	A	A	A	B	A	A	A	A	B	B
RAC875_c62550_470	1A	6.28286	A	B	B	A	B	A	A	A	A	A	B	B	B	A	B	A	A	A	B	B	A	A	A	B	A	B	A	A	B	A	A	B	B	B	B	B	B	A	A	A	B	A	A	A	A	B	B
Tdurum_contig893_53	1A	6.28286	A	B	B	A	B	A	A	A	A	A	B	B	B	A	B	A	A	A	B	B	A	A	A	B	A	B	A	A	B	A	A	B	B	B	B	B	B	A	A	A	B	A	A	A	A	B	B
IAAV6100	1A	7.64374	A	B	B	A	B	A	A	A	A	A	B	B	B	A	B	A	A	A	B	B	A	A	A	B	A	B	A	A	B	A	A	B	B	B	B	B	B	A	A	A	B	A	A	A	A	B	B
Kukri_c44201_497	1A	7.64374	A	B	B	A	B	A	A	A	A	A	B	B	B	A	B	A	A	A	B	B	A	A	A	B	A	B	A	A	B	A	A	B	B	B	B	B	B	A	A	A	B	A	A	A	A	B	B
wsnp_Ex_c15377_23637176	1A	7.64374	A	B	B	A	B	A	A	A	A	A	B	B	B	A	B	A	A	A	B	B	A	A	A	B	A	B	A	A	B	A	A	B	B	B	B	B	B	A	A	A	B	A	A	A	A	B	B
wsnp_Ex_c36911_44767554	1A	7.64374	A	B	B	A	B	A	A	A	A	A	B	B	B	A	B	A	A	A	B	B	A	A	A	B	A	B	A	A	B	A	A	B	B	B	B	B	B	A	A	A	B	A	A	A	A	B	B
wsnp_Ex_rep_c103474_88421290	1A	7.64374	A	B	B	A	B	A	A	A	A	A	B	B	B	A	B	A	A	A	B	B	A	A	A	B	A	B	A	A	B	A	A	B	B	B	B	B	B	A	A	A	B	A	A	A	A	B	B
BS00065170_51	1A	9.01395	A	B	B	A	B	A	A	A	A	A	B	B	B	A	B	A	A	A	B	B	A	A	A	B	A	B	A	A	B	A	A	B	B	B	B	B	B	A	A	A	B	A	A	A	A	B	B
Kukri_c19837_432	1A	9.01395	A	B	B	A	B	A	A	A	A	A	B	B	B	A	B	A	A	A	B	B	A	A	A	B	A	B	A	A	B	A	A	B	B	B	B	B	B	A	A	A	B	A	A	A	A	B	B
Excalibur_c85499_232	1A	10.3842	A	B	B	A	B	A	A	A	A	A	B	B	B	B	B	A	A	A	B	B	A	A	A	B	A	B	A	A	B	A	A	B	B	B	B	B	B	A	A	A	B	A	A	A	A	B	B
wsnp_Ex_rep_c66872_65273203	1A	10.3842	A	B	B	A	B	A	A	A	A	A	B	B	B	B	B	A	A	A	B	B	A	A	A	B	A	B	A	A	B	A	A	B	B	B	B	B	B	A	A	A	B	A	A	A	A	B	B
wsnp_Ex_rep_c66872_65273904	1A	10.3842	A	B	B	A	B	A	A	A	A	A	B	B	B	B	B	A	A	A	B	B	A	A	A	B	A	B	A	A	B	A	A	B	B	B	B	B	B	A	A	A	B	A	A	A	A	B	B
wsnp_Ex_rep_c69932_68893867	1A	10.3842	A	B	B	A	B	A	A	A	A	A	B	B	B	B	B	A	A	A	B	B	A	A	A	B	A	B	A	A	B	A	A	B	B	B	B	B	B	A	A	A	B	A	A	A	A	B	B
wsnp_JD_rep_c65095_41464278	1A	10.3842	A	B	B	A	B	A	A	A	A	A	B	B	B	B	B	A	A	A	B	B	A	A	A	B	A	B	A	A	B	A	A	B	B	B	B	B	B	A	A	A	B	A	A	A	A	B	B
wsnp_Ku_rep_c69362_68705297	1A	10.3842	A	B	B	A	B	A	A	A	A	A	B	B	B	B	B	A	A	A	B	B	A	A	A	B	A	B	A	A	B	A	A	B	B	B	B	B	B	A	A	A	B	A	A	A	A	B	B
BobWhite_c12305_959	1A	11.0691	A	B	B	A	B	A	A	A	A	A	B	B	B	B	B	A	A	A	B	B	A	A	A	B	A	B	A	A	B	A	A	B	B	B	B	B	B	A	A	A	B	A	A	A	A	B	B
BS00107935_51	1A	11.0691	A	B	B	A	B	A	A	A	A	A	B	B	B	B	B	A	A	A	B	B	A	A	A	B	A	B	A	A	B	A	A	B	B	B	B	B	B	A	A	A	B	A	A	A	A	B	B
Excalibur_c27873_84	1A	11.0691	A	B	B	A	B	A	A	A	A	A	B	B	B	B	B	A	A	A	B	B	A	A	A	B	A	B	A	A	B	A	A	B	B	B	B	B	B	A	A	A	B	A	A	A	A	B	B
IACX882	1A	11.0691	A	B	B	A	B	A	A	A	A	A	B	B	B	B	B	A	A	A	B	B	A	A	A	B	A	B	A	A	B	A	A	B	B	B	B	B	B	A	A	A	B	A	A	A	A	B	B
Ku_c20664_262	1A	11.0691	A	B	B	A	B	A	A	A	A	A	B	B	B	B	B	A	A	A	B	B	A	A	A	B	A	B	A	A	B	A	A	B	B	B	B	B	B	A	A	A	B	A	A	A	A	B	B
Kukri_c65610_572	1A	11.0691	A	B	B	A	B	A	A	A	A	A	B	B	B	B	B	A	A	A	B	B	A	A	A	B	A	B	A	A	B	A	A	B	B	B	B	B	B	A	A	A	B	A	A	A	A	B	B
RAC875_c1295_1603	1A	11.0691	A	B	B	A	B	A	A	A	A	A	B	B	B	B	B	A	A	A	B	B	A	A	A	B	A	B	A	A	B	A	A	B	B	B	B	B	B	A	A	A	B	A	A	A	A	B	B
RAC875_c52947_84	1A	11.0691	A	B	B	A	B	A	A	A	A	A	B	B	B	B	B	A	A	A	B	B	A	A	A	B	A	B	A	A	B	A	A	B	B	B	B	B	B	A	A	A	B	A	A	A	A	B	B
Tdurum_contig30426_261	1A	11.0691	A	B	B	A	B	A	A	A	A	A	B	B	B	B	B	A	A	A	B	B	A	A	A	B	A	B	A	A	B	A	A	B	B	B	B	B	B	A	A	A	B	A	A	A	A	B	B
Tdurum_contig84252_155	1A	11.0691	A	B	B	A	B	A	A	A	A	A	B	B	B	B	B	A	A	A	B	B	A	A	A	B	A	B	A	A	B	A	A	B	B	B	B	B	B	A	A	A	B	A	A	A	A	B	B
wsnp_Ex_c11939_19147602	1A	11.0691	A	B	B	A	B	A	A	A	A	A	B	B	B	B	B	A	A	A	B	B	A	A	A	B	A	B	A	A	B	A	A	B	B	B	B	B	B	A	A	A	B	A	A	A	A	B	B
wsnp_Ex_c11939_19147790	1A	11.0691	A	B	B	A	B	A	A	A	A	A	B	B	B	B	B	A	A	A	B	B	A	A	A	B	A	B	A	A	B	A	A	B	B	B	B	B	B	A	A	A	B	A	A	A	A	B	B
wsnp_Ex_c1557_2973321	1A	11.0691	A	B	B	A	B	A	A	A	A	A	B	B	B	B	B	A	A	A	B	B	A	A	A	B	A	B	A	A	B	A	A	B	B	B	B	B	B	A	A	A	B	A	A	A	A	B	B
BS00022824_51	1A	21.4915	B	B	B	A	B	A	A	A	B	A	B	B	B	B	B	A	A	A	B	B	A	A	A	B	A	B	A	A	B	A	A	A	B	B	A	B	B	A	B	A	A	A	A	A	A	B	B
BS00023114_51	1A	21.4915	B	B	B	A	B	A	A	A	B	A	B	B	B	B	B	A	A	A	B	B	A	A	A	B	A	B	A	A	B	A	A	A	B	B	A	B	B	A	B	A	A	A	A	A	A	B	B
BS00106641_51	1A	21.4915	B	B	B	A	B	A	A	A	B	A	B	B	B	B	B	A	A	A	B	B	A	A	A	B	A	B	A	A	B	A	A	A	B	B	A	B	B	A	B	A	A	A	A	A	A	B	B
Excalibur_c17320_833	1A	22.8617	B	B	B	A	B	A	A	A	B	A	B	B	B	B	B	A	A	A	B	B	A	A	A	B	A	B	A	A	B	B	A	A	B	B	A	B	B	A	B	A	A	A	A	A	A	B	B
Excalibur_rep_c101018_254	1A	22.8617	B	B	B	A	B	A	A	A	B	A	B	B	B	B	B	A	A	A	B	B	A	A	A	B	A	B	A	A	B	B	A	A	B	B	A	B	B	A	B	A	A	A	A	A	A	B	B
RAC875_c1599_342	1A	22.8617	B	B	B	A	B	A	A	A	B	A	B	B	B	B	B	A	A	A	B	B	A	A	A	B	A	B	A	A	B	B	A	A	B	B	A	B	B	A	B	A	A	A	A	A	A	B	B
BobWhite_c11692_148	1A	23.5514	B	B	B	A	B	A	A	A	B	A	B	B	B	B	B	A	A	A	B	B	-	A	A	B	A	B	A	A	B	B	A	A	B	B	A	B	B	A	B	A	A	A	A	A	A	B	B
BobWhite_c31322_391	1A	23.5514	B	B	B	A	B	A	A	A	B	A	B	B	B	B	B	A	A	A	B	B	A	A	A	B	A	B	A	A	B	B	A	A	B	B	A	B	B	A	B	A	A	A	A	A	A	B	B
BobWhite_c6664_644	1A	23.5514	B	B	B	A	B	A	A	A	B	A	B	B	B	B	B	A	A	A	B	B	A	A	A	B	A	B	A	A	B	B	A	A	B	B	A	B	B	A	B	A	A	A	A	A	A	B	B
Jagger_c2152_123	1A	23.5514	B	B	B	A	B	A	A	A	B	A	B	B	B	B	B	A	A	A	B	B	B	A	A	B	A	B	A	A	B	B	A	A	B	B	A	B	B	A	B	A	A	A	A	A	A	B	B
wsnp_JD_c6664_7807201	1A	23.5514	B	B	B	A	B	A	A	A	B	A	B	B	B	B	B	A	A	A	B	B	A	A	A	B	A	B	A	A	B	B	A	A	B	B	A	B	B	A	B	A	A	A	A	A	A	B	B
BobWhite_c20553_568	1A	24.2364	B	B	B	A	B	A	A	A	B	A	B	B	B	B	B	A	A	A	B	B	B	A	A	B	A	B	A	A	B	B	A	A	B	B	A	B	B	A	B	A	A	A	A	A	A	B	B
BobWhite_c24825_349	1A	24.2364	B	B	B	A	B	A	A	A	B	A	B	B	B	B	B	A	A	A	B	B	A	A	A	B	A	B	A	A	B	B	A	A	B	B	A	B	B	A	B	A	A	A	A	A	A	B	B
BobWhite_c37358_208	1A	24.2364	B	B	B	A	B	A	A	A	B	A	B	B	B	B	B	A	A	A	B	B	B	A	A	B	A	B	A	A	B	B	A	A	B	B	A	B	B	A	B	A	A	A	A	A	A	B	B
BobWhite_c44164_151	1A	24.2364	B	B	B	A	B	A	A	A	B	A	B	B	B	B	B	A	A	A	B	B	-	A	A	B	A	B	A	A	B	B	A	A	B	B	A	B	B	A	B	A	A	A	A	A	A	B	B
BobWhite_c44164_402	1A	24.2364	B	B	B	A	B	A	A	A	B	A	B	B	B	B	B	A	A	A	B	B	-	A	A	B	A	B	A	A	B	B	A	A	B	B	A	B	B	A	B	A	A	A	A	A	A	B	B
BobWhite_c46857_82	1A	24.2364	B	B	B	A	B	A	A	A	B	A	B	B	B	B	B	A	A	A	B	B	-	A	A	B	A	B	A	A	B	B	A	A	B	B	A	B	B	A	B	A	A	A	A	A	A	B	B
BobWhite_rep_c65812_710	1A	24.2364	B	B	B	A	B	A	A	A	B	A	B	B	B	B	B	A	A	A	B	B	A	A	A	B	A	B	A	A	B	B	A	A	B	B	A	B	B	A	B	A	A	A	A	A	A	B	B
BS00034899_51	1A	24.2364	B	B	B	A	B	A	A	A	B	A	B	B	B	B	B	A	A	A	B	B	-	A	A	B	A	B	A	A	B	B	A	A	B	B	A	B	B	A	B	A	A	A	A	A	A	B	B
BS00036104_51	1A	24.2364	B	B	B	A	B	A	A	A	B	A	B	B	B	B	B	A	A	A	B	B	-	A	A	B	A	B	A	A	B	B	A	A	B	B	A	B	B	A	B	A	A	A	A	A	A	B	B
BS00056547_51	1A	24.2364	B	B	B	A	B	A	A	A	B	A	B	B	B	B	B	A	A	A	B	B	A	A	A	B	A	B	A	A	B	B	A	A	B	B	A	B	B	A	B	A	A	A	A	A	A	B	B
BS00066659_51	1A	24.2364	B	B	B	A	B	A	A	A	B	A	B	B	B	B	B	A	A	A	B	B	-	A	A	B	A	B	A	A	B	B	A	A	B	B	A	B	B	A	B	A	A	A	A	A	A	B	B
BS00067119_51	1A	24.2364	B	B	B	A	B	A	A	A	B	A	B	B	B	B	B	A	A	A	B	B	-	A	A	B	A	B	A	A	B	B	A	A	B	B	A	B	B	A	B	A	A	A	A	A	A	B	B
BS00070560_51	1A	24.2364	B	B	B	A	B	A	A	A	B	A	B	B	B	B	B	A	A	A	B	B	-	A	A	B	A	B	A	A	B	B	A	A	B	B	A	B	B	A	B	A	A	A	A	A	A	B	B
BS00072408_51	1A	24.2364	B	B	B	A	B	A	A	A	B	A	B	B	B	B	B	A	A	A	B	B	-	A	A	B	A	B	A	A	B	B	A	A	B	B	A	B	B	A	B	A	A	A	A	A	A	B	B
CAP12_c3758_112	1A	24.2364	B	B	B	A	B	A	A	A	B	A	B	B	B	B	B	A	A	A	B	B	B	A	A	B	A	B	A	A	B	B	A	A	B	B	A	B	B	A	B	A	A	A	A	A	A	B	B
CAP7_c4277_191	1A	24.2364	B	B	B	A	B	A	A	A	B	A	B	B	B	B	B	A	A	A	B	B	-	A	A	B	A	B	A	A	B	B	A	A	B	B	A	B	B	A	B	A	A	A	A	A	A	B	B
CAP7_c9330_129	1A	24.2364	B	B	B	A	B	A	A	A	B	A	B	B	B	B	B	A	A	A	B	B	B	A	A	B	A	B	A	A	B	B	A	A	B	B	A	B	B	A	B	A	A	A	A	A	A	B	B
Excalibur_c1936_1072	1A	24.2364	B	B	B	A	B	A	A	A	B	A	B	B	B	B	B	A	A	A	B	B	B	A	A	B	A	B	A	A	B	B	A	A	B	B	A	B	B	A	B	A	A	A	A	A	A	B	B
Excalibur_c21534_1436	1A	24.2364	B	B	B	A	B	A	A	A	B	A	B	B	B	B	B	A	A	A	B	B	-	A	A	B	A	B	A	A	B	B	A	A	B	B	A	B	B	A	B	A	A	A	A	A	A	B	B
Excalibur_c23598_1632	1A	24.2364	B	B	B	A	B	A	A	A	B	A	B	B	B	B	B	A	A	A	B	B	-	A	A	B	A	B	A	A	B	B	A	A	B	B	A	B	B	A	B	A	A	A	A	A	A	B	B
Excalibur_c30974_65	1A	24.2364	B	B	B	A	B	A	A	A	B	A	B	B	B	B	B	A	A	A	B	B	A	A	A	B	A	B	A	A	B	B	A	A	B	B	A	B	B	A	B	A	A	A	A	A	A	B	B
Excalibur_c54842_340	1A	24.2364	B	B	B	A	B	A	A	A	B	A	B	B	B	B	B	A	A	A	B	B	-	A	A	B	A	B	A	A	B	B	A	A	B	B	A	B	B	A	B	A	A	A	A	A	A	B	B
Excalibur_c63671_90	1A	24.2364	B	B	B	A	B	A	A	A	B	A	B	B	B	B	B	A	A	A	B	B	-	A	A	B	A	B	A	A	B	B	A	A	B	B	A	B	B	A	B	A	A	A	A	A	A	B	B
Excalibur_c66_147	1A	24.2364	B	B	B	A	B	A	A	A	B	A	B	B	B	B	B	A	A	A	B	B	-	A	A	B	A	B	A	A	B	B	A	A	B	B	A	B	B	A	B	A	A	A	A	A	A	B	B
Excalibur_rep_c110054_341	1A	24.2364	B	B	B	A	B	A	A	A	B	A	B	B	B	B	B	A	A	A	B	B	A	A	A	B	A	B	A	A	B	B	A	A	B	B	A	B	B	A	B	A	A	A	A	A	A	B	B
IAAV3156	1A	24.2364	B	B	B	A	B	A	A	A	B	A	B	B	B	B	B	A	A	A	B	B	B	A	A	B	A	B	A	A	B	B	A	A	B	B	A	B	B	A	B	A	A	A	A	A	A	B	B
IAAV3650	1A	24.2364	B	B	B	A	B	A	A	A	B	A	B	B	B	B	B	A	A	A	B	B	-	A	A	B	A	B	A	A	B	B	A	A	B	B	A	B	B	A	B	A	A	A	A	A	A	B	B
IAAV3695	1A	24.2364	B	B	B	A	B	A	A	A	B	A	B	B	B	B	B	A	A	A	B	B	-	A	A	B	A	B	A	A	B	B	A	A	B	B	A	B	B	A	B	A	A	A	A	A	A	B	B
JD_c13024_360	1A	24.2364	B	B	B	A	B	A	A	A	B	A	B	B	B	B	B	A	A	A	B	B	-	A	A	B	A	B	A	A	B	B	A	A	B	B	A	B	B	A	B	A	A	A	A	A	A	B	B
JD_c20553_448	1A	24.2364	B	B	B	A	B	A	A	A	B	A	B	B	B	B	B	A	A	A	B	B	-	A	A	B	A	B	A	A	B	B	A	A	B	B	A	B	B	A	B	A	A	A	A	A	A	B	B
JD_c285_1438	1A	24.2364	B	B	B	A	B	A	A	A	B	A	B	B	B	B	B	A	A	A	B	B	A	A	A	B	A	B	A	A	B	B	A	A	B	B	A	B	B	A	B	A	A	A	A	A	A	B	B
Ku_c3523_1959	1A	24.2364	B	B	B	A	B	A	A	A	B	A	B	B	B	B	B	A	A	A	B	B	-	A	A	B	A	B	A	A	B	B	A	A	B	B	A	B	B	A	B	A	A	A	A	A	A	B	B
Ku_c4369_351	1A	24.2364	B	B	B	A	B	A	A	A	B	A	B	B	B	B	B	A	A	A	B	B	-	A	A	B	A	B	A	A	B	B	A	A	B	B	A	B	B	A	B	A	A	A	A	A	A	B	B
Kukri_c14635_73	1A	24.2364	B	B	B	A	B	A	A	A	B	A	B	B	B	B	B	A	A	A	B	B	A	A	A	B	A	B	A	A	B	B	A	A	B	B	A	B	B	A	B	A	A	A	A	A	A	B	B
Kukri_c18274_551	1A	24.2364	B	B	B	A	B	A	A	A	B	A	B	B	B	B	B	A	A	A	B	B	B	A	A	B	A	B	A	A	B	B	A	A	B	B	A	B	B	A	B	A	A	A	A	A	A	B	B
Kukri_c19251_236	1A	24.2364	B	B	B	A	B	A	A	A	B	A	B	B	B	B	B	A	A	A	B	B	-	A	A	B	A	B	A	A	B	B	A	A	B	B	A	B	B	A	B	A	A	A	A	A	A	B	B
Kukri_c47131_569	1A	24.2364	B	B	B	A	B	A	A	A	B	A	B	B	B	B	B	A	A	A	B	B	A	A	A	B	A	B	A	A	B	B	A	A	B	B	A	B	B	A	B	A	A	A	A	A	A	B	B
Kukri_c51781_199	1A	24.2364	B	B	B	A	B	A	A	A	B	A	B	B	B	B	B	A	A	A	B	B	A	A	A	B	A	B	A	A	B	B	A	A	B	B	A	B	B	A	B	A	A	A	A	A	A	B	B
Kukri_c55266_242	1A	24.2364	B	B	B	A	B	A	A	A	B	A	B	B	B	B	B	A	A	A	B	B	-	A	A	B	A	B	A	A	B	B	A	A	B	B	A	B	B	A	B	A	A	A	A	A	A	B	B
Kukri_c67703_174	1A	24.2364	B	B	B	A	B	A	A	A	B	A	B	B	B	B	B	A	A	A	B	B	-	A	A	B	A	B	A	A	B	B	A	A	B	B	A	B	B	A	B	A	A	A	A	A	A	B	B
Kukri_c82086_387	1A	24.2364	B	B	B	A	B	A	A	A	B	A	B	B	B	B	B	A	A	A	B	B	B	A	A	B	A	B	A	A	B	B	A	A	B	B	A	B	B	A	B	A	A	A	A	A	A	B	B
Kukri_c8757_107	1A	24.2364	B	B	B	A	B	A	A	A	B	A	B	B	B	B	B	A	A	A	B	B	B	A	A	B	A	B	A	A	B	B	A	A	B	B	A	B	B	A	B	A	A	A	A	A	A	B	B
Ra_c29200_300	1A	24.2364	B	B	B	A	B	A	A	A	B	A	B	B	B	B	B	A	A	A	B	B	-	A	A	B	A	B	A	A	B	B	A	A	B	B	A	B	B	A	B	-	A	A	A	A	A	B	B
Ra_c41164_730	1A	24.2364	B	B	B	A	B	A	A	A	B	A	B	B	B	B	B	A	A	A	B	B	-	A	A	B	A	B	A	A	B	B	A	A	B	B	A	B	B	A	B	A	A	A	A	A	A	B	B
Ra_c5683_1762	1A	24.2364	B	B	B	A	B	A	A	A	B	A	B	B	B	B	B	A	A	A	B	B	-	A	A	B	A	B	A	A	B	B	A	A	B	B	A	B	B	A	B	A	A	A	A	A	A	B	B
Ra_c5683_2584	1A	24.2364	B	B	B	A	B	A	A	A	B	A	B	B	B	B	B	A	A	A	B	B	-	A	A	B	A	B	A	A	B	B	A	A	B	B	A	B	B	A	B	A	A	A	A	A	A	B	B
Ra_c8027_1021	1A	24.2364	B	B	B	A	B	A	A	A	B	A	B	B	B	B	B	A	A	A	B	B	-	A	A	B	A	B	A	A	B	B	A	A	B	B	A	B	B	A	B	A	A	A	A	A	A	B	B
RAC875_c16824_202	1A	24.2364	B	B	B	A	B	A	A	A	B	A	B	B	B	B	B	A	A	A	B	B	B	A	A	B	A	B	A	A	B	B	A	A	B	B	A	B	B	A	B	A	A	A	A	A	A	B	B
RAC875_c21673_641	1A	24.2364	B	B	B	A	B	A	A	A	B	A	B	B	B	B	B	A	A	A	B	B	B	A	A	B	A	B	A	A	B	B	A	A	B	B	A	B	B	A	B	A	A	A	A	A	A	B	B
RAC875_c34515_343	1A	24.2364	B	B	B	A	B	A	A	A	B	A	B	B	B	B	B	A	A	A	B	B	-	A	A	B	A	B	A	A	B	B	A	A	B	B	A	B	B	A	B	A	A	A	A	A	A	B	B
RAC875_c47930_448	1A	24.2364	B	B	B	A	B	A	A	A	B	A	B	B	B	B	B	A	A	A	B	B	-	A	A	B	A	B	A	A	B	B	A	A	B	B	A	B	B	A	B	A	A	A	A	A	A	B	B
RAC875_c49433_308	1A	24.2364	B	B	B	A	B	A	A	A	B	A	B	B	B	B	B	A	A	A	B	B	B	A	A	B	A	B	A	A	B	B	A	A	B	B	A	B	B	A	B	A	A	A	A	A	A	B	B
RAC875_c5016_314	1A	24.2364	B	B	B	A	B	A	A	A	B	A	B	B	B	B	B	A	A	A	B	B	-	A	A	B	A	B	A	A	B	B	A	A	B	B	A	B	B	A	B	A	A	A	A	A	A	B	B
RAC875_c60162_129	1A	24.2364	B	B	B	A	B	A	A	A	B	A	B	B	B	B	B	A	A	A	B	B	-	A	A	B	A	B	A	A	B	B	A	A	B	B	A	B	B	A	B	A	A	A	A	A	A	B	B
RAC875_c60162_206	1A	24.2364	B	B	B	A	B	A	A	A	B	A	B	B	B	B	B	A	A	A	B	B	-	A	A	B	A	B	A	A	B	B	A	A	B	B	A	B	B	A	B	A	A	A	A	A	A	B	B
RAC875_c7563_273	1A	24.2364	B	B	B	A	B	A	A	A	B	A	B	B	B	B	B	A	A	A	B	B	-	A	A	B	A	B	A	A	B	B	A	A	B	B	A	B	B	A	B	A	A	A	A	A	A	B	B
RAC875_rep_c108284_98	1A	24.2364	B	B	B	A	B	A	A	A	B	A	B	B	B	B	B	A	A	A	B	B	-	A	A	B	A	B	A	A	B	B	A	A	B	B	A	B	B	A	B	A	A	A	A	A	A	B	B
RAC875_rep_c69152_184	1A	24.2364	B	B	B	A	B	A	A	A	B	A	B	B	B	B	B	A	A	A	B	B	-	A	A	B	A	B	A	A	B	B	A	A	B	B	A	B	B	A	B	A	A	A	A	A	A	B	B
RFL_Contig1493_657	1A	24.2364	B	B	B	A	B	A	A	A	B	A	B	B	B	B	B	A	A	A	B	B	B	A	A	B	A	B	A	A	B	B	A	A	B	B	A	B	B	A	B	A	A	A	A	A	A	B	B
RFL_Contig399_1005	1A	24.2364	B	B	B	A	B	A	A	A	B	A	B	B	B	B	B	A	A	A	B	B	-	A	A	B	A	B	A	A	B	B	A	A	B	B	A	B	B	A	B	A	A	A	A	A	A	B	B
RFL_Contig399_1148	1A	24.2364	B	B	B	A	B	A	A	A	B	A	B	B	B	B	B	A	A	A	B	B	B	A	A	B	A	B	A	A	B	B	A	A	B	B	A	B	B	A	B	A	A	A	A	A	A	B	B
Tdurum_contig11106_264	1A	24.2364	B	B	B	A	B	A	A	A	B	A	B	B	B	B	B	A	A	A	B	B	-	A	A	B	A	B	A	A	B	B	A	A	B	B	A	B	B	A	B	A	A	A	A	A	A	B	B
Tdurum_contig18174_283	1A	24.2364	B	B	B	A	B	A	A	A	B	A	B	B	B	B	B	A	A	A	B	B	-	A	A	B	A	B	A	A	B	B	A	A	B	B	A	B	B	A	B	A	A	A	A	A	A	B	B
Tdurum_contig56662_54	1A	24.2364	B	B	B	A	B	A	A	A	B	A	B	B	B	B	B	A	A	A	B	B	-	A	A	B	A	B	A	A	B	B	A	A	B	B	A	B	B	A	B	A	A	A	A	A	A	B	B
Tdurum_contig75762_377	1A	24.2364	B	B	B	A	B	A	A	A	B	A	B	B	B	B	B	A	A	A	B	B	-	A	A	B	A	B	A	A	B	B	A	A	B	B	A	B	B	A	B	A	A	A	A	A	A	B	B
Tdurum_contig75762_406	1A	24.2364	B	B	B	A	B	A	A	A	B	A	B	B	B	B	B	A	A	A	B	B	-	A	A	B	A	B	A	A	B	B	A	A	B	B	A	B	B	A	B	A	A	A	A	A	A	B	B
Tdurum_contig78830_745	1A	24.2364	B	B	B	A	B	A	A	A	B	A	B	B	B	B	B	A	A	A	B	B	-	A	A	B	A	B	A	A	B	B	A	A	B	B	A	B	B	A	B	A	A	A	A	A	A	B	B
Tdurum_contig80278_250	1A	24.2364	B	B	B	A	B	A	A	A	B	A	B	B	B	B	B	A	A	A	B	B	B	A	A	B	A	B	A	A	B	B	A	A	B	B	A	B	B	A	B	A	A	A	A	A	A	B	B
Tdurum_contig81011_244	1A	24.2364	B	B	B	A	B	A	A	A	B	A	B	B	B	B	B	A	A	A	B	B	-	A	A	B	A	B	A	A	B	B	A	A	B	B	A	B	B	A	B	A	A	A	A	A	A	B	B
Tdurum_contig81642_298	1A	24.2364	B	B	B	A	B	A	A	A	B	A	B	B	B	B	B	A	A	A	B	B	B	A	A	B	A	B	A	A	B	B	A	A	B	B	A	B	B	A	B	A	A	A	A	A	A	B	B
Tdurum_contig85466_170	1A	24.2364	B	B	B	A	B	A	A	A	B	A	B	B	B	B	B	A	A	A	B	B	B	A	A	B	A	B	A	A	B	B	A	A	B	B	A	B	B	A	B	A	A	A	A	A	A	B	B
tplb0031l06_747	1A	24.2364	B	B	B	A	B	A	A	A	B	A	B	B	B	B	B	A	A	A	B	B	-	A	A	B	A	B	A	A	B	B	A	A	B	B	A	B	B	A	B	A	A	A	A	A	A	B	B
wsnp_CAP11_c146_160903	1A	24.2364	B	B	B	A	B	A	A	A	B	A	B	B	B	B	B	A	A	A	B	B	-	A	A	B	A	B	A	A	B	B	A	A	B	B	A	B	B	A	B	A	A	A	A	A	A	B	B
wsnp_CAP11_c29_68486	1A	24.2364	B	B	B	A	B	A	A	A	B	A	B	B	B	B	B	A	A	A	B	B	-	A	A	B	A	B	A	A	B	B	A	A	B	B	A	B	B	A	B	A	A	A	A	A	A	B	B
wsnp_CAP12_rep_c8598_3608465	1A	24.2364	B	B	B	A	B	A	A	A	B	A	B	B	B	B	B	A	A	A	B	B	A	A	A	B	A	B	A	A	B	B	A	A	B	B	A	B	B	A	B	A	A	A	A	A	A	B	B
wsnp_CAP7_rep_c5385_2417464	1A	24.2364	B	B	B	A	B	A	A	A	B	A	B	B	B	B	B	A	A	A	B	B	-	A	A	B	A	B	A	A	B	B	A	A	B	B	A	B	B	A	B	A	A	A	A	A	A	B	B
wsnp_CAP8_rep_c3938_1936666	1A	24.2364	B	B	B	A	B	A	A	A	B	A	B	B	B	B	B	A	A	A	B	B	-	A	A	B	A	B	A	A	B	B	A	A	B	B	A	B	B	A	B	A	A	A	A	A	A	B	B
wsnp_Ex_c12399_19776420	1A	24.2364	B	B	B	A	B	A	A	A	B	A	B	B	B	B	B	A	A	A	B	B	B	A	A	B	A	B	A	A	B	B	A	A	B	B	A	B	B	A	B	A	A	A	A	A	A	B	B
wsnp_Ex_c1359_2604298	1A	24.2364	B	B	B	A	B	A	A	A	B	A	B	B	B	B	B	A	A	A	B	B	-	A	A	B	A	B	A	A	B	B	A	A	B	B	A	B	B	A	B	A	A	A	A	A	A	B	B
wsnp_Ex_c13955_21833712	1A	24.2364	B	B	B	A	B	A	A	A	B	A	B	B	B	B	B	A	A	A	B	B	-	A	A	B	A	B	A	A	B	B	A	A	B	B	A	B	B	A	B	A	A	A	A	A	A	B	B
wsnp_Ex_c19353_28290393	1A	24.2364	B	B	B	A	B	A	A	A	B	A	B	B	B	B	B	A	A	A	B	B	A	A	A	B	A	B	A	A	B	B	A	A	B	B	A	B	B	A	B	A	A	A	A	A	A	B	B
wsnp_Ex_c19353_28290651	1A	24.2364	B	B	B	A	B	A	A	A	B	A	B	B	B	B	B	A	A	A	B	B	-	A	A	B	A	B	A	A	B	B	A	A	B	B	A	B	B	A	B	A	A	A	A	A	A	B	B
wsnp_Ex_c23143_32376622	1A	24.2364	B	B	B	A	B	A	A	A	B	A	B	B	B	B	B	A	A	A	B	B	-	A	A	B	A	B	A	A	B	B	A	A	B	B	A	B	B	A	B	A	A	A	A	A	A	B	B
wsnp_Ex_c23598_32826926	1A	24.2364	B	B	B	A	B	A	A	A	B	A	B	B	B	B	B	A	A	A	B	B	-	A	A	B	A	B	A	A	B	B	A	A	B	B	A	B	B	A	B	A	A	A	A	A	A	B	B
wsnp_Ex_c28149_37293117	1A	24.2364	B	B	B	A	B	A	A	A	B	A	B	B	B	B	B	A	A	A	B	B	-	A	A	B	A	B	A	A	B	B	A	A	B	B	A	B	B	A	B	A	A	A	A	A	A	B	B
wsnp_Ex_c28149_37293173	1A	24.2364	B	B	B	A	B	A	A	A	B	A	B	B	B	B	B	A	A	A	B	B	B	A	A	B	A	B	A	A	B	B	A	A	B	B	A	B	B	A	B	A	A	A	A	A	A	B	B
wsnp_Ex_c34594_42877119	1A	24.2364	B	B	B	A	B	A	A	A	B	A	B	B	B	B	B	A	A	A	B	B	-	A	A	B	A	B	A	A	B	B	A	A	B	B	A	B	B	A	B	A	A	A	A	A	A	B	B
wsnp_Ex_c34594_42877243	1A	24.2364	B	B	B	A	B	A	A	A	B	A	B	B	B	B	B	A	A	A	B	B	-	A	A	B	A	B	A	A	B	B	A	A	B	B	A	B	B	A	B	A	A	A	A	A	A	B	B
wsnp_Ex_c6488_11266589	1A	24.2364	B	B	B	A	B	A	A	A	B	A	B	B	B	B	B	A	A	A	B	B	-	A	A	B	A	B	A	A	B	B	A	A	B	B	A	B	B	A	B	A	A	A	A	A	A	B	B
wsnp_Ex_c9534_15793556	1A	24.2364	B	B	B	A	B	A	A	A	B	A	B	B	B	B	B	A	A	A	B	B	B	A	A	B	A	B	A	A	B	B	A	A	B	B	A	B	B	A	B	A	A	A	A	A	A	B	B
wsnp_Ex_rep_c66919_65342127	1A	24.2364	B	B	B	A	B	A	A	A	B	A	B	B	B	B	B	A	A	A	B	B	-	A	A	B	A	B	A	A	B	B	A	A	B	B	A	B	B	A	B	A	A	A	A	A	A	B	B
wsnp_Ex_rep_c81556_76277906	1A	24.2364	B	B	B	A	B	A	A	A	B	A	B	B	B	B	B	A	A	A	B	B	B	A	A	B	A	B	A	A	B	B	A	A	B	B	A	B	B	A	B	A	A	A	A	A	A	B	B
wsnp_JD_c13024_13129681	1A	24.2364	B	B	B	A	B	A	A	A	B	A	B	B	B	B	B	A	A	A	B	B	-	A	A	B	A	B	A	A	B	B	A	A	B	B	A	B	B	A	B	A	A	A	A	A	A	B	B
wsnp_JD_c20553_18260731	1A	24.2364	B	B	B	A	B	A	A	A	B	A	B	B	B	B	B	A	A	A	B	B	-	A	A	B	A	B	A	A	B	B	A	A	B	B	A	B	B	A	B	A	A	A	A	A	A	B	B
wsnp_JD_c4904_6034093	1A	24.2364	B	B	B	A	B	A	A	A	B	A	B	B	B	B	B	A	A	A	B	B	-	A	A	B	A	B	A	A	B	B	A	A	B	B	A	B	B	A	B	A	A	A	A	A	A	B	B
wsnp_Ku_c3804_6986527	1A	24.2364	B	B	B	A	B	A	A	A	B	A	B	B	B	B	B	A	A	A	B	B	B	A	A	B	A	B	A	A	B	B	A	A	B	B	A	B	B	A	B	A	A	A	A	A	A	B	B
wsnp_Ku_rep_c109724_94227136	1A	24.2364	B	B	B	A	B	A	A	A	B	A	B	B	B	B	B	A	A	A	B	B	-	A	A	B	A	B	A	A	B	B	A	A	B	B	A	B	B	A	B	A	A	A	A	A	A	B	B
wsnp_Ra_c4184_7637695	1A	24.2364	B	B	B	A	B	A	A	A	B	A	B	B	B	B	B	A	A	A	B	B	-	A	A	B	A	B	A	A	B	B	A	A	B	B	A	B	B	A	B	A	A	A	A	A	A	B	B
wsnp_Ra_rep_c108284_91604017	1A	24.2364	B	B	B	A	B	A	A	A	B	A	B	B	B	B	B	A	A	A	B	B	B	A	A	B	A	B	A	A	B	B	A	A	B	B	A	B	B	A	B	A	A	A	A	A	A	B	B
BobWhite_c22134_398	1A	25.5972	B	B	B	A	B	A	A	A	B	A	B	B	B	B	B	A	A	A	B	B	B	A	A	B	A	B	A	A	A	B	A	A	B	B	A	B	B	A	B	A	A	A	A	A	A	B	B
BS00023203_51	1A	25.5972	B	B	B	A	B	A	A	A	B	A	B	B	B	B	B	A	A	A	B	B	-	A	A	B	A	B	A	A	A	B	A	A	B	B	A	B	B	A	B	-	A	A	A	A	A	B	B
BS00037976_51	1A	25.5972	B	B	B	A	B	A	A	A	B	A	B	B	B	B	B	A	A	A	B	B	B	A	A	B	A	B	A	A	A	B	A	A	B	B	A	B	B	A	B	A	A	A	A	A	A	B	B
BS00078085_51	1A	25.5972	B	B	B	A	B	A	A	A	B	A	B	B	B	B	B	A	A	A	B	B	-	A	A	B	A	B	A	A	A	B	A	A	B	B	A	B	B	A	B	A	A	A	A	A	A	B	B
BS00080076_51	1A	25.5972	B	B	B	A	B	A	A	A	B	A	B	B	B	B	B	A	A	A	B	B	-	A	A	B	A	B	A	A	A	B	A	A	B	B	A	B	B	A	B	A	A	A	A	A	A	B	B
BS00095510_51	1A	25.5972	B	B	B	A	B	A	A	A	B	A	B	B	B	B	B	A	A	A	B	B	-	A	A	B	A	B	A	A	A	B	A	A	B	B	A	B	B	A	B	A	A	A	A	A	A	B	B
Ex_c2226_244	1A	25.5972	B	B	B	A	B	A	A	A	B	A	B	B	B	B	B	A	A	A	B	B	-	A	A	B	A	B	A	A	A	B	A	A	B	B	A	B	B	A	B	A	A	A	A	A	A	B	B
RAC875_c32379_216	1A	25.5972	B	B	B	A	B	A	A	A	B	A	B	B	B	B	B	A	A	A	B	B	-	A	A	B	A	B	A	A	A	B	A	A	B	B	A	B	B	A	B	A	A	A	A	A	A	B	B
RAC875_c41993_582	1A	25.5972	B	B	B	A	B	A	A	A	B	A	B	B	B	B	B	A	A	A	B	B	-	A	A	B	A	B	A	A	A	B	A	A	B	B	A	B	B	A	B	A	A	A	A	A	A	B	B
RAC875_c67771_805	1A	25.5972	B	B	B	A	B	A	A	A	B	A	B	B	B	B	B	A	A	A	B	B	B	A	A	B	A	B	A	A	A	B	A	A	B	B	A	B	B	A	B	A	A	A	A	A	A	B	B
tplb0059d21_1032	1A	25.5972	B	B	B	A	B	A	A	A	B	A	B	B	B	B	B	A	A	A	B	B	-	A	A	B	A	B	A	A	A	B	A	A	B	B	A	B	B	A	B	A	A	A	A	A	A	B	B
wsnp_CAP11_c1815_982483	1A	25.5972	B	B	B	A	B	A	A	A	B	A	B	B	B	B	B	A	A	A	B	B	B	A	A	B	A	B	A	A	A	B	A	A	B	B	A	B	B	A	B	A	A	A	A	A	A	B	B
IAAV130	1A	26.2869	B	B	B	A	B	A	A	A	B	A	B	B	B	B	B	A	A	A	B	B	-	A	A	B	A	B	A	A	A	B	A	A	B	B	A	B	B	A	B	A	A	A	A	A	A	B	B
RFL_Contig5334_1969	1A	26.2869	B	B	B	A	B	A	A	A	B	A	B	B	B	B	B	A	A	A	B	B	-	A	A	B	A	B	A	A	A	B	A	A	B	B	A	B	B	A	B	A	A	A	A	A	A	B	B
RFL_Contig5334_831	1A	26.2869	B	B	B	A	B	A	A	A	B	A	B	B	B	B	B	A	A	A	B	B	B	A	A	B	A	B	A	A	A	B	A	A	B	B	A	B	B	A	B	A	A	A	A	A	A	B	B
BS00085366_51	1A	26.9719	B	B	B	A	B	A	A	A	B	A	B	B	B	B	B	A	A	A	B	B	A	A	A	B	A	B	A	A	A	B	A	A	B	B	A	B	B	A	B	A	A	A	A	A	A	B	B
RAC875_c12348_720	1A	26.9719	B	B	B	A	B	A	A	A	B	A	B	B	B	B	B	A	A	A	B	B	B	A	A	B	A	B	A	A	A	B	A	A	B	B	A	B	B	A	B	A	A	A	A	A	A	B	B
RAC875_rep_c105766_652	1A	26.9719	B	B	B	A	B	A	A	A	B	A	B	B	B	B	B	A	A	A	B	B	-	A	A	B	A	B	A	A	A	B	A	A	B	B	A	B	B	A	B	A	A	A	A	A	A	B	B
Tdurum_contig56158_60	1A	26.9719	B	B	B	A	B	A	A	A	B	A	B	B	B	B	B	A	A	A	B	B	-	A	A	B	A	B	A	A	A	B	A	A	B	B	A	B	B	A	B	A	A	A	A	A	A	B	B
wsnp_Ex_rep_c102067_87313597	1A	26.9719	B	B	B	A	B	A	A	A	B	A	B	B	B	B	B	A	A	A	B	B	-	A	A	B	A	B	A	A	A	B	A	A	B	B	A	B	B	A	B	A	A	A	A	A	A	B	B
wsnp_Ex_rep_c102067_87314043	1A	26.9719	B	B	B	A	B	A	A	A	B	A	B	B	B	B	B	A	A	A	B	B	-	A	A	B	A	B	A	A	A	B	A	A	B	B	A	B	B	A	B	A	A	A	A	A	A	B	B
Ku_c8992_405	1A	27.6616	B	B	B	A	B	A	A	A	B	A	B	B	B	B	B	A	A	A	B	B	-	A	A	B	A	B	A	A	A	B	A	A	B	B	A	B	B	A	B	A	A	A	A	A	A	B	B
Ra_c110766_321	1A	27.6616	B	B	B	A	B	A	A	A	B	A	B	B	B	B	B	A	A	A	B	B	-	A	A	B	A	B	A	A	A	B	A	A	B	B	A	B	B	A	B	A	A	A	A	A	A	B	B
BS00022396_51	1A	31.1154	B	B	B	A	B	A	A	A	B	A	B	B	B	B	B	A	A	A	B	B	B	A	A	B	A	B	B	A	A	B	B	A	B	B	A	B	B	A	B	A	A	B	A	A	A	B	B
BS00088350_51	1A	31.1154	B	B	B	A	B	A	A	A	B	A	B	B	B	B	B	A	A	A	B	B	B	A	A	B	A	B	B	A	A	B	B	A	B	B	A	B	B	A	B	A	A	B	A	A	A	B	B
RAC875_c25814_361	1A	31.1154	B	B	B	A	B	A	A	A	B	A	B	B	B	B	B	A	A	A	B	B	-	A	A	B	A	B	B	A	A	B	B	A	B	B	A	B	B	A	B	A	A	B	A	A	A	B	B
wsnp_BG606986A_Ta_2_1	1A	31.1154	B	B	B	A	B	A	A	A	B	A	B	B	B	B	B	A	A	A	B	B	-	A	A	B	A	B	B	A	A	B	B	A	B	B	A	B	B	A	B	A	A	B	A	A	A	B	B
wsnp_BG606986A_Ta_2_4	1A	31.1154	B	B	B	A	B	A	A	A	B	A	B	B	B	B	B	A	A	A	B	B	B	A	A	B	A	B	B	A	A	B	B	A	B	B	A	B	B	A	B	A	A	B	A	A	A	B	B
RAC875_c102343_204	1A	33.8768	B	B	B	A	B	A	A	A	B	B	B	B	B	B	B	A	A	A	B	B	A	A	A	B	A	B	B	A	A	B	B	A	B	A	A	A	B	A	B	A	A	B	A	A	A	B	B
BobWhite_c26122_129	1A	34.5618	B	B	B	A	B	A	A	A	B	B	B	B	B	B	B	A	A	A	B	B	A	A	A	B	A	B	B	A	A	B	B	A	B	A	A	A	B	A	B	A	A	B	A	A	A	B	B
BobWhite_c28971_184	1A	34.5618	B	B	B	A	B	A	A	A	B	B	B	B	B	B	B	A	A	A	B	B	A	A	A	B	A	B	B	A	A	B	B	A	B	A	A	A	B	A	B	A	A	B	A	A	A	B	B
CAP7_c4879_249	1A	34.5618	B	B	B	A	B	A	A	A	B	B	B	B	B	B	B	A	A	A	B	B	A	A	A	B	A	B	B	A	A	B	B	A	B	A	A	A	B	A	B	A	A	B	A	A	A	B	B
wsnp_Ku_c33917_43336069	1A	34.5618	B	B	B	A	B	A	A	A	B	B	B	B	B	B	B	A	A	A	B	B	A	A	A	B	A	B	B	A	A	B	B	A	B	A	A	A	B	A	B	A	A	B	A	A	A	B	B
IAAV8743	1A	35.2421	B	B	B	A	B	A	A	A	B	B	B	B	B	B	B	A	A	A	B	B	A	A	A	B	A	B	B	A	A	B	B	A	B	A	A	A	B	A	B	A	A	B	A	A	A	B	B
BS00065750_51	1A	35.9224	B	B	B	A	B	A	A	A	B	B	B	B	B	B	B	A	A	A	B	B	A	A	A	B	A	B	B	A	A	B	B	A	B	A	A	A	B	A	B	A	A	B	A	A	A	B	B
Kukri_c84024_375	1A	35.9224	B	B	B	A	B	A	A	A	B	B	B	B	B	B	B	A	A	A	B	B	A	A	A	B	A	B	B	A	A	B	B	A	B	A	A	A	B	A	B	A	A	B	A	A	A	B	B
BS00087588_51	1A	37.2926	B	B	B	A	B	A	A	A	B	B	B	B	B	B	B	A	A	A	B	B	A	A	A	B	A	B	B	A	A	B	B	A	B	A	A	A	B	A	B	A	A	B	A	A	A	B	B
wsnp_Ra_rep_c95460_83855592	1A	37.9776	B	B	B	A	B	A	A	A	B	B	B	B	B	B	B	A	A	A	B	B	A	A	A	B	A	B	B	A	A	B	B	A	B	A	A	A	B	A	B	A	A	B	A	A	A	B	B
RAC875_rep_c95460_302	1A	38.6579	B	B	B	A	B	A	A	A	B	B	B	B	B	B	B	A	A	A	B	B	A	A	A	B	A	B	B	A	A	B	B	A	B	A	A	A	B	A	B	A	A	B	A	A	A	B	B
wsnp_BG263358A_Ta_2_1	1A	39.3429	B	B	B	A	B	A	A	A	B	B	B	B	B	B	B	A	A	A	B	B	A	A	A	B	A	B	B	A	A	B	B	A	B	A	A	A	B	A	B	A	A	B	A	A	A	B	B
wsnp_BG263358A_Ta_2_3	1A	39.3429	B	B	B	A	B	A	A	A	B	B	B	B	B	B	B	A	A	A	B	B	A	A	A	B	A	B	B	A	A	B	B	A	B	A	A	A	B	A	B	A	A	B	A	A	A	B	B
RAC875_c10083_800	1A	40.0278	B	B	B	A	B	A	A	A	B	B	B	B	B	B	B	A	A	A	B	B	A	A	A	B	A	B	B	A	A	B	B	A	B	A	B	A	B	A	B	A	A	B	A	A	A	B	B
BobWhite_c27438_81	1A	40.7081	B	B	B	A	B	A	A	A	B	B	B	B	B	B	B	A	A	A	B	B	A	A	A	B	A	B	B	A	A	B	B	A	B	A	B	A	B	A	B	A	A	B	A	A	A	B	B
BS00009808_51	1A	40.7081	B	B	B	A	B	A	A	A	B	B	B	B	B	B	B	A	A	A	B	B	A	A	A	B	A	B	B	A	A	B	B	A	B	A	B	A	B	A	B	A	A	B	A	A	A	B	B
BS00034278_51	1A	40.7081	B	B	B	A	B	A	A	A	B	B	B	B	B	B	B	A	A	A	B	B	A	A	A	B	A	B	B	A	A	B	B	A	B	A	B	A	B	A	B	A	A	B	A	A	A	B	B
BS00039377_51	1A	40.7081	B	B	B	A	B	A	A	A	B	B	B	B	B	B	B	A	A	-	B	B	A	A	A	B	A	B	B	A	A	B	B	A	B	A	B	A	B	A	B	A	A	B	A	A	A	B	B
BS00039378_51	1A	40.7081	B	B	B	A	B	A	A	A	B	B	B	B	B	B	B	A	A	A	B	B	A	A	A	B	A	B	B	A	A	B	B	A	B	A	B	A	B	A	B	A	A	B	A	A	A	B	B
BS00062876_51	1A	40.7081	B	B	B	A	B	A	A	A	B	B	B	B	B	B	B	A	A	A	B	B	A	A	A	B	A	B	B	A	A	B	B	A	B	A	B	A	B	A	B	A	A	B	A	A	A	B	B
BS00065430_51	1A	40.7081	B	B	B	A	B	A	A	A	B	B	B	B	B	B	B	A	A	A	B	B	A	A	A	B	A	B	B	A	A	B	B	A	B	A	B	A	B	A	B	A	A	B	A	A	A	B	B
CAP7_c1891_230	1A	40.7081	B	B	B	A	B	A	A	A	B	B	B	B	B	B	B	A	A	A	B	B	A	A	A	B	A	B	B	A	A	B	B	A	B	A	B	A	B	A	B	A	A	B	A	A	A	B	B
Excalibur_c3145_70	1A	40.7081	B	B	B	A	B	A	A	A	B	B	B	B	B	B	B	A	A	A	B	B	A	A	A	B	A	B	B	A	A	B	B	A	B	A	B	A	B	A	B	A	A	B	A	A	A	B	B
Jagger_c5111_190	1A	40.7081	B	B	B	A	B	A	A	A	B	B	B	B	B	B	B	A	A	A	B	B	A	A	A	B	A	B	B	A	A	B	B	A	B	A	B	A	B	A	B	A	A	B	A	A	A	B	B
Ku_c17322_2436	1A	40.7081	B	B	B	A	B	A	A	A	B	B	B	B	B	B	B	A	A	A	B	B	A	A	A	B	A	B	B	A	A	B	B	A	B	A	B	A	B	A	B	A	A	B	A	A	A	B	B
Kukri_c67383_102	1A	40.7081	B	B	B	A	B	A	A	A	B	B	B	B	B	B	B	A	A	A	B	B	A	A	A	B	A	B	B	A	A	B	B	A	B	A	B	A	B	A	B	A	A	B	A	A	A	B	B
RAC875_c8482_160	1A	40.7081	B	B	B	A	B	A	A	A	B	B	B	B	B	B	B	A	A	A	B	B	A	A	A	B	A	B	B	A	A	B	B	A	B	A	B	A	B	A	B	A	A	B	A	A	A	B	B
Tdurum_contig12576_159	1A	40.7081	B	B	B	A	B	A	A	A	B	B	B	B	B	B	B	A	A	A	B	B	A	A	A	B	A	B	B	A	A	B	B	A	B	A	B	A	B	A	B	A	A	B	A	A	A	B	B
wsnp_Ex_c3258_6004611	1A	40.7081	B	B	B	A	B	A	A	A	B	B	B	B	B	B	B	A	A	A	B	B	A	A	A	B	A	B	B	A	A	B	B	A	B	A	B	A	B	A	B	A	A	B	A	A	A	B	B
wsnp_Ex_c43228_49605281	1A	40.7081	B	B	B	A	B	A	A	A	B	B	B	B	B	B	B	A	A	A	B	B	A	A	A	B	A	B	B	A	A	B	B	A	B	A	B	A	B	A	B	A	A	B	A	A	A	B	B
wsnp_Ex_rep_c68085_66839109	1A	40.7081	B	B	B	A	B	A	A	A	B	B	B	B	B	B	B	A	A	A	B	B	A	A	A	B	A	B	B	A	A	B	B	A	B	A	B	A	B	A	B	A	A	B	A	A	A	B	B
wsnp_Ex_rep_c68493_67320068	1A	40.7081	B	B	B	A	B	A	A	A	B	B	B	B	B	B	B	A	A	A	B	B	A	A	A	B	A	B	B	A	A	B	B	A	B	A	B	A	B	A	B	A	A	B	A	A	A	B	B
wsnp_Ku_c17322_26392311	1A	40.7081	B	B	B	A	B	A	A	A	B	B	B	B	B	B	B	A	A	A	B	B	A	A	A	B	A	B	B	A	A	B	B	A	B	A	B	A	B	A	B	A	A	B	A	A	A	B	B
wsnp_Ku_c5210_9289260	1A	40.7081	B	B	B	A	B	A	A	A	B	B	B	B	B	B	B	A	A	A	B	B	A	A	A	B	A	B	B	A	A	B	B	A	B	A	B	A	B	A	B	A	A	B	A	A	A	B	B
wsnp_Ku_c5210_9290700	1A	40.7081	B	B	B	A	B	A	A	A	B	B	B	B	B	B	B	A	A	A	B	B	A	A	A	B	A	B	B	A	A	B	B	A	B	A	B	A	B	A	B	A	A	B	A	A	A	B	B
wsnp_Ra_c11594_18777085	1A	40.7081	B	B	B	A	B	A	A	A	B	B	B	B	B	B	B	A	A	A	B	B	A	A	A	B	A	B	B	A	A	B	B	A	B	A	B	A	B	A	B	A	A	B	A	A	A	B	B
tplb0031d22_1107	1A	41.3885	B	B	B	A	B	A	A	A	B	B	B	B	B	B	B	A	A	A	B	B	A	A	A	B	A	B	B	A	A	B	B	A	B	A	B	A	B	A	B	A	A	B	A	B	A	B	B
wsnp_BE517729A_Ta_2_1	1A	41.3885	B	B	B	A	B	A	A	A	B	B	B	B	B	B	B	A	A	A	B	B	A	A	A	B	A	B	B	A	A	B	B	A	B	A	B	A	B	A	B	A	A	B	A	B	A	B	B
BobWhite_c26212_208	1A	42.0688	B	B	B	A	B	A	A	A	B	B	B	B	B	B	B	A	A	A	B	B	A	A	A	B	A	B	B	A	A	B	B	A	B	A	B	A	B	A	B	A	A	B	A	B	A	B	B
Excalibur_c29605_535	1A	45.4988	B	B	B	A	B	A	A	A	B	B	B	B	B	B	B	A	A	A	B	B	A	A	A	B	A	B	B	A	A	B	B	A	B	B	B	A	B	A	A	A	A	B	A	B	A	B	B
wsnp_Ex_c9722_16062937	1A	45.4988	B	B	B	A	B	A	A	A	B	B	B	B	B	B	B	A	A	A	B	B	A	A	A	B	A	B	B	A	A	B	B	A	B	B	B	A	B	A	A	A	A	B	A	B	A	B	B
BS00022158_51	1A	52.4396	B	B	B	A	B	A	A	A	B	B	B	B	A	B	B	A	A	A	B	A	A	A	A	B	A	B	B	A	A	B	B	A	B	B	B	A	B	A	A	A	A	B	B	B	A	B	B
wsnp_Ku_c23012_32893918	1A	52.4396	B	B	B	A	B	A	A	A	B	B	B	B	A	B	B	A	A	A	B	A	A	A	A	B	A	B	B	A	A	B	B	A	B	B	B	A	B	A	A	A	A	B	B	B	A	B	B
BS00066071_51	1A	53.8193	-	B	B	A	B	A	A	A	B	B	B	B	A	B	B	A	A	A	B	A	A	A	A	B	A	B	B	A	A	-	B	A	B	B	B	A	B	A	A	A	A	B	B	B	A	B	B
Tdurum_contig57101_1616	1A	53.8193	B	B	B	A	B	A	A	A	B	B	B	B	A	B	B	A	A	A	B	A	A	A	A	B	A	B	B	A	A	B	B	A	B	B	B	A	B	A	A	A	A	B	B	B	A	B	B
Tdurum_contig57101_742	1A	53.8193	B	B	B	A	B	A	A	A	B	B	B	B	A	B	B	A	A	A	B	A	A	A	A	B	A	B	B	A	A	-	B	A	B	B	B	A	-	A	A	A	A	B	B	B	A	B	B
IAAV6234	1A	54.495	B	B	B	B	B	A	A	A	B	B	B	B	A	B	B	A	A	A	B	A	A	A	A	B	A	B	B	A	A	B	B	A	B	B	B	A	B	A	A	A	A	B	B	B	A	B	B
wsnp_Ex_c1997_3755945	1A	54.495	B	B	B	B	B	A	A	A	B	B	B	B	A	B	B	A	A	A	B	A	A	A	A	B	A	B	B	A	A	B	B	A	B	B	B	A	B	A	A	A	A	B	B	B	A	B	B
wsnp_Ex_c1997_3757415	1A	54.495	B	B	B	B	B	A	A	A	B	B	B	B	A	B	B	A	A	A	B	A	A	A	A	B	A	B	B	A	A	B	B	A	B	B	B	A	B	A	A	A	A	B	B	B	A	B	B
wsnp_Ex_c1997_3757508	1A	54.495	B	B	B	B	B	A	A	A	B	B	B	B	A	B	B	A	A	A	B	A	A	A	A	B	A	B	B	A	A	B	B	A	B	B	B	A	B	A	A	A	A	B	B	B	A	B	B
Kukri_c54678_88	1A	55.1707	B	B	B	B	B	A	A	A	B	B	B	B	A	B	B	A	A	A	B	A	A	A	A	B	A	B	B	A	A	B	B	A	B	B	B	A	B	A	A	A	A	B	B	B	A	B	B
BS00030036_51	1A	57.8945	B	B	B	B	B	A	A	A	B	B	B	B	A	B	B	A	A	A	B	A	A	A	A	B	A	B	B	A	A	B	B	B	B	B	B	A	B	A	A	A	A	B	B	B	A	B	B
BS00067742_51	1A	57.8945	B	B	B	B	B	A	A	A	B	B	B	B	A	B	B	A	A	A	B	A	A	A	A	B	A	B	B	A	A	B	B	B	B	B	B	A	B	A	A	A	A	B	B	B	A	B	B
Ex_c2848_957	1A	57.8945	B	B	B	B	B	A	A	A	B	B	B	B	A	B	B	A	A	A	B	A	A	A	A	B	A	B	B	A	A	B	B	B	B	B	B	A	B	A	A	A	A	B	B	B	A	B	B
Excalibur_c3429_236	1A	57.8945	B	B	B	B	B	A	A	A	B	B	B	B	A	B	B	A	A	A	B	A	A	A	A	B	A	B	B	A	A	B	B	B	B	B	B	A	B	A	A	A	A	B	B	B	A	B	B
Excalibur_c3429_652	1A	57.8945	B	B	B	B	B	A	A	A	B	B	B	B	A	B	B	A	A	A	B	A	A	A	A	B	A	B	B	A	A	B	B	B	B	B	B	A	B	A	A	A	A	B	B	B	A	B	B
Excalibur_c3475_113	1A	57.8945	B	B	B	B	B	A	A	A	B	B	B	B	A	B	B	A	A	A	B	A	A	A	A	B	A	B	B	A	A	B	B	B	B	B	B	A	B	A	A	A	A	B	B	B	A	B	B
Excalibur_c3475_903	1A	57.8945	B	B	B	B	B	A	A	A	B	B	B	B	A	B	B	A	A	A	B	A	A	A	A	B	A	B	B	A	A	B	B	B	B	B	B	A	B	A	A	A	A	B	B	B	A	B	B
Excalibur_c65437_104	1A	57.8945	B	B	B	B	B	A	A	A	B	B	B	B	A	B	B	A	A	A	B	A	A	A	A	B	A	B	B	A	A	B	B	B	B	B	B	A	B	A	A	A	A	B	B	B	A	B	B
Kukri_c31891_1355	1A	57.8945	B	B	B	B	B	A	A	A	B	B	B	B	A	B	B	A	A	A	B	A	A	A	A	B	A	B	B	A	A	B	B	B	B	B	B	A	B	A	A	A	A	B	B	B	A	B	B
Kukri_c43410_348	1A	57.8945	B	B	B	B	B	A	A	A	B	B	B	B	A	B	B	A	A	A	B	A	A	A	A	B	A	B	B	A	A	B	B	B	B	B	B	A	B	A	A	A	A	B	B	B	A	B	B
Kukri_c58155_786	1A	57.8945	B	B	B	B	B	A	A	A	B	B	B	B	A	B	B	A	A	A	B	A	A	A	A	B	A	B	B	A	A	B	B	B	B	B	B	A	B	A	A	A	A	B	B	B	A	B	B
RAC875_c27417_150	1A	57.8945	B	B	B	B	B	A	A	A	B	B	B	B	A	B	B	A	A	A	B	A	A	A	A	B	A	B	B	A	A	B	B	B	B	B	B	A	B	A	A	A	A	B	B	B	A	B	B
RAC875_c46551_339	1A	57.8945	B	B	B	B	B	A	A	A	B	B	B	B	A	B	B	A	A	A	B	A	A	A	A	B	A	B	B	A	A	B	B	B	B	B	B	A	B	A	A	A	A	B	B	B	A	B	B
wsnp_Ex_c20489_29564938	1A	57.8945	B	B	B	B	B	A	A	A	B	B	B	B	A	B	B	A	A	A	B	A	A	A	A	B	A	B	B	A	A	B	B	B	B	B	B	A	B	A	A	A	A	B	B	B	A	B	B
wsnp_Ex_c6452_11213329	1A	57.8945	B	B	B	B	B	A	A	A	B	B	B	B	A	B	B	A	A	A	B	A	A	A	A	B	A	B	B	A	A	B	B	B	B	B	B	A	B	A	A	A	A	B	B	B	A	B	B
BobWhite_c29908_113	1A	58.5748	B	B	B	B	B	A	A	A	B	B	B	B	A	B	B	A	A	A	B	A	A	A	A	B	A	B	B	A	A	B	B	B	B	B	B	A	B	A	A	A	A	B	B	B	A	B	B
BS00065324_51	1A	58.5748	B	B	B	B	B	A	A	A	B	B	B	B	A	B	B	A	A	A	B	A	A	A	A	B	A	B	B	A	A	B	B	B	B	B	B	A	B	A	A	A	A	B	B	B	A	B	B
BS00094553_51	1A	58.5748	B	B	B	B	B	A	A	A	B	B	B	B	A	B	B	A	A	A	B	A	A	A	A	B	A	B	B	A	A	B	B	B	B	B	B	A	B	A	A	A	A	B	B	B	A	B	B
IAAV8804	1A	58.5748	B	B	B	B	B	A	A	A	B	B	B	B	A	B	B	A	A	A	B	A	A	A	A	B	A	B	B	A	A	B	B	B	B	B	B	A	B	A	A	A	A	B	B	B	A	B	B
Kukri_c18413_168	1A	58.5748	B	B	B	B	B	A	A	A	B	B	B	B	A	B	B	A	A	A	B	A	A	A	A	B	A	B	B	A	A	B	B	B	-	B	B	A	B	A	A	A	A	B	B	B	A	B	B
Kukri_c37726_285	1A	58.5748	B	B	B	B	B	A	A	A	B	B	B	B	A	B	B	A	A	A	B	A	A	A	A	B	A	B	B	A	A	B	B	B	B	B	B	A	B	A	A	A	A	B	B	B	A	B	B
Kukri_c53153_92	1A	58.5748	B	B	B	B	B	A	A	A	B	B	B	B	A	B	B	A	A	A	B	A	A	A	A	B	A	B	B	A	A	B	B	B	B	B	B	A	B	A	A	A	A	B	B	B	A	B	B
Kukri_rep_c117029_125	1A	58.5748	B	B	B	B	B	A	A	A	B	B	B	B	A	B	B	A	A	A	B	A	A	A	A	B	A	B	B	A	A	B	B	B	B	B	B	A	B	A	A	A	A	B	B	B	A	B	B
RAC875_c29540_1109	1A	58.5748	B	B	B	B	B	A	A	A	B	B	B	B	A	B	B	A	A	A	B	A	A	A	A	B	A	B	B	A	A	B	B	B	B	B	B	A	B	A	A	A	A	B	B	B	A	B	B
Tdurum_contig50499_858	1A	58.5748	B	B	B	B	B	A	A	A	B	B	B	B	A	B	B	A	A	A	B	A	A	A	A	B	A	B	B	A	A	B	B	B	B	B	B	A	B	A	A	A	A	B	B	B	A	B	B
wsnp_BE445113A_Ta_2_1	1A	58.5748	B	B	B	B	B	A	A	A	B	B	B	B	A	B	B	A	A	A	B	A	A	A	A	B	A	B	B	A	A	B	B	B	B	B	B	A	B	A	A	A	A	B	B	B	A	B	B
wsnp_BG314157A_Ta_2_1	1A	58.5748	B	B	B	B	B	A	A	A	B	B	B	B	A	B	B	A	A	A	B	A	A	A	A	B	A	B	B	A	A	B	B	B	B	B	B	A	B	A	A	A	A	B	B	B	A	B	B
wsnp_Ku_c15214_23756800	1A	58.5748	B	B	B	B	B	A	A	A	B	B	B	B	A	B	B	A	A	A	B	A	A	A	A	B	A	B	B	A	A	B	B	B	B	B	B	A	B	A	A	A	A	B	B	B	A	B	B
wsnp_Ra_c11877_19161832	1A	58.5748	B	B	B	B	B	A	A	A	B	B	B	B	A	B	B	A	A	A	B	A	A	A	A	B	A	B	B	A	A	B	B	B	B	B	B	A	B	A	A	A	A	B	B	B	A	B	B
wsnp_Ra_c3270_6136110	1A	58.5748	B	B	B	B	B	A	A	A	B	B	B	B	A	B	B	A	A	A	B	A	A	A	A	B	A	B	B	A	A	B	B	B	B	B	B	A	B	A	A	A	A	B	B	B	A	B	B
wsnp_Ra_c3270_6136601	1A	58.5748	B	B	B	B	B	A	A	A	B	B	B	B	A	B	B	A	A	A	B	A	A	A	A	B	A	B	B	A	A	B	B	B	B	B	B	A	B	A	A	A	A	B	B	B	A	B	B
IACX5793	1A	59.9357	B	B	B	B	B	A	A	A	B	B	B	B	A	B	B	A	A	A	B	A	A	A	A	B	A	B	B	A	A	B	B	B	B	B	B	A	B	A	A	A	A	B	B	B	A	B	B
IACX5960	1A	59.9357	B	B	B	B	B	A	A	A	B	B	B	B	A	B	B	A	A	A	B	A	A	A	A	B	A	B	B	A	A	B	B	B	B	B	B	A	B	A	A	A	A	B	B	B	A	B	B
CAP12_c1906_217	1A	61.9776	B	B	B	B	B	A	A	A	B	B	B	B	A	B	B	B	A	A	B	A	A	A	A	B	A	B	B	A	A	B	B	B	B	B	B	A	B	A	A	A	A	B	B	B	A	B	B
Excalibur_c52495_89	1A	61.9776	B	B	B	B	B	A	A	A	B	B	B	B	A	B	B	B	A	A	B	A	A	A	A	B	A	B	B	A	A	B	B	B	B	B	B	A	B	A	A	A	A	B	B	B	A	B	B
Kukri_c30322_414	1A	61.9776	B	B	B	B	B	A	A	A	B	B	B	B	A	B	B	B	A	A	B	A	A	A	A	B	A	B	B	A	A	B	B	B	B	B	B	A	B	A	A	A	A	B	B	B	A	B	B
RAC875_rep_c112044_340	1A	61.9776	B	B	B	B	B	A	A	A	B	B	B	B	A	B	B	B	A	A	B	A	A	A	A	B	A	B	B	A	A	B	B	B	B	B	B	A	B	A	A	A	A	B	B	B	A	B	B
wsnp_Ex_rep_c109742_92411838	1A	62.6579	B	B	B	B	B	A	A	A	B	B	B	B	A	B	B	B	A	A	B	A	A	A	A	B	A	B	B	A	A	B	B	B	B	B	B	A	B	A	A	A	A	B	B	B	A	B	B
wsnp_Ku_c21316_31053745	1A	62.6579	B	B	B	B	B	A	A	A	B	B	B	B	A	B	B	B	A	A	B	A	A	A	A	B	A	B	B	A	A	B	B	B	B	B	B	A	B	A	A	A	A	B	B	B	A	B	B
wsnp_Ku_c21316_31053776	1A	62.6579	B	B	B	B	B	A	A	A	B	B	B	B	A	B	B	B	A	A	B	A	A	A	A	B	A	B	B	A	A	B	B	B	B	B	B	A	B	A	A	A	A	B	B	B	A	B	B
BS00021864_51	1A	64.0188	B	B	B	B	B	A	A	A	B	B	B	B	A	B	B	B	A	A	B	A	B	B	A	B	A	B	B	A	A	B	B	B	B	B	B	A	B	A	A	A	A	B	B	B	A	B	B
Tdurum_contig32437_257	1A	64.0188	B	B	B	B	B	A	A	A	B	B	B	B	A	B	B	B	A	A	B	A	-	B	A	B	A	B	B	A	A	B	B	B	B	B	B	A	B	A	A	A	A	B	B	B	A	B	B
RAC875_c16080_777	1A	70.864	B	B	B	B	B	A	A	A	B	B	B	B	A	B	B	B	A	A	B	A	A	B	A	B	A	B	B	A	A	B	B	B	B	B	B	A	B	B	A	B	B	B	B	B	A	B	B
RAC875_c38916_66	1A	70.864	B	B	B	B	B	A	A	A	B	B	B	B	A	B	B	B	A	A	B	A	-	B	A	B	A	B	B	A	A	B	B	B	B	B	B	A	B	B	A	B	B	B	B	B	A	B	B
RFL_Contig4231_575	1A	70.864	B	B	B	B	B	A	A	A	B	B	B	B	A	B	B	B	A	A	B	A	-	B	A	B	A	B	B	A	A	B	B	B	B	B	B	A	B	B	A	B	B	B	B	B	A	B	B
wsnp_Ex_c12165_19452361	1A	70.864	B	B	B	B	B	A	A	A	B	B	B	B	A	B	B	B	A	A	B	A	A	B	A	B	A	B	B	A	A	B	B	B	B	B	B	A	B	B	A	B	B	B	B	B	A	B	B
wsnp_Ra_c16080_24638622	1A	70.864	B	B	B	B	B	A	A	A	B	B	B	B	A	B	B	B	A	A	B	A	-	B	A	B	A	B	B	A	A	B	B	B	B	B	B	A	B	B	A	B	B	B	B	B	A	B	B
BobWhite_c18881_338	1A	71.549	B	B	B	B	B	A	A	A	B	B	B	B	A	B	B	B	A	A	B	A	-	B	A	B	A	B	B	A	A	B	B	B	B	B	B	A	B	B	A	B	B	B	B	B	A	B	B
BobWhite_c5356_1272	1A	71.549	B	B	B	B	B	A	A	A	B	B	B	B	A	B	B	B	A	A	B	A	-	B	A	B	A	B	B	A	A	B	B	B	B	B	B	A	B	B	A	B	B	B	B	B	A	B	B
BobWhite_rep_c63278_349	1A	71.549	B	B	B	B	B	A	A	A	B	B	B	B	A	B	B	B	A	A	B	A	A	B	A	B	A	B	B	A	A	B	B	B	B	B	B	A	B	B	A	B	B	B	B	B	A	B	B
BS00012283_51	1A	71.549	B	B	B	B	B	A	A	A	B	B	B	B	A	B	B	B	A	A	B	A	-	B	A	B	A	B	B	A	A	B	B	B	B	B	B	A	B	B	A	B	B	B	B	B	A	B	B
BS00021889_51	1A	71.549	B	B	B	B	B	A	A	A	B	B	B	B	A	B	B	B	A	A	B	A	-	B	A	B	A	B	B	A	A	B	B	B	B	B	B	A	B	B	A	B	B	B	B	B	A	B	B
BS00022698_51	1A	71.549	-	B	B	B	B	A	A	A	B	B	B	B	A	B	B	B	A	A	B	A	-	B	A	B	A	B	B	A	A	B	B	B	B	B	B	A	B	B	A	B	B	B	B	B	A	B	B
BS00023101_51	1A	71.549	B	B	B	B	B	A	A	A	B	B	B	B	A	B	B	B	A	A	B	A	-	B	A	B	A	B	B	A	A	B	B	B	B	B	B	A	B	B	A	B	B	B	B	B	A	B	B
BS00023126_51	1A	71.549	B	B	B	B	B	A	A	A	B	B	B	B	A	B	B	B	A	A	B	A	A	B	A	B	A	B	B	A	A	B	B	B	B	B	B	A	B	B	A	B	B	B	B	B	A	B	B
BS00065676_51	1A	71.549	B	B	B	B	B	A	A	A	B	B	B	B	A	B	B	B	A	A	B	A	-	B	A	B	A	B	B	A	A	B	B	B	B	B	B	A	B	B	A	B	B	B	B	B	A	B	B
BS00067421_51	1A	71.549	B	B	B	B	B	A	A	A	B	B	B	B	A	B	B	B	A	A	B	A	-	B	A	B	A	B	B	A	A	B	B	B	B	B	B	A	B	B	A	B	B	B	B	B	A	B	B
BS00087600_51	1A	71.549	B	B	B	B	B	A	A	A	B	B	B	B	A	B	B	B	A	A	B	A	A	B	A	B	A	B	B	A	A	B	B	B	B	B	B	A	B	B	A	B	B	B	B	B	A	B	B
CAP11_c1972_285	1A	71.549	B	B	B	B	B	A	A	A	B	B	B	B	A	B	B	B	A	A	B	A	A	B	A	B	A	B	B	A	A	B	B	B	B	B	B	A	B	B	A	B	B	B	B	B	A	B	B
CAP7_c12435_63	1A	71.549	B	B	B	B	B	A	A	A	B	B	B	B	A	B	B	B	A	A	B	A	-	B	A	B	A	B	B	A	A	B	B	B	B	B	B	A	B	B	A	B	B	B	B	B	A	B	B
Ex_c5192_943	1A	71.549	B	B	B	B	B	A	A	A	B	B	B	B	A	B	B	B	A	A	B	A	-	B	A	B	A	B	B	A	A	B	B	B	B	B	B	A	B	B	A	B	B	B	B	B	A	B	B
Excalibur_c10167_1028	1A	71.549	B	B	B	B	B	A	A	A	B	B	B	B	A	B	B	B	A	A	B	A	A	B	A	B	A	B	B	A	A	B	B	B	B	B	B	A	B	B	A	B	B	B	B	B	A	B	B
Excalibur_c30591_637	1A	71.549	B	B	B	B	B	A	A	A	B	B	B	B	A	B	B	B	A	A	B	A	-	B	A	B	A	B	B	A	A	B	B	B	B	B	B	A	B	B	A	B	B	B	B	B	A	B	B
Excalibur_c32167_59	1A	71.549	B	B	B	B	B	A	A	A	B	B	B	B	A	B	B	B	A	A	B	A	-	B	A	B	A	B	B	A	A	B	B	B	B	B	B	A	B	B	A	B	B	B	B	B	A	B	B
Excalibur_c49421_443	1A	71.549	B	B	B	B	B	A	A	A	B	B	B	B	A	B	B	B	A	A	B	A	B	B	A	B	A	B	B	A	A	B	B	B	B	B	B	A	B	B	A	B	B	B	B	B	A	B	B
Excalibur_c7033_159	1A	71.549	B	B	B	B	B	A	A	A	B	B	B	B	A	B	B	B	A	A	B	A	-	B	A	B	A	B	B	A	A	B	B	B	B	B	B	A	B	B	A	B	B	B	B	B	A	B	B
Excalibur_rep_c112145_271	1A	71.549	B	B	B	B	B	A	A	A	B	B	B	B	A	B	B	B	A	A	B	A	-	B	A	B	A	B	B	A	A	B	B	B	B	B	B	A	B	B	A	B	B	B	B	B	A	B	B
Excalibur_rep_c66449_1588	1A	71.549	B	B	B	B	B	A	A	A	B	B	B	B	A	B	B	B	A	A	B	A	-	B	A	B	A	B	B	A	A	B	B	B	B	B	B	A	B	B	A	B	B	B	B	B	A	B	B
IAAV1225	1A	71.549	B	B	-	B	B	A	A	A	B	B	B	B	A	B	B	B	A	A	B	A	-	B	A	B	A	B	B	A	A	B	B	B	B	B	B	A	B	B	A	-	B	B	B	B	A	B	B
IAAV3049	1A	71.549	B	B	B	B	B	A	A	A	B	B	B	B	A	B	B	B	A	A	B	A	-	B	A	B	A	B	B	A	A	B	B	B	B	B	B	A	B	B	A	B	B	B	B	B	A	B	B
IAAV5406	1A	71.549	B	B	B	B	B	A	A	A	B	B	B	B	A	B	B	B	A	A	B	A	-	B	A	B	A	B	B	A	A	B	B	B	B	B	B	A	B	B	A	B	B	B	B	B	A	B	B
IACX11070	1A	71.549	B	B	B	B	B	A	A	A	B	B	B	B	A	B	B	B	A	A	B	A	-	B	A	B	A	B	B	A	A	B	B	B	B	B	B	A	B	B	A	B	B	B	B	B	A	B	B
IACX4378	1A	71.549	B	B	B	B	B	A	A	A	B	B	B	B	A	B	B	B	A	A	B	A	A	B	A	B	A	B	B	A	A	B	B	B	B	B	B	A	B	B	A	B	B	B	B	B	A	B	B
IACX662	1A	71.549	B	B	B	B	B	A	A	A	B	B	B	B	A	B	B	B	A	A	B	A	-	B	A	B	A	B	B	A	A	B	B	B	B	B	B	A	B	B	A	B	B	B	B	B	A	B	B
Ku_c8351_2029	1A	71.549	B	B	B	B	B	A	A	A	B	B	B	B	A	B	B	B	A	A	B	A	B	B	A	B	A	B	B	A	A	B	B	B	B	B	B	A	B	B	A	B	B	B	B	B	A	B	B
Kukri_c10239_2186	1A	71.549	B	B	B	B	B	A	A	A	B	B	B	B	A	B	B	B	A	A	B	A	-	B	A	B	A	B	B	A	A	B	B	B	B	B	B	A	B	B	A	B	B	B	B	B	A	B	B
Kukri_c52952_315	1A	71.549	B	B	B	B	B	A	A	A	B	B	B	B	A	B	B	B	A	A	B	A	-	B	A	B	A	B	B	A	A	B	B	B	B	B	B	A	B	B	A	B	B	B	B	B	A	B	B
RAC875_c25507_551	1A	71.549	B	B	B	B	B	A	A	A	B	B	B	B	A	B	B	B	A	A	B	A	A	B	A	B	A	B	B	A	A	B	B	B	B	B	B	A	B	B	A	B	B	B	B	B	A	B	B
RAC875_c31276_1128	1A	71.549	B	B	B	B	B	A	A	A	B	B	B	B	A	B	B	B	A	A	B	A	A	B	A	B	A	B	B	A	A	B	B	B	B	B	B	A	B	B	A	B	B	B	B	B	A	B	B
RAC875_c94534_75	1A	71.549	B	B	B	B	B	A	A	A	B	B	B	B	A	B	B	B	A	A	B	A	-	B	A	B	A	B	B	A	A	B	B	B	B	B	B	A	B	B	A	B	B	B	B	B	A	B	B
RFL_Contig3203_1971	1A	71.549	B	B	B	B	B	A	A	A	B	B	B	B	A	B	B	B	A	A	B	A	-	B	A	B	A	B	B	A	A	B	B	B	B	B	B	A	B	B	A	B	B	B	B	B	A	B	B
Tdurum_contig28296_243	1A	71.549	B	B	B	B	B	A	A	A	B	B	B	B	A	B	B	B	A	A	B	A	-	B	A	B	A	B	B	A	A	B	B	B	B	B	B	A	B	B	A	B	B	B	B	B	A	B	B
wsnp_BE495786A_Ta_2_1	1A	71.549	B	B	B	B	B	A	A	A	B	B	B	B	A	B	B	B	A	A	B	A	-	B	A	B	A	B	B	A	A	B	B	B	B	B	B	A	B	B	A	B	B	B	B	B	A	B	B
wsnp_Ex_c12336_19686808	1A	71.549	B	B	B	B	B	A	A	A	B	B	B	B	A	B	B	B	A	A	B	A	-	B	A	B	A	B	B	A	A	B	B	B	B	B	B	A	B	B	A	B	B	B	B	B	A	B	B
wsnp_Ex_c16592_25117132	1A	71.549	B	B	B	B	B	A	A	A	B	B	B	B	A	B	B	B	A	A	B	A	-	B	A	B	A	B	B	A	A	B	B	B	B	B	B	A	B	B	A	-	B	B	B	B	A	B	B
wsnp_Ex_c27940_37101775	1A	71.549	B	B	B	B	B	A	A	A	B	B	B	B	A	B	B	B	A	A	B	A	B	B	A	B	A	B	B	A	A	B	B	B	B	B	B	A	B	B	A	B	B	B	B	B	A	B	B
wsnp_Ex_c34344_42676379	1A	71.549	B	B	B	B	B	A	A	A	B	B	B	B	A	B	B	B	A	A	B	A	B	B	A	B	A	B	B	A	A	B	B	B	B	B	B	A	B	B	A	B	B	B	B	B	A	B	B
wsnp_Ex_c34344_42677360	1A	71.549	B	B	B	B	B	A	A	A	B	B	B	B	A	B	B	B	A	A	B	A	-	B	A	B	A	B	B	A	A	B	B	B	B	B	B	A	B	B	A	B	B	B	B	B	A	B	B
wsnp_Ex_c42282_48900922	1A	71.549	B	B	B	B	B	A	A	A	B	B	B	B	A	B	B	B	A	A	B	A	B	B	A	B	A	B	B	A	A	B	B	B	B	B	B	A	B	B	A	B	B	B	B	B	A	B	B
wsnp_Ex_c5192_9203100	1A	71.549	B	B	B	B	B	A	A	A	B	B	B	B	A	B	B	B	A	A	B	A	-	B	A	B	A	B	B	A	A	B	B	B	B	B	B	A	B	B	A	B	B	B	B	B	A	B	B
wsnp_Ex_c5192_9203682	1A	71.549	B	B	B	B	B	A	A	A	B	B	B	B	A	B	B	B	A	A	B	A	-	B	A	B	A	B	B	A	A	B	B	B	B	B	B	A	B	B	A	B	B	B	B	B	A	B	B
wsnp_Ex_c5216_9235964	1A	71.549	B	B	B	B	B	A	A	A	B	B	B	B	A	B	B	B	A	A	B	A	B	B	A	B	A	B	B	A	A	B	B	B	B	B	B	A	B	B	A	B	B	B	B	B	A	B	B
wsnp_Ex_c534_1058778	1A	71.549	B	B	B	B	B	A	A	A	B	B	B	B	A	B	B	B	A	A	B	A	-	B	A	B	A	B	B	A	A	B	B	B	B	B	B	A	B	B	A	B	B	B	B	B	A	B	B
wsnp_Ex_c8588_14419007	1A	71.549	B	B	B	B	B	A	A	A	B	B	B	B	A	B	B	B	A	A	B	A	-	B	A	B	A	B	B	A	A	B	B	B	B	B	B	A	B	B	A	B	B	B	B	B	A	B	B
wsnp_Ex_rep_c66628_64934660	1A	71.549	B	B	B	B	B	A	A	A	B	B	B	B	A	B	B	B	A	A	B	A	-	B	A	B	A	B	B	A	A	B	B	B	B	B	B	A	B	B	A	B	B	B	B	B	A	B	B
wsnp_JD_c13903_13781269	1A	71.549	B	B	B	B	B	A	A	A	B	B	B	B	A	B	B	B	A	A	B	A	-	B	A	B	A	B	B	A	A	B	B	B	B	B	B	A	B	B	A	B	B	B	B	B	A	B	B
wsnp_Ku_c21356_31093507	1A	71.549	B	B	B	B	B	A	A	A	B	B	B	B	A	B	B	B	A	A	B	A	-	B	A	B	A	B	B	A	A	B	B	B	B	B	B	A	B	B	A	B	B	B	B	B	A	B	B
wsnp_Ku_c23926_33870364	1A	71.549	B	B	B	B	B	A	A	A	B	B	B	B	A	B	B	B	A	A	B	A	-	B	A	B	A	B	B	A	A	B	B	B	B	B	B	A	B	B	A	B	B	B	B	B	A	B	B
wsnp_Ku_c24239_34199356	1A	71.549	B	B	B	B	B	A	A	A	B	B	B	B	A	B	B	B	A	A	B	A	A	B	A	B	A	B	B	A	A	B	B	B	B	B	B	A	B	B	A	B	B	B	B	B	A	B	B
wsnp_Ku_c2815_5317230	1A	71.549	B	B	B	B	B	A	A	A	B	B	B	B	A	B	B	B	A	A	B	A	A	B	A	B	A	B	B	A	A	B	B	B	B	B	B	A	B	B	A	B	B	B	B	B	A	B	B
wsnp_Ku_c39878_48218985	1A	71.549	B	B	B	B	B	A	A	A	B	B	B	B	A	B	B	B	A	A	B	A	B	B	A	B	A	B	B	A	A	B	B	B	B	B	B	A	B	B	A	B	B	B	B	B	A	B	B
wsnp_Ra_c12148_19539667	1A	71.549	B	B	B	B	B	A	A	A	B	B	B	B	A	B	B	B	A	A	B	A	A	B	A	B	A	B	B	A	A	B	B	B	B	B	B	A	B	B	A	B	B	B	B	B	A	B	B
wsnp_Ra_c37745_45806931	1A	71.549	B	B	B	B	B	A	A	A	B	B	B	B	A	B	B	B	A	A	B	A	A	B	A	B	A	B	B	A	A	B	B	B	B	B	B	A	B	B	A	B	B	B	B	B	A	B	B
wsnp_Ra_c7818_13376644	1A	71.549	B	B	B	B	B	A	A	A	B	B	B	B	A	B	B	B	A	A	B	A	-	B	A	B	A	B	B	A	A	B	B	B	B	B	B	A	B	B	A	B	B	B	B	B	A	B	B
BobWhite_c16234_286	1A	73.6049	B	B	B	B	B	A	A	A	B	B	B	B	A	B	B	B	A	A	B	A	-	B	A	B	A	B	B	A	A	B	B	B	B	B	B	A	B	B	A	B	B	B	B	B	A	B	B
Kukri_c35200_895	1A	74.2899	B	B	B	B	B	A	A	A	B	B	B	B	A	B	B	B	A	A	B	A	-	B	A	B	A	B	B	A	A	B	B	B	B	B	B	A	B	B	A	B	B	B	B	B	A	B	B
tplb0059e14_515	1A	74.2899	B	B	B	B	B	A	A	A	B	B	B	B	A	B	B	B	A	A	B	A	-	B	A	B	A	B	B	A	A	B	B	B	B	B	B	A	B	B	A	B	B	B	B	B	A	B	B
wsnp_Ex_c44049_50205904	1A	76.3458	B	B	B	B	B	A	A	A	B	B	B	B	A	B	B	B	A	A	B	A	-	B	A	B	A	B	B	A	A	B	B	B	B	B	B	A	B	B	A	B	B	B	B	B	A	B	B
RAC875_rep_c116574_244	1A	79.0883	B	B	B	B	B	B	A	A	B	B	B	B	A	B	B	B	A	A	B	A	A	B	A	B	A	B	B	A	A	B	B	B	B	B	B	A	B	B	A	B	B	B	B	B	A	B	B
BS00012210_51	1A	83.931	B	B	B	B	B	B	A	A	B	B	B	B	A	B	B	B	A	A	B	A	-	B	A	B	A	B	B	A	A	B	B	B	B	B	B	A	B	B	A	B	B	B	B	B	A	B	B
IAAV5652	1A	83.931	B	B	B	B	B	B	A	A	B	B	B	B	A	B	B	B	A	A	B	A	-	B	A	B	A	B	B	A	A	B	B	B	B	B	B	A	B	B	A	B	B	B	B	B	A	B	B
Excalibur_c7237_1084	1A	84.6255	B	B	B	B	B	B	A	A	B	B	B	B	A	B	B	B	A	A	B	A	A	B	A	B	A	B	B	A	A	B	B	B	B	B	B	A	B	B	A	B	B	B	B	B	A	B	B
Excalibur_c7237_1208	1A	84.6255	B	B	B	B	B	B	A	A	B	B	B	B	A	B	B	B	A	A	B	A	A	B	A	B	A	B	B	A	A	B	B	B	B	B	B	A	B	B	A	B	B	B	B	B	A	B	B
Excalibur_rep_c85213_146	1A	84.6255	B	B	B	B	B	B	A	A	B	B	B	B	A	B	B	B	A	A	B	A	-	B	A	B	A	B	B	A	A	B	B	B	B	B	B	A	B	B	A	B	B	B	B	B	A	B	B
Kukri_c46010_146	1A	84.6255	B	B	B	B	B	B	A	A	B	B	B	B	A	B	B	B	A	A	B	A	-	B	A	B	A	B	B	A	A	B	B	B	B	B	B	A	B	B	A	B	B	B	B	B	A	B	B
Kukri_c46010_872	1A	84.6255	B	B	B	B	B	B	A	A	B	B	B	B	A	B	B	B	A	A	B	A	-	B	A	B	A	B	B	A	A	B	B	B	B	B	B	A	B	B	A	B	B	B	B	B	A	B	B
Kukri_c7579_559	1A	84.6255	B	B	B	B	B	B	A	A	B	B	B	B	A	B	B	B	A	A	B	A	A	B	A	B	A	B	B	A	A	B	B	B	B	B	B	A	B	B	A	B	B	B	B	B	A	B	B
Kukri_c82555_88	1A	84.6255	B	B	B	B	B	B	A	A	B	B	B	B	A	B	B	B	A	A	B	A	-	B	A	B	A	B	B	A	A	B	B	B	B	B	B	A	B	B	A	B	B	B	B	B	A	B	B
RAC875_c10090_963	1A	84.6255	B	B	B	B	B	B	A	A	B	B	B	B	A	B	B	B	A	A	B	A	A	B	A	B	A	B	B	A	A	B	B	B	B	B	B	A	B	B	A	B	B	B	B	B	A	B	B
RAC875_c14066_452	1A	84.6255	B	B	B	B	B	B	A	A	B	B	B	B	A	B	B	B	A	A	B	A	A	B	A	B	A	B	B	A	A	B	B	B	B	B	B	A	B	B	A	B	B	B	B	B	A	B	B
RAC875_rep_c111911_116	1A	84.6255	B	B	B	B	B	B	A	A	B	B	B	B	A	B	B	B	A	A	B	A	-	B	A	B	A	B	B	A	A	B	B	B	B	B	B	A	B	B	A	B	B	B	B	B	A	B	B
Tdurum_contig77289_179	1A	84.6255	B	B	B	B	B	B	A	A	B	B	B	B	A	B	B	B	A	A	B	A	-	B	A	B	A	B	B	A	A	B	B	B	B	B	B	A	B	B	A	B	B	B	B	B	A	B	B
wsnp_Ex_c31983_40709607	1A	84.6255	B	B	B	B	B	B	A	A	B	B	B	B	A	B	B	B	A	A	B	A	-	B	A	B	A	B	B	A	A	B	B	B	B	B	B	A	B	B	A	B	B	B	B	B	A	B	B
wsnp_Ex_c31983_40709866	1A	84.6255	B	B	B	B	B	B	A	A	B	B	B	B	A	B	B	B	A	A	B	A	-	B	A	B	A	B	B	A	A	B	B	B	B	B	B	A	B	B	A	B	B	B	B	B	A	B	B
BobWhite_c4499_153	1A	86.0051	B	B	B	B	B	B	A	A	B	B	B	B	A	B	B	B	A	A	B	A	-	B	A	B	A	B	B	A	A	B	B	B	B	B	B	A	B	B	A	B	B	B	B	B	A	B	B
BS00009885_51	1A	86.0051	B	B	B	B	B	B	A	A	B	B	-	B	A	B	B	B	A	A	B	A	-	B	A	B	A	B	B	A	A	B	B	B	B	B	B	A	B	B	A	B	B	B	B	B	A	B	B
BS00084022_51	1A	86.0051	B	B	B	B	B	B	A	A	B	B	B	B	A	B	B	B	A	A	B	A	A	B	A	B	A	B	B	A	A	B	B	B	B	B	B	A	B	B	A	B	B	B	B	B	A	B	B
Excalibur_c1014_371	1A	86.0051	B	B	B	B	B	B	A	A	B	B	B	B	A	B	B	B	A	A	B	A	B	B	A	B	A	B	B	A	A	B	B	B	B	B	B	A	B	B	A	B	B	B	B	B	A	B	B
Excalibur_rep_c100567_692	1A	86.0051	B	B	B	B	B	B	A	A	B	B	B	B	A	B	B	B	A	A	B	A	B	B	A	B	A	B	B	A	A	B	B	B	B	B	B	A	B	B	A	B	B	B	B	B	A	B	B
RAC875_rep_c107325_644	1A	86.0051	B	B	B	B	B	B	A	A	B	B	B	B	A	B	B	B	A	A	B	A	A	B	A	B	A	B	B	A	A	B	B	B	B	B	B	A	B	B	A	B	B	B	B	B	A	B	B
wsnp_JD_c149_241276	1A	86.0051	B	B	B	B	B	B	A	A	B	B	B	B	A	B	B	B	A	A	B	A	-	B	A	B	A	B	B	A	A	B	B	B	B	B	B	A	B	B	A	B	B	B	B	B	A	B	B
RFL_Contig2160_524	1A	86.6901	B	B	B	B	B	B	A	A	B	B	B	A	A	B	B	B	A	A	B	A	-	B	A	B	A	B	B	A	A	B	B	B	B	B	B	A	B	B	A	B	B	B	B	B	A	B	B
Excalibur_c11941_612	1A	92.1916	B	B	A	B	B	B	A	A	B	B	B	A	A	B	B	B	A	A	B	A	-	B	A	B	A	B	B	A	A	B	B	B	B	B	A	A	B	B	A	B	B	B	B	B	A	B	A
Excalibur_c11941_675	1A	92.1916	B	B	A	B	B	B	A	A	B	B	B	A	A	B	B	B	A	A	B	A	A	B	A	B	A	B	B	A	A	B	B	B	B	B	A	A	B	B	A	B	B	B	B	B	A	B	A
BobWhite_c1890_712	1A	108.5	B	B	B	B	A	B	A	A	B	B	B	A	A	A	A	B	A	B	B	A	-	B	A	B	A	B	B	B	A	A	B	B	B	A	A	B	B	B	A	B	B	B	B	B	A	B	A
RFL_Contig4104_670	1A	108.5	B	B	B	B	A	B	A	A	B	B	B	A	A	A	A	B	A	B	B	A	A	B	A	B	A	B	B	B	A	A	B	B	B	A	A	B	B	B	A	B	B	B	B	B	A	B	A
CAP7_c1645_359	1A	109.18	B	B	B	B	A	B	A	A	B	B	B	A	A	A	A	B	A	B	B	A	-	B	A	B	A	B	B	B	A	A	B	B	B	A	A	B	B	B	A	B	B	A	B	B	A	B	A
RAC875_c85031_525	1A	109.865	B	B	B	B	A	B	A	A	B	B	B	A	B	A	A	B	A	B	B	A	-	B	A	B	A	B	B	B	A	A	B	B	B	A	A	B	B	B	A	B	B	A	B	B	A	B	A
RFL_Contig1118_1073	1A	109.865	B	B	B	B	A	B	A	A	B	B	B	A	B	A	A	B	A	B	B	A	-	B	A	B	A	B	B	B	A	A	B	B	B	A	A	B	B	B	A	B	B	A	B	B	A	B	A
RFL_Contig1118_65	1A	109.865	B	B	B	B	A	B	A	A	B	B	B	A	B	A	A	B	A	B	B	A	-	B	A	B	A	B	B	B	A	A	B	B	B	A	A	B	B	B	A	B	B	A	B	B	A	B	A
tplb0036l23_696	1A	109.865	B	B	B	B	A	B	A	A	B	B	B	A	B	A	A	B	A	B	B	A	-	B	A	B	A	B	B	B	A	A	B	B	B	A	A	B	B	B	A	B	B	A	B	B	A	B	A
wsnp_Ex_c293_567035	1A	110.55	B	A	B	B	A	B	A	A	B	B	B	A	B	A	A	B	A	B	B	A	A	B	A	B	A	B	B	B	A	A	B	B	B	A	A	B	B	B	A	B	B	A	B	B	A	B	A
BS00110358_51	1A	111.23	B	A	B	B	A	B	A	A	B	B	B	A	B	A	A	B	A	B	B	A	-	B	A	B	A	B	B	B	A	A	B	B	B	A	A	B	B	B	A	B	B	A	B	B	A	B	A
Excalibur_c20777_428	1A	111.23	B	A	B	B	A	B	A	A	B	B	B	A	B	A	A	B	A	B	B	A	-	B	A	B	A	B	B	B	A	A	B	B	B	A	A	B	B	B	A	B	B	A	B	B	A	B	A
BobWhite_c1265_247	1A	111.915	B	A	B	B	A	B	A	A	B	B	B	A	B	A	A	B	A	B	B	A	B	B	A	B	A	B	B	B	A	A	B	B	B	A	A	B	B	B	A	B	B	A	B	B	A	B	A
BS00081680_51	1A	111.915	B	A	B	B	A	B	A	A	B	B	B	A	B	A	A	B	A	B	B	A	A	B	A	B	A	B	B	B	A	A	B	B	B	A	A	B	B	B	A	B	B	A	B	B	A	B	A
BS00101392_51	1A	111.915	B	A	B	B	A	B	A	A	B	B	B	A	B	A	A	B	A	B	B	A	-	B	A	B	A	B	B	B	A	A	B	B	B	A	A	B	B	B	A	B	B	A	B	B	A	B	A
Excalibur_c42185_156	1A	111.915	B	A	B	B	A	B	A	A	B	B	B	A	B	A	A	B	A	B	B	A	B	B	A	B	A	B	B	B	A	A	B	B	B	A	A	B	B	B	A	B	B	A	B	B	A	B	A
RAC875_c50463_808	1A	111.915	A	A	B	B	A	B	A	A	B	B	B	A	B	A	A	B	A	B	B	A	-	B	A	B	A	B	B	B	A	A	B	B	B	A	A	B	-	B	A	B	B	A	B	B	A	B	A
wsnp_Ex_c7252_12452995	1A	111.915	B	A	B	B	A	B	A	A	B	B	B	A	B	A	A	B	A	B	B	A	-	B	A	B	A	B	B	B	A	A	B	B	B	A	A	B	B	B	A	B	B	A	B	B	A	B	A
BS00022667_51	1A	112.6	B	A	B	B	A	B	A	A	B	B	B	A	B	A	A	B	A	B	B	A	-	B	A	B	A	B	B	B	A	A	B	B	B	A	A	B	B	B	A	B	B	A	B	B	A	B	A
BS00103478_51	1A	112.6	B	A	B	B	A	B	A	A	B	B	B	A	B	A	A	B	A	B	B	A	-	B	A	B	A	B	B	B	A	A	B	B	B	A	A	B	B	B	A	B	B	A	B	B	A	B	A
D_GBF1XID01C7T2Q_63	1A	112.6	B	A	B	B	A	B	A	A	B	B	B	A	B	A	A	B	A	B	B	A	-	B	A	B	A	B	B	B	A	A	B	B	B	A	A	B	B	B	A	B	B	A	B	B	A	B	A
Ex_c28368_426	1A	112.6	B	A	B	B	A	B	A	A	B	B	B	A	B	A	A	B	A	B	B	A	A	B	A	B	A	B	B	B	A	A	B	B	B	A	A	B	B	B	A	-	A	A	B	B	A	B	A
Excalibur_c25175_512	1A	112.6	B	A	B	B	A	B	A	A	B	B	B	A	B	A	A	B	A	B	B	A	A	B	A	B	A	B	B	B	A	A	B	B	B	A	A	B	B	B	A	B	A	A	B	B	A	B	A
Excalibur_c58154_84	1A	112.6	B	A	B	B	A	B	A	A	B	B	B	A	B	A	A	B	A	B	B	A	A	B	A	B	A	B	B	B	A	A	B	B	B	A	A	B	B	B	A	B	B	A	B	B	A	B	A
Kukri_c2121_1334	1A	112.6	B	A	B	B	A	B	A	A	B	B	B	A	B	A	A	B	A	B	B	A	-	B	A	B	A	B	B	B	A	A	B	B	B	A	A	B	B	B	A	B	B	A	B	B	A	B	A
Kukri_c2121_2345	1A	112.6	B	A	B	B	A	B	A	A	B	B	B	A	B	A	A	B	A	B	B	A	B	B	A	B	A	B	B	B	A	A	B	B	B	A	A	B	B	B	A	B	B	A	B	B	A	B	A
RAC875_c67106_97	1A	112.6	B	A	B	B	A	B	A	A	B	B	B	A	B	A	A	B	A	B	B	A	B	B	A	B	A	B	B	B	A	A	B	B	B	A	A	B	B	B	A	B	B	A	B	B	A	B	A
Tdurum_contig42479_3110	1A	112.6	B	A	B	B	A	B	A	A	B	B	B	A	B	A	A	B	A	B	B	A	-	B	A	B	A	B	B	B	A	A	B	B	B	A	A	B	B	B	A	B	B	A	B	B	A	B	A
wsnp_Ex_c1137_2183772	1A	112.6	B	A	B	B	A	B	A	A	B	B	B	A	B	A	A	B	A	B	B	A	-	B	A	B	A	B	B	B	A	A	B	B	B	A	A	B	B	B	A	B	B	A	B	B	A	B	A
wsnp_Ex_c4876_8692849	1A	112.6	B	A	B	B	A	B	A	A	B	B	B	A	B	A	A	B	A	B	B	A	B	B	A	B	A	B	B	B	A	A	B	B	B	A	A	B	B	B	A	B	B	A	B	B	A	B	A
wsnp_Ex_c7965_13520238	1A	112.6	B	A	B	B	A	B	A	A	B	B	B	A	B	A	A	B	A	B	B	A	-	B	A	B	A	B	B	B	A	A	B	B	B	A	A	B	B	B	A	B	B	A	B	B	A	B	A
wsnp_JD_c7522_8606553	1A	112.6	B	A	B	B	A	B	A	A	B	B	B	A	B	A	A	B	A	B	B	A	B	B	A	B	A	B	B	B	A	A	B	B	B	A	A	B	B	B	A	B	B	A	B	B	A	B	A
Kukri_c32052_171	1A	132.62	B	A	B	A	A	B	A	B	B	A	B	A	B	A	A	A	A	B	B	A	-	B	A	B	B	B	B	B	B	A	A	A	B	A	A	A	A	B	A	B	B	A	B	B	A	B	A
Excalibur_c2868_451	1A	138.121	B	A	B	A	A	B	B	B	B	A	B	A	B	A	A	A	A	B	B	B	-	B	A	B	B	B	A	B	B	A	A	A	B	A	A	A	A	B	A	B	B	A	A	B	A	B	A
Excalibur_c2868_486	1A	138.121	B	A	B	A	A	B	B	B	B	A	B	A	B	A	A	A	A	B	B	B	A	B	A	B	B	B	A	B	B	A	A	A	B	A	A	A	A	B	A	B	B	A	A	B	A	B	A
Kukri_c22349_754	1A	138.121	B	A	B	A	A	B	B	B	B	A	B	A	B	A	A	A	A	B	B	B	A	B	A	B	B	B	A	B	B	A	A	A	B	A	A	A	A	B	A	B	B	A	A	B	A	B	A
Kukri_rep_c102231_265	1A	138.121	B	A	B	A	A	B	B	B	B	A	B	A	B	A	A	A	A	B	B	B	-	B	A	B	B	B	A	B	B	A	A	A	B	A	A	A	A	B	A	B	B	A	A	B	A	B	A
Ra_c11910_419	1A	138.121	B	A	B	A	A	B	B	B	B	A	B	A	B	A	A	A	A	B	B	B	A	B	A	B	B	B	A	B	B	A	A	A	B	A	A	A	A	B	A	B	B	A	A	B	A	B	A
wsnp_Ex_c2868_5293115	1A	138.121	B	A	B	A	A	B	B	B	B	A	B	A	B	A	A	A	A	B	B	B	A	B	A	B	B	B	A	B	B	A	A	A	B	A	A	A	A	B	A	B	B	A	A	B	A	B	A
wsnp_Ex_c2868_5293485	1A	138.121	B	A	B	A	A	B	B	B	B	A	B	A	B	A	A	A	A	B	B	B	-	B	A	B	B	B	A	B	B	A	A	A	B	A	A	A	A	B	A	B	B	A	A	B	A	B	A
BS00108242_51	1A	138.806	B	A	B	A	A	B	B	B	B	A	B	A	B	A	A	A	A	B	B	B	-	B	A	B	B	B	A	B	B	A	A	A	B	A	A	A	A	B	A	B	B	A	A	B	A	B	A
RAC875_c9457_507	1A	138.806	B	A	B	A	A	B	B	B	B	A	B	A	B	A	A	A	A	B	B	B	-	B	A	B	B	B	A	B	B	A	A	A	B	A	A	A	A	B	A	B	B	A	A	B	A	B	A
BobWhite_c20902_177	1A	140.862	B	A	B	A	A	B	B	B	B	A	B	A	B	A	A	A	A	B	B	B	A	B	A	B	B	B	A	B	B	A	A	A	B	A	A	B	A	B	A	B	B	A	A	B	B	B	A
BS00082567_51	1A	140.862	B	A	B	A	A	B	B	B	B	A	B	A	B	A	A	A	A	B	B	B	-	B	A	B	B	B	A	B	B	A	A	A	B	A	A	B	A	B	A	B	B	A	A	B	B	B	A
CAP12_c3074_192	1A	140.862	B	A	B	A	A	B	B	B	B	A	B	A	B	A	A	A	A	B	B	B	A	B	A	B	B	B	A	B	B	A	A	A	B	A	A	B	A	B	A	B	B	A	A	B	B	B	A
tplb0025b13_150	1A	141.547	B	A	B	A	A	B	B	B	B	A	B	A	B	A	A	A	A	B	B	B	-	B	A	B	B	B	A	B	B	A	A	A	B	A	A	B	A	B	A	B	B	A	A	B	B	B	A
wsnp_Ku_c1818_3557408	1A	141.547	B	A	B	A	A	B	B	B	B	A	B	A	B	A	A	A	A	B	B	B	A	B	A	B	B	B	A	B	B	A	A	A	B	A	A	B	A	B	A	B	B	A	A	B	B	B	A
BobWhite_c4246_367	1A	142.908	B	A	B	A	A	B	B	B	B	A	B	A	B	A	A	A	A	B	B	B	-	B	A	B	B	B	A	B	B	A	A	A	B	A	A	B	A	B	A	B	B	A	A	B	B	B	A
BS00014831_51	1A	142.908	B	A	B	A	A	B	B	B	B	A	B	A	B	A	A	A	A	B	B	B	A	B	A	B	B	B	A	B	B	A	A	A	B	A	A	B	A	B	A	B	B	A	A	B	B	B	A
Excalibur_c58555_110	1A	142.908	B	A	B	A	A	B	B	B	B	A	B	A	B	A	A	A	A	B	B	B	A	B	A	B	B	B	A	B	B	A	A	A	B	A	A	B	A	B	A	B	B	A	A	B	B	B	A
RFL_Contig3481_1669	1A	142.908	B	A	B	A	A	B	B	B	B	A	B	A	B	A	A	A	A	B	B	B	-	B	A	B	B	B	A	B	B	A	A	A	B	A	A	B	A	B	A	B	B	A	A	B	B	B	A
tplb0025b13_2054	1A	142.908	B	A	B	A	A	B	B	B	B	A	B	A	B	A	A	A	A	B	B	B	B	B	A	B	B	B	A	B	B	A	A	A	B	A	A	B	A	B	A	B	B	A	A	B	B	B	A
BS00090003_51	1B	0	B	B	B	A	B	B	B	B	B	A	A	A	B	A	B	B	B	A	B	B	A	A	A	A	B	A	B	B	A	A	B	A	B	A	A	A	A	B	B	B	B	B	A	A	A	B	A
BS00093078_51	1B	0	B	B	B	A	B	B	B	B	B	A	A	A	B	A	B	B	B	A	B	B	A	A	A	A	B	A	B	B	A	A	B	A	B	A	A	A	A	B	B	B	B	B	A	A	A	B	A
Excalibur_c10657_1280	1B	0	B	B	B	A	B	B	B	B	B	A	A	A	B	A	B	B	B	A	B	B	A	A	A	A	B	A	B	B	A	A	B	A	B	A	A	A	A	B	B	B	B	B	A	A	A	B	A
Excalibur_c10657_796	1B	0	B	B	B	A	B	B	B	B	B	A	A	A	B	A	B	B	B	A	B	B	A	A	A	A	B	A	B	B	A	A	B	A	B	A	A	A	A	B	B	B	B	B	A	A	A	B	A
IAAV3683	1B	0	-	B	B	A	B	B	B	B	B	A	A	A	B	A	B	B	B	A	B	B	A	A	A	A	B	A	B	B	A	A	B	A	B	A	A	A	A	B	B	B	B	B	A	A	A	B	A
Jagger_c5878_119	1B	0	B	B	B	A	B	B	B	B	B	A	A	A	B	A	B	B	B	A	B	B	A	A	A	A	B	A	B	B	A	A	B	A	B	A	A	A	A	B	B	B	B	B	A	A	A	B	A
Kukri_c44369_131	1B	0	B	B	B	A	B	B	B	B	B	A	A	A	B	A	B	B	B	A	B	B	A	A	A	A	B	A	B	B	A	A	B	A	B	A	A	A	A	B	B	B	B	B	A	A	A	B	A
RAC875_c400_1363	1B	0	B	B	B	A	B	B	B	B	B	A	A	A	B	A	B	B	B	A	B	B	A	A	A	A	B	A	B	B	A	A	B	A	-	A	A	A	A	B	B	B	B	B	A	A	A	B	A
BobWhite_c5793_372	1B	9.0635	A	B	B	A	B	A	A	A	B	A	A	A	A	A	B	B	A	A	B	B	A	A	A	A	B	B	B	A	A	A	B	A	B	A	A	A	A	B	B	B	B	B	A	A	A	B	A
BS00022505_51	1B	9.0635	A	B	B	A	B	A	A	A	B	A	A	A	A	A	B	B	A	A	B	B	A	A	A	A	B	B	B	A	A	A	B	A	B	A	A	A	A	B	B	B	B	B	A	A	A	B	A
Kukri_c79308_278	1B	9.0635	A	B	B	A	B	A	A	A	B	A	A	A	A	A	B	B	A	A	B	B	A	A	A	A	B	B	B	A	A	A	B	A	B	A	A	A	A	B	B	B	B	B	A	A	A	B	A
Kukri_rep_c106834_139	1B	9.0635	A	B	B	A	B	A	A	A	B	A	A	A	A	A	B	B	A	A	B	B	A	A	A	A	B	B	B	A	A	A	B	A	B	A	A	A	A	B	B	B	B	B	A	A	A	B	A
tplb0025b13_2792	1B	9.0635	A	B	-	A	B	A	A	A	B	A	A	A	A	A	B	B	A	A	B	B	A	A	A	A	B	B	B	A	A	A	B	A	B	A	A	A	A	B	B	B	B	B	A	A	A	B	A
BS00010868_51	1B	9.73922	A	B	B	A	B	A	A	A	B	A	A	A	A	A	B	B	A	A	B	B	A	A	A	A	B	B	B	A	A	A	B	A	B	A	A	A	A	B	B	B	B	B	A	A	A	B	A
BS00022323_51	1B	9.73922	A	B	B	A	B	A	A	A	B	A	A	A	A	A	B	B	A	A	B	B	A	A	A	A	B	B	B	A	A	A	B	A	B	A	A	A	A	B	B	B	B	B	A	A	A	B	A
BS00022482_51	1B	9.73922	A	B	B	A	B	A	A	A	B	A	A	A	A	A	B	B	A	A	B	B	A	A	A	A	B	B	B	A	A	A	B	A	B	A	A	A	A	B	B	B	B	B	A	A	A	B	A
BS00111170_51	1B	9.73922	A	B	B	A	B	A	A	A	B	A	A	A	A	A	B	B	A	A	B	B	A	A	A	A	B	B	B	A	A	A	B	A	B	A	A	A	A	B	B	B	B	B	A	A	A	B	A
Excalibur_c5562_380	1B	9.73922	A	B	B	A	B	A	A	A	B	A	A	A	A	A	B	B	A	A	B	B	A	A	A	A	B	B	B	A	A	A	B	A	B	A	A	A	A	B	B	B	B	B	A	A	A	B	A
Jagger_c1888_277	1B	9.73922	A	B	B	A	B	A	A	A	B	A	A	A	A	A	B	B	A	A	B	B	A	A	A	A	B	B	B	A	A	A	B	A	B	A	A	A	A	B	B	B	B	B	A	A	A	B	A
Kukri_c37738_417	1B	9.73922	A	B	B	A	B	A	A	A	B	A	A	A	A	A	B	B	A	A	B	B	A	A	A	A	B	B	B	A	A	A	B	A	B	A	A	A	A	B	B	B	B	B	A	A	A	B	A
Kukri_c8390_1515	1B	9.73922	A	B	B	A	B	A	A	A	B	A	A	A	A	A	B	B	A	A	B	B	A	A	A	A	B	B	B	A	A	A	B	A	B	A	A	A	A	B	B	B	B	B	A	A	A	B	A
Kukri_c8390_801	1B	9.73922	A	B	-	A	B	A	A	A	B	A	A	A	A	A	B	B	A	A	B	B	A	A	A	A	B	B	B	A	A	A	B	A	B	A	A	A	A	B	B	B	B	B	A	A	A	B	A
Kukri_rep_c107703_432	1B	9.73922	A	B	B	A	B	A	A	A	B	A	A	A	A	A	B	B	A	A	B	B	A	A	A	A	B	B	B	A	A	A	B	A	B	A	A	A	A	B	B	B	B	B	A	A	A	B	A
RAC875_c32874_1101	1B	9.73922	A	B	B	A	B	A	A	A	B	A	A	A	A	A	B	B	A	A	B	B	A	A	A	A	B	B	B	A	A	A	B	A	B	A	A	A	A	B	B	B	B	B	A	A	A	B	A
RAC875_c5727_1074	1B	9.73922	A	B	B	A	B	A	A	A	B	A	A	A	A	A	B	B	A	A	B	B	A	A	A	A	B	B	B	A	A	A	B	A	B	A	A	A	A	B	B	B	B	B	A	A	A	B	A
BS00003917_51	1B	26.2906	A	B	A	A	B	A	A	A	B	A	A	A	A	A	B	B	A	A	A	B	A	A	A	A	A	B	B	A	A	A	A	A	B	A	A	A	A	B	B	B	B	B	A	A	A	B	A
BS00023004_51	1B	26.2906	A	B	A	A	B	A	A	A	B	A	A	A	A	A	B	B	A	A	A	B	A	A	A	A	A	B	B	A	A	A	A	A	B	A	A	A	A	B	B	B	B	B	A	A	A	B	A
BS00023177_51	1B	26.2906	-	B	A	A	B	A	A	A	B	A	A	A	A	A	B	B	A	A	A	B	A	A	A	A	A	B	B	A	A	A	A	A	B	A	A	A	A	B	B	B	B	B	A	A	A	B	A
BS00038243_51	1B	26.2906	A	B	A	A	B	A	A	A	B	A	A	A	A	A	B	B	A	A	A	B	A	A	A	A	A	B	B	A	A	A	A	A	B	A	A	A	A	B	B	B	B	B	A	A	A	B	A
BS00068429_51	1B	26.2906	A	B	A	A	B	A	A	A	B	A	A	A	A	A	B	B	A	A	A	B	A	A	A	A	A	B	B	A	A	A	A	A	B	A	A	A	A	B	B	B	B	B	A	A	A	B	A
BS00070706_51	1B	26.2906	A	B	A	A	B	A	A	A	B	A	A	A	A	A	B	B	A	A	A	B	A	A	A	A	A	B	B	A	A	A	A	A	B	A	A	A	A	B	B	B	B	B	A	A	A	B	A
BS00074511_51	1B	26.2906	A	B	-	-	B	A	A	A	B	A	A	A	A	A	B	B	A	A	A	B	-	A	A	A	A	B	B	A	A	A	A	A	B	A	A	A	A	B	B	B	B	B	-	A	A	B	A
BS00100994_51	1B	26.2906	A	B	A	A	B	A	A	A	B	A	A	A	A	A	B	B	A	A	A	B	A	A	A	A	A	B	B	A	A	A	A	A	B	A	A	A	A	B	B	B	B	B	A	A	A	B	A
BS00110896_51	1B	26.2906	A	B	A	A	B	A	A	A	B	A	A	A	A	A	B	B	A	A	A	B	A	A	A	A	A	B	B	A	A	A	A	A	B	A	A	A	A	B	B	B	B	B	A	A	A	B	A
BS00110900_51	1B	26.2906	A	B	A	A	B	A	A	A	B	A	A	A	A	A	B	B	A	A	A	B	A	A	A	A	A	B	B	A	A	A	A	A	B	A	A	A	A	B	B	B	B	B	A	A	A	B	A
CAP11_c852_603	1B	26.2906	A	B	A	A	B	A	A	A	B	A	A	A	A	A	B	B	A	A	A	B	A	A	A	A	A	B	B	A	A	A	A	A	B	A	-	A	A	B	B	B	B	B	A	A	A	B	A
D_F5XZDLF01B50S3_317	1B	26.2906	A	B	A	A	B	A	A	A	B	A	A	A	A	A	B	B	A	A	A	B	A	A	A	A	A	B	B	A	A	A	A	A	B	A	A	A	A	B	B	B	B	B	A	A	A	B	A
Excalibur_c64866_259	1B	26.2906	A	B	A	A	B	A	A	A	B	A	A	A	A	A	B	B	A	A	A	B	A	A	A	A	A	B	B	A	A	A	A	A	B	A	A	A	A	B	B	B	B	B	A	A	A	B	A
Ku_c17846_363	1B	26.2906	A	B	A	A	B	A	A	A	B	A	A	A	A	A	B	B	A	A	A	B	A	A	A	A	A	B	B	A	A	A	A	A	B	A	A	A	A	B	B	B	B	B	A	A	A	B	A
Ku_c36151_460	1B	26.2906	A	B	A	A	B	A	A	A	B	A	A	A	A	A	B	B	A	A	A	B	A	A	A	A	A	B	B	A	A	A	A	A	B	A	A	A	A	B	B	B	B	B	A	A	A	B	A
Kukri_c29655_194	1B	26.2906	A	B	A	A	B	A	A	A	B	A	A	A	A	A	B	B	A	A	A	B	A	A	A	A	A	B	B	A	A	A	A	A	B	A	A	A	A	B	B	B	B	B	A	A	A	B	A
Kukri_c36151_170	1B	26.2906	A	B	A	A	B	A	A	A	B	A	A	A	A	A	B	B	A	A	A	B	A	A	A	A	A	B	B	A	A	A	A	A	B	A	A	A	A	B	B	B	B	B	A	A	A	B	A
Kukri_c92979_195	1B	26.2906	A	B	A	A	B	A	A	A	B	A	A	A	A	A	B	B	A	A	A	B	A	A	A	A	A	B	B	A	A	A	A	A	B	A	A	A	A	B	B	B	B	B	A	A	A	B	A
RFL_Contig4140_1135	1B	26.2906	A	B	A	A	B	A	A	A	B	A	A	A	A	A	B	B	A	A	A	B	A	A	A	A	A	B	B	A	A	A	A	A	B	A	A	A	A	B	B	B	B	B	A	A	A	B	A
Tdurum_contig47083_278	1B	26.2906	A	B	A	A	B	A	A	A	B	A	A	A	A	A	B	B	A	A	A	B	A	A	A	A	A	B	B	A	A	A	A	A	B	A	A	A	A	B	B	B	B	B	A	A	A	B	A
Tdurum_contig68637_256	1B	26.2906	A	B	A	A	B	A	A	A	B	A	A	A	A	A	B	B	A	A	A	B	A	A	A	A	A	B	B	A	A	A	A	A	B	A	A	A	A	B	B	B	B	B	A	A	A	B	A
wsnp_Ex_c50340_54659660	1B	26.2906	A	B	A	A	B	A	A	A	B	A	A	A	A	A	B	B	A	A	A	B	A	A	A	A	A	B	B	A	A	A	A	A	B	A	A	A	A	B	B	B	B	B	A	A	A	B	A
wsnp_Ku_c13229_21142792	1B	26.2906	A	B	A	A	B	A	A	A	B	A	A	A	A	A	B	B	A	A	A	B	A	A	A	A	A	B	B	A	A	A	A	A	B	A	A	A	A	B	B	B	B	B	A	A	A	B	A
wsnp_Ku_c1615_3178276	1B	26.2906	A	B	A	A	B	A	A	A	B	A	A	A	A	A	B	B	A	A	A	B	A	A	A	A	A	B	B	A	A	A	A	A	B	A	A	A	A	B	B	B	B	B	A	A	A	B	A
BS00029539_51	1B	26.9851	A	B	A	A	B	A	A	A	B	A	A	A	A	A	B	B	A	A	A	B	A	A	A	A	A	B	B	A	A	A	A	A	B	A	A	A	A	B	B	B	B	B	A	A	A	B	A
BS00072113_51	1B	26.9851	A	B	A	A	B	A	A	A	B	A	A	A	A	A	B	B	A	A	A	B	A	A	A	A	A	B	B	A	A	A	A	A	B	A	A	A	A	B	B	B	B	B	A	A	A	B	A
Tdurum_contig62624_190	1B	26.9851	A	B	A	A	B	A	A	A	B	A	A	A	A	A	B	B	A	A	A	B	A	A	A	A	A	B	B	A	A	A	A	A	B	A	A	A	A	B	B	B	B	B	A	A	A	B	A
Tdurum_contig58525_304	1B	27.6748	A	B	A	A	B	A	A	A	B	A	A	A	A	A	B	B	A	A	A	B	A	A	A	A	A	B	B	A	A	A	A	A	B	A	A	A	A	B	B	B	A	B	A	A	A	B	A
BS00022458_51	1B	32.5857	A	B	A	A	A	A	B	A	B	A	A	A	A	A	B	B	A	A	A	B	A	A	A	A	A	B	B	A	A	A	A	A	A	A	A	A	A	B	A	A	A	B	A	A	A	B	A
Ex_c21139_812	1B	32.5857	A	B	A	A	A	A	B	A	B	A	A	A	A	A	B	B	A	A	A	B	A	A	A	A	A	B	B	A	A	A	A	A	A	A	A	A	A	B	A	A	A	B	A	A	A	B	A
Excalibur_c16851_835	1B	32.5857	A	B	A	A	A	A	B	A	B	A	A	A	A	A	B	B	A	A	A	B	A	A	A	A	A	B	B	A	A	A	A	A	A	A	A	A	A	B	A	A	A	B	A	A	A	B	A
Excalibur_c36792_60	1B	32.5857	A	B	A	A	A	A	B	A	B	A	A	A	A	A	-	B	A	A	A	B	A	A	A	A	A	B	B	A	A	A	A	A	-	A	A	A	A	B	A	A	A	B	A	A	A	B	A
Kukri_c79135_136	1B	32.5857	A	B	A	A	A	A	B	A	B	A	A	A	A	A	B	B	A	A	A	B	A	A	A	A	A	B	B	A	A	A	A	A	-	A	A	A	A	B	A	A	A	B	A	A	A	B	A
RFL_Contig1338_2574	1B	32.5857	A	B	A	A	A	A	B	A	B	A	A	A	A	A	B	B	A	A	A	B	A	A	A	A	A	B	B	A	A	A	A	A	A	A	A	A	A	B	A	A	A	B	A	A	A	B	A
RFL_Contig5906_310	1B	32.5857	A	B	A	A	A	A	B	A	B	A	A	A	A	A	B	B	A	A	A	B	A	A	A	A	A	B	B	A	A	A	A	A	B	A	A	A	A	B	A	A	A	B	A	A	A	B	A
RFL_Contig5906_387	1B	32.5857	A	B	A	A	A	A	B	A	B	A	A	A	A	A	B	B	A	A	A	B	A	A	A	A	A	B	B	A	A	A	A	A	B	A	A	A	A	B	A	A	A	B	A	A	A	B	A
RFL_Contig5906_694	1B	32.5857	A	B	A	A	A	A	B	A	B	A	A	A	A	A	B	B	A	A	A	B	A	A	A	A	A	B	B	A	A	A	A	A	B	A	A	A	A	B	A	A	A	B	A	A	A	B	A
Tdurum_contig10180_271	1B	32.5857	A	B	A	A	A	A	B	A	B	A	A	A	A	A	B	B	A	A	A	B	A	A	A	A	A	B	B	A	A	A	A	A	-	A	A	A	A	B	A	A	A	B	A	A	A	B	A
Tdurum_contig44809_1626	1B	32.5857	A	B	A	A	A	A	B	A	B	A	A	A	A	A	B	B	A	A	A	B	A	A	A	A	A	B	B	A	A	A	A	A	B	A	A	A	A	B	A	A	A	B	A	A	A	B	A
BobWhite_c14271_1379	1B	35.3471	A	B	A	A	A	A	B	A	B	A	A	A	A	A	B	B	A	A	A	B	A	A	A	A	A	B	B	A	A	A	A	A	A	A	A	A	A	B	A	A	A	B	A	A	A	B	A
CAP8_c1356_450	1B	35.3471	-	B	A	A	A	A	B	A	B	A	A	A	A	A	B	B	A	A	A	B	A	A	A	A	A	B	B	A	A	A	A	A	A	A	A	A	A	B	A	A	A	B	A	A	A	B	A
Excalibur_rep_c107678_98	1B	35.3471	A	B	A	A	A	A	B	A	B	A	A	A	A	A	B	B	A	A	A	B	A	A	A	A	A	B	B	A	A	A	A	A	A	A	A	A	A	B	A	A	A	B	A	A	A	B	A
Tdurum_contig78972_316	1B	35.3471	A	B	A	A	A	A	B	A	B	A	A	A	A	A	B	B	A	A	A	B	A	A	A	A	A	B	B	A	A	A	A	A	A	A	A	A	A	B	A	A	A	B	A	A	A	B	A
BS00090770_51	1B	37.403	A	B	A	A	A	A	B	A	B	A	A	A	A	A	B	B	A	A	A	B	A	A	A	A	A	B	B	A	A	A	A	A	A	A	A	A	B	B	A	A	A	B	A	A	A	B	A
Tdurum_contig50667_306	1B	37.403	A	B	A	A	A	A	B	A	B	A	A	A	A	A	B	B	A	A	A	B	A	A	A	A	A	B	B	A	A	A	A	A	A	A	A	A	B	B	A	A	A	B	A	A	A	B	A
BS00037387_51	1B	39.459	A	B	A	A	A	A	B	A	B	A	A	A	A	A	B	B	A	A	A	B	A	A	A	A	A	B	B	A	A	A	A	A	A	A	A	A	B	B	A	A	A	B	A	A	A	B	A
Excalibur_c54420_218	1B	40.144	A	B	A	A	A	A	B	A	B	A	A	A	A	A	B	B	A	A	A	B	A	A	A	A	A	B	B	A	A	A	A	A	A	A	A	A	B	B	A	A	A	B	A	A	A	B	A
Tdurum_contig403_122	1B	41.5332	A	B	A	A	A	A	B	A	B	A	A	A	A	A	B	B	A	A	A	B	A	A	A	A	A	B	B	A	A	A	A	A	A	A	A	A	B	B	A	A	A	B	A	A	A	B	A
Kukri_c7528_1044	1B	42.2229	A	B	A	A	A	A	B	A	B	A	A	A	A	A	B	B	A	A	A	B	A	A	A	A	A	B	B	A	A	A	A	A	A	A	A	A	B	B	A	A	A	B	A	A	A	B	A
Ku_c12889_794	1B	43.6219	-	B	A	A	A	A	B	A	B	A	-	A	A	A	A	B	A	A	A	B	A	A	A	A	A	B	B	A	A	A	A	A	A	A	A	A	B	B	A	A	A	B	A	A	A	B	A
wsnp_Ex_c14273_22230844	1B	52.815	A	B	A	A	A	A	B	A	B	A	A	A	B	A	A	B	A	A	A	B	A	A	A	A	A	B	B	A	A	A	A	A	A	B	A	A	B	B	A	A	A	B	A	A	B	A	A
BS00059502_51	1B	65.4031	A	B	A	A	A	A	A	A	B	B	A	A	B	A	A	B	A	A	A	B	A	A	A	A	A	B	B	A	A	A	A	A	A	B	A	B	B	B	A	A	A	B	A	A	B	A	A
BS00064263_51	1B	65.4031	A	B	A	A	A	A	A	A	B	B	A	A	B	A	A	B	A	A	A	B	A	A	A	A	A	B	B	A	A	A	A	A	A	B	A	B	B	B	A	A	A	B	A	A	B	A	A
BS00067043_51	1B	65.4031	A	B	A	A	A	A	A	A	B	B	A	A	B	A	A	B	A	-	A	B	A	A	A	A	A	B	B	A	A	A	A	A	A	B	A	B	B	B	A	A	A	B	A	A	B	A	A
BS00087784_51	1B	65.4031	A	B	A	A	A	A	A	A	B	B	A	A	B	A	A	B	A	A	A	B	A	A	A	A	A	B	B	A	A	A	A	A	A	B	A	B	B	B	A	A	A	B	A	A	B	A	A
BS00091126_51	1B	65.4031	A	B	A	A	A	A	A	A	B	B	A	A	B	A	A	B	A	A	A	B	A	A	A	A	A	B	B	A	A	A	A	A	A	B	A	B	B	B	A	A	A	B	A	A	B	A	A
Excalibur_c3510_159	1B	65.4031	A	B	A	A	A	A	A	A	B	B	A	A	B	A	A	B	A	A	A	B	A	A	A	A	A	B	B	A	A	A	A	A	A	B	A	B	B	B	A	A	A	B	A	A	B	A	A
Excalibur_c3510_2372	1B	65.4031	A	B	A	A	A	A	A	A	B	B	A	A	B	A	A	B	A	A	A	B	A	A	A	A	A	B	B	A	A	A	A	A	A	B	A	B	B	B	A	A	A	B	A	A	B	A	A
Excalibur_c95656_129	1B	65.4031	A	B	A	A	A	A	A	A	B	B	A	A	B	A	A	B	A	A	A	B	A	A	A	A	A	B	B	A	A	A	A	A	A	B	A	B	B	B	A	A	A	B	A	A	B	A	A
Kukri_c6300_347	1B	65.4031	A	B	A	A	A	A	A	A	B	B	A	A	B	A	A	B	A	A	A	B	A	A	A	A	A	B	B	A	A	A	A	A	A	B	A	B	B	B	A	A	A	B	A	A	B	A	A
RAC875_c90169_393	1B	65.4031	A	B	A	A	A	A	A	A	B	B	A	A	B	A	A	B	A	A	A	B	A	A	A	A	A	B	B	A	A	A	A	A	A	B	A	B	B	B	A	A	A	B	A	A	B	A	A
RFL_Contig2160_617	1B	65.4031	A	B	A	A	A	A	A	A	B	B	A	A	B	A	A	B	A	A	A	B	A	A	A	A	A	B	B	A	A	A	A	A	A	B	A	B	B	B	A	A	A	B	A	A	B	A	A
RFL_Contig4873_542	1B	65.4031	A	B	A	A	A	A	A	A	B	B	-	A	B	A	A	B	A	A	A	B	A	A	A	A	A	B	B	A	A	A	A	A	A	B	A	B	B	B	A	A	A	B	A	A	B	A	A
Tdurum_contig56148_382	1B	65.4031	A	B	A	A	A	A	A	A	B	B	A	A	B	A	A	B	A	A	A	B	A	A	A	A	A	B	B	A	A	A	A	A	A	B	A	B	B	B	A	A	A	B	A	A	B	A	A
wsnp_CAP8_c4576_2228073	1B	65.4031	A	B	A	A	A	A	A	A	B	B	A	A	B	A	A	B	A	A	A	B	A	A	A	A	A	B	B	A	A	A	A	A	A	B	A	B	B	B	A	A	A	B	A	A	B	A	A
wsnp_Ra_c19335_28504388	1B	65.4031	A	B	A	A	A	A	A	A	B	B	A	A	B	A	A	B	A	A	A	B	A	A	A	A	A	B	B	A	A	A	A	A	A	B	A	B	B	B	A	A	A	B	A	A	B	A	A
BobWhite_c32835_152	1B	66.0976	A	B	A	A	A	A	A	A	B	B	A	A	B	A	A	B	A	A	A	B	A	A	A	A	A	B	B	B	A	A	A	A	A	B	A	B	B	B	A	A	A	B	A	A	B	A	A
BS00011205_51	1B	66.0976	A	B	A	A	A	A	A	A	B	B	A	A	B	A	A	B	A	A	A	B	A	A	A	A	A	B	B	B	A	A	A	A	A	B	A	B	B	B	A	A	A	B	A	A	B	A	A
BS00022902_51	1B	66.0976	A	B	A	A	A	A	A	A	B	B	A	A	B	A	A	B	A	A	A	B	A	A	A	A	A	B	B	B	A	A	A	A	A	B	A	B	B	B	A	A	A	B	A	A	B	A	A
BS00022916_51	1B	66.0976	A	B	A	A	A	A	A	A	B	B	A	A	B	A	A	B	A	A	A	B	A	A	A	A	A	B	B	B	A	A	A	A	A	B	A	B	B	B	A	A	A	B	A	A	B	A	A
BS00057730_51	1B	66.0976	A	B	A	A	A	A	A	A	B	B	A	A	B	A	A	B	A	A	A	B	A	A	A	A	A	B	B	B	A	A	A	A	A	B	A	B	B	B	A	A	A	B	A	A	B	A	A
BS00068456_51	1B	66.0976	A	B	A	A	A	A	A	A	B	B	A	A	B	A	A	B	A	A	A	B	A	A	A	A	A	B	B	B	A	A	A	A	A	B	A	B	B	B	A	A	A	B	A	A	B	A	A
BS00073403_51	1B	66.0976	A	B	A	A	A	A	A	A	B	B	A	A	B	A	A	B	A	A	A	B	A	A	A	A	A	B	B	B	A	A	A	A	A	B	A	B	B	B	A	A	A	B	A	A	B	A	A
BS00093231_51	1B	66.0976	A	B	A	A	A	A	A	A	B	B	A	A	B	A	A	B	A	A	A	B	A	A	A	A	A	B	B	B	A	A	A	A	A	B	A	B	B	B	A	A	A	B	A	A	B	A	A
Excalibur_c12710_740	1B	66.0976	A	B	A	A	A	A	A	A	B	B	A	A	B	A	A	B	A	A	A	B	A	A	A	A	A	B	B	B	A	A	A	A	A	B	A	B	B	B	A	A	A	B	A	A	B	A	A
Kukri_c5861_360	1B	66.0976	A	B	A	A	A	A	A	A	B	B	A	A	B	A	A	B	A	A	A	B	A	A	A	A	A	B	B	B	A	A	A	A	A	B	A	B	B	B	A	A	A	B	A	A	B	A	A
RFL_Contig529_963	1B	66.0976	A	B	A	A	A	A	A	A	B	B	A	A	B	A	A	B	A	A	A	B	A	A	A	A	A	B	B	B	A	A	A	A	A	B	A	B	B	B	A	A	A	B	A	A	B	A	A
Tdurum_contig12812_182	1B	66.0976	A	B	A	A	A	A	A	A	B	B	A	A	B	A	A	B	A	A	A	B	A	A	A	A	A	B	B	B	A	A	A	A	A	B	A	B	B	B	A	A	A	B	A	A	B	A	A
Tdurum_contig29169_84	1B	66.0976	A	B	A	A	A	A	A	A	B	B	A	A	B	A	A	B	A	A	A	B	A	A	-	A	A	B	B	B	A	A	A	A	A	B	A	B	B	B	A	-	A	B	A	A	B	A	A
wsnp_Ex_c25782_35041189	1B	66.0976	A	B	A	A	A	A	A	A	B	B	A	A	B	A	A	B	A	A	A	B	A	A	A	A	A	B	B	B	A	A	A	A	A	B	A	B	B	B	A	A	A	B	A	A	B	A	A
RAC875_rep_c70022_1648	1B	76.6691	A	B	A	A	A	A	A	A	B	B	A	A	B	B	A	B	A	A	A	B	A	A	B	A	A	B	B	B	B	A	A	A	B	B	A	B	B	B	A	B	A	A	A	A	A	A	A
wsnp_BE399980B_Ta_2_1	1B	76.6691	A	B	A	A	A	A	A	A	B	B	A	A	B	B	A	B	A	A	A	B	A	A	B	A	A	B	B	B	B	A	A	A	B	B	A	B	B	B	A	B	A	A	A	A	A	A	A
wsnp_Ku_c230_460618	1B	76.6691	A	B	A	A	A	A	A	A	B	B	A	A	B	B	A	B	A	A	A	B	A	A	B	A	A	B	B	B	B	A	A	A	-	B	A	B	B	B	A	B	A	A	A	A	A	A	A
wsnp_Ku_rep_c71900_71624324	1B	76.6691	A	B	A	A	A	A	A	A	B	B	A	A	B	B	A	B	A	A	A	B	A	A	B	A	A	B	B	B	B	A	A	A	B	B	A	B	B	B	A	B	A	A	A	A	A	A	A
wsnp_Ra_c4296_7819139	1B	76.6691	A	B	A	A	A	A	A	A	B	B	A	A	B	B	A	B	A	A	A	B	A	A	B	A	A	B	B	B	B	A	A	A	B	B	A	B	B	B	A	B	A	A	A	A	A	A	A
wsnp_Ra_c8506_14401408	1B	76.6691	A	B	A	A	A	A	A	A	B	B	A	A	B	B	A	B	A	A	A	B	A	A	-	A	A	B	B	B	B	A	A	A	B	B	A	B	B	B	A	B	A	A	A	A	A	A	A
BobWhite_c4147_1351	1B	78.0393	A	B	A	A	A	A	A	A	B	B	A	A	B	B	A	B	A	A	A	B	A	A	B	A	A	B	B	B	B	A	A	A	-	B	B	B	B	B	A	B	A	A	A	A	A	A	A
Ku_c11813_215	1B	78.0393	A	B	A	A	A	A	A	A	B	B	A	A	B	B	A	B	A	A	A	B	A	A	B	A	A	B	B	B	B	A	A	A	B	B	B	B	B	B	A	B	A	A	A	A	A	A	A
Kukri_c49091_371	1B	80.7817	A	B	A	A	A	A	A	A	B	B	A	A	B	B	A	B	A	A	A	B	A	A	B	A	A	B	B	B	B	A	A	A	B	B	B	B	B	B	B	B	A	A	A	A	A	A	A
RAC875_c22244_61	1B	80.7817	A	B	A	A	A	A	A	A	B	B	A	A	B	B	A	B	A	A	A	B	A	A	B	A	A	B	B	B	B	A	A	A	B	B	B	B	B	B	B	B	A	A	A	A	A	A	A
BS00022085_51	1B	81.4621	A	B	A	A	A	A	A	A	B	B	A	A	B	B	A	B	A	A	A	B	A	A	B	A	A	B	B	B	B	A	A	A	B	B	B	B	B	B	B	B	A	A	A	A	A	A	A
BS00022670_51	1B	81.4621	A	B	A	A	A	A	A	A	B	B	A	A	B	B	A	B	A	A	A	B	A	A	B	A	A	B	B	B	B	A	A	A	B	B	B	B	B	B	B	B	A	A	A	A	A	A	A
BS00022687_51	1B	81.4621	A	B	A	A	A	A	A	A	B	B	A	A	B	B	A	B	A	A	A	B	A	A	B	A	A	B	B	B	B	A	A	A	B	B	B	B	B	B	B	B	A	A	A	A	A	A	A
BS00053348_51	1B	81.4621	A	B	A	A	A	A	A	A	B	B	A	A	B	B	A	B	A	A	A	B	A	A	B	A	A	B	B	B	B	A	A	A	B	B	B	B	B	B	B	B	A	A	A	A	A	A	A
IAAV4916	1B	81.4621	A	B	A	A	A	A	A	A	B	B	A	A	B	B	A	B	A	A	A	B	A	A	B	A	A	B	B	B	B	A	A	A	B	B	B	B	B	B	B	B	A	A	A	A	A	A	A
IACX1008	1B	81.4621	A	B	A	A	A	A	A	A	B	B	A	A	B	B	A	B	A	A	A	B	A	A	B	A	A	B	B	B	B	A	A	A	B	B	B	B	B	B	B	B	A	A	A	A	A	A	A
RAC875_c42206_305	1B	81.4621	A	B	A	A	A	A	A	A	B	B	A	A	B	B	A	B	A	A	A	B	A	A	B	A	A	B	B	B	B	A	A	A	B	B	B	B	B	B	B	B	A	A	A	A	A	A	A
RAC875_c44575_561	1B	81.4621	A	B	A	A	A	A	A	A	B	B	A	A	B	B	A	B	A	A	A	B	A	A	B	A	A	B	B	B	B	A	A	A	B	B	B	B	B	B	B	B	A	A	A	A	A	A	A
wsnp_Ex_c24700_33953160	1B	81.4621	A	B	A	A	A	A	A	A	B	B	A	A	B	-	A	B	A	A	A	B	A	A	-	A	A	B	B	B	B	A	A	A	B	B	B	B	B	B	B	B	A	A	A	A	A	A	A
wsnp_JD_c8926_9848514	1B	81.4621	A	B	A	A	A	A	A	A	B	B	A	A	B	B	A	B	A	A	A	B	A	A	B	A	A	B	B	B	B	A	A	A	B	B	B	B	B	B	B	B	A	A	A	A	A	A	A
wsnp_Ku_c30982_40765254	1B	81.4621	A	B	A	A	A	A	A	A	B	B	A	A	B	B	A	B	A	A	A	B	A	A	B	A	A	B	B	B	B	A	A	A	B	B	B	B	B	B	B	B	A	A	A	A	A	A	A
wsnp_Ku_c3710_6836438	1B	81.4621	A	B	A	A	A	A	A	A	B	B	A	A	B	B	A	B	A	A	A	B	A	A	B	A	A	B	B	B	B	A	A	A	B	B	B	B	B	B	B	B	A	A	A	A	A	A	A
BS00009270_51	1B	82.1378	A	B	A	A	A	A	B	A	B	B	A	A	B	B	A	B	A	A	A	B	A	A	B	A	A	B	B	B	B	A	A	A	B	B	B	B	B	B	B	B	A	A	A	A	A	A	A
BS00031831_51	1B	82.1378	A	B	A	A	A	A	B	A	B	B	A	A	B	B	A	B	A	A	A	B	A	A	B	A	A	B	B	B	B	A	A	A	B	B	B	B	B	B	B	B	A	A	A	A	A	A	A
IACX7450	1B	82.1378	A	B	A	A	A	A	B	A	B	B	A	A	B	B	A	B	A	A	A	B	A	A	B	A	A	B	B	B	B	A	A	A	B	B	B	B	B	B	B	B	A	A	A	A	A	A	A
BS00021900_51	1B	82.8227	A	B	A	A	A	A	B	A	B	B	A	A	B	B	A	B	A	A	A	B	A	A	B	A	A	B	B	B	B	A	A	A	B	B	B	B	B	B	B	B	A	A	A	A	A	A	A
BobWhite_c11460_291	1B	84.2024	A	B	A	A	A	A	B	A	B	B	A	A	B	B	A	B	A	A	A	B	A	A	B	A	A	B	B	B	B	A	A	A	B	B	B	B	B	B	B	B	A	A	A	A	A	A	A
BS00022581_51	1B	84.2024	A	B	A	A	A	A	B	A	B	B	A	A	B	B	A	B	A	A	A	B	A	A	B	A	A	B	B	B	B	A	A	A	B	B	B	B	B	B	B	B	A	A	A	A	A	A	A
BS00060270_51	1B	84.2024	A	B	A	A	A	A	B	A	B	B	A	A	B	B	A	B	A	A	A	B	A	A	B	A	A	B	B	B	B	A	A	A	B	B	B	B	B	B	B	B	A	A	A	A	A	A	A
BS00067434_51	1B	84.2024	A	B	A	A	A	A	B	A	B	B	A	A	B	B	A	B	A	A	A	B	A	A	B	A	A	B	B	B	B	A	A	A	B	B	B	B	B	B	B	B	A	A	A	A	A	A	A
BS00071555_51	1B	84.2024	A	B	A	A	A	A	B	A	B	B	A	A	B	B	A	B	A	A	A	B	A	A	B	A	A	B	B	B	B	A	A	A	B	B	B	B	B	B	B	B	A	A	A	A	A	A	A
BS00094498_51	1B	84.2024	A	B	A	A	A	A	B	A	B	B	A	A	B	B	A	B	A	A	A	B	A	A	B	A	A	B	B	B	B	A	A	A	B	B	B	B	B	B	B	B	A	A	A	A	A	A	A
BS00094499_51	1B	84.2024	A	B	A	A	A	A	B	A	B	B	A	A	B	B	A	B	A	A	A	B	A	A	B	A	A	B	B	B	B	A	A	A	B	B	B	B	B	B	B	B	A	A	A	A	A	A	A
Excalibur_c57972_116	1B	84.2024	A	B	A	A	A	A	B	A	B	B	A	A	B	B	A	B	A	A	A	B	A	A	B	A	A	B	B	B	B	A	A	A	B	B	B	B	B	B	B	B	A	A	A	A	A	A	A
JD_c64600_281	1B	84.2024	A	B	A	A	A	A	B	A	B	B	A	A	B	B	A	B	A	A	A	B	A	A	B	A	A	B	B	B	B	A	A	A	B	B	B	B	B	B	B	B	A	A	A	A	A	A	A
Kukri_c13968_1342	1B	84.2024	A	B	A	A	A	A	B	A	B	B	A	A	B	B	A	B	A	A	A	B	A	A	B	A	A	B	B	B	B	A	A	A	B	B	B	B	B	B	B	B	A	A	A	A	A	A	A
Kukri_c20927_339	1B	84.2024	A	B	A	A	A	A	B	A	B	B	A	A	B	B	A	B	A	A	A	B	A	A	B	A	A	B	B	B	B	A	A	A	B	B	B	B	B	B	B	B	A	A	A	A	A	A	A
Tdurum_contig8081_2331	1B	84.2024	A	B	A	A	A	A	B	A	B	B	A	A	B	B	A	B	A	A	A	B	A	A	B	A	A	B	B	B	B	A	A	A	B	B	B	B	B	B	B	B	A	A	A	A	A	A	A
Tdurum_contig87816_268	1B	84.2024	A	B	A	A	A	A	B	A	B	B	A	A	B	B	A	B	A	A	A	B	A	A	B	A	A	B	B	B	B	A	A	A	B	B	B	B	B	B	B	B	A	A	A	A	A	A	A
Tdurum_contig57700_204	1B	84.8921	A	B	A	A	A	A	B	A	B	B	A	A	B	B	A	B	A	A	A	B	A	A	B	A	A	B	B	B	B	A	A	A	B	B	B	B	B	B	B	B	A	A	A	A	A	A	A
Tdurum_contig62113_343	1B	84.8921	A	B	A	A	A	A	B	A	B	B	A	A	B	B	A	B	A	A	A	B	A	A	B	A	A	B	B	B	B	A	A	A	B	B	B	B	B	B	B	B	A	A	A	A	A	A	A
BS00022089_51	1B	85.5771	A	B	A	A	A	A	B	A	B	B	A	A	B	B	A	B	A	A	A	B	A	A	B	A	A	B	B	B	B	A	A	A	B	B	B	B	B	B	B	B	A	A	A	A	A	A	A
BS00032364_51	1B	85.5771	A	B	A	A	A	A	B	A	B	B	A	A	B	B	A	B	A	A	A	B	A	A	B	A	A	B	B	B	B	A	A	A	B	B	B	B	B	B	B	B	A	A	A	A	A	A	A
BS00033681_51	1B	85.5771	A	B	A	A	A	A	B	A	B	B	A	A	B	B	A	B	A	A	A	B	A	A	B	A	A	B	B	B	B	A	A	A	B	B	B	B	B	B	B	B	A	A	A	A	A	A	A
BS00073132_51	1B	85.5771	A	B	A	A	A	A	B	A	B	B	A	A	B	B	A	B	A	A	A	B	A	A	B	A	A	B	B	B	B	A	A	A	B	B	B	B	B	B	B	B	A	A	A	A	A	A	A
BS00073530_51	1B	85.5771	A	B	A	A	A	A	B	A	B	B	A	A	B	B	A	B	A	A	A	B	A	A	B	A	A	B	B	B	B	A	A	A	B	B	B	B	B	B	B	B	A	A	A	A	A	A	A
BS00078228_51	1B	85.5771	-	B	A	A	A	A	B	A	B	B	A	A	B	B	A	B	A	A	A	B	A	A	B	A	A	B	B	B	B	A	A	A	B	B	B	B	B	B	B	B	A	A	A	A	A	A	A
BS00107829_51	1B	85.5771	A	B	A	A	A	A	B	A	B	B	A	A	B	B	A	B	A	A	A	B	A	A	B	A	A	B	B	B	B	A	A	A	B	B	B	B	B	B	B	B	A	A	A	A	A	A	A
IACX5764	1B	85.5771	A	B	A	A	A	A	B	A	B	B	A	A	B	B	A	B	A	A	A	B	A	A	B	A	A	B	B	B	B	A	A	A	B	B	B	B	B	B	B	B	A	A	A	A	A	A	A
Kukri_c4951_503	1B	85.5771	A	B	A	A	A	A	B	A	B	B	A	A	B	B	A	B	A	A	A	B	A	A	B	A	A	B	B	B	B	A	A	A	B	B	B	B	B	B	B	B	A	A	A	A	A	A	A
Kukri_rep_c106158_230	1B	85.5771	A	B	A	A	A	A	B	A	B	B	A	A	B	B	A	B	A	A	A	B	A	A	B	A	A	B	B	B	B	A	A	A	B	B	B	B	B	B	B	B	A	A	A	A	A	A	A
Ra_c34433_417	1B	85.5771	A	B	A	A	A	A	B	A	B	B	A	A	B	B	A	B	A	A	A	B	A	A	B	A	A	B	B	B	B	A	A	A	B	B	B	B	B	B	B	B	A	A	A	A	A	A	A
RAC875_c61917_248	1B	85.5771	A	B	A	A	A	A	B	A	B	B	A	A	B	B	A	B	A	A	A	B	A	A	B	A	A	B	B	B	B	A	A	A	B	B	B	B	B	B	B	B	A	A	A	A	A	A	A
RAC875_rep_c74070_518	1B	85.5771	A	B	A	A	A	A	B	A	B	B	A	A	B	B	A	B	A	A	A	B	A	A	B	A	A	B	B	B	B	A	A	A	B	B	B	B	B	B	B	B	A	A	A	A	A	A	A
Tdurum_contig15660_376	1B	85.5771	A	B	A	A	A	A	B	A	B	B	A	A	B	B	A	B	A	A	A	B	A	A	B	A	A	B	B	B	B	A	A	A	B	B	B	B	B	B	B	B	A	A	A	A	A	A	A
Tdurum_contig28530_380	1B	85.5771	A	B	A	A	A	A	B	A	B	B	A	A	B	B	A	B	A	A	A	B	A	A	B	A	A	B	B	B	B	A	A	A	B	B	B	B	B	B	B	B	A	A	A	A	A	A	A
Tdurum_contig48063_1879	1B	85.5771	A	B	A	A	A	A	B	A	B	B	A	A	B	B	A	B	A	A	A	B	A	A	B	A	A	B	B	B	B	A	A	A	B	B	B	B	B	B	B	B	A	A	A	A	A	A	A
wsnp_CAP11_c76_113375	1B	85.5771	A	B	A	A	A	A	B	A	B	B	A	A	B	B	A	B	A	A	A	B	A	A	B	A	A	B	B	B	B	A	A	A	B	B	B	B	B	B	B	B	A	A	A	A	A	A	A
wsnp_Ex_c17452_26163496	1B	85.5771	A	B	A	A	A	A	B	A	B	B	A	A	B	B	A	B	A	A	A	B	A	A	B	A	A	B	B	B	B	A	A	A	B	B	B	B	B	B	B	B	A	A	A	A	A	A	A
wsnp_Ex_c22006_31180883	1B	85.5771	A	B	A	A	A	A	B	A	B	B	A	A	B	B	A	B	A	A	A	B	A	A	B	A	A	B	B	B	B	A	A	A	B	B	B	B	B	B	B	B	A	A	A	A	A	A	A
wsnp_Ex_c22006_31181239	1B	85.5771	A	B	A	A	A	A	B	A	B	B	A	A	B	B	A	B	A	A	A	B	A	A	B	A	A	B	B	B	B	A	A	A	B	B	B	B	B	B	B	B	A	A	A	A	A	A	A
wsnp_Ex_c52474_56060204	1B	85.5771	A	B	A	A	A	A	B	A	B	B	A	A	B	B	A	B	A	A	A	B	A	A	B	A	A	B	B	B	B	A	A	A	B	B	B	B	B	B	B	B	A	A	A	A	A	A	A
wsnp_Ex_rep_c69986_68942834	1B	85.5771	A	B	A	A	A	A	B	A	B	B	A	A	B	B	A	B	A	A	A	B	A	A	B	A	A	B	B	B	B	A	A	A	B	B	B	B	B	B	B	B	A	A	A	A	A	A	A
wsnp_Ex_rep_c69986_68942866	1B	85.5771	A	B	A	A	A	A	B	A	B	B	A	A	B	B	A	B	A	A	A	B	A	A	B	A	A	B	B	B	B	A	A	A	B	B	B	B	B	B	B	B	A	A	A	A	A	A	A
wsnp_Ra_c6724_11703420	1B	85.5771	A	B	A	A	A	A	B	A	B	B	A	A	B	B	A	B	A	A	A	B	A	A	B	A	A	B	B	B	B	A	A	A	B	B	B	B	B	B	B	B	A	A	A	A	A	A	A
BobWhite_c1967_175	1B	86.2574	A	B	A	A	A	A	B	A	B	B	A	A	B	B	A	B	A	A	A	B	A	A	B	A	A	B	B	B	B	A	A	A	B	B	B	B	B	B	B	B	A	A	A	A	A	A	A
BobWhite_c1967_388	1B	86.2574	A	B	A	A	A	A	B	A	B	B	A	A	B	B	A	B	A	A	A	B	A	A	B	A	A	B	B	B	B	A	A	A	B	B	B	B	B	B	B	B	A	A	A	A	A	A	A
BobWhite_c346_253	1B	86.2574	A	B	A	A	A	A	B	A	B	B	A	A	B	B	A	B	A	A	A	B	A	A	B	A	A	B	B	B	B	A	A	A	B	B	B	B	B	B	B	B	A	A	A	A	A	A	A
BobWhite_rep_c66032_270	1B	86.2574	A	B	A	A	A	A	B	A	B	B	A	A	B	B	A	B	A	A	A	B	A	A	B	A	A	B	B	B	B	A	A	A	B	B	B	B	B	B	B	B	A	A	A	A	A	A	A
BS00023179_51	1B	86.2574	A	B	A	A	A	A	B	A	B	B	A	A	B	B	A	B	A	A	A	B	A	A	B	A	A	B	B	B	B	A	A	A	B	B	B	B	B	B	B	B	A	A	A	A	A	A	A
BS00069723_51	1B	86.2574	A	B	A	A	A	A	B	A	B	B	A	A	B	B	A	B	A	A	A	B	A	A	B	A	A	B	B	B	B	A	A	A	B	B	B	B	B	B	B	B	A	A	A	A	A	A	A
BS00110052_51	1B	86.2574	A	B	A	A	A	A	B	A	B	B	A	A	B	B	A	B	A	A	A	B	A	A	B	A	A	B	B	B	B	A	A	A	B	B	B	B	B	B	B	B	A	A	A	A	A	A	A
CAP11_rep_c5039_201	1B	86.2574	A	B	A	A	A	A	B	A	B	B	A	A	B	B	A	B	A	A	A	B	A	A	B	A	A	B	B	B	B	A	A	A	B	B	B	B	B	B	B	B	A	A	A	A	A	A	A
CAP12_c1981_78	1B	86.2574	A	B	A	A	A	A	B	A	B	B	A	A	B	B	A	B	A	A	A	B	A	A	B	A	A	B	B	B	B	A	A	A	B	B	B	B	B	B	B	B	A	A	A	A	A	A	A
IAAV2287	1B	86.2574	A	B	A	A	A	A	B	A	B	B	A	A	B	B	A	B	A	A	A	B	A	A	B	A	A	B	B	B	B	A	A	A	B	B	B	B	B	B	B	B	A	A	A	A	A	A	A
IAAV4866	1B	86.2574	A	B	A	A	A	A	B	A	B	B	A	A	B	B	A	B	A	A	A	B	A	A	B	A	A	B	B	B	B	A	A	A	B	B	B	B	B	B	B	B	A	A	A	A	A	A	A
IAAV5704	1B	86.2574	A	B	A	A	A	A	B	A	B	B	A	A	B	B	A	B	A	A	A	B	A	A	B	A	A	B	B	B	B	A	A	A	B	B	B	B	B	B	B	B	A	A	A	A	A	A	A
IAAV7383	1B	86.2574	A	B	A	A	A	A	B	A	B	B	A	A	B	B	A	B	A	A	A	B	A	A	B	A	A	B	B	B	B	A	A	A	B	B	B	B	B	B	B	B	A	A	A	A	A	A	A
IAAV8763	1B	86.2574	A	B	A	A	A	A	B	A	B	B	A	A	B	B	A	B	A	A	A	B	A	A	B	A	A	B	B	B	B	A	A	A	B	B	B	B	B	B	B	B	A	A	A	A	A	A	A
IACX15424	1B	86.2574	A	B	A	A	A	A	B	A	B	B	A	A	B	B	A	B	A	A	A	B	A	A	B	A	A	B	B	B	B	A	A	A	B	B	B	B	B	B	B	B	A	A	A	A	A	A	A
Kukri_c34894_112	1B	86.2574	A	B	A	A	A	A	B	A	B	B	A	A	B	B	A	B	A	A	A	B	A	A	B	A	A	B	B	B	B	A	A	A	B	B	B	B	B	B	B	B	A	A	A	A	A	A	A
Kukri_c51474_334	1B	86.2574	A	B	A	A	A	A	B	A	B	B	A	A	B	B	A	B	A	A	A	B	A	A	B	A	A	B	B	B	B	A	A	A	B	B	B	B	B	B	B	B	A	A	A	A	A	A	A
Kukri_c75097_56	1B	86.2574	A	B	A	A	A	A	B	A	B	B	A	A	B	B	A	B	A	A	A	B	A	A	B	A	A	B	B	B	B	A	A	A	B	B	B	B	B	B	B	B	A	A	A	A	A	A	A
Kukri_rep_c69810_502	1B	86.2574	A	B	A	A	A	A	B	A	B	B	A	A	B	B	A	B	A	A	A	B	A	A	B	A	A	B	B	B	B	A	A	A	B	B	B	B	B	B	B	B	A	A	A	A	A	A	A
Ra_c3083_982	1B	86.2574	A	B	A	A	A	A	B	A	B	B	A	A	B	B	A	B	A	A	A	B	A	A	B	A	A	B	B	B	B	A	A	A	B	B	B	B	B	B	B	B	A	A	A	A	A	A	A
RAC875_c3617_396	1B	86.2574	A	B	A	A	A	A	B	A	B	B	A	A	B	B	A	B	A	A	A	B	A	A	B	A	A	B	B	B	B	A	A	A	B	B	B	B	B	B	B	B	A	A	A	A	A	A	A
RAC875_c51240_89	1B	86.2574	A	B	A	A	A	A	B	A	B	B	A	A	B	B	A	B	A	A	A	B	A	A	B	A	A	B	B	B	B	A	A	A	B	B	B	B	B	B	B	B	A	A	A	A	A	A	A
RAC875_c865_1936	1B	86.2574	A	B	A	A	A	A	B	A	B	B	A	A	B	B	A	B	A	A	A	B	A	A	B	A	A	B	B	B	B	A	A	A	B	B	B	B	B	B	B	B	A	A	A	A	A	A	A
RAC875_s105188_92	1B	86.2574	A	B	A	A	A	A	B	A	B	B	A	A	B	B	A	B	A	A	A	B	A	A	B	A	A	B	B	B	B	A	A	A	B	B	B	B	B	B	B	B	A	A	A	A	A	A	A
Tdurum_contig20191_171	1B	86.2574	A	B	A	A	A	A	B	A	B	B	A	A	B	B	A	B	A	A	A	B	A	A	B	A	A	B	B	B	B	A	A	A	B	B	B	B	B	B	B	B	A	A	A	A	A	A	A
Tdurum_contig57183_368	1B	86.2574	A	B	A	A	A	A	B	A	B	B	A	A	B	B	A	B	A	A	A	B	A	A	B	A	A	B	B	B	B	A	A	A	B	B	B	B	B	B	B	B	A	A	A	A	A	A	A
Tdurum_contig57183_581	1B	86.2574	A	B	A	A	A	A	B	A	B	B	A	A	B	B	A	B	A	A	A	B	A	A	B	A	A	B	B	B	B	A	A	A	B	B	B	B	B	B	B	B	A	A	A	A	A	A	A
Tdurum_contig76481_798	1B	86.2574	A	B	A	A	A	A	B	A	B	B	A	A	B	B	A	B	A	A	A	B	A	A	B	A	A	B	B	B	B	A	A	A	B	B	B	B	B	B	B	B	A	A	A	A	A	A	A
wsnp_BE443332B_Ta_2_2	1B	86.2574	A	B	A	A	A	A	B	A	B	B	A	A	B	B	A	B	A	A	A	B	A	A	B	A	A	B	B	B	B	A	A	A	B	B	B	B	B	B	B	B	A	A	A	A	A	A	A
wsnp_BE443930B_Ta_2_2	1B	86.2574	A	B	A	A	A	A	B	A	B	B	A	A	B	B	A	B	A	A	A	B	A	A	B	A	A	B	B	B	B	A	A	A	B	B	B	B	B	B	B	B	A	A	A	A	A	A	A
wsnp_CAP11_c4558_2144436	1B	86.2574	A	B	A	A	A	A	B	A	B	B	A	A	B	B	A	B	A	A	A	B	A	A	B	A	A	B	B	B	B	A	A	A	B	B	B	B	B	B	B	B	A	A	A	A	A	A	A
wsnp_CAP7_c940_480745	1B	86.2574	A	B	A	A	A	A	B	A	B	B	A	A	B	B	A	B	A	A	A	B	A	A	B	A	A	B	B	B	B	A	A	A	B	B	B	B	B	B	B	B	A	A	A	A	A	A	A
wsnp_Ex_c2025_3799847	1B	86.2574	A	B	A	A	A	A	B	A	B	B	A	A	B	B	A	B	A	A	A	B	A	A	B	A	A	B	B	B	B	A	A	A	B	B	B	B	B	B	B	B	A	A	A	A	A	A	A
wsnp_Ex_c34966_43196962	1B	86.2574	A	B	A	A	A	A	B	A	B	B	A	A	B	B	A	B	A	A	A	B	A	A	B	A	A	B	B	B	B	A	A	A	B	B	B	B	B	B	B	B	A	A	A	A	A	A	A
wsnp_Ex_c3681_6715277	1B	86.2574	A	B	A	A	A	A	B	A	B	B	A	A	B	B	A	B	A	A	A	B	A	A	B	A	A	B	B	B	B	A	A	A	B	B	B	B	B	B	B	B	A	A	A	A	A	A	A
wsnp_Ex_c852_1657319	1B	86.2574	A	B	A	A	A	A	B	A	B	B	A	A	B	B	A	B	A	A	A	B	A	A	B	A	A	B	B	B	B	A	A	A	B	B	B	B	B	B	B	B	A	A	A	A	A	A	A
wsnp_Ex_rep_c68712_67571580	1B	86.2574	A	B	A	A	A	A	B	A	B	B	A	A	B	B	A	B	A	A	A	B	A	A	B	A	A	B	B	B	B	A	A	A	B	B	B	B	B	B	B	B	A	A	A	A	A	A	A
wsnp_Ku_c9971_16598986	1B	86.2574	A	B	A	A	A	A	B	A	B	B	A	A	B	B	A	B	A	A	A	B	A	A	B	A	A	B	B	B	B	A	A	A	B	B	B	B	B	B	B	B	A	A	A	A	A	A	A
wsnp_Ra_c2027_3943938	1B	86.2574	A	B	A	A	A	A	B	A	B	B	A	A	B	B	A	B	A	A	A	B	A	A	B	A	A	B	B	B	B	A	A	A	B	B	B	B	B	B	B	B	A	A	A	A	A	A	A
wsnp_Ra_c2027_3945713	1B	86.2574	A	B	A	A	A	A	B	A	B	B	A	A	B	B	A	B	A	A	A	B	A	A	B	A	A	B	B	B	B	A	A	A	B	B	B	B	B	B	B	B	A	A	A	A	A	A	A
wsnp_Ra_c2027_3945764	1B	86.2574	A	B	A	A	A	A	B	A	B	B	A	A	B	B	A	B	A	A	A	B	A	A	B	A	A	B	B	B	B	A	A	A	B	B	B	B	B	B	B	B	A	A	A	A	A	A	A
BobWhite_c33506_732	1B	87.6091	A	B	A	A	A	A	B	A	B	B	A	A	B	B	A	B	A	A	A	B	A	A	B	A	A	B	B	B	B	A	A	A	B	B	B	B	B	B	B	B	A	A	A	A	A	A	A
BS00023142_51	1B	87.6091	A	B	A	A	A	A	B	A	B	B	A	A	B	B	A	B	A	A	A	B	A	A	B	A	A	B	B	B	B	A	A	A	B	B	B	B	B	B	B	B	A	A	A	A	A	A	A
BS00034925_51	1B	87.6091	-	B	A	A	A	A	B	A	B	B	A	A	B	B	A	B	A	A	A	B	A	A	B	A	A	B	B	B	B	A	A	A	B	B	B	B	B	B	B	B	A	A	A	A	A	A	A
BS00071465_51	1B	87.6091	A	B	A	A	A	A	B	A	B	B	A	A	B	B	A	B	A	A	A	B	A	A	B	A	A	B	B	B	B	A	A	A	B	B	B	B	B	B	B	B	A	A	A	A	A	A	A
BS00081125_51	1B	87.6091	A	B	A	A	A	A	B	A	B	B	A	A	B	B	A	B	A	A	A	B	A	A	B	A	A	B	B	B	B	A	A	A	B	B	B	B	B	B	B	B	A	A	A	A	A	A	A
BS00081127_51	1B	87.6091	A	B	A	A	A	A	B	A	B	B	A	A	B	B	A	B	A	A	A	B	A	A	B	A	A	B	B	B	B	A	A	A	B	B	B	B	B	B	B	B	A	A	A	A	A	A	A
BS00083072_51	1B	87.6091	A	B	A	A	A	A	B	A	B	B	A	A	B	B	A	B	A	A	A	B	A	A	B	A	A	B	B	B	B	A	A	A	B	B	B	B	B	B	B	B	A	A	A	A	A	A	A
BS00089313_51	1B	87.6091	A	B	A	A	A	A	B	A	B	B	A	A	B	B	A	B	A	A	A	B	A	A	B	A	A	B	B	B	B	A	A	A	B	B	B	B	B	B	B	B	A	A	A	A	A	A	A
CAP7_c3456_113	1B	87.6091	A	B	A	A	A	A	B	A	B	B	A	A	B	B	A	B	A	A	A	B	A	A	B	A	A	B	B	B	B	A	A	A	B	B	B	B	B	B	B	B	A	A	A	A	A	A	A
CAP7_s12849_67	1B	87.6091	A	B	A	A	A	A	B	A	B	B	A	A	B	B	A	B	A	A	A	B	A	A	B	A	A	B	B	B	B	A	A	A	B	B	B	B	B	B	B	B	A	A	A	A	A	A	A
CAP8_c9553_109	1B	87.6091	A	B	A	A	A	A	B	A	B	B	A	A	B	B	A	B	A	A	A	B	A	A	B	A	A	B	B	B	B	A	A	A	B	B	B	B	B	B	B	B	A	A	A	A	A	A	A
Excalibur_c27798_1068	1B	87.6091	A	B	A	A	A	A	B	A	B	B	A	A	B	B	A	B	A	A	A	B	A	A	B	A	A	B	B	B	B	A	A	A	B	B	B	B	B	B	B	B	A	A	A	A	A	A	A
Excalibur_c49906_242	1B	87.6091	A	B	A	A	A	A	B	A	B	B	A	A	B	B	A	B	A	A	A	B	A	A	B	A	A	B	B	B	B	A	A	A	B	B	B	B	B	B	B	B	A	A	A	A	A	A	A
Excalibur_c50665_1323	1B	87.6091	A	B	A	A	A	A	B	A	B	B	A	A	B	B	A	B	A	A	A	B	A	A	B	A	A	B	B	B	B	A	A	A	B	B	B	B	B	B	B	B	A	A	A	A	A	A	A
Excalibur_c7035_155	1B	87.6091	A	B	A	A	A	A	B	A	B	B	A	A	B	B	A	B	A	A	A	B	A	A	B	A	A	B	B	B	B	A	A	A	B	B	B	B	B	B	B	B	A	A	A	A	A	A	A
Excalibur_rep_c105376_485	1B	87.6091	A	B	A	A	A	A	B	A	B	B	A	A	B	B	A	B	A	A	A	B	A	A	B	A	A	B	B	B	B	A	A	A	B	B	B	B	B	B	B	B	A	A	A	A	A	A	A
Excalibur_rep_c107001_320	1B	87.6091	A	B	A	A	A	A	B	A	B	B	A	A	B	B	A	B	A	A	A	B	A	A	B	A	A	B	B	B	B	A	A	A	B	B	B	B	B	B	B	B	A	A	A	A	A	A	A
Excalibur_rep_c67541_1585	1B	87.6091	A	B	A	A	A	A	B	A	B	B	A	A	B	B	A	B	A	A	A	B	A	A	B	A	A	B	B	B	B	A	A	A	B	B	B	B	B	B	B	B	A	A	A	A	A	A	A
Excalibur_s102212_259	1B	87.6091	A	B	A	A	A	A	B	A	B	B	A	A	B	B	A	B	A	A	A	B	A	A	B	A	A	B	B	B	B	A	A	A	B	B	B	B	B	B	B	B	A	A	A	A	A	A	A
IAAV9039	1B	87.6091	A	B	A	A	A	A	B	A	B	B	A	A	B	B	A	B	A	A	A	B	A	A	B	A	A	B	B	B	B	A	A	A	B	B	B	B	B	B	B	B	A	A	A	A	A	A	A
IACX2578	1B	87.6091	A	B	A	A	A	A	B	A	B	B	A	A	B	B	A	B	A	A	A	B	A	A	B	A	A	B	B	B	B	A	A	A	B	B	B	B	B	B	B	B	A	A	A	A	A	A	A
Kukri_c64195_1203	1B	87.6091	A	B	A	A	A	A	B	A	B	B	A	A	B	B	A	B	A	A	A	B	A	A	B	A	A	B	B	B	B	A	A	A	B	B	B	B	B	B	B	B	A	A	A	A	A	A	A
Kukri_c64195_432	1B	87.6091	A	B	A	A	A	A	B	A	B	B	A	A	B	B	A	B	A	A	A	B	A	A	B	A	A	B	B	B	B	A	A	A	B	B	B	B	B	B	B	B	A	A	A	A	A	A	A
Kukri_c667_1073	1B	87.6091	A	B	A	A	A	A	B	A	B	B	A	A	B	B	A	B	A	A	A	B	A	A	B	A	A	B	B	B	B	A	A	A	B	B	B	B	B	B	B	B	A	A	A	A	A	A	A
Ra_c68984_1882	1B	87.6091	A	B	A	A	A	A	B	A	B	B	A	A	B	B	A	B	A	A	A	B	A	A	B	A	A	B	B	B	B	A	A	A	B	B	B	B	B	B	B	B	A	A	A	A	A	A	A
RAC875_c56417_377	1B	87.6091	A	B	A	A	A	A	B	A	B	B	A	A	B	B	A	B	A	A	A	B	A	A	B	A	A	B	B	B	B	A	A	A	B	B	B	B	B	B	B	B	A	A	A	A	A	A	A
RAC875_c92464_53	1B	87.6091	A	B	A	A	A	A	B	A	B	B	A	A	B	B	A	B	A	A	A	B	A	A	B	A	A	B	B	B	B	A	A	A	B	B	B	B	B	B	B	B	A	A	A	A	A	A	A
RFL_Contig1601_750	1B	87.6091	A	B	A	A	A	A	B	A	B	B	A	A	B	B	A	B	A	A	A	B	A	A	B	A	A	B	B	B	B	A	A	A	B	B	B	B	B	B	B	B	A	A	A	A	A	A	A
RFL_Contig3343_2115	1B	87.6091	A	B	A	A	A	A	B	A	B	B	A	A	B	B	A	B	A	A	A	B	A	A	B	A	A	B	B	B	B	A	A	A	B	B	B	B	B	B	B	B	A	A	A	A	A	A	A
Tdurum_contig15593_407	1B	87.6091	A	B	A	A	A	A	B	A	B	B	A	A	B	B	A	B	A	A	A	B	A	A	B	A	A	B	B	B	B	A	A	A	B	B	B	B	B	B	B	B	A	A	A	A	A	A	A
Tdurum_contig28316_243	1B	87.6091	A	B	A	A	A	A	B	A	B	B	A	A	B	B	A	B	A	A	A	B	A	A	B	A	A	B	B	B	B	A	A	A	B	B	B	B	B	B	B	B	A	A	A	A	A	A	A
Tdurum_contig28316_442	1B	87.6091	A	B	A	A	A	A	B	A	B	B	A	A	B	B	A	B	A	A	A	B	A	A	B	A	A	B	B	B	B	A	A	A	B	B	B	B	B	B	B	B	A	A	A	A	A	A	A
Tdurum_contig44255_814	1B	87.6091	A	B	A	A	A	A	B	A	B	B	A	A	B	B	A	B	A	A	A	B	A	A	B	A	A	B	B	B	B	A	A	A	B	B	B	B	B	B	B	B	A	A	A	A	A	A	A
Tdurum_contig56873_1237	1B	87.6091	A	B	A	A	A	A	B	A	B	B	A	A	B	B	A	B	A	A	A	B	A	A	B	A	A	B	B	B	B	A	A	A	B	B	B	B	B	B	B	B	A	A	A	A	A	A	A
Tdurum_contig56874_562	1B	87.6091	A	B	A	A	A	A	B	A	B	B	A	A	B	B	A	B	A	A	A	B	A	A	B	A	A	B	B	B	B	A	A	A	B	B	B	B	B	B	B	B	A	A	A	A	A	A	A
wsnp_BE446240B_Ta_2_1	1B	87.6091	A	B	A	A	A	A	B	A	B	B	A	A	B	B	A	B	A	A	A	B	A	A	B	A	A	B	B	B	B	A	A	A	B	B	B	B	B	B	B	B	A	A	A	A	A	A	A
wsnp_BE446240B_Ta_2_3	1B	87.6091	A	B	A	A	A	A	B	A	B	B	A	A	B	B	A	B	A	A	A	B	A	A	B	A	A	B	B	B	B	A	A	A	B	B	B	B	B	B	B	B	A	A	A	A	A	A	A
wsnp_CAP11_rep_c8576_3700031	1B	87.6091	A	B	A	A	A	A	B	A	B	B	A	A	B	B	A	B	A	A	A	B	A	A	B	A	A	B	B	B	B	A	A	A	B	B	B	B	B	B	B	B	A	A	A	A	A	A	A
wsnp_Ex_c26620_35859364	1B	87.6091	A	B	A	A	A	A	B	A	B	B	A	A	B	B	A	B	A	A	A	B	A	A	B	A	A	B	B	B	B	A	A	A	B	B	B	B	B	B	B	B	A	A	A	A	A	A	A
wsnp_Ex_c5388_9526777	1B	87.6091	A	B	A	A	A	A	B	A	B	B	A	A	B	B	A	B	A	A	A	B	A	A	B	A	A	B	B	B	B	A	A	A	B	B	B	B	B	B	B	B	A	A	A	A	A	A	A
wsnp_Ex_c5388_9527189	1B	87.6091	A	B	A	A	A	A	B	A	B	B	A	A	B	B	A	B	A	A	A	B	A	A	B	A	A	B	B	B	B	A	A	A	B	B	B	B	B	B	B	B	A	A	A	A	A	A	A
wsnp_Ex_c9960_16397347	1B	87.6091	A	B	A	A	A	A	B	A	B	B	A	A	B	B	A	B	A	A	A	B	A	A	B	A	A	B	B	B	B	A	A	A	B	B	B	B	B	B	B	B	A	A	A	A	A	A	A
wsnp_Ex_rep_c66643_64952627	1B	87.6091	A	B	A	A	A	A	B	A	B	B	A	A	B	B	A	B	A	A	A	B	A	A	B	A	A	B	B	B	B	A	A	A	B	B	B	B	B	B	B	B	A	A	A	A	A	A	A
wsnp_JD_c4641_5774711	1B	87.6091	A	B	A	A	A	A	B	A	B	B	A	A	B	B	A	B	A	A	A	B	A	A	B	A	A	B	B	B	B	A	A	A	B	B	B	B	B	B	B	B	A	A	A	A	A	A	A
wsnp_Ku_c19618_29134473	1B	87.6091	A	B	A	A	A	A	B	A	B	B	A	A	B	B	A	B	A	A	A	B	A	A	B	A	A	B	B	B	B	A	A	A	B	B	B	B	B	B	B	B	A	A	A	A	A	A	A
Excalibur_c90096_77	1B	88.294	A	B	A	A	A	A	B	A	B	B	A	A	B	B	A	B	A	A	A	B	A	A	B	A	A	B	B	B	B	A	A	A	B	B	B	B	B	B	B	B	A	A	A	A	A	A	A
Kukri_c32430_109	1B	88.294	A	B	A	A	A	A	B	A	B	B	A	A	B	B	A	B	A	A	A	B	A	A	B	A	A	B	B	B	B	A	A	A	B	B	B	B	B	B	B	B	A	A	A	A	A	A	A
RAC875_c87890_234	1B	88.294	A	B	A	A	A	A	B	A	B	B	A	A	B	B	A	B	A	A	A	B	A	A	B	A	A	B	B	B	B	A	A	A	B	B	B	B	B	B	B	B	A	A	A	A	A	A	A
RAC875_c87890_312	1B	88.294	A	B	A	A	A	A	B	A	B	B	A	A	B	B	A	B	A	A	A	B	A	A	B	A	A	B	B	B	B	A	A	A	B	B	B	B	B	B	B	B	A	A	A	A	A	A	A
RFL_Contig2270_1560	1B	88.294	A	B	A	A	A	A	B	A	B	B	A	A	B	B	A	B	A	A	A	B	A	A	B	A	A	B	B	B	B	A	A	A	B	B	B	B	B	B	B	B	A	A	A	A	A	A	A
Tdurum_contig59449_249	1B	88.294	A	B	A	A	A	A	B	A	B	B	A	A	B	B	A	B	A	A	A	B	A	A	B	A	A	B	B	B	B	A	A	A	B	B	B	B	B	B	B	B	A	A	A	A	A	A	A
Tdurum_contig59449_400	1B	88.294	A	B	A	A	A	A	B	A	B	B	A	A	B	B	A	B	A	A	A	B	A	A	B	A	A	B	B	B	B	A	A	A	B	B	B	B	B	B	B	B	A	A	A	A	A	A	A
wsnp_Ex_c6611_11451949	1B	88.294	A	B	A	A	A	A	B	A	B	B	A	A	B	B	A	B	A	A	A	B	A	A	B	A	A	B	B	B	B	A	A	A	B	B	B	B	B	B	B	B	A	A	A	A	A	A	A
wsnp_Ex_c6611_11452297	1B	88.294	A	B	A	A	A	A	B	A	B	B	A	A	B	B	A	B	A	A	A	B	A	A	B	A	A	B	B	B	B	A	A	A	B	B	B	B	B	B	B	B	A	A	A	A	A	A	A
wsnp_Ku_c39862_48205590	1B	88.294	A	B	A	A	A	A	B	A	B	B	A	A	B	B	A	B	A	A	A	B	A	A	B	A	A	B	B	B	B	A	A	A	B	B	B	B	B	B	B	B	A	A	A	A	A	A	A
BS00023001_51	1B	88.9983	A	B	A	A	A	A	B	A	B	B	A	A	B	B	A	B	A	A	A	B	A	A	B	A	A	B	B	B	B	A	A	A	B	B	B	B	B	B	B	B	A	A	A	A	A	A	A
BS00041355_51	1B	88.9983	A	B	A	A	A	A	B	A	B	B	A	A	B	B	A	B	A	A	A	B	A	A	B	A	A	B	B	B	B	A	A	A	B	B	B	B	B	B	B	B	A	A	A	A	A	A	A
BS00111033_51	1B	88.9983	A	B	A	A	A	A	B	A	B	B	A	A	B	B	A	B	A	A	A	B	A	A	B	A	A	B	B	B	B	A	A	A	B	B	B	B	B	B	B	B	A	A	A	A	A	A	A
IACX3408	1B	88.9983	A	B	A	A	A	A	B	A	B	B	A	A	B	B	A	B	A	A	A	B	A	A	B	A	A	B	B	B	B	A	A	A	B	B	B	B	B	B	B	B	A	A	A	A	A	A	A
RAC875_c5556_328	1B	88.9983	A	B	A	A	A	A	B	A	B	B	A	A	B	B	A	B	A	A	A	B	A	A	B	A	A	B	B	B	B	A	A	A	B	B	B	B	B	B	B	B	A	A	A	A	A	A	A
tplb0024i15_1754	1B	88.9983	A	B	A	A	A	A	B	A	B	B	A	A	B	B	A	B	A	A	A	B	A	A	B	A	A	B	B	B	B	A	A	A	B	B	B	B	B	B	B	B	A	A	A	A	A	A	A
wsnp_Ex_c30969_39821293	1B	88.9983	A	B	A	A	A	A	B	A	B	B	A	A	B	B	A	B	A	A	A	B	A	A	B	A	A	B	B	B	B	A	A	A	B	B	B	B	B	B	B	B	A	A	A	A	A	A	A
BS00022619_51	1B	89.7076	A	B	A	A	A	A	B	A	B	B	A	A	B	B	A	B	A	A	A	B	A	A	B	A	A	B	B	B	B	A	A	A	B	B	B	B	B	B	B	B	A	A	A	B	A	A	A
BS00022920_51	1B	89.7076	A	B	A	A	A	A	B	A	B	B	A	A	B	B	A	B	A	A	A	B	A	A	B	A	A	B	B	B	B	A	A	A	B	B	B	B	B	B	B	B	A	A	A	B	A	A	A
BS00039583_51	1B	89.7076	A	B	A	A	A	A	B	A	B	B	A	A	B	B	A	B	A	A	A	B	A	A	B	A	A	B	B	B	B	A	A	A	B	B	B	B	B	B	B	B	A	A	A	B	A	A	A
Excalibur_c14801_451	1B	89.7076	A	B	A	A	A	A	B	A	B	B	A	A	B	B	A	B	A	A	A	B	A	A	B	A	A	B	B	B	B	A	A	A	B	B	B	B	B	B	B	B	A	A	A	B	A	A	A
Excalibur_c5218_75	1B	89.7076	A	B	A	A	A	A	B	A	B	B	A	A	B	B	A	B	A	A	A	B	A	A	B	A	A	B	B	B	B	A	A	A	B	B	B	B	B	B	B	B	A	A	A	B	A	A	A
IAAV2125	1B	89.7076	A	B	A	A	A	A	B	A	B	B	A	A	B	B	A	B	A	A	A	B	A	A	B	A	A	B	B	B	B	A	A	A	B	B	B	B	B	B	B	B	A	A	A	B	A	A	A
IAAV6731	1B	89.7076	A	B	A	A	A	A	B	A	B	B	A	A	B	B	A	B	A	A	A	B	A	A	B	A	A	B	B	B	B	A	A	A	B	B	B	B	B	B	B	B	A	A	A	B	A	A	A
IAAV9005	1B	89.7076	A	B	A	A	A	A	B	A	B	B	A	A	B	B	A	B	A	A	A	B	A	A	B	A	A	B	B	B	B	A	A	A	B	B	B	B	B	B	B	B	A	A	A	B	A	A	A
JD_c3116_778	1B	89.7076	A	B	A	A	A	A	B	A	B	B	A	A	B	B	A	B	A	A	A	B	A	A	B	A	A	B	B	B	B	A	A	A	B	B	B	B	B	B	B	B	A	A	A	B	A	A	A
RAC875_c10497_231	1B	89.7076	A	B	A	A	A	A	B	A	B	B	A	A	B	B	A	B	A	A	A	B	A	A	B	A	A	B	B	B	B	A	A	A	-	B	B	B	B	B	B	B	A	A	A	B	A	A	A
RAC875_c19014_725	1B	89.7076	A	B	A	A	A	A	B	A	B	B	A	A	B	B	A	B	A	A	A	B	A	A	B	A	A	B	B	B	B	A	A	A	B	B	B	B	B	B	B	B	A	A	A	B	A	A	A
RAC875_c37780_94	1B	89.7076	A	B	A	A	A	A	B	A	B	B	A	A	B	B	A	B	A	A	A	B	A	A	B	A	A	B	B	B	B	A	A	A	B	B	B	B	B	B	B	B	A	A	A	B	A	A	A
RAC875_rep_c112555_200	1B	89.7076	A	B	A	A	A	A	B	A	B	B	A	A	B	B	A	B	A	A	A	B	A	A	B	A	A	B	B	B	B	A	A	A	B	B	B	B	B	B	B	B	A	A	A	B	A	A	A
RAC875_rep_c119728_146	1B	89.7076	A	B	A	A	A	A	B	A	B	B	A	A	B	B	A	B	A	A	A	B	A	A	B	A	A	B	B	B	B	A	A	A	B	B	B	B	B	B	B	B	A	A	A	B	A	A	A
Tdurum_contig81102_102	1B	89.7076	A	B	A	A	A	A	B	A	B	B	A	A	B	B	A	B	A	A	A	B	A	A	B	A	A	B	B	B	B	A	A	A	B	B	B	B	B	B	B	B	A	A	A	B	A	A	A
wsnp_BF478690B_Ta_2_1	1B	89.7076	A	B	A	A	A	A	B	A	B	B	A	A	B	B	A	B	A	A	A	B	A	A	B	A	A	B	B	B	B	A	A	A	B	B	B	B	B	B	B	B	A	A	A	B	A	A	A
wsnp_Ex_c4561_8184576	1B	89.7076	A	B	A	A	A	A	B	A	B	B	A	A	B	B	A	B	A	A	A	B	A	A	B	A	A	B	B	B	B	A	A	A	B	B	B	B	B	B	B	B	A	A	A	B	A	A	A
BS00072982_51	1B	90.4069	A	B	A	A	A	A	B	A	B	B	A	A	B	B	A	B	A	A	A	B	A	A	B	A	A	B	B	B	B	A	A	A	B	B	B	B	B	B	B	B	A	A	A	B	A	A	A
CAP7_c12162_251	1B	90.4069	A	B	A	A	A	A	B	A	B	B	A	A	B	B	A	B	A	A	A	B	A	A	B	A	A	B	B	B	B	A	A	A	B	B	B	B	B	B	B	B	A	A	A	B	A	A	A
Excalibur_rep_c103109_88	1B	90.4069	A	B	A	A	A	A	B	A	B	B	A	A	B	B	A	B	A	A	A	B	A	A	B	A	A	B	B	B	B	A	A	A	B	B	B	B	B	B	B	B	A	A	A	B	A	A	A
Kukri_c22155_1010	1B	90.4069	A	B	A	A	A	A	B	A	B	B	A	A	B	B	A	B	A	A	A	B	A	A	B	A	A	B	B	B	B	A	A	A	B	B	B	B	B	B	B	B	A	A	A	B	A	A	A
Ra_c6701_506	1B	90.4069	A	B	A	A	A	A	B	A	B	B	A	A	B	B	A	B	A	A	A	B	A	A	B	A	A	B	B	B	B	A	A	A	B	B	B	B	B	B	B	B	A	A	A	B	A	A	A
RAC875_c6701_291	1B	90.4069	A	B	A	A	A	A	B	A	B	B	A	A	B	B	A	B	A	A	A	B	A	A	B	A	A	B	B	B	B	A	A	A	B	B	B	B	B	B	B	B	A	A	A	B	A	A	A
Tdurum_contig50473_889	1B	90.4069	A	B	A	A	A	A	B	A	B	B	A	A	B	B	A	B	A	A	A	B	A	A	B	A	A	B	B	B	B	A	A	A	B	B	B	B	B	B	B	B	A	A	A	B	A	A	A
Tdurum_contig63834_340	1B	90.4069	A	B	A	A	A	A	B	A	B	B	A	A	B	B	A	B	A	A	A	B	A	A	B	A	A	B	B	B	B	A	A	A	B	B	B	B	B	B	B	B	A	A	A	B	A	A	A
wsnp_Ex_c53976_57027635	1B	90.4069	A	B	A	A	A	A	B	A	B	B	A	A	B	B	A	B	A	A	A	B	A	A	B	A	A	B	B	B	B	A	A	A	B	B	B	B	B	B	B	B	A	A	A	B	A	A	A
wsnp_Ku_c33028_42580216	1B	90.4069	A	B	A	A	A	A	B	A	B	B	A	A	B	B	A	B	A	A	A	B	A	A	B	A	A	B	B	B	B	A	A	A	B	B	B	B	B	B	B	B	A	A	A	B	A	A	A
wsnp_Ra_c11232_18256748	1B	90.4069	A	B	A	A	A	A	B	A	B	B	A	A	B	B	A	B	A	A	A	B	A	A	B	A	A	B	B	B	B	A	A	A	B	B	B	B	B	B	B	B	A	A	A	B	A	A	A
wsnp_Ra_c5088_9081927	1B	90.4069	A	B	A	A	A	A	B	A	B	B	A	A	B	B	A	B	A	A	A	B	A	A	B	A	A	B	B	B	B	A	A	A	B	B	B	B	B	B	B	B	A	A	A	B	A	A	A
BS00038643_51	1B	93.1684	A	B	A	A	A	A	B	A	B	A	A	A	B	B	A	B	A	A	A	B	A	A	B	A	A	B	B	B	B	A	A	A	B	B	B	B	B	B	B	B	A	A	A	B	B	A	A
wsnp_BG274294B_Ta_2_3	1B	93.1684	A	B	A	A	A	A	B	A	B	A	A	A	B	B	A	B	A	A	A	B	A	A	B	A	A	B	B	B	B	A	A	A	B	B	B	B	B	B	B	B	A	A	A	B	B	A	A
BS00062880_51	1B	108.607	A	A	B	A	A	A	B	A	B	A	A	B	B	B	A	B	A	A	A	B	A	B	B	A	A	B	B	B	B	B	B	A	A	B	B	B	B	B	B	A	B	B	A	B	B	A	A
Kukri_c39698_228	1B	108.607	A	A	B	A	A	A	B	A	B	A	A	B	B	B	A	B	A	A	A	B	A	B	B	A	A	B	B	B	B	B	B	A	A	B	B	B	B	B	B	A	B	B	A	B	B	A	A
Kukri_c7770_176	1B	108.607	A	A	B	A	A	A	B	A	B	A	A	B	B	B	A	B	A	A	A	B	A	B	B	A	A	B	B	B	B	B	B	A	A	B	B	B	B	B	B	A	B	B	A	B	B	A	A
Kukri_rep_c103359_233	1B	108.607	A	A	B	A	A	A	B	A	B	A	A	B	B	B	A	B	A	A	A	B	A	B	B	A	A	B	B	B	B	B	B	A	A	B	B	B	B	B	B	A	B	B	A	B	B	A	A
Tdurum_contig47550_699	1B	108.607	A	A	B	A	A	A	B	A	B	A	A	B	B	B	A	B	A	A	A	B	-	B	B	A	A	B	B	B	B	B	B	A	A	B	B	B	B	B	B	A	B	B	A	B	B	A	A
wsnp_CAP11_c287_244799	1B	108.607	A	A	B	A	A	A	B	A	B	A	A	B	B	B	A	B	A	A	A	B	A	B	B	A	A	B	B	B	B	B	B	A	A	B	B	B	B	B	B	A	B	B	A	B	B	A	A
wsnp_Ex_rep_c107911_91350866	1B	108.607	A	A	B	A	A	A	B	A	B	A	A	B	B	B	A	B	A	A	A	B	A	B	B	A	A	B	B	B	B	B	B	A	A	B	B	B	B	B	B	A	B	B	A	B	B	A	A
wsnp_Ex_rep_c107911_91350930	1B	108.607	A	A	B	A	A	A	B	A	B	A	A	B	B	B	A	B	A	A	A	B	A	B	B	A	A	B	B	B	B	B	B	A	A	B	B	B	B	B	B	A	B	B	A	B	B	A	A
wsnp_Ra_c2748_5223434	1B	108.607	A	A	B	A	A	A	B	A	B	A	A	B	B	B	A	B	A	A	A	B	A	B	B	A	A	B	B	B	B	B	B	A	A	B	B	B	B	B	B	A	B	B	A	B	B	A	A
BS00024320_51	1B	109.292	A	A	B	A	A	A	B	A	B	A	A	B	B	B	A	B	A	A	A	B	A	B	B	A	A	B	B	B	B	B	B	A	A	B	B	B	B	B	B	A	B	B	A	B	B	A	A
Tdurum_contig49651_227	1B	128.705	A	A	B	A	A	B	A	A	B	A	A	A	B	B	A	B	A	B	B	B	B	B	B	A	A	B	B	A	B	B	B	A	A	A	B	B	B	B	B	A	B	B	A	B	A	A	A
Tdurum_contig53772_362	1B	128.705	A	A	B	A	A	B	A	A	B	A	A	A	B	B	A	B	A	B	B	B	B	B	B	A	A	B	B	A	B	B	B	A	A	A	B	B	B	B	B	A	B	B	A	B	A	A	A
wsnp_BF200640B_Ta_2_1	1B	128.705	A	A	B	A	A	B	A	A	B	A	A	A	B	B	A	B	A	B	B	B	B	B	B	A	A	B	B	A	B	B	B	A	A	A	B	B	B	B	B	A	B	B	A	B	A	A	A
wsnp_Ex_c5296_9365847	1B	128.705	A	A	B	A	A	B	A	A	B	A	A	A	B	B	A	B	A	B	B	B	B	B	B	A	A	B	B	A	B	B	B	A	A	A	B	B	B	B	B	A	B	B	A	B	A	A	A
wsnp_Ex_c5296_9365860	1B	128.705	A	A	B	A	A	B	A	A	B	A	A	A	B	B	A	B	A	B	B	B	B	B	B	A	A	B	B	A	B	B	B	A	A	A	B	B	B	B	B	A	B	B	A	B	A	A	A
BS00022249_51	1B	130.075	A	A	B	A	A	B	A	A	B	A	A	A	B	B	A	B	A	B	B	B	B	B	B	A	A	B	B	A	B	B	B	A	A	A	B	B	B	B	B	A	B	B	A	B	A	A	A
RAC875_c15190_1089	1B	130.075	A	A	B	A	A	B	A	A	B	A	A	A	B	B	A	B	A	B	B	B	B	B	B	A	A	B	B	A	B	B	B	A	A	A	B	B	B	B	B	A	B	B	A	B	A	A	A
RAC875_rep_c114694_99	1B	130.075	A	A	B	A	A	B	A	A	B	A	A	A	B	B	A	B	A	B	B	B	B	B	B	A	A	B	B	A	B	B	B	A	A	A	B	B	B	B	B	A	B	B	A	B	A	A	A
BS00068327_51	1B	134.918	A	A	B	A	A	B	A	B	B	A	A	A	B	B	A	B	A	B	B	B	B	B	B	A	A	A	B	A	B	B	B	A	A	B	B	B	B	B	B	A	B	B	A	B	A	A	A
BS00107675_51	1B	134.918	A	A	B	A	A	B	A	B	B	A	A	A	B	B	A	B	A	B	B	B	B	B	B	A	A	A	B	A	B	B	B	A	A	B	B	B	B	B	B	A	B	B	A	B	A	A	A
CAP12_c6260_154	1B	134.918	A	A	B	A	A	B	A	B	B	A	A	A	B	B	A	B	A	B	B	B	B	B	B	A	A	A	B	A	B	B	B	A	A	B	B	B	B	B	B	A	B	B	A	B	A	A	A
CAP12_c6260_64	1B	134.918	A	A	B	A	A	B	A	B	B	A	A	A	B	B	A	B	A	B	B	B	B	B	B	A	A	A	B	A	B	B	B	A	A	B	B	B	B	B	B	A	B	B	A	B	A	A	A
Kukri_c18109_475	1B	134.918	A	A	B	A	A	B	A	B	B	A	A	A	B	B	A	B	A	B	B	B	B	B	B	A	A	A	B	A	B	B	B	A	A	B	B	B	B	B	B	A	B	B	A	B	A	A	A
Kukri_c18109_649	1B	134.918	A	A	B	A	A	B	A	B	B	A	A	A	B	B	A	B	A	B	B	B	B	B	B	A	A	A	B	A	B	B	B	A	A	B	B	B	B	B	B	A	B	B	A	B	A	A	A
Kukri_c18109_682	1B	134.918	A	A	B	A	A	B	A	B	B	A	A	A	B	B	A	B	A	B	B	B	B	B	B	A	A	A	B	A	B	B	B	A	A	B	B	B	B	B	B	A	B	B	A	B	A	A	A
Kukri_c63336_621	1B	134.918	A	A	B	A	A	B	A	B	B	A	A	A	B	B	A	B	A	B	B	B	B	B	B	A	A	A	B	A	B	B	B	A	A	B	B	B	B	B	B	A	B	B	A	B	A	A	A
RAC875_c13258_955	1B	134.918	A	A	B	A	A	B	A	B	B	A	A	A	B	B	A	B	A	B	B	B	B	B	B	A	A	A	B	A	B	-	B	A	A	B	B	B	B	B	B	A	B	B	A	B	A	A	A
RAC875_c46093_492	1B	134.918	A	A	B	A	A	B	A	B	B	A	A	A	B	B	A	B	A	B	B	B	B	B	B	A	A	A	B	A	B	B	B	A	A	B	B	B	B	B	B	A	B	B	A	B	A	A	A
RAC875_c7357_1107	1B	134.918	A	A	B	A	A	B	A	B	B	A	A	A	B	B	A	B	A	B	B	B	B	B	B	A	A	A	B	A	B	B	B	A	A	B	B	B	B	B	B	A	B	B	A	B	A	A	A
Tdurum_contig16606_648	1B	134.918	A	A	B	A	A	B	A	B	B	A	A	A	B	B	A	B	A	B	B	B	B	B	B	A	A	A	B	A	B	B	B	A	A	B	B	B	B	B	B	A	B	B	A	B	A	A	A
BobWhite_c5655_300	1B	135.613	A	A	B	A	A	B	A	B	B	A	A	A	B	B	A	B	A	B	B	B	B	B	B	A	A	A	B	A	B	B	B	A	A	B	B	B	B	B	B	A	B	B	A	B	A	A	A
BS00022539_51	1B	135.613	A	A	B	A	A	B	A	B	B	A	A	A	B	B	A	B	A	B	B	B	B	B	B	A	A	A	B	A	B	B	B	A	A	B	B	B	B	B	B	A	B	B	A	B	A	A	A
Excalibur_c10111_127	1B	135.613	A	A	B	A	A	B	A	B	B	A	A	A	B	B	A	B	A	B	B	B	B	B	B	A	A	A	B	A	B	B	B	A	A	B	B	B	B	B	B	A	B	B	A	B	A	A	A
Excalibur_c10111_85	1B	135.613	A	A	B	A	A	B	A	B	B	A	A	A	B	B	A	B	A	B	B	B	B	B	B	A	A	A	B	A	B	B	B	A	A	B	B	B	B	B	B	A	B	B	A	B	A	A	A
Excalibur_rep_c68706_1084	1B	135.613	A	A	B	A	A	B	A	B	B	A	A	A	B	B	A	B	A	B	B	B	B	B	B	A	A	A	B	A	B	B	B	A	A	B	B	B	B	B	B	A	B	B	A	B	A	A	A
Excalibur_rep_c70674_83	1B	135.613	A	A	B	A	A	B	A	B	B	A	A	A	B	B	A	B	A	B	B	B	B	B	B	A	A	A	B	A	B	B	B	A	A	B	B	B	B	B	B	A	B	B	A	B	A	A	A
Jagger_c7553_185	1B	135.613	A	A	B	A	A	B	A	B	B	A	A	A	B	B	A	B	A	B	B	B	B	B	B	A	A	A	B	A	B	B	B	A	A	B	B	B	-	B	B	A	B	B	A	B	A	A	A
Kukri_c5357_323	1B	135.613	A	A	B	A	A	B	A	B	B	A	A	A	B	B	A	B	A	B	B	B	B	B	B	A	A	A	B	A	B	B	B	A	A	B	B	B	B	B	B	A	B	B	A	B	A	A	A
RAC875_rep_c70332_961	1B	135.613	A	A	B	A	A	B	A	B	B	A	A	A	B	B	A	B	A	B	B	B	B	B	B	A	A	A	B	A	B	B	B	A	A	B	B	B	B	B	B	A	B	B	A	B	A	A	A
Tdurum_contig777_260	1B	135.613	A	A	B	A	A	B	A	B	B	A	A	A	B	B	A	B	A	B	B	B	B	B	B	A	A	A	B	A	B	B	B	A	A	B	B	B	B	B	B	A	B	B	A	B	A	A	A
tplb0034e16_1165	1B	135.613	A	A	B	A	A	B	A	B	B	A	A	A	B	B	A	B	A	B	B	B	B	B	B	A	A	A	B	A	B	B	B	A	A	B	B	B	B	B	B	A	B	B	A	B	A	A	A
tplb0034e16_925	1B	135.613	A	A	B	A	A	B	A	B	B	A	A	A	B	B	A	B	A	B	B	B	B	B	B	A	A	A	B	A	B	B	B	A	A	B	B	B	B	B	B	A	B	B	A	B	A	A	A
tplb0043a07_1411	1B	135.613	A	A	B	A	A	B	A	B	B	A	A	A	B	B	A	B	A	B	B	B	B	B	B	A	A	A	B	A	B	B	B	A	A	B	B	B	B	B	B	A	B	B	A	B	A	A	A
wsnp_Ex_rep_c67098_65573819	1B	135.613	A	A	B	A	A	B	A	B	B	A	A	A	B	B	A	B	A	B	B	B	B	B	B	A	A	A	B	A	B	B	B	A	A	B	B	B	B	B	B	A	B	B	A	B	A	A	A
wsnp_RFL_Contig3738_3992954	1B	135.613	A	A	B	A	A	B	A	B	B	A	A	A	B	B	A	B	A	B	B	B	B	B	B	A	A	A	B	A	B	B	B	A	A	B	B	B	B	B	B	A	B	B	A	B	A	A	A
BobWhite_c2027_215	1B	137.683	A	A	A	A	A	B	A	B	B	A	A	A	B	B	A	B	A	B	B	B	B	B	B	A	A	A	B	A	B	B	B	A	A	B	B	B	B	B	B	A	B	B	A	B	A	A	A
BobWhite_c2027_84	1B	137.683	A	A	A	A	A	B	A	B	B	A	A	A	B	B	A	B	A	B	B	B	B	B	B	A	A	A	B	A	B	B	B	A	A	B	B	B	B	B	B	A	B	B	A	B	A	A	A
Excalibur_c11980_619	1B	137.683	A	A	A	A	A	B	A	B	B	A	A	A	B	B	A	B	A	B	B	B	B	B	B	A	A	A	B	A	B	B	B	A	A	B	B	B	B	B	B	A	B	B	A	B	A	A	A
Excalibur_c34765_1023	1B	137.683	A	A	A	A	A	B	A	B	B	A	A	A	B	B	A	B	A	B	B	B	B	B	B	A	A	A	B	A	B	B	B	A	A	B	B	B	B	B	B	A	B	B	A	B	A	A	A
Excalibur_c8557_258	1B	137.683	A	A	A	A	A	B	A	B	B	A	A	A	B	B	A	B	A	B	B	B	B	B	B	A	A	A	B	A	B	B	B	A	A	B	B	B	B	B	B	A	B	B	A	B	A	A	A
Excalibur_s103715_85	1B	137.683	A	A	A	A	A	B	A	B	B	A	A	A	B	B	A	B	A	B	B	B	B	B	B	A	A	A	B	A	B	B	B	A	A	B	B	B	B	B	B	A	B	B	A	B	A	A	A
IAAV1167	1B	137.683	A	A	A	A	A	B	A	B	B	A	A	A	B	B	A	B	A	B	B	B	B	B	B	A	A	A	B	A	B	B	B	A	A	B	B	B	B	B	B	A	B	B	A	B	A	A	A
IAAV1549	1B	137.683	A	A	A	A	A	B	A	B	B	A	A	A	B	B	A	B	A	B	B	B	B	B	B	A	A	A	B	A	B	B	B	A	A	B	B	B	B	B	B	A	B	B	A	B	A	A	A
IAAV1683	1B	137.683	A	A	A	A	A	B	A	B	B	A	A	A	B	B	A	B	A	B	B	B	B	B	B	A	A	A	B	A	B	B	B	A	A	B	B	B	B	B	B	A	B	B	A	B	A	A	A
Jagger_c4380_159	1B	137.683	A	A	A	A	A	B	A	B	B	A	A	A	B	B	A	B	A	B	B	B	B	B	B	A	A	A	B	A	B	B	B	A	A	B	B	B	B	B	B	A	B	B	A	B	A	A	A
Kukri_c30159_573	1B	137.683	A	A	A	A	A	B	A	B	B	A	A	A	B	B	A	B	A	B	B	B	B	B	B	A	A	A	B	A	B	B	B	A	A	B	B	B	B	B	B	A	B	B	A	B	A	A	A
Kukri_c39223_831	1B	137.683	A	A	A	A	A	B	A	B	B	A	A	A	B	B	A	B	A	B	B	B	B	B	B	A	A	A	B	A	B	B	B	A	A	B	B	B	B	B	B	A	B	B	A	B	A	A	A
Tdurum_contig10036_1044	1B	137.683	A	A	A	A	A	B	A	B	B	A	A	A	B	B	A	B	A	B	B	B	B	B	B	A	A	A	B	A	B	B	B	A	A	B	B	B	B	B	B	A	B	B	A	B	A	A	A
Tdurum_contig10036_1057	1B	137.683	A	A	A	A	A	B	A	B	B	A	A	A	B	B	A	B	A	B	B	B	B	B	B	A	A	A	B	A	B	B	B	A	A	B	B	B	B	B	B	A	B	B	A	B	A	A	A
Tdurum_contig10036_1461	1B	137.683	A	A	A	A	A	B	A	B	B	A	A	A	B	B	A	B	A	B	B	B	B	B	B	A	A	A	B	A	B	B	B	A	A	B	B	B	B	B	B	A	B	B	A	B	A	A	A
Tdurum_contig10036_1614	1B	137.683	A	A	A	A	A	B	A	B	B	A	A	A	B	B	A	B	A	B	B	B	B	B	B	A	A	A	B	A	B	B	B	A	A	B	B	B	B	B	B	A	B	B	A	B	A	A	A
Tdurum_contig10036_1695	1B	137.683	A	A	A	A	A	B	A	B	B	A	A	A	B	B	A	B	A	B	B	B	B	B	B	A	A	A	B	A	B	B	B	A	A	B	B	B	B	B	B	A	B	B	A	B	A	A	A
Tdurum_contig10036_474	1B	137.683	A	A	A	A	A	B	A	B	B	A	A	A	B	B	A	B	A	B	B	B	B	B	B	A	A	A	B	A	B	B	B	A	A	B	B	B	B	B	B	A	B	B	A	B	A	A	A
Tdurum_contig10036_741	1B	137.683	A	A	A	A	A	B	A	B	B	A	A	A	B	B	A	B	A	B	B	B	B	B	B	A	A	A	B	A	B	B	B	A	A	B	B	B	B	B	B	A	B	B	A	B	A	A	A
Tdurum_contig10036_977	1B	137.683	A	A	A	A	A	B	A	B	B	A	A	A	B	B	A	B	A	B	B	B	B	B	B	A	A	A	B	A	B	B	B	A	A	B	B	B	B	B	B	A	B	B	A	B	A	A	A
Tdurum_contig93532_89	1B	137.683	A	A	A	A	A	B	A	B	B	A	A	A	B	B	A	B	A	B	B	B	B	B	B	A	A	A	B	A	B	B	B	A	A	B	B	B	B	B	B	A	B	B	A	B	A	A	A
BobWhite_c19733_301	1B	139.044	A	A	A	A	A	B	A	B	B	A	A	A	B	B	A	B	A	B	B	B	B	B	B	A	A	A	B	A	B	B	B	A	A	B	B	B	B	B	B	A	B	B	A	B	A	A	A
BS00108257_51	1B	139.044	A	A	A	A	A	B	A	B	B	A	A	A	B	B	A	B	A	B	B	B	B	B	B	A	A	A	B	A	B	B	B	A	A	B	B	B	B	B	B	A	B	B	A	B	A	A	A
Excalibur_c63885_115	1B	139.044	A	A	A	A	A	B	A	B	B	A	A	A	B	B	A	B	A	B	B	B	B	B	B	A	A	A	B	A	B	B	B	A	A	B	B	B	B	B	B	A	B	B	A	B	A	A	A
JD_c954_2440	1B	139.044	A	A	A	A	A	B	A	B	B	A	A	A	B	B	A	B	A	B	B	B	B	B	B	A	A	A	B	A	B	B	B	A	A	B	B	B	B	B	B	A	B	B	A	B	A	A	A
Kukri_c21276_1056	1B	139.044	A	A	A	A	A	B	A	B	B	A	A	A	B	B	A	B	A	B	B	B	B	B	B	A	A	A	B	A	B	B	B	A	A	B	B	B	B	B	B	A	B	B	A	B	A	A	A
Kukri_c21276_816	1B	139.044	A	A	A	A	A	B	A	B	B	A	A	A	B	B	A	B	A	B	B	B	B	B	B	A	A	A	B	A	B	B	B	A	A	B	B	B	B	B	B	A	B	B	A	B	A	A	A
RAC875_c27273_334	1B	139.044	A	A	A	A	A	B	A	B	B	A	A	A	B	B	A	B	A	B	B	B	B	B	B	A	A	A	B	A	B	B	B	A	A	B	B	B	B	B	B	A	B	B	A	B	A	A	A
Tdurum_contig32775_78	1B	139.044	A	A	A	A	A	B	A	B	B	A	A	A	B	B	A	B	A	B	B	B	B	B	B	A	A	A	B	A	B	B	B	A	A	B	B	B	B	B	B	A	B	B	A	B	A	A	A
wsnp_Ex_c27176_36392532	1B	139.044	A	A	A	A	A	B	A	B	B	A	A	A	B	B	A	B	A	B	B	B	B	B	B	A	A	A	B	A	B	B	B	A	A	B	B	B	B	B	B	A	B	B	A	B	A	A	A
wsnp_Ex_c27176_36392758	1B	139.044	A	A	A	A	A	B	A	B	B	A	A	A	B	B	A	B	A	B	B	B	B	B	B	A	A	A	B	A	B	B	B	A	A	B	B	B	B	B	B	A	B	B	A	B	A	A	A
wsnp_Ex_c27176_36393952	1B	139.044	A	A	A	A	A	B	A	B	B	A	A	A	B	B	A	B	A	B	B	B	B	B	B	A	A	A	B	A	B	B	B	A	A	B	B	B	B	B	B	A	B	B	A	B	A	A	A
wsnp_Ex_rep_c67747_66422078	1B	139.044	A	A	A	A	A	B	A	B	B	A	A	A	B	B	A	B	A	B	B	B	B	B	B	A	A	A	B	A	B	B	B	A	A	B	B	B	B	B	B	A	B	B	A	B	A	A	A
wsnp_Ex_rep_c67747_66422973	1B	139.044	A	A	A	A	A	B	A	B	B	A	A	A	B	B	A	B	A	B	B	B	B	B	B	A	A	A	B	A	B	B	B	A	A	B	B	B	B	B	B	A	B	B	A	B	A	A	A
wsnp_JD_c19419_17536513	1B	139.044	A	A	A	A	A	B	A	B	B	A	A	A	B	B	A	B	A	B	B	B	B	B	B	A	A	A	B	A	B	B	B	A	A	B	B	B	B	B	B	A	B	B	A	B	A	A	A
IAAV5863	1B	142.427	A	A	A	A	A	B	A	B	B	A	A	A	B	B	A	B	A	B	B	B	B	B	B	A	A	A	B	A	B	B	B	A	A	B	B	B	B	B	B	B	B	B	A	B	A	A	A
BS00010392_51	1B	145.151	A	A	A	A	A	B	B	B	B	A	A	A	B	B	A	B	A	B	B	B	B	B	B	A	A	A	B	A	B	B	B	A	A	B	B	B	B	B	B	B	B	B	A	B	A	A	A
BS00021876_51	1B	145.151	A	A	A	A	A	B	B	B	B	A	A	A	B	B	A	B	A	B	B	B	B	B	B	A	A	A	B	A	B	B	B	A	A	B	B	B	B	B	B	B	B	B	A	B	A	A	A
BS00084895_51	1B	145.151	A	A	A	A	A	B	B	B	B	A	A	A	B	B	A	B	A	B	B	B	B	B	B	A	A	A	B	A	B	B	B	A	A	B	B	B	B	B	B	B	B	B	A	B	A	A	A
CAP11_c599_115	1B	145.151	A	A	A	A	A	B	B	B	B	A	A	A	B	B	A	B	A	B	B	B	B	B	B	A	A	A	B	A	B	B	B	A	-	B	B	B	B	B	B	B	B	B	A	B	A	A	A
Excalibur_c25597_508	1B	145.151	A	A	A	A	A	B	B	B	B	A	A	A	B	B	A	B	A	B	B	B	B	B	B	A	A	A	B	A	B	B	B	A	A	B	B	B	B	B	B	B	B	B	A	B	A	A	A
Excalibur_c42301_54	1B	145.151	A	A	A	A	A	B	B	B	B	A	A	A	B	B	A	B	A	B	B	B	B	B	B	A	A	A	B	A	B	B	B	A	A	B	B	B	B	B	B	B	B	B	A	B	A	A	A
IACX6230	1B	145.151	A	A	A	A	A	B	B	B	B	A	A	A	B	B	A	B	A	B	B	B	B	B	-	A	A	A	B	A	B	B	B	A	A	B	B	B	B	B	B	B	B	B	A	B	A	A	A
wsnp_Ex_c48677_53513032	1B	145.151	A	A	A	A	A	B	B	B	B	A	A	A	B	B	A	B	A	B	B	B	B	B	B	A	A	A	B	A	B	B	B	A	A	B	B	B	B	B	B	B	B	B	A	B	A	A	A
wsnp_Ku_c18881_28259811	1B	145.151	A	A	A	A	A	B	B	B	B	A	A	A	B	B	A	B	A	B	B	B	B	B	B	A	A	A	B	A	B	B	B	A	A	B	B	B	B	B	B	B	B	B	A	B	A	A	A
wsnp_Ku_c51703_56915288	1B	145.151	A	A	A	A	A	B	B	B	B	A	A	A	B	B	A	B	A	B	B	B	B	B	B	A	A	A	B	A	B	B	B	A	A	B	B	B	B	B	B	B	B	B	A	B	A	A	A
BobWhite_c23617_167	1B	147.28	A	A	A	A	A	B	B	B	B	A	A	A	B	B	A	B	A	B	B	B	-	A	B	A	A	A	B	A	B	B	B	A	A	B	B	B	B	B	B	B	B	A	A	B	A	A	A
BS00002484_51	1B	147.28	A	A	A	A	A	B	B	B	B	A	A	A	B	B	A	B	A	B	B	B	-	A	B	A	A	A	B	A	B	B	B	A	A	B	B	B	B	B	B	B	B	A	A	B	A	A	A
BS00070285_51	1B	147.28	A	A	A	A	A	B	B	B	B	A	A	A	B	B	A	B	A	B	B	B	-	A	B	A	A	A	B	A	B	B	B	A	A	B	B	B	B	B	B	B	B	A	A	B	A	A	A
BS00099794_51	1B	147.28	A	A	A	A	A	B	B	B	B	A	A	A	B	B	A	B	A	B	B	B	-	A	B	A	A	A	B	A	B	B	B	A	A	B	B	B	B	B	B	B	B	A	A	B	A	A	A
BS00109244_51	1B	147.28	A	A	A	A	A	B	B	B	B	A	A	A	B	B	A	B	A	B	B	B	-	A	B	A	A	A	B	A	B	B	B	A	A	B	B	B	B	B	B	B	B	A	A	B	A	A	A
CAP7_c199_62	1B	147.28	A	A	A	A	A	B	B	B	B	A	A	A	B	B	A	B	A	B	B	B	-	A	B	A	A	A	B	A	B	B	B	A	A	B	B	B	B	B	B	B	B	A	A	B	A	A	A
Excalibur_c8585_561	1B	147.28	A	A	A	A	A	B	B	B	B	A	A	A	B	B	A	B	A	B	B	B	-	A	B	A	A	A	B	A	B	B	B	A	A	B	B	B	B	B	B	B	B	A	A	B	A	A	A
Excalibur_c8585_701	1B	147.28	A	A	A	A	A	B	B	B	B	A	A	A	B	B	A	B	A	B	B	B	-	A	B	A	A	A	B	A	B	B	B	A	A	B	B	B	B	B	B	B	B	A	A	B	A	A	A
Jagger_c3757_131	1B	147.28	A	A	A	A	A	B	B	B	B	A	A	A	B	B	A	B	A	B	B	B	-	A	B	A	A	A	B	A	B	B	B	A	A	B	B	B	B	B	B	B	B	A	A	B	A	A	A
Kukri_c57725_146	1B	147.28	A	A	A	A	A	B	B	B	B	A	A	A	B	B	A	B	A	B	B	B	-	A	B	A	A	A	B	A	B	B	B	A	A	B	B	B	B	B	B	B	B	A	A	B	A	A	A
RFL_Contig1823_1044	1B	147.28	A	A	A	A	A	B	B	B	B	A	A	A	B	B	A	B	A	B	B	B	B	A	B	A	A	A	B	A	B	B	B	A	A	B	B	B	B	B	B	B	B	A	A	B	A	A	A
Tdurum_contig11216_942	1B	147.28	A	A	A	A	A	B	B	B	B	A	A	A	B	B	A	B	A	B	B	B	-	A	B	A	A	A	B	A	B	B	B	A	A	B	B	B	B	B	B	B	B	A	A	B	A	A	A
Tdurum_contig30664_181	1B	147.28	A	A	A	A	A	B	B	B	B	A	A	A	B	B	A	B	A	B	B	B	-	A	B	A	A	A	B	A	B	B	B	A	A	B	B	B	B	B	B	B	B	A	A	B	A	A	A
Tdurum_contig50988_500	1B	147.28	A	A	A	A	A	B	B	B	B	A	A	A	B	B	A	B	A	B	B	B	-	A	B	A	A	A	B	A	B	B	B	A	A	B	B	B	B	B	B	B	B	A	A	B	A	A	A
wsnp_CAP11_c1902_1022590	1B	147.28	A	A	A	A	A	B	B	B	B	A	A	A	B	B	A	B	A	B	B	B	B	A	B	A	A	A	B	A	B	B	B	A	A	B	B	B	B	B	B	B	B	A	A	B	A	A	A
wsnp_RFL_Contig3951_4390396	1B	147.28	A	A	A	A	A	B	B	B	B	A	A	A	B	B	A	B	A	B	B	B	B	A	B	A	A	A	B	A	B	B	B	A	A	B	B	B	B	B	B	B	B	A	A	B	A	A	A
Kukri_c25512_53	1B	154.269	A	A	A	A	A	B	B	B	B	A	B	A	B	B	B	B	A	B	B	B	B	A	B	A	B	A	B	A	B	B	B	A	A	B	B	B	B	B	B	B	B	A	A	A	A	A	A
BobWhite_c14362_86	1B	157.031	A	A	A	A	A	B	B	B	B	A	B	A	B	B	B	B	B	B	B	B	-	A	B	A	B	A	B	A	B	B	B	A	A	B	B	B	B	B	B	B	B	A	A	A	A	A	A
BS00094562_51	1B	157.031	A	A	A	A	A	B	B	B	B	A	B	A	B	B	B	B	B	B	B	B	A	A	B	A	B	A	B	A	B	B	B	A	A	B	B	B	B	B	B	B	B	A	A	A	A	A	A
IACX8359	1B	157.031	A	A	A	A	A	B	B	B	B	A	B	A	B	B	B	B	B	B	B	B	A	A	B	A	B	A	B	A	B	B	B	A	A	B	B	B	B	B	B	B	B	A	A	A	A	A	A
Tdurum_contig8840_237	1B	157.031	A	A	A	A	A	B	B	B	B	A	B	A	B	B	B	B	B	B	B	B	-	A	B	A	B	A	B	A	B	B	B	A	-	B	B	B	B	B	B	B	B	A	A	A	A	A	A
Tdurum_contig8840_540	1B	157.031	A	A	A	A	A	B	B	B	B	A	B	A	B	B	B	B	B	B	B	B	A	A	B	A	B	A	B	A	B	B	B	A	A	B	B	B	B	B	B	B	B	A	A	A	A	A	A
Tdurum_contig8840_575	1B	157.031	A	A	A	A	A	B	B	B	B	A	B	A	B	B	B	B	B	B	B	B	-	A	B	A	B	A	B	A	B	B	B	A	A	B	B	B	B	B	B	B	B	A	A	A	A	A	A
wsnp_RFL_Contig395_4387107	1B	157.031	A	A	A	A	A	B	B	B	B	A	B	A	B	B	B	B	B	B	B	B	-	A	B	A	B	A	B	A	B	B	B	A	A	B	B	B	B	B	B	B	B	A	A	A	A	A	A
BS00077831_51	1B	162.609	A	A	A	A	A	B	B	B	B	A	A	A	B	B	B	B	B	B	B	B	-	A	B	A	B	A	B	A	B	B	B	A	A	B	B	B	B	B	B	B	B	A	A	A	A	A	A
wsnp_CAP7_c4778_2155754	1B	162.609	A	A	A	A	A	B	B	B	B	A	A	A	B	B	B	B	B	B	B	B	-	A	B	A	B	A	B	A	B	B	B	A	A	B	B	B	B	B	B	B	B	A	A	A	A	A	A
BS00071893_51	1B	164.665	A	A	A	A	A	B	B	B	B	A	A	A	B	B	B	B	B	B	B	B	-	A	B	A	B	A	B	A	B	B	B	A	A	B	B	B	B	B	B	B	B	A	A	A	A	A	A
Kukri_c36758_140	1B	164.665	A	A	A	A	A	B	B	B	B	A	A	A	B	B	B	B	B	B	B	B	-	A	B	A	B	A	B	A	B	B	B	A	A	B	B	B	B	B	B	B	B	A	A	A	A	A	A
Tdurum_contig57153_1356	1B	168.784	A	A	A	A	A	B	B	B	B	A	A	A	B	B	B	B	B	B	B	B	-	A	B	A	B	A	B	A	B	B	B	A	A	B	B	B	B	B	B	B	B	A	A	A	A	A	B
BobWhite_c9963_51	1B	172.311	A	A	A	A	A	B	B	B	B	A	A	A	B	B	B	B	B	B	B	B	A	A	B	A	B	A	B	A	B	B	B	A	A	B	B	B	B	B	B	B	B	A	A	A	A	A	B
Excalibur_c17822_688	1B	172.311	A	A	A	A	A	B	B	B	B	A	A	A	B	B	B	B	B	B	B	B	A	A	B	A	B	A	B	A	B	B	B	A	A	B	B	B	B	B	B	B	B	A	A	A	A	A	B
Excalibur_c88292_81	1B	172.311	A	A	A	A	A	B	B	B	B	A	A	A	B	B	B	B	B	B	B	B	A	A	B	A	B	A	B	A	B	B	B	A	A	B	B	B	B	B	B	B	B	A	A	A	A	A	B
IAAV5949	1B	172.311	A	A	A	A	A	B	B	B	B	A	A	A	B	B	B	B	B	B	B	B	A	A	B	A	B	A	B	A	B	B	B	A	A	B	B	B	B	B	B	B	B	A	A	A	A	A	B
Kukri_c18230_1633	1B	172.311	A	A	A	A	A	B	B	B	B	A	A	A	B	B	B	B	B	B	B	B	A	A	B	A	B	A	B	A	B	B	B	A	A	B	B	B	B	B	B	B	B	A	A	A	A	A	B
wsnp_Ra_c53181_56932563	1B	172.311	A	A	A	A	A	B	B	B	B	A	A	A	B	B	B	B	B	B	B	B	A	A	B	A	B	A	B	A	B	B	B	A	A	B	B	B	B	B	B	B	B	A	A	A	A	A	B
wsnp_RFL_Contig2403_1927045	1B	172.311	A	A	A	A	A	B	B	B	B	A	A	A	B	B	B	B	B	B	B	B	A	A	B	A	B	A	B	A	B	B	B	A	A	B	B	B	B	B	B	B	B	A	A	A	A	A	B
BS00035141_51	1B	177.929	A	A	A	A	A	B	B	B	B	A	A	A	B	B	B	B	B	B	A	B	A	A	B	A	B	A	B	A	A	B	B	A	B	B	B	B	B	B	B	B	B	A	A	A	A	A	B
BobWhite_c8293_236	1B	179.299	A	A	A	A	A	B	B	B	B	A	A	A	B	B	B	B	B	B	A	B	A	A	B	A	B	A	B	A	A	B	B	A	B	B	B	B	B	B	B	B	B	A	A	A	A	A	B
Kukri_rep_c103550_213	1B	179.299	A	A	A	A	A	B	B	B	B	A	A	A	B	B	B	B	B	B	A	B	A	A	B	A	B	A	B	A	A	B	B	A	B	B	B	B	B	B	B	B	B	A	A	A	A	A	B
RAC875_c9082_267	1B	179.299	A	A	A	A	A	B	B	B	B	A	A	A	B	B	B	B	B	B	A	B	A	A	B	A	B	A	B	A	A	B	B	A	B	B	B	B	B	B	B	B	B	A	A	A	A	A	B
Tdurum_contig4904_2923	1B	179.299	A	A	A	A	A	B	B	B	B	A	A	A	B	B	B	B	B	B	A	B	A	A	B	A	B	A	B	A	A	B	B	A	B	B	B	B	B	B	B	B	B	A	A	A	A	A	B
Tdurum_contig61914_169	1B	179.299	A	A	A	A	A	B	B	B	B	A	A	A	B	B	B	B	B	B	A	B	A	A	B	A	B	A	B	A	A	B	B	A	B	B	B	B	B	B	B	B	B	A	A	A	A	A	B
wsnp_CAP11_rep_c4138_1957291	1B	179.299	A	A	A	A	A	B	B	B	B	A	A	A	B	B	B	B	B	B	A	B	A	A	B	A	B	A	B	A	A	B	B	A	B	B	B	B	B	B	B	B	B	A	A	A	A	A	B
wsnp_CAP11_rep_c4138_1957470	1B	179.299	A	A	A	A	A	B	B	B	B	A	A	A	B	B	B	B	B	B	A	B	A	A	B	A	B	A	B	A	A	B	B	A	B	B	B	B	B	B	B	B	B	A	A	A	A	A	B
wsnp_Ex_c38849_46284348	1B	179.299	A	A	A	A	A	B	B	B	B	A	A	A	B	B	B	B	B	B	A	B	A	A	B	A	B	A	B	A	A	B	B	A	B	B	B	B	B	B	B	B	B	A	A	A	A	A	B
Ex_c4436_1947	1B	179.984	A	A	A	A	A	B	B	B	B	A	A	A	B	B	B	B	B	B	A	B	A	A	B	A	B	A	B	A	A	B	B	A	B	B	B	B	B	B	B	B	B	A	A	A	A	A	B
IAAV4844	1B	179.984	A	A	A	A	A	B	B	B	B	A	A	A	B	B	B	B	B	B	A	B	A	A	B	A	B	A	B	A	A	B	B	A	B	B	B	B	B	B	B	B	B	A	A	A	A	A	B
wsnp_Ex_c4436_7981037	1B	179.984	A	A	A	A	A	B	B	B	B	A	A	A	B	B	B	B	B	B	A	B	A	A	B	A	B	A	B	A	A	B	B	A	B	B	B	B	B	B	B	B	B	A	A	A	A	A	B
wsnp_Ex_c4436_7981188	1B	179.984	A	A	A	A	A	B	B	B	B	A	A	A	B	B	B	B	B	B	A	B	A	A	B	A	B	A	B	A	A	B	B	A	B	B	B	B	B	B	B	B	B	A	A	A	A	A	B
BS00037246_51	1B	181.355	A	A	-	A	A	B	B	B	B	A	A	A	B	B	B	B	A	B	A	B	A	A	B	A	B	A	B	A	A	B	B	A	B	B	B	B	B	B	B	B	B	A	A	A	A	A	B
BS00037250_51	1B	181.355	A	A	A	A	A	B	B	B	B	A	A	A	B	B	B	B	A	B	A	B	A	A	B	A	B	A	B	A	A	B	B	A	B	B	B	B	B	B	B	B	B	A	A	A	A	A	B
Excalibur_c15389_501	1B	181.355	A	A	A	A	A	B	B	B	B	A	A	A	B	B	B	B	A	B	A	B	A	A	B	A	B	A	B	A	A	B	B	A	B	B	B	B	B	B	B	B	B	A	A	A	A	A	B
Kukri_c8395_1352	1B	181.355	A	A	A	A	A	B	B	B	B	A	A	A	B	B	B	B	A	B	A	B	A	A	B	A	B	A	B	A	A	B	B	A	B	B	B	B	B	B	B	B	B	A	A	A	A	A	B
BobWhite_rep_c50057_164	1B	184.194	A	A	A	A	A	B	B	B	B	A	A	A	B	B	B	B	A	B	A	B	A	A	B	A	B	B	B	A	A	B	B	A	B	B	B	B	B	B	B	B	B	A	A	A	A	A	B
BobWhite_s64871_104	1B	184.194	A	A	A	A	A	B	B	B	B	A	A	A	B	B	B	B	A	B	A	B	A	A	B	A	B	B	B	A	A	B	B	A	B	B	B	B	B	B	B	B	B	A	A	A	A	A	B
BS00066052_51	1B	184.194	A	A	A	A	A	B	B	B	B	A	A	A	B	B	B	B	A	B	A	B	A	A	B	A	B	B	B	A	A	B	B	A	B	B	B	B	B	B	B	B	B	A	A	A	A	A	B
BS00083500_51	1B	184.194	A	A	A	A	A	B	B	B	B	A	A	A	B	B	B	B	A	B	A	B	A	A	B	A	B	B	B	A	A	B	B	A	B	B	B	B	B	B	B	B	B	A	A	A	A	A	B
Excalibur_c64479_512	1B	184.194	A	A	A	A	A	B	B	B	B	A	A	A	B	B	B	B	A	B	A	B	A	A	B	A	B	B	B	A	A	B	B	A	B	B	B	B	B	B	B	B	B	A	A	A	A	A	B
IAAV1913	1B	184.194	A	A	A	A	A	B	-	B	B	A	A	A	B	B	B	B	A	B	A	B	A	A	-	A	B	B	B	A	A	B	B	A	B	B	B	B	B	B	B	B	B	A	A	A	A	A	B
Kukri_c1259_864	1B	184.194	A	A	A	A	A	B	B	B	B	A	A	A	B	B	B	B	A	B	A	B	A	A	B	A	B	B	B	A	A	B	B	A	B	B	B	B	B	B	B	B	B	A	A	A	A	A	B
RAC875_c16292_499	1B	184.194	A	A	A	A	A	B	B	B	B	A	A	A	B	B	B	B	A	B	A	B	A	A	B	A	B	B	B	A	A	B	B	A	B	B	B	B	B	B	B	B	B	A	A	A	A	A	B
Tdurum_contig93330_263	1B	184.194	A	A	A	A	A	B	B	B	B	A	A	A	B	B	B	B	A	B	A	B	A	A	B	A	B	B	B	A	A	B	B	A	B	B	B	B	B	B	B	B	B	A	A	A	A	A	B
Tdurum_contig93330_656	1B	184.194	A	A	A	A	A	B	B	B	B	A	A	A	B	B	B	B	A	B	A	B	A	A	B	A	B	B	B	A	A	B	B	A	B	B	B	B	B	B	B	B	B	A	A	A	A	A	B
wsnp_Ex_c48407_53323801	1B	184.194	A	A	A	A	A	B	B	B	B	A	A	A	B	B	B	B	A	B	A	B	A	A	B	A	B	B	B	A	A	B	B	A	B	B	B	B	B	B	B	B	B	A	A	A	A	A	B
wsnp_CAP11_c2596_1325540	1B	184.899	A	A	A	A	A	B	B	B	B	A	A	A	B	B	B	B	A	B	A	B	A	A	B	A	B	B	B	A	A	B	B	A	B	B	B	B	B	B	B	B	B	A	A	A	A	A	B
Ex_c1058_1537	1B	191.052	A	A	A	A	A	B	B	B	B	A	A	A	B	B	B	B	A	B	A	A	A	A	B	A	B	B	B	A	A	B	B	B	B	A	A	B	B	B	B	B	B	A	A	A	A	A	B
wsnp_Ex_c1058_2020681	1B	191.052	A	A	A	A	A	B	B	B	B	A	A	A	B	B	B	B	A	B	A	A	A	A	B	A	B	B	B	A	A	B	B	B	B	A	A	B	B	B	B	B	B	A	A	A	A	A	B
wsnp_Ku_c2797_5284087	1B	191.052	A	A	A	A	A	B	B	B	B	A	A	A	B	B	B	B	A	B	A	A	A	A	B	A	B	B	B	A	A	B	B	B	B	A	A	B	B	B	B	B	B	A	A	A	A	A	B
BS00024107_51	1B	191.742	A	A	A	A	A	B	B	B	B	A	A	A	B	B	B	B	A	B	A	A	A	A	B	A	B	B	B	A	A	B	B	B	B	A	A	B	B	B	B	B	B	A	A	A	A	A	B
CAP11_c7969_315	1B	191.742	A	A	A	A	A	B	B	B	B	A	A	A	B	B	B	B	A	B	A	A	A	A	B	A	B	B	B	A	A	B	B	B	B	A	A	B	B	B	B	B	B	A	A	A	A	A	B
IACX7870	1B	191.742	A	A	A	A	A	B	B	B	B	A	A	A	B	B	B	B	A	B	A	A	A	A	B	A	B	B	B	A	A	B	B	B	B	A	A	B	B	B	B	B	B	A	A	A	A	A	B
Tdurum_contig52086_264	1B	191.742	A	A	A	A	A	B	B	B	B	A	A	A	B	B	B	B	A	B	A	A	A	A	B	A	B	B	B	A	A	B	B	B	B	A	A	B	B	B	B	B	B	A	A	A	A	A	B
Tdurum_contig52086_524	1B	191.742	-	A	A	A	A	B	B	B	B	A	A	A	B	B	B	B	A	B	A	A	A	A	B	A	B	B	B	A	A	B	B	B	B	A	A	B	B	B	B	B	B	A	A	A	A	A	B
BobWhite_c11949_788	1B	193.949	A	A	A	A	A	B	B	B	B	A	A	A	B	B	B	B	A	B	A	A	A	A	B	A	B	B	B	A	A	B	B	B	B	A	A	B	B	B	B	B	B	A	A	A	A	A	B
BS00021697_51	1B	193.949	-	A	A	A	A	B	B	B	B	A	A	A	B	B	B	B	A	B	A	A	A	A	B	A	B	B	B	A	A	B	B	B	B	A	A	B	B	B	B	B	B	A	A	A	A	A	B
BS00063537_51	1B	193.949	A	A	A	A	A	B	B	B	B	A	A	A	B	B	B	B	A	B	A	A	A	A	B	A	B	B	B	A	A	B	B	B	B	A	A	B	B	B	B	B	B	A	A	A	A	A	B
Excalibur_c39284_949	1B	193.949	A	A	A	A	A	B	B	B	B	A	A	A	B	B	B	B	A	B	A	A	A	A	B	A	B	B	B	A	A	B	B	B	B	A	A	B	B	B	B	B	B	A	A	A	A	A	B
Excalibur_c5888_169	1B	193.949	A	A	A	A	A	B	B	B	B	A	A	A	B	B	B	B	A	B	A	A	A	A	B	A	B	B	B	A	A	B	B	B	B	A	A	B	B	B	B	B	B	A	A	A	A	A	B
Excalibur_c5888_641	1B	193.949	A	A	A	A	A	B	B	B	B	A	A	A	B	B	B	B	A	B	A	A	A	A	B	A	B	B	B	A	A	B	B	B	B	A	A	B	B	B	B	B	B	A	A	A	A	A	B
Kukri_c59535_186	1B	193.949	A	A	A	A	A	B	B	B	B	A	A	A	B	B	B	B	A	B	A	A	A	A	B	A	B	B	B	A	A	B	B	B	B	A	A	B	B	B	B	B	B	A	A	A	A	A	B
Kukri_c59535_393	1B	193.949	A	A	A	A	A	B	B	B	B	A	A	A	B	B	B	B	A	B	A	A	A	A	B	A	B	B	B	A	A	B	B	B	B	A	A	B	B	B	B	B	B	A	A	A	A	A	B
RFL_Contig785_1156	1B	193.949	A	-	A	A	A	B	B	B	B	A	A	A	B	B	B	B	A	B	A	A	A	A	B	A	B	B	B	A	A	B	B	B	B	A	A	B	B	B	B	B	B	A	-	A	A	A	B
RFL_Contig785_1700	1B	193.949	A	A	A	A	A	B	B	B	B	A	A	A	B	B	B	B	A	B	A	A	A	A	B	A	B	B	B	A	A	B	B	B	B	A	A	B	B	B	B	B	B	A	A	A	A	A	B
RFL_Contig785_535	1B	193.949	A	A	A	A	A	B	B	B	B	A	A	A	B	B	B	B	A	B	A	A	A	A	B	A	B	B	B	A	A	B	B	B	B	A	A	B	B	B	B	B	B	A	A	A	A	A	B
Tdurum_contig5560_193	1B	193.949	A	A	A	A	A	B	B	B	B	A	A	A	B	B	B	B	A	B	A	A	A	A	B	A	B	B	B	A	A	B	B	B	B	A	A	B	B	B	B	B	B	A	A	A	A	A	B
wsnp_Ex_c649_1279852	1B	195.388	A	A	A	A	A	B	B	B	B	A	A	A	B	B	B	B	A	B	A	A	A	A	B	A	B	B	B	A	A	B	B	B	B	A	A	B	B	B	B	B	B	A	A	A	A	A	B
BobWhite_rep_c62955_567	1B	196.74	A	A	A	A	A	B	B	B	B	A	A	A	B	B	B	B	A	B	A	A	A	A	B	A	A	B	B	A	A	B	B	B	B	A	A	B	B	B	B	B	B	A	A	A	A	A	B
BS00063028_51	1B	196.74	A	A	A	A	A	B	B	B	B	A	A	A	B	B	B	B	A	B	A	A	A	A	B	A	A	B	B	A	A	B	B	B	B	A	A	B	B	B	B	B	B	A	A	A	A	A	B
RAC875_c102886_73	1B	196.74	A	A	A	A	A	B	B	B	B	A	A	A	B	B	B	B	A	B	A	A	A	A	B	A	A	B	B	A	A	B	B	B	B	A	A	B	B	B	B	B	B	A	A	A	A	A	B
RAC875_c28629_101	1B	196.74	A	A	A	A	A	B	B	B	B	A	A	A	B	B	B	B	A	B	A	A	A	A	B	A	A	B	B	A	A	B	B	B	B	A	A	B	B	B	B	B	B	A	A	A	A	A	B
BobWhite_rep_c49533_93	1B	199.464	A	A	A	A	A	B	B	B	B	A	A	A	B	B	B	B	A	B	A	A	A	A	B	A	A	B	B	A	A	B	A	B	B	B	A	B	B	B	B	B	B	A	A	A	A	A	B
wsnp_BG274687B_Ta_2_1	1B	199.464	A	A	A	A	A	B	B	B	B	A	A	A	B	B	B	B	A	B	A	A	A	A	B	A	A	B	B	A	A	B	A	B	B	B	A	B	B	B	B	B	B	A	A	A	A	A	B
wsnp_Ex_c750_1474300	1B	199.464	A	A	A	A	A	B	B	B	B	A	A	A	B	B	B	B	A	B	A	A	A	A	B	A	A	B	B	A	A	B	A	B	B	B	A	B	B	B	B	B	B	A	A	A	A	A	B
wsnp_Ex_c750_1474351	1B	199.464	A	A	A	A	A	B	B	B	B	A	A	A	B	B	B	B	A	B	A	A	A	A	B	A	A	B	B	A	A	B	A	B	B	B	A	B	B	B	B	B	B	A	A	A	A	A	B
BS00047515_51	1D	0	B	B	A	B	B	B	A	B	A	A	B	B	B	B	A	A	B	A	A	B	A	A	B	A	B	B	A	A	A	B	A	A	B	A	-	A	A	B	B	A	A	A	A	B	B	A	B
BS00000744_51	1D	2.07015	B	B	A	B	B	B	A	B	A	A	B	B	B	B	A	A	B	A	A	B	A	A	B	A	B	B	A	A	A	B	A	A	B	A	A	A	A	B	B	A	A	A	A	B	B	A	B
BS00094793_51	1D	2.07015	B	B	A	B	B	B	A	B	A	A	B	B	B	B	A	A	B	A	A	B	A	A	B	A	B	B	A	A	A	B	A	A	B	A	A	A	A	B	B	A	A	A	A	B	B	A	B
wsnp_Ex_c41048_47969948	1D	2.07015	B	B	A	B	B	B	A	B	A	A	B	B	B	B	A	A	B	A	A	B	A	A	B	A	B	B	A	A	A	B	A	A	B	A	A	A	A	B	B	A	A	A	A	B	B	A	B
wsnp_JD_c3091_4079762	1D	2.07015	B	B	A	B	B	B	A	B	A	A	B	B	B	B	A	A	B	A	A	B	A	A	B	A	B	B	A	A	A	B	A	A	B	A	A	A	A	B	B	A	A	A	A	B	B	A	B
BobWhite_c1715_887	1D	7.57169	B	B	A	B	B	B	A	B	A	A	B	B	B	B	A	A	B	A	A	B	A	A	B	A	B	A	A	A	A	B	A	A	B	A	-	A	A	B	B	A	A	A	A	B	B	A	B
BobWhite_c17559_105	1D	7.57169	B	B	A	B	B	B	A	B	A	A	B	B	B	B	A	A	B	A	A	B	A	A	B	A	B	A	A	A	A	B	A	A	B	A	B	A	A	B	B	A	A	A	A	B	B	A	B
BobWhite_rep_c49356_206	1D	7.57169	B	B	A	B	B	B	A	B	A	A	B	B	B	B	A	A	B	A	A	B	A	A	B	A	B	A	A	A	A	B	A	A	B	A	A	A	A	B	B	A	A	A	A	B	B	A	B
BobWhite_rep_c49356_237	1D	7.57169	B	B	A	B	B	B	A	B	A	A	B	B	B	B	A	A	B	A	A	B	A	A	B	A	B	A	A	A	A	B	A	A	B	A	A	A	A	B	B	A	A	A	A	B	B	A	B
Excalibur_c65104_163	1D	7.57169	B	B	A	B	B	B	A	B	A	A	B	B	B	B	A	A	B	A	A	B	A	A	B	A	B	A	A	A	A	B	A	A	B	A	-	A	A	B	B	A	A	A	A	B	B	A	B
Excalibur_rep_c105429_528	1D	7.57169	B	B	A	B	B	B	A	B	A	A	B	B	B	B	A	A	B	A	A	B	A	A	B	A	B	A	A	A	A	B	A	A	B	A	-	A	A	B	B	A	A	A	A	B	B	A	B
Excalibur_rep_c105429_654	1D	7.57169	B	B	A	B	B	B	A	B	A	A	B	B	B	B	A	A	B	A	A	B	A	A	B	A	B	A	A	A	A	B	A	A	B	A	B	A	A	B	B	-	A	A	A	B	B	A	B
IAAV8085	1D	7.57169	B	B	A	B	B	B	A	B	A	A	B	B	B	B	A	A	B	A	A	B	A	A	B	A	B	A	A	A	A	B	A	A	B	A	-	A	A	B	B	A	A	A	A	B	B	A	B
Kukri_c37718_187	1D	7.57169	B	B	A	B	B	B	A	B	A	A	B	B	B	B	A	A	B	A	A	B	A	A	B	A	B	A	A	A	A	B	A	A	B	A	-	A	A	B	B	A	A	A	A	B	B	A	B
Kukri_c57942_177	1D	7.57169	B	B	A	B	B	B	A	B	A	A	B	B	B	B	A	A	B	A	A	B	A	A	B	A	B	A	A	A	A	B	A	A	B	A	-	A	A	B	B	A	A	A	A	B	B	A	B
Kukri_c837_436	1D	7.57169	B	B	A	B	B	B	A	B	A	A	B	B	B	B	A	A	B	A	A	B	A	A	B	A	B	A	A	A	A	B	A	A	B	A	-	A	A	B	B	A	A	A	A	B	B	A	B
RAC875_c41145_189	1D	7.57169	B	B	A	B	B	B	A	B	A	A	B	B	B	B	A	A	B	A	A	B	A	A	B	A	B	A	A	A	A	B	A	A	B	A	-	A	A	B	B	A	A	A	A	B	B	A	B
RAC875_c56811_258	1D	7.57169	B	B	A	B	B	B	A	B	A	A	B	B	B	B	A	A	B	A	A	B	A	A	B	A	B	A	A	A	A	B	A	A	B	A	-	A	A	B	B	A	A	A	A	B	B	A	B
wsnp_Ex_c1085_2078944	1D	7.57169	B	B	A	B	B	B	A	B	A	A	B	B	B	B	A	A	B	A	A	B	A	A	B	A	B	A	A	A	A	B	A	A	B	A	-	A	A	B	B	A	A	A	A	B	B	A	B
wsnp_Ex_c1358_2600929	1D	7.57169	B	B	A	B	B	B	A	B	A	A	B	B	B	B	A	A	B	A	A	B	A	A	B	A	B	A	A	A	A	B	A	A	B	A	-	A	A	B	B	A	A	A	A	B	B	A	B
wsnp_Ex_c1358_2601510	1D	7.57169	B	B	A	B	B	B	A	B	A	A	B	B	B	B	A	A	B	A	A	B	A	A	B	A	B	A	A	A	A	B	A	A	B	A	-	A	A	B	B	A	A	A	A	B	B	A	B
wsnp_Ex_c1358_2602235	1D	7.57169	B	B	A	B	B	B	A	B	A	A	B	B	B	B	A	A	B	A	A	B	A	A	B	A	B	A	A	A	A	B	A	A	B	A	-	A	A	B	B	A	A	A	A	B	B	A	B
wsnp_Ex_c17884_26647833	1D	7.57169	B	B	A	B	B	B	A	B	A	A	B	B	B	B	A	A	B	A	A	B	A	A	B	A	B	A	A	A	A	B	A	A	B	A	A	A	A	B	B	A	A	A	A	B	B	A	B
wsnp_Ex_c1969_3705930	1D	7.57169	B	B	A	B	B	B	A	B	A	A	B	B	B	B	A	A	B	A	A	B	A	A	B	A	B	A	A	A	A	B	A	A	B	A	A	A	A	B	B	A	A	A	A	B	B	A	B
wsnp_JD_rep_c48890_33141899	1D	7.57169	B	B	A	B	B	B	A	B	A	A	B	B	B	B	A	A	B	A	A	B	A	A	B	A	B	A	A	A	A	B	A	A	B	A	-	A	A	B	B	A	A	A	A	B	B	A	B
wsnp_Ku_c13229_21141117	1D	7.57169	B	B	A	B	B	B	A	B	A	A	B	B	B	B	A	A	B	A	A	B	A	A	B	A	B	A	A	A	A	B	A	A	B	A	A	A	A	B	B	A	A	A	A	B	B	A	B
wsnp_Ku_c3682_6786230	1D	7.57169	B	B	A	B	B	B	A	B	A	A	B	B	B	B	A	A	B	A	A	B	A	A	B	A	B	A	A	A	A	B	A	A	B	A	A	A	A	B	B	A	A	A	A	B	B	A	B
wsnp_Ra_c2633_5017265	1D	7.57169	B	B	A	B	B	B	A	B	A	A	B	B	B	B	A	A	B	A	A	B	A	A	B	A	B	A	A	A	A	B	A	A	B	A	-	A	A	B	B	A	A	A	A	B	B	A	B
wsnp_Ra_c48124_53475114	1D	7.57169	B	B	A	B	B	B	A	B	A	A	B	B	B	B	A	A	B	A	A	B	A	A	B	A	B	A	A	A	A	B	A	A	B	A	A	A	A	B	B	A	A	A	A	B	B	A	B
wsnp_Ra_c48124_53475145	1D	7.57169	B	B	A	B	B	B	A	B	A	A	B	B	B	B	A	A	B	A	A	B	A	A	B	A	B	A	A	A	A	B	A	A	B	A	A	A	A	B	B	A	A	A	A	B	B	A	B
BS00074341_51	1D	10.3142	B	B	A	B	B	B	A	B	A	A	B	B	B	B	A	A	B	A	A	A	A	A	B	A	B	A	A	A	A	B	A	A	B	A	-	A	A	B	B	A	A	A	A	A	B	A	B
Kukri_c34536_373	1D	10.3142	B	B	A	B	B	B	A	B	A	A	B	B	B	B	A	A	B	A	A	A	A	A	B	A	B	A	A	A	A	B	A	A	B	A	A	A	A	B	B	A	A	A	A	A	B	A	B
Kukri_c8211_159	1D	10.3142	B	B	A	B	B	B	A	B	A	A	B	B	B	B	A	A	B	A	A	A	A	A	B	A	B	A	A	A	A	B	A	A	B	A	A	A	A	B	B	A	A	A	A	A	B	A	B
Kukri_c8211_401	1D	10.3142	B	B	A	B	B	B	A	B	A	A	B	B	B	B	A	A	B	A	A	A	A	A	B	A	B	A	A	A	A	B	A	A	B	A	A	A	A	B	B	A	A	A	A	A	B	A	B
wsnp_CAP11_c8597_3709328	1D	10.3142	B	B	A	B	B	B	A	B	A	A	B	B	B	B	A	A	B	A	A	A	A	A	B	A	B	A	A	A	A	B	A	A	B	A	-	A	A	B	B	A	A	A	A	A	B	A	B
BobWhite_c14032_133	1D	10.9991	B	B	A	B	B	B	A	B	A	A	B	B	B	B	A	A	B	A	A	A	A	A	B	A	B	A	A	A	A	B	A	A	B	A	A	A	A	B	B	A	A	A	A	A	B	A	B
BobWhite_c14032_277	1D	10.9991	B	B	A	B	B	B	A	B	A	A	B	B	B	B	A	A	B	A	A	A	A	A	B	A	B	A	A	A	A	B	A	A	B	A	-	A	A	B	B	A	A	A	A	A	B	A	B
Ex_c67198_1838	1D	10.9991	B	B	A	B	B	B	A	B	A	A	B	B	B	B	A	A	B	A	A	A	A	A	B	A	B	A	A	A	A	B	A	A	B	A	A	A	A	B	B	A	A	A	A	A	B	A	B
Excalibur_c98785_249	1D	10.9991	B	B	A	B	B	B	A	B	A	A	B	B	B	B	A	A	B	A	A	A	A	A	B	A	B	A	A	A	A	B	A	A	B	A	A	A	A	B	B	A	A	A	A	A	B	A	B
Ku_c13622_482	1D	10.9991	B	B	A	B	B	B	A	B	A	A	B	B	B	B	A	A	B	A	A	A	A	A	B	A	B	A	A	A	A	B	A	A	B	A	-	A	A	B	B	A	A	A	A	A	B	A	B
Kukri_c17177_1575	1D	10.9991	B	B	A	B	B	B	A	B	A	A	B	B	B	B	A	A	B	A	A	A	A	A	B	A	B	A	A	A	A	B	A	A	B	A	A	A	A	B	B	A	A	A	A	A	B	A	B
Kukri_c28164_739	1D	10.9991	B	B	A	B	B	B	A	B	A	A	B	B	B	B	A	A	B	A	A	A	A	A	B	A	B	A	A	A	A	B	A	A	B	A	A	A	A	B	B	A	A	A	A	A	B	A	B
RAC875_c22821_542	1D	10.9991	B	B	A	B	B	B	A	B	A	A	B	B	B	B	A	A	B	A	A	A	A	A	B	A	B	A	A	A	A	B	A	A	B	A	A	A	A	B	B	A	A	A	A	A	B	A	B
wsnp_Ex_rep_c67198_65703538	1D	10.9991	B	B	A	B	B	B	A	B	A	A	B	B	B	B	A	A	B	A	A	A	A	A	B	A	B	A	A	A	A	B	A	A	B	A	A	A	A	B	B	A	A	A	A	A	B	A	B
wsnp_Ku_c13622_21660346	1D	10.9991	B	B	A	B	B	B	A	B	A	A	B	B	B	B	A	A	B	A	A	A	A	A	B	A	B	A	A	A	A	B	A	A	B	A	A	A	A	B	B	A	A	A	A	A	B	A	B
wsnp_Ku_c17177_26216230	1D	10.9991	B	B	A	B	B	B	A	B	A	A	B	B	B	B	A	A	B	A	A	A	A	A	B	A	B	A	A	A	A	B	A	A	B	A	A	A	A	B	B	A	A	A	A	A	B	A	B
CAP8_c2401_433	1D	20.8467	B	B	A	B	B	B	A	B	A	A	B	B	B	B	A	A	B	A	A	A	-	A	B	A	B	A	A	A	A	A	B	A	B	B	A	A	A	B	B	A	A	B	A	A	B	A	B
CAP7_c973_156	1D	22.2264	B	B	A	B	B	B	A	B	A	A	B	B	B	B	A	A	B	B	A	A	-	A	B	A	B	A	A	A	A	A	B	A	B	B	A	A	A	B	B	A	A	B	A	A	B	A	B
Ex_c6145_1877	1D	22.9161	B	B	A	B	B	B	A	B	A	A	B	B	B	B	A	A	B	B	A	A	-	A	B	A	B	A	A	A	A	A	B	A	B	B	A	A	A	B	B	A	A	B	A	A	B	A	B
Ex_c6145_2193	1D	22.9161	B	B	A	B	B	B	A	B	A	A	B	B	B	B	A	A	B	B	A	A	-	A	B	A	B	A	A	A	A	A	B	A	B	B	A	A	A	B	B	A	A	B	A	A	B	A	B
Ex_c6145_833	1D	22.9161	B	B	A	B	B	B	A	B	A	A	B	B	B	B	A	A	B	B	A	A	-	A	B	A	B	A	A	A	A	A	B	A	B	B	A	A	A	B	B	A	A	B	A	A	B	A	B
RAC875_c7752_145	1D	22.9161	B	B	A	B	B	B	A	B	A	A	B	B	B	B	A	A	B	B	A	A	-	A	B	A	B	A	A	A	A	A	B	A	B	B	A	A	A	B	B	A	A	B	A	A	B	A	B
RAC875_c7752_2913	1D	22.9161	B	B	A	B	B	B	A	B	A	A	B	B	B	B	A	A	B	B	A	A	-	A	B	A	B	A	A	A	A	A	B	A	B	B	-	A	A	B	B	A	A	B	A	A	B	A	B
RAC875_c7752_549	1D	22.9161	B	B	A	B	B	B	A	B	A	A	B	B	B	B	A	A	B	B	A	A	-	A	B	A	B	A	A	A	A	A	B	A	B	B	A	A	A	B	B	A	A	B	A	A	B	A	B
Ku_c11525_211	1D	23.6058	B	B	A	A	B	B	A	B	A	A	B	B	B	B	A	A	B	B	A	A	A	A	B	A	B	A	A	A	A	A	B	A	B	B	A	A	A	B	B	A	A	B	A	A	B	A	B
Tdurum_contig15335_452	1D	23.6058	B	B	A	A	B	B	A	B	A	A	B	B	B	B	A	A	B	B	A	A	-	A	B	A	B	A	A	A	A	A	B	A	B	B	A	A	A	B	B	A	A	B	A	A	B	A	B
BS00022178_51	1D	24.3052	B	B	A	A	B	B	A	B	A	A	B	B	B	B	A	A	B	B	A	A	B	A	B	A	B	A	A	A	A	A	B	A	B	B	A	A	A	B	B	A	A	B	A	A	B	A	B
BS00023049_51	1D	24.3052	B	B	A	A	B	B	A	B	A	A	B	B	B	B	A	A	B	B	A	A	-	A	B	A	B	A	A	A	A	A	B	A	B	B	-	A	A	B	B	-	A	B	A	A	B	A	B
BS00104199_51	1D	24.3052	B	B	A	A	B	B	A	B	A	A	B	B	B	B	A	A	B	B	A	A	-	A	B	A	B	A	A	A	A	A	B	A	B	B	-	A	A	B	B	-	A	B	A	A	B	A	B
CAP11_rep_c6465_98	1D	24.3052	B	B	A	A	B	B	A	B	A	A	B	B	B	B	A	A	B	B	A	A	-	A	B	A	B	A	A	A	A	A	B	A	B	B	-	A	A	B	B	-	A	B	A	A	B	A	B
CAP12_c46_333	1D	24.3052	B	B	A	A	B	B	A	B	A	A	B	B	B	B	A	A	B	B	A	A	-	A	B	A	B	A	A	A	A	A	B	A	B	B	A	A	A	B	B	A	A	B	A	A	B	A	B
D_GA8KES402HUUGV_172	1D	24.3052	B	B	A	A	B	B	A	B	A	A	B	B	B	B	A	A	B	B	A	A	-	A	B	A	B	A	A	A	A	A	B	A	B	B	A	A	A	B	B	A	A	B	A	A	B	A	B
Excalibur_rep_c75168_337	1D	24.3052	B	B	A	A	B	B	A	B	A	A	B	B	B	B	A	A	B	B	A	A	-	A	B	A	B	A	A	A	A	A	B	A	B	B	A	A	A	B	B	A	A	B	A	A	B	A	B
Kukri_c19257_78	1D	24.3052	B	B	A	A	B	B	A	B	A	A	B	B	B	B	A	A	B	B	A	A	-	A	B	A	B	A	A	A	A	A	B	A	B	B	A	A	A	B	B	A	A	B	A	A	B	A	B
RAC875_c2040_564	1D	24.3052	B	B	A	A	B	B	A	B	A	A	B	B	B	B	A	A	B	B	A	A	-	A	B	A	B	A	A	A	A	A	B	A	B	B	A	A	A	B	B	A	A	B	A	A	B	A	B
BobWhite_c1764_139	1D	26.4341	B	B	A	A	B	B	A	B	A	A	B	B	B	B	A	A	B	B	A	A	-	A	B	A	B	A	A	A	A	A	B	A	B	B	A	A	A	B	B	A	A	B	A	A	B	A	B
D_contig08749_250	1D	26.4341	B	B	A	A	B	B	A	B	A	A	B	B	B	B	A	A	B	B	A	A	-	A	B	A	B	A	A	A	A	A	B	A	B	B	-	A	A	B	B	-	A	B	A	A	B	A	B
Excalibur_c24303_1145	1D	26.4341	B	B	A	A	B	B	A	B	A	A	B	B	B	B	A	A	B	B	A	A	-	A	B	A	B	A	A	A	A	A	B	A	B	B	A	A	A	B	B	A	A	B	A	A	B	A	B
Excalibur_c24303_268	1D	26.4341	B	B	A	A	B	B	A	B	A	A	B	B	B	B	A	A	B	B	A	A	B	A	B	A	B	A	A	A	A	A	B	A	B	B	-	A	A	B	B	A	A	B	A	A	B	A	B
Excalibur_c48750_124	1D	26.4341	B	B	A	A	B	B	A	B	A	A	B	B	B	B	A	A	B	B	A	A	B	A	B	A	B	A	A	A	A	A	B	A	B	B	A	A	A	B	B	A	A	B	A	A	B	A	B
IAAV5327	1D	26.4341	B	B	A	A	B	B	A	B	A	A	B	B	B	B	A	A	B	B	A	A	-	A	B	A	B	A	A	A	A	A	B	A	B	B	A	A	A	B	B	A	A	B	A	A	B	A	B
RAC875_c27954_378	1D	26.4341	B	B	A	A	B	B	A	B	A	A	B	B	B	B	A	A	B	B	A	A	-	A	B	A	B	A	A	A	A	A	B	A	B	B	A	A	A	B	B	A	A	B	A	A	B	A	B
wsnp_RFL_Contig4025_4499792	1D	26.4341	B	B	A	A	B	B	A	B	A	A	B	B	B	B	A	A	B	B	A	A	B	A	B	A	B	A	A	A	A	A	B	A	B	B	A	A	A	B	B	A	A	B	A	A	B	A	B
wsnp_Ku_c19622_29138795	1D	44.0273	B	B	A	A	B	B	A	A	A	B	B	B	B	B	A	B	B	A	A	A	B	B	B	A	A	A	A	A	A	A	B	A	B	B	A	A	B	B	B	A	A	B	A	A	B	A	B
BS00022595_51	1D	50.2232	B	B	A	A	B	B	A	A	A	B	B	B	B	B	A	B	A	A	A	A	B	B	B	A	A	A	A	A	A	A	B	A	A	B	B	A	A	A	B	A	A	B	A	A	B	A	A
BS00065478_51	1D	50.2232	B	B	A	A	B	B	A	A	A	B	B	B	B	B	A	B	A	A	A	A	B	B	B	A	A	A	A	A	A	A	B	A	A	B	B	A	A	A	B	A	A	B	A	A	B	A	A
BS00073871_51	1D	50.2232	B	B	A	A	B	B	A	A	A	B	B	B	B	B	A	B	A	A	A	A	B	B	B	A	A	A	A	A	A	A	B	A	A	B	B	A	A	A	B	A	A	B	A	A	B	A	A
BS00086679_51	1D	50.2232	-	B	A	A	B	B	A	A	A	B	B	B	B	B	A	B	A	A	A	A	B	B	B	A	A	A	A	A	A	A	B	A	A	B	B	A	A	A	B	A	A	B	A	A	B	A	A
BS00095225_51	1D	50.2232	B	B	A	A	B	B	A	A	A	B	B	B	B	B	A	B	A	A	A	A	B	B	B	A	A	A	A	A	A	A	B	A	A	B	B	A	A	A	B	A	A	B	A	A	B	A	A
CAP7_c1609_203	1D	50.2232	B	B	A	A	B	B	A	A	A	B	B	B	B	B	A	B	A	A	A	A	B	B	B	A	A	A	A	A	A	A	B	A	A	B	B	A	A	A	B	A	A	B	A	A	B	A	A
Excalibur_c4058_1121	1D	50.2232	B	B	A	A	B	B	A	A	A	B	B	B	B	B	A	B	A	A	A	A	B	B	B	A	A	A	A	A	A	A	B	A	A	B	B	A	A	A	B	A	A	B	A	A	B	A	A
IAAV3890	1D	50.2232	B	B	A	A	B	B	A	A	A	B	B	B	B	B	A	B	A	A	A	A	B	B	B	A	A	A	A	A	A	A	B	A	A	B	B	A	A	A	B	A	A	B	A	A	B	A	A
Kukri_c22870_91	1D	50.2232	B	B	A	A	B	B	A	A	A	B	B	B	B	B	A	B	A	A	A	A	B	B	B	A	A	A	A	A	A	A	B	A	A	B	B	A	A	A	B	A	A	B	A	A	B	A	A
RAC875_c102059_75	1D	50.2232	B	B	A	A	B	B	A	A	A	B	B	B	B	B	A	B	A	A	A	A	B	B	B	A	A	A	A	A	A	A	B	A	A	B	B	A	A	A	B	A	A	B	A	A	B	A	A
RAC875_c26747_243	1D	50.2232	B	B	A	A	B	B	A	A	A	B	B	B	B	B	A	B	A	A	A	A	B	B	B	A	A	A	A	A	A	A	B	A	A	B	B	A	A	A	B	A	A	B	A	A	B	A	A
wsnp_CAP11_c1043_618449	1D	50.2232	B	B	A	A	B	B	A	A	A	B	B	B	B	B	A	B	A	A	A	A	B	B	B	A	A	A	A	A	A	A	B	A	A	B	B	A	A	A	B	A	A	B	A	A	B	A	A
wsnp_CAP12_c633_339740	1D	50.2232	B	B	A	A	B	B	A	A	A	B	B	B	B	B	A	B	A	A	A	A	B	B	B	A	A	A	A	A	A	A	B	A	A	B	B	A	A	A	B	A	A	B	A	A	B	A	A
BS00068256_51	1D	54.314	B	B	A	A	B	B	A	A	A	B	B	B	B	B	A	B	A	A	A	A	B	B	B	A	A	A	A	A	A	A	B	A	A	B	B	A	A	A	B	A	A	B	A	A	B	A	A
BS00022027_51	1D	55.6842	B	B	A	A	B	B	A	A	A	B	B	B	B	B	A	B	A	A	A	A	B	B	B	A	A	A	A	A	A	A	B	A	A	B	B	A	A	A	B	A	A	B	A	A	B	A	A
Kukri_c61049_205	1D	57.7401	B	B	A	A	B	B	A	A	A	B	B	B	B	B	A	B	A	A	A	A	B	B	B	A	A	A	A	A	A	A	B	B	A	B	B	A	A	A	B	A	B	B	A	A	B	A	A
RAC875_c1491_2446	1D	57.7401	B	B	A	A	B	B	A	A	A	B	B	B	B	B	A	B	A	A	A	A	B	B	B	A	A	A	A	A	A	A	B	B	A	B	B	A	A	A	B	A	B	B	A	A	B	A	A
Excalibur_c33661_412	1D	60.5016	B	B	A	A	B	B	A	A	A	B	B	B	B	B	A	B	B	A	A	A	B	B	B	B	A	A	A	A	A	A	B	B	A	B	B	A	A	A	B	A	B	B	A	A	B	A	A
BobWhite_c10977_834	1D	68.1468	B	B	A	A	B	B	A	A	A	A	B	B	B	B	A	B	B	A	A	B	B	B	B	B	A	A	B	B	A	A	B	B	A	B	B	A	A	A	B	A	B	B	A	A	A	A	A
BobWhite_c3283_54	1D	68.1468	B	B	A	A	B	B	A	A	A	A	B	B	B	B	A	B	B	A	A	B	B	B	B	B	A	A	B	B	A	A	B	B	A	B	B	A	A	A	B	A	B	B	A	A	A	A	A
BS00004282_51	1D	68.1468	B	B	A	A	B	B	A	A	A	A	B	B	B	B	A	B	B	A	A	B	B	B	B	B	A	A	B	B	A	A	B	B	A	B	B	A	A	A	B	A	B	B	A	A	A	A	A
BS00014671_51	1D	68.1468	B	B	A	A	B	B	A	A	A	A	B	B	B	B	A	B	B	A	A	B	B	B	B	B	A	A	B	B	A	A	B	B	A	B	B	A	A	A	B	A	B	B	A	A	A	A	A
BS00030251_51	1D	68.1468	B	B	A	A	B	B	A	A	A	A	B	B	B	B	A	B	B	A	A	B	B	B	B	B	A	A	B	B	A	A	B	B	A	B	B	A	A	A	B	A	B	B	A	A	A	A	A
BS00079095_51	1D	68.1468	B	B	A	A	B	B	A	A	A	A	B	B	B	B	A	B	B	A	A	B	B	B	B	B	A	A	B	B	A	A	B	B	A	B	B	A	A	A	B	A	B	B	A	A	A	A	A
D_contig06122_208	1D	68.1468	B	B	A	A	B	B	A	A	A	A	B	B	B	B	A	B	B	A	A	B	B	B	B	B	A	A	B	B	A	A	B	B	A	B	B	A	A	A	B	A	B	B	A	A	A	A	A
D_GBF1XID01DNWRS_378	1D	68.1468	B	B	A	A	B	B	A	A	A	A	B	B	B	B	A	B	B	A	A	B	B	B	B	B	A	A	B	B	A	A	B	B	A	B	B	A	A	A	B	A	B	B	A	A	A	A	A
Excalibur_c19237_895	1D	68.1468	B	B	A	A	B	B	A	A	A	A	B	B	B	B	A	B	B	A	A	B	B	B	B	B	A	A	B	B	A	A	B	B	A	B	B	A	A	A	B	A	B	B	A	A	A	A	A
IAAV2840	1D	68.1468	B	B	A	A	B	B	A	A	A	A	B	B	B	B	A	B	B	A	A	B	B	B	B	B	A	A	B	B	A	A	B	B	A	B	B	A	A	A	B	A	B	B	A	A	A	A	A
IAAV7745	1D	68.1468	B	B	A	A	B	B	A	A	A	A	B	B	B	B	A	B	B	A	A	B	B	B	B	B	A	A	B	B	A	A	B	B	A	B	B	A	A	A	B	A	B	B	A	A	A	A	A
Ku_c5560_2665	1D	68.1468	B	B	A	A	B	B	A	A	A	A	B	B	B	B	A	B	B	A	A	B	B	B	B	B	A	A	B	B	A	A	B	B	A	B	B	A	A	A	B	A	B	B	A	A	A	A	A
Ra_c69361_411	1D	68.1468	B	B	A	A	B	B	A	A	A	A	B	B	B	B	A	B	B	A	A	B	B	B	B	B	A	A	B	B	A	A	B	B	A	B	B	A	A	A	B	A	B	B	A	A	A	A	A
RAC875_c3604_1527	1D	68.1468	B	B	A	A	B	B	A	A	A	A	B	B	B	B	A	B	B	A	A	B	B	B	B	B	A	A	B	B	A	A	B	B	A	B	B	A	A	A	B	A	B	B	A	A	A	A	A
RAC875_c43831_91	1D	68.1468	B	B	A	A	B	B	A	A	A	A	B	B	B	B	A	B	B	A	A	B	B	B	B	B	A	A	B	B	A	A	B	B	A	B	B	A	A	A	B	A	B	B	A	A	A	A	A
RAC875_c54260_127	1D	68.1468	B	B	A	A	B	B	A	A	A	A	B	B	B	B	A	B	B	A	A	B	B	B	B	B	A	A	B	B	A	A	B	B	A	B	B	A	A	A	B	A	B	B	A	A	A	A	A
RFL_Contig3622_1217	1D	68.1468	B	B	A	A	B	B	A	A	A	A	B	B	B	B	A	B	B	A	A	B	B	B	B	B	A	A	B	B	A	A	B	B	A	B	B	A	A	A	B	A	B	B	A	A	A	A	A
wsnp_Ex_c1318_2519998	1D	68.1468	B	B	A	A	B	B	A	A	A	A	B	B	B	B	A	B	B	A	A	B	B	B	B	B	A	A	B	B	A	A	B	B	A	B	B	A	A	A	B	A	B	B	A	A	A	A	A
wsnp_Ex_c1318_2520706	1D	68.1468	B	B	A	A	B	B	A	A	A	A	B	B	B	B	A	B	B	A	A	B	B	B	B	B	A	A	B	B	A	A	B	B	A	B	B	A	A	A	B	A	B	B	A	A	A	A	A
wsnp_Ex_c1609_3069103	1D	68.1468	B	B	A	A	B	B	A	A	A	A	B	B	B	B	A	B	B	A	A	B	B	B	B	B	A	A	B	B	A	A	B	B	A	B	B	A	A	A	B	A	B	B	A	A	A	A	A
wsnp_Ex_c25974_35235456	1D	68.1468	B	B	A	A	B	B	A	A	A	A	B	B	B	B	A	B	B	A	A	B	B	B	B	B	A	A	B	B	A	A	B	B	A	B	B	A	A	A	B	-	B	B	A	A	A	A	A
wsnp_Ex_c26626_35864468	1D	68.1468	B	B	A	A	B	B	A	A	A	A	B	B	B	B	A	B	B	A	A	B	B	B	B	B	A	A	B	B	A	A	B	B	A	B	B	A	A	A	B	A	B	B	A	A	A	A	A
wsnp_Ex_c27290_36498462	1D	68.1468	B	B	A	A	B	B	A	A	A	A	B	B	B	B	A	B	B	A	A	B	B	B	B	B	A	A	B	B	A	A	B	B	A	B	B	A	A	A	B	A	B	B	A	A	A	A	A
wsnp_Ex_c27290_36498531	1D	68.1468	B	B	A	A	B	B	A	A	A	A	B	B	B	B	A	B	B	A	A	B	B	B	B	B	A	A	B	B	A	A	B	B	A	B	B	A	A	A	B	A	B	B	A	A	A	A	A
wsnp_Ex_c57601_59245380	1D	68.1468	B	B	A	A	B	B	A	A	A	A	B	B	B	B	A	B	B	A	A	B	B	B	B	B	A	A	B	B	A	A	B	B	A	B	B	A	A	A	B	A	B	B	A	A	A	A	A
wsnp_Ex_c57601_59245549	1D	68.1468	B	B	A	A	B	B	A	A	A	A	B	B	B	B	A	B	B	A	A	B	B	B	B	B	A	A	B	B	A	A	B	B	A	B	B	A	A	A	B	A	B	B	A	A	A	A	A
wsnp_Ex_c6920_11928994	1D	68.1468	B	B	A	A	B	B	A	A	A	A	B	B	B	B	A	B	B	A	A	B	B	B	B	B	A	A	B	B	A	A	B	B	A	B	B	A	A	A	B	A	B	B	A	A	A	A	A
wsnp_Ex_c6920_11929171	1D	68.1468	B	B	A	A	B	B	A	A	A	A	B	B	B	B	A	B	B	A	A	B	B	B	B	B	A	A	B	B	A	A	B	B	A	B	B	A	A	A	B	A	B	B	A	A	A	A	A
wsnp_Ex_c6920_11929748	1D	68.1468	B	B	A	A	B	B	A	A	A	A	B	B	B	B	A	B	B	A	A	B	B	B	B	B	A	A	B	B	A	A	B	B	A	B	B	A	A	A	B	A	B	B	A	A	A	A	A
wsnp_Ex_c6920_11929922	1D	68.1468	B	B	A	A	B	B	A	A	A	A	B	B	B	B	A	B	B	A	A	B	B	B	B	B	A	A	B	B	A	A	B	B	A	B	-	A	A	A	B	A	B	B	A	A	A	A	A
wsnp_JD_c8173_9207415	1D	68.1468	B	B	A	A	B	B	A	A	A	A	B	B	B	B	A	B	B	A	A	B	B	B	B	B	A	A	B	B	A	A	B	B	A	B	B	A	A	A	B	A	B	B	A	A	A	A	A
wsnp_Ku_c2624_4986980	1D	68.1468	B	B	A	A	B	B	A	A	A	A	B	B	B	B	A	B	B	A	A	B	B	B	B	B	A	A	B	B	A	A	B	B	A	B	B	A	A	A	B	A	B	B	A	A	A	A	A
wsnp_Ku_c5560_9851459	1D	68.1468	B	B	A	A	B	B	A	A	A	A	B	B	B	B	A	B	B	A	A	B	B	B	B	B	A	A	B	B	A	A	B	B	A	B	B	A	A	A	B	A	B	B	A	A	A	A	A
wsnp_Ku_c5560_9853214	1D	68.1468	B	B	A	A	B	B	A	A	A	A	B	B	B	B	A	B	B	A	A	B	B	B	B	B	A	A	B	B	A	A	B	B	A	B	B	A	A	A	B	A	B	B	A	A	A	A	A
wsnp_Ku_c7266_12551048	1D	68.1468	B	B	A	A	B	B	A	A	A	A	B	B	B	B	A	B	B	A	A	B	B	B	B	B	A	A	B	B	A	A	B	B	A	B	B	A	A	A	B	A	B	B	A	A	A	A	A
RAC875_c4135_1028	1D	68.8318	B	B	A	A	B	B	A	A	A	A	B	B	B	B	A	B	B	A	A	B	B	B	B	B	A	A	B	B	A	A	B	B	A	B	B	A	A	A	B	A	B	B	A	A	A	A	A
wsnp_Ex_c3293_6072122	1D	68.8318	B	B	A	A	B	B	A	A	A	A	B	B	B	B	A	B	B	A	A	B	B	B	B	B	A	A	B	B	A	A	B	B	A	B	B	A	A	A	B	A	B	B	A	A	A	A	A
wsnp_Ex_c3831_6965890	1D	68.8318	B	B	A	A	B	B	A	A	A	A	B	B	B	B	A	B	B	A	A	B	B	B	B	B	A	A	B	B	A	A	B	B	A	B	B	A	A	A	B	A	B	B	A	A	A	A	A
wsnp_Ex_c3831_6966926	1D	68.8318	B	B	A	A	B	B	A	A	A	A	B	B	B	B	A	B	B	A	A	B	B	B	B	B	A	A	B	B	A	A	B	B	A	B	B	A	A	A	B	A	B	B	A	A	A	A	A
wsnp_Ra_c4135_7565040	1D	68.8318	B	B	A	A	B	B	A	A	A	A	B	B	B	B	A	B	B	A	A	B	B	B	B	B	A	A	B	B	A	A	B	B	A	B	B	A	A	A	B	A	B	B	A	A	A	A	A
BS00058554_51	1D	69.5167	B	B	A	A	B	B	A	A	A	A	B	B	B	B	A	B	B	A	A	B	B	B	B	B	A	A	B	B	A	A	B	B	A	B	B	A	A	A	B	A	B	B	A	A	A	A	A
D_contig32652_163	1D	69.5167	B	B	A	A	B	B	A	A	A	A	B	B	B	B	A	B	B	A	A	B	B	B	B	B	A	A	B	B	A	A	B	B	A	B	B	A	A	A	B	A	B	B	A	A	A	A	A
Excalibur_c23155_327	1D	69.5167	B	B	A	A	B	B	A	A	A	A	B	B	B	B	A	B	B	A	A	B	B	B	B	B	A	A	B	B	A	A	B	B	A	B	B	A	A	A	B	A	B	B	A	A	A	A	A
Excalibur_c8188_243	1D	69.5167	B	B	A	A	B	B	A	A	A	A	B	B	B	B	A	B	B	A	A	B	B	B	B	B	A	A	B	B	A	A	B	B	A	B	B	A	A	A	B	A	B	B	A	A	A	A	A
Excalibur_c8188_693	1D	69.5167	B	B	A	A	B	B	A	A	A	A	B	B	B	B	A	B	B	A	A	B	B	B	B	B	A	A	B	B	A	A	B	B	A	B	B	A	A	A	B	A	B	B	A	A	A	A	A
Kukri_c12758_2101	1D	69.5167	B	B	A	A	B	B	A	A	A	A	B	B	B	B	A	B	B	A	A	B	B	B	B	B	A	A	B	B	A	A	B	B	A	B	B	A	A	A	B	A	B	B	A	A	A	A	A
Kukri_c29121_654	1D	69.5167	-	B	A	A	B	B	A	A	A	A	B	B	B	B	A	B	B	A	A	B	B	B	B	B	A	A	B	B	A	A	B	B	A	B	B	A	A	A	B	A	B	B	A	A	A	A	A
Ra_c21676_178	1D	69.5167	B	B	A	A	B	B	A	A	A	A	B	B	B	B	A	B	B	A	A	B	B	B	B	B	A	A	B	B	A	A	B	B	A	B	B	A	A	A	B	A	B	B	A	A	A	A	A
RAC875_c49612_102	1D	69.5167	B	B	A	A	B	B	A	A	A	A	B	B	B	B	A	B	B	A	A	B	B	B	B	B	A	A	B	B	A	A	B	B	A	B	B	A	A	A	B	A	B	B	A	A	A	A	A
wsnp_Ex_c15396_23659859	1D	69.5167	B	B	A	A	B	B	A	A	A	A	B	B	B	B	A	B	B	A	A	B	B	B	B	B	A	A	B	B	A	A	B	B	A	B	B	A	A	A	B	A	B	B	A	A	A	A	A
wsnp_Ex_c8188_13842273	1D	69.5167	B	B	A	A	B	B	A	A	A	A	B	B	B	B	A	B	B	A	A	B	B	B	B	B	A	A	B	B	A	A	B	B	A	B	B	A	A	A	B	A	B	B	A	A	A	A	A
BS00066855_51	1D	81.3782	B	A	A	A	B	B	A	A	A	A	B	B	B	B	A	A	B	A	A	B	B	B	B	B	B	A	A	B	A	A	B	B	A	A	B	A	A	A	B	A	B	B	A	A	A	A	A
BS00003816_51	1D	82.7578	B	A	A	A	B	B	A	A	A	A	B	B	B	B	A	A	B	A	A	B	B	B	B	B	B	A	A	B	A	A	B	B	A	A	B	A	A	A	B	A	B	B	A	A	A	A	A
BS00040568_51	1D	82.7578	B	A	A	A	B	B	A	A	A	A	B	B	B	B	A	A	B	A	A	B	B	B	B	B	B	A	A	B	A	A	B	B	A	A	B	A	A	A	B	A	B	B	A	A	A	A	A
BS00073257_51	1D	82.7578	B	A	A	A	B	B	A	A	A	A	B	B	B	B	A	A	B	A	A	B	B	B	B	B	B	A	A	B	A	A	B	B	A	A	B	A	A	A	B	A	B	B	A	A	A	A	A
BS00093390_51	1D	83.4475	B	A	A	A	B	B	A	A	A	A	B	B	B	B	A	A	B	A	A	B	B	B	B	B	B	A	A	B	A	A	B	B	A	A	B	A	A	A	B	A	B	B	A	A	A	A	A
wsnp_Ex_c35886_43949442	1D	83.4475	B	A	A	A	B	B	A	A	A	A	B	B	B	B	A	A	B	A	A	B	B	B	B	B	B	A	A	B	A	A	B	B	A	A	B	A	A	A	B	A	B	B	A	A	A	A	A
wsnp_Ex_c35886_43950574	1D	83.4475	B	A	A	A	B	B	A	A	A	A	B	B	B	B	A	A	B	A	A	B	B	B	B	B	B	A	A	B	A	A	B	B	A	A	B	A	A	A	B	A	B	B	A	A	A	A	A
BobWhite_c10290_234	2A	0	A	A	B	A	B	B	A	A	A	A	B	A	A	B	A	B	A	A	A	B	B	B	B	A	B	B	A	B	A	A	A	A	A	B	B	B	A	B	A	B	A	A	B	B	B	A	A
BS00010729_51	2A	0	A	A	B	A	B	B	A	A	A	A	B	A	A	B	A	B	A	A	A	B	A	B	B	A	B	B	A	B	A	A	A	A	A	B	B	B	A	B	A	B	A	A	B	B	B	A	A
BS00021676_51	2A	0	A	A	B	A	B	B	A	A	A	A	B	A	A	B	A	B	A	A	A	B	B	B	B	A	A	B	A	B	A	-	A	A	A	B	B	B	A	B	A	B	A	A	B	B	B	A	A
BS00022923_51	2A	0	A	A	B	A	B	B	A	A	A	A	B	A	A	B	A	B	A	A	A	B	-	B	B	A	B	B	A	B	A	A	A	A	A	B	B	B	A	B	A	B	A	A	B	B	B	A	A
BS00022925_51	2A	0	A	A	B	A	B	B	A	A	A	A	B	A	A	B	A	B	A	A	A	B	-	B	B	A	A	B	A	B	A	A	A	A	A	B	B	B	A	B	A	B	A	A	B	B	B	A	A
BS00064836_51	2A	0	A	A	B	A	B	B	A	A	A	A	B	A	A	B	A	B	A	A	A	B	B	B	B	A	A	B	A	B	A	A	A	A	A	B	B	B	A	B	A	B	A	A	B	B	B	A	A
BS00065380_51	2A	0	A	A	B	A	B	B	A	A	A	A	B	A	A	B	A	B	A	A	A	B	-	B	B	A	-	B	A	B	A	A	A	A	A	B	B	B	A	B	A	B	A	A	B	B	B	A	A
BS00067439_51	2A	0	A	A	B	A	B	B	A	A	A	A	B	A	A	B	A	B	A	A	A	B	-	B	B	A	-	B	A	B	A	A	A	A	A	B	B	B	A	B	A	B	A	A	B	B	B	A	A
BS00070466_51	2A	0	A	A	B	A	B	B	A	A	A	A	B	A	A	B	A	B	A	A	A	B	-	B	B	A	-	B	A	B	A	A	A	A	A	B	B	B	A	B	A	B	A	A	B	B	B	A	A
BS00082153_51	2A	0	A	A	B	A	B	B	A	A	A	A	B	A	A	B	A	B	A	A	A	B	A	B	B	A	B	B	A	B	A	A	A	A	A	B	B	B	A	B	A	B	A	A	B	B	B	A	A
CAP12_c7190_394	2A	0	A	A	B	A	B	B	A	A	A	A	B	A	A	B	A	B	A	A	A	B	-	B	B	A	B	B	A	B	A	A	A	A	A	B	B	B	A	B	A	B	A	A	B	B	B	A	A
CAP12_rep_c6900_73	2A	0	A	A	B	A	B	B	A	A	A	A	B	A	A	B	A	B	A	A	A	B	A	B	B	A	B	B	A	B	A	A	A	A	A	B	B	B	A	B	A	B	A	A	B	B	B	A	A
Excalibur_c33560_256	2A	0	A	A	B	A	B	B	A	A	A	A	B	A	A	B	A	B	A	A	A	B	-	B	B	A	B	B	A	B	A	A	A	A	A	B	B	B	A	B	A	B	A	A	B	B	B	A	A
Excalibur_c49266_154	2A	0	A	A	B	A	B	B	A	A	A	A	B	A	A	B	A	B	A	A	A	B	A	B	B	A	B	B	A	B	A	A	A	A	A	B	B	B	A	B	A	B	A	A	B	B	B	A	A
Excalibur_c58231_273	2A	0	A	A	B	A	B	B	A	A	A	A	B	A	A	B	A	B	A	A	A	B	A	B	B	A	B	B	A	B	A	A	A	A	A	B	B	B	A	B	A	B	A	A	B	B	B	A	A
Excalibur_rep_c102984_157	2A	0	A	A	B	A	B	B	A	A	A	A	B	A	A	B	A	B	A	A	A	B	-	B	B	A	A	B	A	B	A	A	A	A	A	B	B	B	A	B	A	B	A	A	B	B	B	A	A
Excalibur_rep_c66399_930	2A	0	A	A	B	A	B	B	A	A	A	A	B	A	A	B	A	B	A	A	A	B	-	B	B	A	B	B	A	B	A	A	A	A	A	B	B	B	A	B	A	B	A	A	B	B	B	A	A
Kukri_c100591_287	2A	0	A	A	B	A	B	B	A	A	A	A	B	A	A	B	A	B	A	A	A	B	A	B	B	A	B	B	A	B	A	A	A	A	A	B	B	B	A	B	A	B	A	A	B	B	B	A	A
Kukri_c1621_107	2A	0	A	A	B	A	B	B	A	A	A	A	B	A	A	B	A	B	A	A	A	B	-	B	B	A	B	B	A	B	A	A	A	A	A	B	B	B	A	B	A	B	A	A	B	B	B	A	A
Kukri_c23400_362	2A	0	A	A	B	A	B	B	A	A	A	A	B	A	A	B	A	B	A	A	A	B	A	B	B	A	B	B	A	B	A	A	A	A	A	B	B	B	A	B	A	B	A	A	B	B	B	A	A
Kukri_c31667_660	2A	0	A	A	B	A	B	B	A	A	A	A	B	A	A	B	A	B	A	A	A	B	-	B	B	A	B	B	A	B	A	A	A	A	A	B	B	B	A	B	A	B	A	A	B	B	B	A	A
Kukri_c3298_581	2A	0	A	A	B	A	B	B	A	A	A	A	B	A	A	B	A	B	A	A	A	B	A	B	B	A	B	B	A	B	A	A	A	A	A	B	B	B	A	B	A	B	A	A	B	B	B	A	A
Kukri_c3688_407	2A	0	A	A	B	A	B	B	A	A	A	A	B	A	A	B	A	B	A	A	A	B	-	B	B	A	A	B	A	B	A	A	A	A	A	B	B	B	A	B	A	B	A	A	B	B	B	A	A
Kukri_c52608_142	2A	0	A	A	B	A	B	B	A	A	A	A	B	A	A	B	A	B	A	A	A	B	A	B	B	A	B	B	A	B	A	A	A	A	A	B	B	B	A	B	A	B	A	A	B	B	B	A	A
Kukri_rep_c68068_95	2A	0	A	A	B	A	B	B	A	A	A	A	B	A	A	B	A	B	A	A	A	B	-	B	B	A	A	B	A	B	A	A	A	A	A	B	B	B	A	B	A	B	A	A	B	B	B	A	A
Kukri_rep_c80115_213	2A	0	A	A	B	A	B	B	A	A	A	A	B	A	A	B	A	B	A	A	A	B	B	B	B	A	A	B	A	B	A	A	A	A	A	B	B	B	A	B	A	B	A	A	B	B	B	A	A
Ra_c72517_981	2A	0	A	A	B	A	B	B	A	A	A	A	B	A	A	B	A	B	A	A	A	B	A	B	B	A	B	B	A	B	A	A	A	A	A	B	B	B	A	B	A	B	A	A	B	B	B	A	A
RAC875_c23769_732	2A	0	A	A	B	A	B	B	A	A	A	A	B	A	A	B	A	B	A	A	A	B	A	B	B	A	B	B	A	B	A	A	A	A	A	B	B	B	A	B	A	B	A	A	B	B	B	A	A
RAC875_c42539_104	2A	0	A	A	B	A	B	B	A	A	A	A	B	A	A	B	A	B	A	A	A	B	-	B	B	A	B	B	A	B	A	A	A	A	A	B	B	B	A	B	A	B	A	A	B	B	B	A	A
RAC875_rep_c69411_672	2A	0	A	A	B	A	B	B	A	A	A	A	B	A	A	B	A	B	A	A	A	B	A	B	B	A	B	B	A	B	A	A	A	A	A	B	B	B	A	B	A	B	A	A	B	B	B	A	A
RAC875_rep_c72517_1215	2A	0	A	A	B	A	B	B	A	A	A	A	B	A	A	B	A	B	A	A	A	B	A	B	B	A	B	B	A	B	A	A	A	A	A	B	B	B	A	B	A	B	A	A	B	B	B	A	A
RFL_Contig2972_2285	2A	0	A	A	B	A	B	B	A	A	A	A	B	A	A	B	A	B	A	A	A	B	-	B	B	A	A	B	A	B	A	A	A	A	A	B	B	B	A	B	A	B	A	A	B	B	B	A	A
RFL_Contig2972_2819	2A	0	A	A	B	A	B	B	A	A	A	A	B	A	A	B	A	B	A	A	A	B	-	B	B	A	B	B	A	B	A	A	A	A	A	B	B	B	A	B	A	B	A	A	B	B	B	A	A
RFL_Contig4560_1077	2A	0	A	A	B	A	B	B	A	A	A	A	B	A	A	B	A	B	A	A	A	B	-	B	B	A	-	B	A	B	A	A	A	A	A	B	B	B	A	B	A	B	A	A	B	B	B	A	A
RFL_Contig4560_1503	2A	0	A	A	B	A	B	B	A	A	A	A	B	A	A	B	A	B	A	A	A	B	-	B	B	A	A	B	A	B	A	A	A	A	A	B	B	B	A	B	A	B	A	A	B	B	B	A	A
Tdurum_contig32203_281	2A	0	A	A	B	A	B	B	A	A	A	A	B	A	A	B	A	B	A	A	A	B	-	B	B	A	B	B	A	B	A	A	A	A	A	B	B	B	A	B	A	B	A	A	B	B	B	A	A
Tdurum_contig41912_893	2A	0	A	A	B	A	B	B	A	A	A	A	B	A	A	B	A	B	A	A	A	B	A	B	B	A	B	B	A	B	A	A	A	A	A	B	B	B	A	B	A	B	A	A	B	B	B	A	A
Tdurum_contig42600_527	2A	0	A	A	B	A	B	B	A	A	A	A	B	A	A	B	A	B	A	A	A	B	-	B	B	A	B	B	A	B	A	A	A	A	A	B	B	B	A	B	A	B	A	A	B	B	B	A	A
tplb0060e06_1793	2A	0	A	A	B	A	B	B	A	A	A	A	B	A	A	B	A	B	A	A	A	B	-	B	B	A	B	B	A	B	A	A	A	A	A	B	B	B	A	B	A	B	A	A	B	B	B	A	A
wsnp_Ex_c2311_4327681	2A	0	A	A	B	A	B	B	A	A	A	A	B	A	A	B	A	B	A	A	A	B	B	B	B	A	A	B	A	B	A	A	A	A	A	B	B	B	A	B	A	B	A	A	B	B	B	A	A
wsnp_Ex_c53729_56868062	2A	0	A	A	B	A	B	B	A	A	A	A	B	A	A	B	A	B	A	A	A	B	-	B	B	A	-	B	A	B	A	A	A	A	A	B	B	B	A	B	A	B	A	A	B	B	B	A	A
wsnp_Ex_c63909_62932437	2A	0	A	A	B	A	B	B	A	A	A	A	B	A	A	B	A	B	A	A	A	B	-	B	B	A	A	B	A	B	A	A	A	A	A	B	B	B	A	B	A	B	A	A	B	B	B	A	A
wsnp_Ex_c63909_62932669	2A	0	A	A	B	A	B	B	A	A	A	A	B	A	A	B	A	B	A	A	A	B	-	B	B	A	A	B	A	B	A	A	A	A	A	B	B	B	A	B	A	B	A	A	B	B	B	A	A
wsnp_Ex_c63909_62932893	2A	0	A	A	B	A	B	B	A	A	A	A	B	A	A	B	A	B	A	A	A	B	-	B	B	A	A	B	A	B	A	A	A	A	A	B	B	B	A	B	A	B	A	A	B	B	B	A	A
wsnp_JD_c16948_15934352	2A	0	A	A	B	A	B	B	A	A	A	A	B	A	A	B	A	B	A	A	A	B	-	B	B	A	A	B	A	B	A	A	A	A	A	B	B	B	A	B	A	B	A	A	B	B	B	A	A
wsnp_Ku_c3688_6797159	2A	0	A	A	B	A	B	B	A	A	A	A	B	A	A	B	A	B	A	A	A	B	B	B	B	A	A	B	A	B	A	A	A	A	A	B	B	B	A	B	A	B	A	A	B	B	B	A	A
wsnp_Ku_c850_1758318	2A	0	A	A	B	A	B	B	A	A	A	A	B	A	A	B	A	B	A	A	A	B	-	B	B	A	A	B	A	B	A	A	A	A	A	B	B	B	A	B	A	B	A	A	B	B	B	A	A
Ex_c6937_1992	2A	0.684974	A	A	B	A	B	B	A	A	A	A	B	A	A	B	A	B	A	A	A	B	B	B	B	A	A	B	A	B	A	A	A	A	A	B	B	B	A	B	A	B	A	A	B	B	B	A	A
BobWhite_c5756_633	2A	3.4464	A	A	B	A	B	B	A	A	A	A	B	A	A	B	A	B	A	A	A	B	A	B	B	A	B	B	A	B	A	A	A	A	A	B	B	B	A	B	A	B	A	A	B	B	B	A	A
Excalibur_c12971_253	2A	3.4464	A	A	B	A	B	B	A	A	A	A	B	A	A	B	A	B	A	A	A	B	A	B	B	A	B	B	A	B	A	A	A	A	A	B	B	B	A	B	A	B	A	A	B	B	B	A	A
Excalibur_c1999_1130	2A	3.4464	A	A	B	A	B	B	A	A	A	A	B	A	A	B	A	B	A	A	A	B	-	B	B	A	B	B	A	B	A	A	A	A	A	B	B	B	A	B	A	B	A	A	B	B	B	A	A
Kukri_c1947_70	2A	3.4464	A	A	B	A	B	B	A	A	A	A	B	A	A	B	A	B	A	A	A	B	A	B	B	A	B	B	A	B	A	A	A	A	A	B	B	B	A	B	A	B	A	A	B	B	B	A	A
wsnp_Ku_c8746_14803911	2A	3.4464	A	A	B	A	B	B	A	A	A	A	B	A	A	B	A	B	A	A	A	B	-	B	B	A	B	B	A	B	A	A	A	A	A	B	B	B	A	B	A	B	A	A	B	B	B	A	A
BobWhite_rep_c63940_205	2A	6.15174	A	A	B	A	B	B	A	A	A	A	B	A	A	B	A	B	A	A	A	B	B	B	B	A	A	B	A	B	A	A	A	A	A	B	B	B	A	B	A	B	A	A	B	B	B	A	A
BS00049932_51	2A	6.15174	A	A	B	A	B	B	A	A	A	A	B	A	A	B	A	B	A	A	A	B	B	B	B	A	A	B	A	B	A	A	A	A	A	B	B	B	A	B	A	B	A	A	B	B	B	A	A
Excalibur_c9472_217	2A	6.15174	A	A	B	A	B	B	A	A	A	A	B	A	A	B	A	B	A	A	A	B	-	B	B	A	B	B	A	B	A	A	A	A	A	B	B	B	A	B	A	B	A	A	B	B	B	A	A
IAAV5706	2A	6.15174	A	A	B	A	B	B	A	A	A	A	B	A	A	B	A	B	A	A	A	B	-	B	B	A	B	B	A	B	A	A	A	A	A	B	B	B	A	B	A	B	A	A	B	B	B	A	A
IAAV7742	2A	6.15174	A	A	B	A	B	B	A	A	A	A	B	A	A	B	A	B	A	A	A	B	-	B	B	A	-	B	A	B	A	A	A	A	A	B	B	B	A	B	A	B	A	A	B	B	B	A	A
Jagger_c6714_68	2A	6.15174	A	A	B	A	B	B	A	A	A	A	B	A	A	B	A	B	A	A	A	B	A	B	B	A	B	B	A	B	A	A	A	A	A	B	B	B	A	B	A	B	A	A	B	B	B	A	A
Jagger_c7527_143	2A	6.15174	A	A	B	A	B	B	A	A	A	A	B	A	A	B	A	B	A	A	A	B	-	B	B	A	A	B	A	B	A	A	A	A	A	B	B	B	A	B	A	B	A	A	B	B	B	A	A
JD_c10324_88	2A	6.15174	A	A	B	A	B	B	A	A	A	A	B	A	A	B	A	B	A	A	A	B	B	B	B	A	A	B	A	B	A	A	A	A	A	B	B	B	A	B	A	B	A	A	B	B	B	A	A
Ku_c68144_387	2A	6.15174	A	A	B	A	B	B	A	A	A	A	B	A	A	B	A	B	A	A	A	B	B	B	B	A	A	B	A	B	A	A	A	A	A	B	B	B	A	B	A	B	A	A	B	B	B	A	A
Ku_c68144_972	2A	6.15174	A	A	B	A	B	B	A	A	A	A	B	A	A	B	A	B	A	A	A	B	B	B	B	A	A	B	A	B	A	A	A	A	A	B	B	B	A	B	A	B	A	A	B	B	B	A	A
Kukri_c18207_262	2A	6.15174	A	A	B	A	B	B	A	A	A	A	B	A	A	B	A	B	A	A	A	B	B	B	B	A	A	B	A	B	A	A	A	A	A	B	B	B	A	B	A	B	A	A	B	B	B	A	A
Kukri_c67873_265	2A	6.15174	A	A	B	A	B	B	A	A	A	A	B	A	A	B	A	B	A	A	A	B	-	B	B	A	A	B	A	B	A	A	A	A	A	B	B	B	A	B	A	B	A	A	B	B	B	A	A
RAC875_c35807_1110	2A	6.15174	A	A	B	A	B	B	A	A	A	A	B	A	A	B	A	B	A	A	A	B	-	B	B	A	A	B	A	B	A	A	A	A	A	B	B	B	A	B	A	B	A	A	B	B	B	A	A
RFL_Contig5277_1141	2A	6.15174	A	A	B	A	B	B	A	A	A	A	B	A	A	B	A	B	A	A	A	B	B	B	B	A	A	B	A	B	A	A	A	A	A	B	B	B	A	B	A	B	A	A	B	B	B	A	A
RFL_Contig5277_480	2A	6.15174	A	A	B	A	B	B	A	A	A	A	B	A	A	B	A	B	A	A	A	B	A	B	B	A	B	B	A	B	A	A	A	A	A	B	B	B	A	B	A	B	A	A	B	B	B	A	A
RFL_Contig5277_564	2A	6.15174	A	A	B	A	B	B	A	A	A	A	B	A	A	B	A	B	A	A	A	B	A	B	B	A	A	B	A	B	A	A	A	A	A	B	B	B	A	B	A	B	A	A	B	B	B	A	A
Tdurum_contig45196_487	2A	6.15174	A	A	B	A	B	B	A	A	A	A	B	A	A	B	A	B	A	A	A	B	-	B	B	A	B	B	A	B	A	A	A	A	A	B	B	B	A	B	A	B	A	A	B	B	B	A	A
wsnp_Ex_rep_c108004_91402649	2A	6.15174	A	A	B	A	B	B	A	A	A	A	B	A	A	B	A	B	A	A	A	B	-	B	B	A	B	B	A	B	A	A	A	A	A	B	B	B	A	B	A	B	A	A	B	B	B	A	A
wsnp_JD_c289_450995	2A	6.15174	A	A	B	A	B	B	A	A	A	A	B	A	A	B	A	B	A	A	A	B	B	B	B	A	B	B	A	B	A	A	A	A	A	B	B	B	A	B	A	B	A	A	B	B	B	A	A
BS00065434_51	2A	6.84144	A	-	B	A	B	B	A	A	A	A	B	A	A	B	A	B	A	A	A	B	B	B	B	A	B	B	A	B	A	A	A	A	A	B	B	B	A	B	A	B	A	A	B	B	B	A	A
BS00107857_51	2A	8.21164	A	A	B	A	B	B	A	A	A	A	B	A	A	B	A	B	A	A	A	B	B	B	B	A	B	B	A	B	A	A	A	A	A	B	B	B	A	B	A	B	B	A	B	B	B	A	B
BobWhite_c923_208	2A	12.3024	B	A	B	A	B	B	A	A	A	B	B	A	A	B	A	B	A	A	A	B	B	B	B	A	B	B	A	B	A	A	A	A	A	B	B	B	A	B	A	B	B	A	B	B	B	A	B
Excalibur_c95274_133	2A	12.3024	B	A	B	A	B	B	A	A	A	B	B	A	A	B	A	B	A	A	A	B	B	B	B	A	B	B	A	B	A	A	A	A	A	B	B	B	A	B	A	B	B	A	B	B	B	A	B
Kukri_c53501_305	2A	12.3024	B	A	B	A	B	B	A	A	A	B	B	A	A	B	A	B	A	A	A	B	B	B	B	A	B	B	A	B	A	A	A	A	A	B	B	B	A	B	A	B	B	A	B	B	B	A	B
CAP8_c3129_381	2A	12.9921	B	A	B	A	B	B	A	A	A	B	B	A	A	B	A	B	A	A	A	B	B	B	B	A	B	B	A	B	A	A	A	A	A	A	B	B	A	B	A	B	B	A	B	B	B	A	B
Excalibur_c26527_465	2A	12.9921	B	A	B	A	B	B	A	A	A	B	B	A	A	B	A	B	A	A	A	B	B	B	B	A	B	B	A	B	A	A	A	A	A	A	B	B	A	B	A	B	B	A	B	B	B	A	B
Kukri_rep_c95118_467	2A	12.9921	B	A	B	A	B	B	A	A	A	B	B	A	A	B	A	B	A	A	A	B	B	B	B	A	B	B	A	B	A	A	A	A	A	A	B	B	A	B	A	B	B	A	B	B	B	A	B
BobWhite_rep_c64068_213	2A	14.3438	B	A	B	A	B	B	A	A	A	B	B	A	A	B	A	B	A	A	A	B	B	B	B	A	B	B	A	B	A	A	A	A	A	A	B	B	A	B	A	B	B	A	B	B	B	A	B
BS00062699_51	2A	14.3438	B	A	A	A	B	B	A	A	A	B	B	A	A	B	A	B	A	A	A	B	B	B	B	A	B	B	A	B	A	A	A	A	A	A	B	B	A	B	A	B	B	A	B	B	B	A	B
BS00065245_51	2A	14.3438	B	A	A	A	B	B	A	A	A	B	B	A	A	B	A	B	A	A	A	B	B	B	B	A	B	B	A	B	A	A	A	A	A	A	B	B	A	B	A	B	B	A	B	B	B	A	B
Ex_c36309_435	2A	14.3438	B	A	A	A	B	B	A	A	A	B	B	A	A	B	A	B	A	A	A	B	B	B	B	A	B	B	A	B	A	A	A	A	A	A	B	B	A	B	A	B	B	A	B	B	B	A	B
Excalibur_c17000_557	2A	14.3438	B	A	A	A	B	B	A	A	A	B	B	A	A	B	A	B	A	A	A	B	B	B	B	A	B	B	A	B	A	A	A	A	A	A	B	B	A	B	A	B	B	A	B	B	B	A	B
Excalibur_c20478_641	2A	14.3438	B	A	A	A	B	B	A	A	A	B	B	A	A	B	A	B	A	A	A	B	B	B	B	A	B	B	A	B	A	A	A	A	A	A	B	B	A	B	A	B	B	A	B	B	B	A	B
Excalibur_c32514_247	2A	14.3438	B	-	-	A	B	B	A	A	A	B	B	A	A	B	A	B	A	A	A	B	B	B	B	A	B	B	A	B	A	A	A	A	A	A	B	B	A	B	A	B	B	A	B	B	B	A	B
Excalibur_c4372_363	2A	14.3438	B	A	A	A	B	B	A	A	A	B	B	A	A	B	A	B	A	A	A	B	B	B	B	A	B	B	A	B	A	A	A	A	A	A	B	B	A	B	A	B	B	A	B	B	B	A	B
IAAV3757	2A	14.3438	B	A	A	A	B	B	A	A	A	B	B	A	A	B	A	B	A	A	A	B	B	B	B	A	B	B	A	B	A	A	A	A	A	A	B	B	A	B	A	B	B	A	B	B	B	A	B
IAAV6070	2A	14.3438	B	A	A	A	B	B	A	A	A	B	B	A	A	B	A	B	A	A	A	B	B	B	B	A	B	B	A	B	A	A	A	A	A	A	B	B	A	B	A	B	B	A	B	B	B	A	B
JD_c11825_1135	2A	14.3438	B	A	A	A	B	B	A	A	A	B	B	A	A	B	A	B	A	A	A	B	B	B	B	A	B	B	A	B	A	A	A	A	A	A	B	B	A	B	A	B	B	A	B	B	B	A	B
Kukri_c57903_607	2A	14.3438	B	-	A	A	B	B	A	A	A	B	B	A	A	B	A	B	A	A	A	B	B	B	B	A	B	B	A	B	A	A	A	A	A	A	B	B	A	B	A	B	B	A	B	B	B	A	B
Ra_c2467_333	2A	14.3438	B	A	A	A	B	B	A	A	A	B	B	A	A	B	A	B	A	A	A	B	B	B	B	A	B	B	A	B	A	A	A	A	A	A	B	B	A	B	A	B	B	A	B	B	B	A	B
RAC875_rep_c102485_606	2A	14.3438	B	A	A	A	B	B	A	A	A	B	B	A	A	B	A	B	A	A	A	B	B	B	B	A	B	B	A	B	A	A	A	A	A	A	B	B	A	B	A	B	B	A	B	B	B	A	B
Tdurum_contig53038_684	2A	14.3438	B	A	A	A	B	B	A	A	A	B	B	A	A	B	A	B	A	A	A	B	B	B	B	A	B	B	A	B	A	A	A	A	A	A	B	B	A	B	A	B	B	A	B	B	B	A	B
Tdurum_contig53038_714	2A	14.3438	B	A	A	A	B	B	A	A	A	B	B	A	A	B	A	B	A	A	A	B	B	B	B	A	B	B	A	B	A	A	A	A	A	A	B	B	A	B	A	B	B	A	B	B	B	A	B
Tdurum_contig8350_350	2A	14.3438	B	A	B	A	B	B	A	A	A	B	B	A	A	B	A	B	A	A	A	B	B	B	B	A	B	B	A	B	A	A	A	A	A	A	B	B	A	B	A	B	B	A	B	B	B	A	B
tplb0030k01_447	2A	14.3438	B	A	B	A	B	B	A	A	A	B	B	A	A	B	A	B	A	A	A	B	B	B	B	A	B	B	A	B	A	A	A	A	A	A	B	B	A	B	A	B	B	A	B	B	B	A	B
BobWhite_c42181_327	2A	15.0241	B	A	A	A	B	B	A	A	A	B	A	A	A	B	A	B	A	A	A	B	B	B	B	A	B	B	A	B	A	A	A	A	A	A	B	B	A	B	A	B	B	A	B	B	B	A	B
BS00071350_51	2A	15.0241	B	A	A	A	B	B	A	A	A	B	A	A	A	B	A	B	A	A	A	B	B	B	B	A	B	B	A	B	A	A	A	A	A	A	B	B	A	B	A	B	B	A	B	B	B	A	B
Excalibur_c10018_356	2A	15.0241	B	A	A	A	B	B	A	A	A	B	A	A	A	B	A	B	A	A	A	B	B	B	B	A	B	B	A	B	A	A	A	A	A	A	B	B	A	B	A	B	B	A	B	B	B	A	B
Excalibur_c39151_104	2A	15.0241	B	A	A	A	B	B	A	A	A	B	A	A	A	B	A	B	A	A	A	B	B	B	B	A	B	B	A	B	A	A	A	A	A	A	B	B	A	B	A	B	B	A	B	B	B	A	B
RAC875_c21013_841	2A	15.0241	B	A	A	A	B	B	A	A	A	B	A	A	A	B	A	B	A	A	A	B	B	B	B	A	B	B	A	B	A	A	A	A	A	A	B	B	A	B	A	B	B	A	B	B	B	A	B
wsnp_Ku_c26323_36285601	2A	15.0241	B	A	A	A	B	B	A	A	A	B	A	A	A	B	A	B	A	A	A	B	B	B	B	A	B	B	A	B	A	A	A	A	A	A	B	B	A	B	A	B	B	A	B	B	B	A	B
wsnp_Ku_c26323_36285697	2A	15.0241	B	A	A	A	B	B	A	A	A	B	A	A	A	B	A	B	A	A	A	B	B	B	B	A	B	B	A	B	A	A	A	A	A	A	B	B	A	B	A	B	B	A	B	B	B	A	B
wsnp_Ex_c2137_4014287	2A	15.7044	B	A	A	A	B	B	A	A	A	B	A	A	A	B	A	B	A	A	A	B	B	B	B	A	B	B	A	B	A	A	A	A	A	A	B	B	A	B	A	B	B	A	B	B	B	A	B
RAC875_c1706_1888	2A	16.3894	B	A	A	A	B	B	A	A	A	B	A	A	A	B	A	B	A	A	A	B	B	B	B	A	B	B	A	B	A	A	A	A	A	A	B	B	A	B	A	B	B	A	B	B	B	A	B
RAC875_c6586_946	2A	16.3894	B	A	A	A	B	B	A	A	A	B	A	A	A	B	A	B	A	A	A	B	B	B	B	A	B	B	A	B	A	A	A	A	A	A	B	B	A	B	A	B	B	A	B	B	B	A	B
Tdurum_contig61938_424	2A	16.3894	B	A	A	A	B	B	A	A	A	B	A	A	A	B	A	B	A	A	A	B	B	B	B	A	B	B	A	B	A	A	A	A	A	A	B	B	A	B	A	B	B	A	B	B	B	A	B
Kukri_c27894_369	2A	17.0743	B	A	A	A	B	B	A	A	A	B	A	A	A	B	A	B	A	A	A	B	B	B	B	A	B	B	A	B	A	A	A	A	A	A	B	B	A	B	A	B	B	A	B	B	B	A	B
Excalibur_c20439_825	2A	17.7546	B	A	A	A	B	B	A	A	A	B	A	A	A	B	A	B	A	A	A	B	B	B	B	A	B	B	A	B	A	A	A	A	A	A	B	B	A	B	A	B	B	A	B	B	B	A	B
Excalibur_rep_c66606_2065	2A	17.7546	-	A	A	A	B	B	A	A	A	B	A	A	A	B	A	B	A	A	A	-	B	B	-	A	B	B	A	B	A	A	A	A	A	A	B	B	A	B	A	B	B	A	B	B	B	A	B
Jagger_c9722_251	2A	17.7546	B	A	A	A	B	B	A	A	A	B	A	A	A	B	A	B	A	A	A	B	B	B	B	A	B	B	A	B	A	A	A	A	A	A	B	B	A	B	A	B	B	A	B	B	B	A	B
RAC875_c25271_138	2A	18.435	B	A	A	A	B	B	A	A	A	B	A	A	A	B	A	B	A	A	A	B	B	B	B	A	B	B	A	B	A	A	A	A	A	A	B	B	A	B	A	B	B	A	B	B	B	A	B
RFL_Contig2656_871	2A	18.435	B	A	A	A	B	B	A	A	A	B	A	A	A	B	A	B	A	A	A	B	B	B	B	A	B	B	A	B	A	A	A	A	A	A	B	B	A	B	A	B	B	A	B	B	B	A	B
BS00071660_51	2A	19.1153	B	A	A	A	B	B	A	A	A	B	A	A	A	B	A	B	A	A	A	B	B	B	B	A	B	B	A	B	A	A	A	A	A	A	B	B	A	B	A	B	B	A	B	B	B	A	B
Excalibur_c7241_284	2A	19.1153	B	A	A	A	B	B	A	A	A	B	A	A	A	B	A	B	A	A	A	B	B	B	B	A	B	B	A	B	A	A	A	A	A	A	B	B	A	B	A	B	B	A	B	B	B	A	B
IAAV2576	2A	19.1153	B	A	A	A	B	B	A	A	A	B	A	A	A	B	A	B	A	A	A	B	B	B	B	A	B	B	A	B	A	A	A	A	A	A	B	B	A	B	A	B	B	A	B	B	B	A	B
Kukri_c44579_85	2A	19.1153	B	A	A	A	B	B	A	A	A	B	A	A	A	B	A	B	A	A	A	B	B	B	B	A	B	B	A	B	A	A	A	A	A	A	B	B	A	B	A	B	B	A	B	B	B	A	B
BobWhite_c15773_166	2A	20.4762	B	A	A	A	B	B	A	A	A	B	A	A	A	B	A	B	A	A	A	B	B	B	B	A	B	B	A	B	A	A	A	A	A	A	B	B	A	B	A	B	B	A	B	B	B	A	B
BS00025880_51	2A	20.4762	B	A	A	A	B	B	A	A	A	B	A	A	A	B	A	B	A	A	A	B	B	B	B	A	B	B	A	B	A	A	A	A	A	A	B	B	A	B	A	B	B	A	B	B	B	A	B
BS00066317_51	2A	20.4762	B	A	A	A	B	B	A	A	A	B	A	A	A	B	A	B	A	A	A	B	B	B	B	A	B	B	A	B	A	A	A	A	A	A	B	B	A	B	A	B	B	A	B	B	B	A	B
CAP7_c4056_108	2A	20.4762	B	A	A	A	B	B	A	A	A	B	A	A	A	B	A	B	A	A	A	B	B	B	B	A	B	B	A	B	A	A	A	A	A	A	B	B	A	B	A	B	B	A	B	B	B	A	B
Kukri_c209_477	2A	21.837	B	A	A	A	B	B	A	A	A	B	A	A	A	B	A	B	A	A	A	B	B	B	B	B	B	B	A	B	A	A	A	A	A	A	B	B	A	B	A	B	B	A	B	B	A	A	B
RAC875_c9523_328	2A	21.837	B	A	A	A	B	B	A	A	A	B	A	A	A	B	A	B	A	A	A	B	B	B	B	B	B	B	A	B	A	A	A	A	A	A	B	B	A	B	A	B	B	A	B	B	A	A	B
BS00000209_51	2A	24.5795	B	A	A	A	B	B	A	A	A	B	A	A	A	B	A	A	A	A	A	B	B	B	B	B	B	B	A	B	A	A	A	A	A	A	B	B	A	B	A	B	B	A	B	B	A	A	B
Kukri_c15615_254	2A	24.5795	B	A	A	A	B	B	A	A	A	B	A	A	A	B	A	A	A	A	A	B	B	B	B	B	B	B	A	B	A	A	A	A	A	A	B	B	A	B	A	B	B	A	B	B	A	A	B
tplb0060h04_139	2A	24.5795	B	A	A	A	B	B	A	A	A	B	A	A	A	B	A	A	A	A	A	B	B	B	B	B	B	B	A	B	A	A	A	A	A	A	B	B	A	B	A	B	B	A	B	B	A	A	B
BobWhite_c31163_694	2A	25.2645	B	A	A	A	B	B	A	A	A	B	A	A	A	B	A	A	A	A	A	B	B	B	B	B	B	B	A	B	A	A	A	A	A	A	B	B	A	B	A	B	B	A	B	B	A	A	B
RFL_Contig927_1591	2A	25.2645	B	A	A	A	B	B	A	A	A	B	A	A	A	B	A	A	A	A	A	B	B	B	B	B	B	B	A	B	A	A	A	A	A	A	B	B	A	B	A	B	B	A	B	B	A	A	B
Tdurum_contig82404_354	2A	25.2645	B	A	A	A	B	B	A	A	A	B	A	A	A	B	A	A	A	A	A	B	B	B	B	B	B	B	A	B	A	A	A	A	A	A	B	B	A	B	A	B	B	A	B	B	A	A	B
Excalibur_c99029_69	2A	30.7283	B	A	A	A	B	A	A	A	A	B	A	A	A	B	A	A	A	A	A	B	B	B	B	B	B	B	A	A	A	A	A	A	A	A	B	B	B	B	A	B	B	A	B	B	A	A	B
Kukri_c2687_1407	2A	30.7283	B	A	A	A	B	A	A	A	A	B	A	A	A	B	A	A	A	A	A	B	B	B	B	B	B	B	A	A	A	A	A	A	A	A	B	B	B	B	A	B	B	A	B	B	A	A	B
RAC875_c66695_1376	2A	30.7283	B	A	A	A	B	A	A	A	A	B	A	A	A	B	A	A	A	A	A	B	B	B	B	B	B	B	A	A	A	A	A	A	A	A	B	B	B	B	A	B	B	A	B	B	A	A	B
wsnp_Ex_c19003_27913936	2A	30.7283	B	A	A	A	B	A	A	A	A	B	A	A	A	B	A	A	A	A	A	B	B	B	B	B	B	B	A	A	A	A	A	A	A	A	B	B	B	B	A	B	B	A	B	B	A	A	B
BobWhite_c15766_562	2A	32.0892	B	A	A	A	B	A	A	A	A	B	A	A	A	B	A	A	A	A	A	B	B	B	B	B	B	B	B	A	A	A	A	A	A	A	B	B	B	B	A	B	B	A	B	B	A	A	B
BS00011478_51	2A	32.0892	B	A	A	A	B	A	A	A	A	B	A	A	A	B	A	A	A	A	A	B	B	B	B	B	B	B	A	A	A	A	A	A	A	A	B	B	B	B	A	B	B	A	B	B	A	A	B
BS00022265_51	2A	32.0892	B	A	A	A	B	A	A	A	A	B	A	A	A	B	A	A	A	A	A	B	B	B	B	B	B	B	A	A	A	A	A	A	A	A	B	B	B	B	A	B	B	A	B	B	A	A	B
IAAV6905	2A	32.0892	B	A	A	A	B	A	A	A	A	B	A	A	A	B	A	A	A	A	A	B	B	B	B	B	B	B	A	A	A	A	A	A	A	A	B	B	B	B	A	B	B	A	B	B	A	A	B
Jagger_c4182_117	2A	32.0892	B	A	A	A	B	A	A	A	A	B	A	A	A	B	A	A	A	A	A	B	B	B	B	B	B	B	A	A	A	A	A	A	A	A	B	B	B	B	A	B	B	A	B	B	A	A	B
Kukri_c37742_69	2A	32.0892	B	A	A	A	B	A	A	A	A	B	A	A	A	B	A	A	A	A	A	B	B	B	B	B	B	B	A	A	A	A	A	A	A	A	B	B	B	B	A	B	B	A	B	B	A	A	B
Kukri_c43875_671	2A	32.0892	B	A	A	A	B	A	A	A	A	B	A	A	A	B	A	A	A	A	A	B	B	B	B	B	B	B	A	A	A	A	A	A	A	A	B	B	B	B	A	B	B	A	B	B	A	A	B
Kukri_c65380_351	2A	32.0892	B	A	A	A	B	A	A	A	A	B	A	A	A	B	A	A	A	A	A	B	B	B	B	B	B	B	A	A	A	A	A	A	A	A	B	B	B	B	A	B	B	A	B	B	A	A	B
Kukri_rep_c93878_374	2A	32.0892	B	A	A	A	B	A	A	A	A	B	A	A	A	B	A	A	A	A	A	B	B	B	B	B	B	B	A	A	A	A	A	A	A	A	B	B	B	B	A	B	B	A	B	B	A	A	B
RFL_Contig741_1380	2A	32.0892	B	A	B	A	B	A	A	A	A	B	A	A	A	B	A	A	A	A	A	B	B	B	B	B	B	B	A	A	A	A	A	A	A	A	B	B	B	B	A	B	B	-	B	B	A	A	B
Tdurum_contig45661_684	2A	32.0892	B	A	A	A	B	A	A	A	A	B	A	A	A	B	A	A	A	A	A	B	B	B	B	B	B	B	A	A	A	A	A	A	A	A	B	B	B	B	A	B	B	A	B	B	A	A	B
Tdurum_contig60205_509	2A	32.0892	B	A	A	A	B	A	A	A	A	B	A	A	A	B	A	A	A	A	A	B	B	B	B	B	B	B	A	A	A	A	A	A	A	A	B	B	B	B	A	B	B	A	B	B	A	A	B
Tdurum_contig60205_806	2A	32.0892	B	A	A	A	B	A	A	A	A	B	A	A	A	B	A	A	A	A	A	B	B	B	B	B	B	B	A	A	A	A	A	A	A	A	B	B	B	B	A	B	B	A	B	B	A	A	B
Tdurum_contig93508_119	2A	32.0892	B	A	A	A	B	A	A	A	A	B	A	A	A	B	A	A	A	A	A	B	B	B	B	B	B	B	A	A	A	A	A	A	A	A	B	B	B	B	A	B	B	A	B	B	A	A	B
Tdurum_contig93508_295	2A	32.0892	B	A	A	A	B	A	A	A	A	B	A	A	A	B	A	A	A	A	A	B	B	B	B	B	B	B	A	A	A	A	A	A	A	A	B	B	B	B	A	B	B	A	B	B	A	A	B
wsnp_Ex_c15681_24015303	2A	32.0892	B	A	A	A	B	A	A	A	A	B	A	A	A	B	A	A	A	A	A	B	B	B	B	B	B	B	A	A	A	A	A	A	A	A	B	B	B	B	A	B	B	A	B	B	A	A	B
wsnp_Ex_c45_97816	2A	32.0892	B	A	A	A	B	A	A	A	A	B	A	A	A	B	A	A	A	A	A	B	B	B	B	B	B	B	A	A	A	A	A	A	A	A	B	B	B	B	A	B	B	A	B	B	A	A	B
wsnp_Ex_c45_98113	2A	32.0892	B	A	A	A	B	A	A	A	A	B	A	A	A	B	A	A	A	A	A	B	B	B	B	B	B	B	A	A	A	A	A	A	A	A	B	B	B	B	A	B	B	A	B	B	A	A	B
tplb0046b02_872	2A	33.4501	B	A	A	A	B	A	A	A	A	B	A	A	A	B	A	A	A	A	A	B	B	B	B	B	B	B	A	A	A	A	A	A	A	A	B	B	B	B	A	B	B	A	B	B	A	A	B
Excalibur_c7665_260	2A	34.135	B	A	A	A	B	A	A	A	A	B	A	A	A	B	A	A	A	A	A	B	B	B	B	B	B	B	A	A	A	A	A	A	A	A	B	B	B	B	A	B	B	A	B	B	A	A	B
Ku_c33884_267	2A	34.135	B	A	A	A	B	A	A	A	A	B	A	A	A	B	A	A	A	A	A	B	B	B	B	B	B	B	A	A	A	A	A	A	A	A	B	B	B	B	A	B	B	A	B	B	A	A	B
wsnp_Ex_rep_c102390_87572532	2A	34.135	B	A	A	A	B	A	A	A	A	B	A	A	A	B	A	A	A	A	A	B	B	B	B	B	B	B	A	A	A	A	A	A	A	A	B	B	B	B	A	B	B	A	B	B	A	A	B
Kukri_c25901_348	2A	34.8247	B	A	A	A	B	A	A	A	A	B	A	A	A	B	A	A	A	A	A	B	B	B	B	B	B	B	A	A	A	A	B	A	A	A	B	B	B	B	A	B	B	A	B	B	A	A	B
wsnp_Ra_c3378_6318431	2A	48.9846	B	A	A	A	B	B	A	A	A	B	A	B	A	B	A	A	A	A	A	A	B	B	B	B	B	B	A	A	A	A	B	B	A	A	B	B	B	B	A	B	B	A	B	B	A	A	B
BobWhite_c16923_64	2A	53.1035	B	A	A	A	B	B	A	A	A	B	A	B	A	B	A	A	A	A	A	A	B	B	B	B	B	B	A	A	B	A	B	B	A	A	B	B	B	B	A	B	B	A	B	B	A	A	B
Ku_c15323_908	2A	53.1035	B	A	A	A	B	B	A	A	A	B	A	B	A	B	A	A	A	A	A	A	B	B	B	B	B	B	A	A	B	A	B	B	A	A	B	B	B	B	A	B	B	A	B	B	A	A	B
BobWhite_c2244_314	2A	54.4737	B	A	A	A	B	B	A	A	A	-	A	B	A	B	A	A	A	A	A	A	B	-	B	B	B	B	A	A	B	A	B	B	A	A	B	B	B	B	A	B	B	A	B	B	A	A	B
BS00037160_51	2A	54.4737	B	A	A	A	B	B	A	A	A	B	A	B	A	B	A	A	A	A	A	A	B	B	B	B	B	B	A	A	B	A	B	B	A	A	B	B	B	B	A	B	B	A	B	B	A	A	B
BS00080752_51	2A	54.4737	B	A	A	A	B	B	A	A	A	B	A	B	A	B	A	A	A	A	A	A	B	B	B	B	B	B	A	A	B	A	B	B	A	A	B	B	B	B	A	B	B	A	B	B	A	A	B
BS00081506_51	2A	54.4737	B	A	A	A	B	B	A	A	A	B	A	B	A	B	A	A	A	A	A	A	B	B	B	B	B	B	A	A	B	A	B	B	A	A	B	B	B	B	A	B	B	A	B	B	A	A	B
BS00093201_51	2A	54.4737	B	A	A	A	B	B	A	A	A	B	A	B	A	B	A	A	A	A	A	A	B	B	B	B	B	B	A	A	B	A	B	B	A	A	B	B	B	B	A	B	B	A	B	B	A	A	B
wsnp_CAP12_c510_276361	2A	54.4737	B	A	A	A	B	B	A	A	A	B	A	B	A	B	A	A	A	A	A	A	B	B	B	B	B	B	A	A	B	A	B	B	A	A	B	B	B	B	A	B	B	A	B	B	A	A	B
BS00065865_51	2A	55.1494	B	A	A	A	B	B	A	A	A	B	A	B	A	B	A	A	A	A	A	A	B	B	B	B	B	A	A	A	B	A	B	B	A	A	B	B	B	B	A	B	B	A	B	B	A	A	B
Excalibur_c36481_519	2A	55.1494	B	A	A	A	B	B	A	A	A	B	A	B	A	B	A	A	A	A	A	A	B	B	B	B	B	A	A	A	B	A	B	B	A	A	B	B	B	B	A	B	B	A	B	B	A	A	B
Jagger_c4026_255	2A	55.1494	B	A	A	A	B	B	A	A	A	B	A	B	A	B	A	A	A	A	A	A	B	B	B	B	B	A	A	A	B	A	B	B	A	A	B	B	B	B	A	B	B	A	B	B	A	A	B
Jagger_c4026_328	2A	55.1494	B	A	A	A	B	B	A	A	A	B	A	B	A	B	A	A	A	A	A	A	B	B	B	B	B	A	A	A	B	A	B	B	A	A	B	B	B	B	A	B	B	A	B	B	A	A	B
Kukri_rep_c113597_88	2A	55.1494	B	A	A	A	B	B	A	A	A	B	A	B	A	B	A	A	A	A	A	A	B	B	B	B	B	A	A	A	B	A	B	B	A	A	B	B	B	B	A	B	B	A	B	B	A	A	B
RAC875_c99803_148	2A	68.4695	A	A	-	B	A	B	A	A	A	B	A	B	A	B	A	A	A	A	B	A	-	B	B	B	B	A	A	A	B	A	B	A	A	B	B	B	B	B	A	B	A	A	B	B	A	A	B
CAP12_rep_c6956_169	2A	69.1545	A	A	A	B	A	B	A	A	A	B	A	B	A	B	A	A	A	A	B	A	A	B	B	B	B	A	A	A	B	A	B	A	A	B	B	B	B	B	A	B	A	A	B	B	A	A	B
BS00089497_51	2A	69.8395	A	A	A	B	A	B	A	A	A	B	A	B	A	A	A	A	A	A	B	A	-	B	B	B	B	A	A	A	B	A	B	A	A	B	B	B	B	B	A	B	A	A	B	B	A	A	B
BobWhite_c15867_215	2A	71.8954	A	A	A	B	A	B	A	A	A	B	A	B	A	A	A	A	A	B	B	A	-	B	B	B	B	A	A	A	B	A	B	A	A	B	B	B	B	B	A	B	A	A	B	B	A	A	B
BobWhite_c3833_815	2A	71.8954	A	A	A	B	A	B	A	A	A	B	A	B	A	A	A	A	A	B	B	A	-	B	B	B	B	A	A	A	B	A	B	A	A	B	B	B	B	B	A	B	A	A	B	B	A	A	B
Excalibur_c1604_2710	2A	71.8954	A	A	A	B	A	B	A	A	A	B	A	B	A	A	A	A	A	B	B	A	-	B	B	B	B	A	A	A	B	A	B	A	A	B	B	B	B	B	A	B	A	A	B	B	A	A	B
Kukri_c62142_683	2A	71.8954	A	A	A	B	A	B	A	A	A	B	A	B	A	A	A	A	A	B	B	A	-	B	B	B	B	A	A	A	B	A	B	A	A	B	B	B	B	B	A	B	A	A	B	B	A	A	B
RAC875_c21906_247	2A	71.8954	A	A	A	B	A	B	A	A	A	B	A	B	A	A	A	A	A	B	B	A	B	B	B	B	B	A	A	A	B	A	B	A	A	B	B	B	B	B	A	B	A	A	B	B	A	A	B
wsnp_Ex_c1604_3060855	2A	71.8954	A	A	A	B	A	B	A	A	A	B	A	B	A	A	A	A	A	B	B	A	-	B	B	B	B	A	A	A	B	A	B	A	A	B	B	B	B	B	A	B	A	A	B	B	A	A	B
BS00065259_51	2A	73.2563	A	A	A	B	A	B	A	A	A	B	A	B	A	A	A	A	A	B	B	A	B	B	B	B	B	A	A	A	B	A	B	A	A	B	B	B	B	B	A	B	A	A	B	B	A	A	B
Excalibur_c27279_699	2A	73.2563	A	A	A	B	A	B	A	A	A	B	A	B	A	A	A	A	A	B	B	A	A	B	B	B	B	A	A	A	B	A	B	A	A	B	B	B	B	B	A	B	A	A	B	B	A	A	B
Kukri_rep_c107630_127	2A	73.2563	A	A	A	B	A	B	A	A	A	B	A	B	A	A	A	A	A	B	B	A	-	B	B	B	B	A	A	A	B	A	B	A	A	B	B	B	B	B	A	B	A	A	B	B	A	A	B
Kukri_rep_c70454_248	2A	73.2563	A	A	A	B	A	B	A	A	A	B	A	B	A	A	A	A	A	B	B	A	A	B	B	B	B	A	A	A	B	A	B	A	A	B	B	B	B	B	A	B	A	A	B	B	A	A	B
Kukri_rep_c72243_148	2A	73.2563	A	A	A	B	A	B	A	A	A	B	A	B	A	A	A	A	A	B	B	A	-	B	B	B	B	A	A	A	B	A	B	A	A	B	B	B	B	B	A	B	A	A	B	B	A	A	B
Kukri_rep_c75317_375	2A	73.2563	A	A	A	B	A	B	A	A	A	B	A	B	A	A	A	A	A	B	B	A	-	B	B	B	B	A	A	A	B	A	B	A	A	B	B	B	B	B	A	B	A	A	B	B	A	A	B
Ra_c5443_527	2A	73.2563	A	A	A	B	A	B	A	A	A	B	A	B	A	A	A	A	A	B	B	A	A	B	B	B	B	A	A	A	B	A	B	A	A	B	B	B	B	B	A	B	A	A	B	B	A	A	B
RAC875_rep_c107988_200	2A	73.2563	A	A	A	B	A	B	A	A	A	B	A	B	A	A	A	A	A	B	B	A	-	B	B	B	B	A	A	A	B	A	B	A	A	B	B	B	B	B	A	B	A	A	B	B	A	A	B
RAC875_s119017_245	2A	73.2563	A	A	A	B	A	B	A	A	A	B	A	B	A	A	A	A	A	B	B	A	-	B	B	B	B	A	A	A	B	A	B	A	A	B	B	B	B	B	A	B	A	A	B	B	A	A	B
wsnp_be471201A_Ta_1_1	2A	73.2563	A	A	A	B	A	B	A	A	A	B	A	B	A	A	A	A	A	B	B	A	-	B	B	B	B	A	A	A	B	A	B	A	A	B	B	B	B	B	A	B	A	A	B	B	A	A	B
wsnp_Ex_rep_c66465_64708628	2A	73.2563	A	A	A	B	A	B	A	A	A	B	A	B	A	A	A	A	A	B	B	A	-	B	B	B	B	A	A	-	B	A	B	A	A	B	B	B	B	B	A	B	A	A	B	B	A	A	B
wsnp_Ex_rep_c66465_64708722	2A	73.2563	A	-	A	B	A	B	A	A	A	B	A	B	A	A	A	A	A	B	B	A	-	B	B	B	B	A	A	A	B	A	B	A	A	B	B	B	B	B	A	B	A	A	B	B	A	A	B
wsnp_Ra_c5443_9643191	2A	73.2563	A	A	A	B	A	B	A	A	A	B	A	B	A	A	A	A	A	B	B	A	-	B	B	B	B	A	A	A	B	A	B	A	A	B	B	B	B	B	A	B	A	A	B	B	A	A	B
BS00022241_51	2A	83.5338	A	A	A	B	A	B	A	A	A	A	A	B	A	A	A	A	A	B	A	B	A	B	B	B	B	A	A	A	B	A	B	A	A	B	B	B	B	B	A	B	B	A	B	B	A	A	B
BS00090569_51	2A	84.2141	A	A	A	B	A	B	A	A	A	A	A	B	A	A	A	A	A	B	A	B	-	B	B	B	B	A	A	A	B	A	B	A	A	B	B	A	B	B	A	B	B	A	B	B	A	A	B
BobWhite_c3444_750	2A	84.8944	A	A	A	B	A	B	A	A	A	A	A	B	A	A	A	A	A	B	A	B	-	B	B	B	B	A	A	A	B	B	B	A	A	B	B	A	B	B	A	B	B	A	B	B	A	A	B
BobWhite_c6356_87	2A	84.8944	A	A	A	B	A	B	A	A	A	A	A	B	A	A	A	A	A	B	A	B	A	B	B	B	B	A	A	A	B	B	B	A	A	B	B	A	B	B	A	B	B	A	B	B	A	A	B
BS00063518_51	2A	84.8944	A	A	A	B	A	B	A	A	A	A	A	B	A	A	A	A	A	B	A	B	A	B	B	B	B	A	A	A	B	B	B	A	A	B	B	A	B	B	A	B	B	A	B	B	A	A	B
Excalibur_c2962_874	2A	84.8944	A	A	A	B	A	B	A	A	A	A	A	B	A	A	A	A	A	B	A	B	-	B	B	B	B	A	A	A	B	B	B	A	A	B	B	A	B	B	A	B	B	A	B	B	A	A	B
Excalibur_c34876_407	2A	84.8944	A	A	A	B	A	B	A	A	A	A	A	B	A	A	A	A	A	B	A	B	B	B	B	B	B	A	A	A	B	B	B	A	A	B	B	A	B	B	A	B	B	A	B	B	A	A	B
Ku_c3202_1646	2A	84.8944	A	A	A	B	A	B	A	A	A	A	A	B	A	A	A	A	A	B	A	B	B	B	B	B	B	A	A	A	B	B	B	A	A	B	B	A	B	B	A	B	B	A	B	B	A	A	B
Ku_c3569_595	2A	84.8944	A	A	A	B	A	B	A	A	A	A	A	B	A	A	A	A	A	B	A	B	B	B	B	B	B	A	A	A	B	B	B	A	A	B	B	A	B	B	A	B	B	A	B	B	A	A	B
Kukri_c35671_162	2A	84.8944	A	A	A	B	A	B	A	A	A	A	A	B	A	A	A	A	A	B	A	B	B	B	B	B	B	A	A	A	B	B	B	A	A	B	B	A	B	B	A	B	B	A	B	B	A	A	B
Kukri_c7816_357	2A	84.8944	A	A	A	B	A	B	A	A	A	A	A	B	A	A	A	A	A	B	A	B	-	B	B	B	B	A	A	A	B	B	B	A	A	B	B	A	B	B	A	B	B	A	B	B	A	A	B
Kukri_rep_c108232_428	2A	84.8944	A	A	A	B	A	B	A	A	A	A	A	B	A	A	A	A	A	B	A	B	-	B	B	B	B	A	A	A	B	B	B	A	A	B	B	A	B	B	A	B	B	A	B	B	A	A	B
RAC875_c11459_655	2A	84.8944	A	A	A	B	A	B	A	A	A	A	A	B	A	A	A	A	A	B	A	B	A	B	B	B	B	A	A	A	B	B	B	A	A	B	B	A	B	B	A	B	B	A	B	B	A	A	B
RAC875_c14007_67	2A	84.8944	A	A	A	B	A	B	A	A	A	A	A	B	A	A	A	A	A	B	A	B	-	B	B	B	B	A	A	A	B	B	B	A	A	B	B	A	B	B	A	B	B	A	B	B	A	A	B
RAC875_c16339_265	2A	84.8944	A	A	A	B	A	B	A	A	A	A	A	B	A	A	A	A	A	B	A	B	-	B	B	B	B	A	A	A	B	B	B	A	A	B	B	A	B	B	A	B	B	A	B	B	A	A	B
RAC875_c9372_94	2A	84.8944	A	A	A	B	A	B	A	A	A	A	A	B	A	A	A	A	A	B	A	B	-	B	B	B	B	A	A	A	B	B	B	A	A	B	B	A	B	B	A	B	B	A	B	B	A	A	B
RAC875_rep_c108098_61	2A	84.8944	A	A	A	B	A	B	A	A	A	A	A	B	A	A	A	A	A	B	A	B	-	B	B	B	B	A	A	A	B	B	B	A	A	B	B	A	B	B	A	B	B	A	B	B	A	A	B
RAC875_rep_c118666_73	2A	84.8944	A	A	A	B	A	B	A	A	A	A	A	B	A	A	A	A	A	B	A	B	B	B	B	B	B	A	A	A	B	B	B	A	A	B	B	A	B	B	A	B	B	A	B	B	A	A	B
Tdurum_contig12007_393	2A	84.8944	A	A	A	B	A	B	A	A	A	A	A	B	A	A	A	A	A	B	A	B	B	B	B	B	B	A	A	A	B	B	B	A	A	B	B	A	B	B	A	B	B	A	B	B	A	A	B
Tdurum_contig19237_67	2A	84.8944	A	A	A	B	A	B	A	A	A	A	A	B	A	A	A	A	A	B	A	B	-	B	B	B	B	A	A	A	B	B	B	A	A	B	B	A	B	B	A	B	B	A	B	B	A	A	B
Tdurum_contig27877_274	2A	84.8944	A	A	A	B	A	B	A	A	A	A	A	B	A	A	A	A	A	B	A	B	-	B	B	B	B	A	A	A	B	B	B	A	A	B	B	A	B	B	A	B	B	A	B	B	A	A	B
tplb0031l17_364	2A	84.8944	A	A	A	B	A	B	A	A	A	A	A	B	A	A	A	A	A	B	A	B	A	B	B	B	B	A	A	A	B	B	B	A	A	B	B	A	B	B	A	B	B	A	B	B	A	A	B
Excalibur_c34913_743	2A	85.5747	A	A	A	B	A	B	A	A	A	A	A	B	A	A	A	A	A	B	A	B	A	B	B	B	B	A	B	A	B	B	B	A	A	B	B	A	B	B	A	B	B	A	B	B	A	A	B
Excalibur_rep_c107431_108	2A	85.5747	A	A	A	B	A	B	A	A	A	A	A	B	A	A	A	A	A	B	A	B	A	B	B	B	B	A	B	A	B	B	B	A	A	B	B	A	B	B	A	B	B	A	B	B	A	A	B
IACX794	2A	85.5747	A	A	A	B	A	B	A	A	A	A	A	B	A	A	A	A	A	B	A	B	-	B	B	B	B	A	B	A	B	B	B	A	A	B	B	A	B	B	A	B	B	A	B	B	A	A	B
Kukri_c25868_77	2A	85.5747	A	A	A	B	A	B	A	A	A	A	A	B	A	A	A	A	A	B	A	B	B	B	B	B	B	A	B	A	B	B	B	A	A	B	B	A	B	B	A	B	B	A	B	B	A	A	B
Tdurum_contig13653_471	2A	85.5747	A	A	A	B	A	B	A	A	A	A	A	B	A	A	A	A	A	B	A	B	B	B	B	B	B	A	B	A	B	B	B	A	A	B	B	A	B	B	A	B	B	A	B	B	A	A	B
Tdurum_contig2945_75	2A	85.5747	A	A	A	B	A	B	A	A	A	A	A	B	A	A	A	A	A	B	A	B	-	B	B	B	B	A	B	A	B	B	B	A	A	B	B	A	B	B	A	B	B	A	B	B	A	A	B
Excalibur_c65691_481	2A	86.2597	A	A	A	B	A	B	A	A	A	A	A	B	A	A	A	A	A	B	A	B	-	B	B	B	B	B	B	A	B	B	B	A	A	B	B	A	B	B	A	B	B	A	B	B	A	A	B
Excalibur_c28017_641	2A	91.7613	A	A	A	B	A	B	A	A	A	A	A	B	A	A	A	A	A	B	A	B	-	B	B	B	B	B	B	A	B	B	B	A	A	A	B	A	B	B	A	B	B	A	A	B	A	A	B
Excalibur_c47535_389	2A	91.7613	A	A	A	B	A	B	A	A	A	A	A	B	A	A	A	A	A	B	A	B	-	B	B	B	B	B	B	A	B	B	B	A	A	A	B	A	B	B	A	B	B	A	A	B	A	A	B
Kukri_c57078_153	2A	91.7613	A	A	A	B	A	B	A	A	A	A	A	B	A	A	A	A	A	B	A	B	-	B	B	B	B	B	B	A	B	B	B	A	A	A	B	A	B	B	A	B	B	A	A	B	A	A	B
wsnp_CAP8_c2677_1394934	2A	91.7613	A	A	A	B	A	B	A	A	A	A	A	B	A	A	A	A	A	B	A	B	A	B	B	B	B	B	B	A	B	B	B	A	A	A	B	A	B	B	A	B	B	A	A	B	A	A	B
wsnp_Ex_c32910_41489631	2A	91.7613	A	A	A	B	A	B	A	A	A	A	A	B	A	A	A	A	A	B	A	B	-	B	B	B	B	B	B	A	B	B	B	A	A	A	B	A	B	B	A	B	B	A	A	B	A	A	B
wsnp_BF475068A_Ta_2_1	2A	92.4416	A	A	A	B	A	B	A	A	A	A	A	B	A	A	A	A	A	B	A	B	-	B	B	B	B	B	B	A	B	B	B	A	A	A	B	A	B	B	A	B	B	A	A	B	A	A	B
BobWhite_c1049_338	2A	93.8025	A	A	A	B	A	B	A	A	A	A	A	B	A	A	A	A	A	B	A	B	A	A	B	B	B	B	B	A	B	B	B	A	A	A	B	A	B	B	A	B	B	A	A	B	A	A	B
BS00078116_51	2A	93.8025	A	A	A	B	A	B	A	A	A	A	A	B	A	A	A	A	A	B	A	B	A	A	B	B	B	B	B	A	B	B	B	A	A	A	B	A	B	B	A	B	B	A	A	B	A	A	B
wsnp_Ex_c28204_37349164	2A	93.8025	A	A	A	B	A	B	A	A	A	A	A	B	A	A	A	A	A	B	A	B	A	A	B	B	B	B	B	A	B	B	B	A	A	A	B	A	B	B	A	B	B	A	A	B	A	A	B
RAC875_c15367_553	2A	95.8444	A	A	A	B	A	B	A	A	A	B	A	B	A	A	A	A	A	B	A	B	A	A	B	B	B	B	B	A	B	B	B	A	A	A	B	A	B	B	A	B	B	A	A	B	A	A	B
tplb0041i03_438	2A	95.8444	A	A	-	B	A	B	A	A	A	B	A	B	A	A	A	A	A	B	A	B	A	A	B	B	B	B	B	A	B	B	B	A	A	A	B	A	B	B	A	B	B	A	A	B	A	A	B
wsnp_Ex_rep_c102538_87682273	2A	95.8444	A	A	A	B	A	B	A	A	A	B	A	B	A	A	A	A	A	B	A	B	A	A	B	B	B	B	B	A	B	B	B	A	A	A	B	A	B	B	A	B	B	A	A	B	A	A	B
RAC875_c15213_1942	2A	97.2053	A	A	A	B	A	B	A	A	A	B	A	B	A	A	A	A	A	A	A	B	A	A	B	B	B	B	B	A	B	B	B	A	A	A	B	A	B	B	A	B	B	A	A	B	A	A	B
IAAV6409	2A	97.8856	A	A	A	B	A	B	A	A	A	B	A	B	A	A	A	A	A	A	A	B	A	A	B	B	B	B	B	A	B	B	B	A	A	A	B	A	B	B	A	B	B	A	A	B	A	A	B
RAC875_c69068_71	2A	97.8856	A	A	A	B	A	B	A	A	A	B	A	B	A	A	A	A	A	A	A	B	A	A	B	B	B	B	B	A	B	B	B	A	A	A	B	A	B	B	A	B	B	A	A	B	A	A	B
wsnp_Ex_c42720_49228237	2A	97.8856	A	A	A	B	A	B	A	A	A	B	A	B	A	A	A	A	A	A	A	B	A	A	B	B	B	B	B	A	B	B	B	A	A	A	B	A	B	B	A	B	B	A	A	B	A	A	B
wsnp_Ku_c2413_4626451	2A	97.8856	A	A	A	B	A	B	A	A	A	B	A	B	A	A	A	A	A	A	A	B	A	A	B	B	B	B	B	A	B	B	B	A	A	A	B	A	B	B	A	B	B	A	A	B	A	A	B
Kukri_c41217_154	2A	100.628	B	A	A	B	A	B	A	A	A	B	A	B	A	A	A	A	A	A	A	B	A	A	A	B	B	B	B	A	B	B	B	A	A	A	B	A	B	B	A	B	B	A	A	B	A	A	B
RAC875_c57998_165	2A	100.628	B	A	A	B	A	B	A	A	A	B	A	B	A	A	A	A	A	A	A	B	A	A	A	B	B	B	B	A	B	B	B	A	A	A	B	A	B	B	A	B	B	A	A	B	A	A	B
RFL_Contig3916_275	2A	101.313	B	A	A	B	A	B	A	A	A	B	B	B	A	A	A	A	A	A	A	B	A	A	A	B	B	B	B	A	B	B	A	A	A	A	B	A	B	B	A	B	B	A	A	B	A	A	B
RAC875_rep_c71350_1712	2A	106.089	B	A	A	B	A	B	A	A	A	B	B	B	A	A	A	A	A	A	A	B	A	A	B	B	B	B	B	A	B	B	B	A	A	A	B	A	B	B	A	B	B	A	A	B	A	A	B
BS00068196_51	2A	120.353	B	A	A	B	A	B	A	B	A	B	A	B	A	A	A	A	A	A	A	B	A	A	B	B	B	B	B	B	B	B	B	B	A	A	B	A	A	B	A	A	A	A	A	A	A	A	A
BS00022013_51	2A	121.048	B	A	A	B	A	B	A	B	A	B	A	B	A	A	A	A	A	A	A	B	A	A	B	B	B	B	B	B	B	B	B	B	A	A	B	A	A	B	A	A	A	A	A	A	A	A	A
BS00091830_51	2A	121.048	B	A	A	B	A	B	A	B	A	B	A	B	A	A	A	A	A	A	A	B	A	A	B	B	B	B	B	B	B	B	B	B	A	A	B	A	A	B	A	A	A	A	A	A	A	A	A
Kukri_c56203_965	2A	121.048	B	A	A	B	A	B	A	B	A	B	A	B	A	A	A	A	A	A	A	B	A	A	B	B	B	B	B	B	B	B	B	B	A	A	B	A	A	B	A	A	A	A	A	A	A	A	A
RAC875_c10357_732	2A	121.048	B	A	A	B	A	B	A	B	A	B	A	B	A	A	A	A	A	A	A	B	A	A	B	B	B	B	B	B	B	B	B	B	A	A	B	A	A	B	A	A	A	A	A	A	A	A	A
wsnp_Ex_c35331_43499339	2A	121.048	B	A	A	B	A	B	A	B	A	B	A	B	A	A	A	A	A	A	A	B	A	A	B	B	B	B	B	B	B	B	B	B	A	A	B	A	A	B	A	A	A	A	A	A	A	A	A
wsnp_Ex_c59373_60260876	2A	121.048	B	A	A	B	A	B	A	B	A	B	A	B	A	A	A	A	A	A	A	B	A	A	B	B	B	B	B	B	B	B	B	B	A	A	B	A	A	B	A	A	A	A	A	A	A	A	A
BobWhite_c18852_91	2A	121.737	B	A	A	B	A	B	A	B	A	B	A	B	A	A	A	A	A	A	A	B	A	A	B	B	B	B	B	B	B	B	B	B	A	A	B	A	A	B	A	A	A	A	A	A	A	A	A
BS00044274_51	2A	121.737	B	A	A	B	A	B	A	B	A	B	A	B	A	A	A	A	A	A	A	B	A	A	B	B	B	B	B	B	B	B	B	B	A	A	B	A	A	B	A	A	A	A	A	A	A	A	A
wsnp_Ku_c1292_2572053	2A	121.737	B	A	A	B	A	B	A	B	A	B	A	B	A	A	A	A	A	A	A	B	A	A	B	B	B	B	B	B	B	B	B	B	A	A	B	A	A	B	A	A	A	A	A	A	A	A	A
wsnp_Ku_c1292_2572110	2A	121.737	B	A	A	B	A	B	A	B	A	B	A	B	A	A	A	A	A	A	A	B	A	A	B	B	B	B	B	B	B	B	B	B	A	A	B	A	A	B	A	A	A	A	A	A	A	A	A
BS00064905_51	2A	123.107	B	A	A	B	A	B	A	B	A	B	A	B	A	A	A	A	A	A	A	B	A	A	B	B	B	B	B	B	B	B	B	B	A	A	B	A	A	B	A	A	A	A	A	A	A	A	A
IAAV2654	2A	123.107	B	A	A	B	A	B	A	B	A	B	A	B	A	A	A	A	A	A	A	B	A	A	B	B	B	B	B	B	B	B	B	B	A	A	B	A	A	B	A	A	A	A	A	A	A	A	A
Kukri_c1728_1876	2A	123.107	B	A	A	B	A	B	A	B	A	B	A	B	A	A	A	A	A	A	A	B	A	A	B	B	B	B	B	B	B	B	B	B	A	A	B	A	A	B	A	A	A	A	A	A	A	A	A
Tdurum_contig46797_585	2A	123.107	B	A	A	B	A	B	A	B	A	B	A	B	A	A	A	A	A	A	A	B	A	A	B	B	B	B	B	B	B	B	B	B	A	A	B	A	A	B	A	A	A	A	A	A	A	A	A
wsnp_Ex_c30481_39394826	2A	123.107	B	A	A	B	A	B	A	B	A	B	A	B	A	A	A	A	A	A	A	B	A	A	B	B	B	B	B	B	B	B	B	B	A	A	B	A	A	B	A	A	A	A	A	A	A	A	A
BobWhite_c26374_339	2A	130.647	B	A	B	B	A	B	A	B	A	B	A	B	A	A	A	B	A	A	A	B	A	A	B	A	A	A	B	B	B	B	B	B	A	A	B	A	A	A	A	A	A	A	A	A	A	A	A
Kukri_c33556_235	2A	130.647	B	A	B	B	A	B	A	B	A	B	A	B	A	A	A	B	A	A	A	B	A	A	B	A	A	A	B	B	B	B	B	B	A	A	B	A	A	A	A	A	A	A	A	A	A	A	A
RAC875_c29361_70	2A	130.647	B	A	B	B	A	B	A	B	A	B	A	B	A	A	A	B	A	A	A	B	A	A	B	A	A	A	B	B	B	B	B	B	A	A	B	A	A	A	A	A	A	A	A	A	A	A	A
BobWhite_c1214_798	2A	131.342	B	A	B	B	A	B	A	B	A	B	A	B	A	A	A	B	A	A	A	B	A	A	B	A	A	A	B	B	B	B	B	B	A	A	B	A	A	A	A	A	A	A	A	A	A	A	A
IAAV2585	2A	131.342	B	A	B	B	A	B	A	B	A	B	A	B	A	A	A	B	A	A	A	B	A	A	B	A	A	A	B	B	B	B	B	B	A	A	B	A	A	A	A	A	A	A	A	A	A	A	A
Ku_c307_1994	2A	131.342	B	A	B	B	A	B	A	B	A	B	A	B	A	A	A	B	A	A	A	B	A	A	B	A	A	A	B	B	B	B	B	B	A	A	B	A	A	A	A	A	A	A	A	A	A	A	A
Tdurum_contig26621_200	2A	131.342	B	A	B	B	A	B	A	B	A	B	A	B	A	A	A	B	A	A	A	B	A	A	B	A	A	A	B	B	B	B	B	B	A	A	B	A	A	A	A	A	A	A	A	A	A	A	A
Tdurum_contig26621_264	2A	131.342	B	A	B	B	A	B	A	B	A	B	A	B	A	A	A	B	A	A	A	B	A	A	B	A	A	A	B	B	B	B	B	B	A	A	B	A	A	A	A	A	A	A	A	A	A	A	A
Tdurum_contig43879_592	2A	131.342	B	A	B	B	A	B	A	B	A	B	A	B	A	A	A	B	A	A	A	B	A	A	B	A	A	A	B	B	B	B	B	B	A	A	B	A	A	A	A	A	A	A	A	A	A	A	A
wsnp_Ex_c2033_3814035	2A	131.342	B	A	B	B	A	B	A	B	A	B	A	B	A	A	A	B	A	A	A	B	A	A	B	A	A	A	B	B	B	B	B	B	A	A	B	A	A	A	A	A	A	A	A	A	A	A	A
BobWhite_c48481_81	2A	136.881	B	A	B	B	A	B	A	B	A	B	A	B	A	A	A	B	A	A	A	B	A	A	B	A	A	A	B	A	B	B	B	B	A	A	A	A	A	A	A	A	A	A	A	A	A	A	A
BS00022982_51	2A	136.881	B	A	B	B	A	B	A	B	A	B	A	B	A	A	A	B	A	A	A	B	A	A	B	A	A	A	B	A	B	B	B	B	A	A	A	A	A	A	A	A	A	A	A	A	A	A	A
BS00066756_51	2A	136.881	B	A	B	B	A	B	A	B	A	B	A	B	A	A	A	B	A	A	A	B	A	A	B	A	A	A	B	A	B	B	B	B	A	A	A	A	A	A	A	A	A	A	A	A	A	A	A
BS00070797_51	2A	136.881	B	A	B	B	A	B	A	B	A	B	-	B	A	A	A	B	A	A	A	B	A	-	B	A	A	A	B	A	B	B	B	B	A	A	A	A	A	A	A	A	A	A	A	A	A	A	A
BS00070798_51	2A	136.881	B	A	B	B	A	B	A	B	A	B	A	B	A	A	A	B	A	A	A	B	A	A	B	A	A	A	B	A	B	B	B	B	A	A	A	A	A	A	A	A	A	A	A	A	A	A	A
BS00073382_51	2A	136.881	B	A	B	B	A	B	A	B	A	B	A	B	A	A	A	B	A	A	A	B	A	A	B	A	A	A	B	A	B	B	B	B	A	A	A	A	A	A	A	A	A	A	A	A	A	A	A
BS00079035_51	2A	136.881	B	A	B	B	A	B	A	B	A	B	A	B	A	A	A	B	A	A	A	B	A	A	B	A	A	A	B	A	B	B	B	B	A	A	A	A	A	A	A	A	A	A	A	A	A	A	A
BS00079036_51	2A	136.881	B	A	B	B	A	B	A	B	A	B	A	B	A	A	A	B	A	A	A	B	A	A	B	A	A	A	B	A	B	B	B	B	A	A	A	A	A	A	A	A	A	A	A	A	A	A	A
Excalibur_c15740_1106	2A	136.881	B	A	B	B	A	B	A	B	A	B	A	B	A	A	A	B	A	A	A	B	A	A	B	A	A	A	B	A	B	B	B	B	A	A	A	A	A	A	A	A	A	A	A	A	A	A	A
Excalibur_c92241_336	2A	136.881	B	A	B	B	A	B	A	B	A	B	A	B	A	A	A	B	A	A	A	B	A	A	B	A	A	A	B	A	B	B	B	B	A	A	A	A	A	A	A	A	A	A	A	A	A	A	A
Excalibur_rep_c67994_169	2A	136.881	B	A	B	B	A	B	A	B	A	B	A	B	A	A	A	B	A	A	A	B	A	A	B	A	A	A	B	A	B	B	B	B	A	A	A	A	A	A	A	A	A	A	A	A	A	A	A
IACX8060	2A	136.881	B	A	B	B	A	B	A	B	A	B	A	B	A	A	A	B	A	A	A	B	A	A	B	A	A	A	B	A	B	B	B	B	A	A	A	A	A	A	A	A	A	A	A	A	A	A	A
Kukri_rep_c104307_905	2A	136.881	B	A	B	B	A	B	A	B	A	B	A	B	A	A	A	B	A	A	A	B	A	A	B	A	A	A	B	A	B	B	B	B	A	A	A	A	A	A	A	A	A	A	A	A	A	A	A
RAC875_c31045_841	2A	136.881	B	A	B	B	A	B	A	B	A	B	A	B	A	A	A	B	A	A	A	B	A	A	B	A	A	A	B	A	B	B	B	B	A	A	A	A	A	A	A	A	A	A	A	A	A	A	A
RAC875_c31045_882	2A	136.881	B	A	B	B	A	B	A	B	A	B	A	B	A	A	A	B	A	A	A	B	A	A	B	A	A	A	B	A	B	B	B	B	A	A	A	A	A	A	A	A	A	A	A	A	A	A	A
RAC875_rep_c78518_198	2A	136.881	B	A	B	B	A	B	A	B	A	B	A	B	A	A	A	B	A	A	A	B	A	A	B	A	A	A	B	A	B	B	B	B	A	A	A	A	A	A	A	A	A	A	A	A	A	A	A
Tdurum_contig5711_174	2A	136.881	B	A	B	B	A	B	A	B	A	B	A	B	A	A	A	B	A	A	A	B	A	A	B	A	A	A	B	A	B	B	B	B	A	A	A	A	A	A	A	A	A	A	A	A	A	A	A
wsnp_Ex_c15740_24096817	2A	136.881	B	A	B	B	A	B	A	B	A	B	A	B	A	A	A	B	A	A	A	B	A	A	B	A	A	A	B	A	B	B	B	B	A	A	A	A	A	A	A	A	A	A	A	A	A	A	A
wsnp_Ex_c22202_31392780	2A	136.881	B	A	B	B	A	B	A	B	A	B	A	B	A	A	A	B	A	A	A	B	A	A	B	A	A	A	B	A	B	B	B	B	A	A	A	A	A	A	A	A	A	A	A	A	A	A	A
BobWhite_c19433_185	2A	140.288	B	A	B	B	A	B	A	B	A	B	A	B	A	A	A	B	A	A	A	B	A	A	B	A	A	A	B	A	B	A	B	B	A	A	A	A	A	A	A	A	A	A	A	A	A	A	A
BobWhite_c19433_329	2A	140.288	B	A	B	B	A	B	A	B	A	B	A	B	A	A	A	B	A	A	A	B	A	A	B	A	A	A	B	A	B	A	B	B	A	A	A	A	A	A	A	A	A	A	A	A	A	A	A
BobWhite_c24495_282	2A	140.288	B	A	B	B	A	B	A	B	A	B	A	B	A	A	A	B	A	A	A	B	A	A	B	A	A	A	B	A	B	A	B	B	A	A	A	A	A	A	A	A	A	A	A	A	A	A	A
BobWhite_c8085_498	2A	140.288	B	A	B	B	A	B	A	B	A	B	A	B	A	A	A	B	A	A	A	B	A	A	B	A	A	A	B	A	B	A	B	B	A	A	A	A	A	A	A	A	A	A	A	A	A	A	A
BS00009604_51	2A	140.288	B	A	B	B	A	B	A	B	A	B	A	B	A	A	A	B	A	A	A	B	A	A	B	A	A	A	B	A	B	A	B	B	A	A	A	A	A	A	A	A	A	A	A	A	A	A	A
BS00010087_51	2A	140.288	B	A	B	B	A	B	A	B	A	B	A	B	A	A	A	B	A	A	A	B	A	A	B	A	A	A	B	A	B	A	B	B	A	A	A	A	A	A	A	A	A	A	A	A	A	A	A
BS00022487_51	2A	140.288	B	A	B	B	A	B	A	B	A	B	A	B	A	A	A	B	A	A	A	B	A	A	B	A	A	A	B	A	B	A	B	B	A	A	A	A	A	A	A	A	A	A	A	A	A	A	A
BS00075855_51	2A	140.288	-	A	B	B	A	B	A	-	-	B	A	B	A	A	A	B	A	A	A	B	A	A	-	A	A	A	B	A	B	A	B	B	A	A	A	A	A	A	A	-	A	A	A	A	A	A	A
CAP7_c3132_150	2A	140.288	B	A	B	B	A	B	A	B	A	B	A	B	A	A	A	B	A	A	A	B	A	A	B	A	A	A	B	A	B	A	B	B	A	A	A	A	A	A	A	A	A	A	A	A	A	A	A
IACX8391	2A	140.288	B	A	B	B	A	B	A	B	A	B	A	B	A	A	A	B	A	A	A	B	A	A	B	A	A	A	B	A	B	A	B	B	A	A	A	A	A	A	A	A	A	A	A	A	A	A	A
Kukri_c27040_309	2A	140.288	B	A	B	B	A	B	A	B	A	B	A	B	A	A	A	B	A	A	A	B	A	A	B	A	A	A	B	A	B	A	B	B	A	A	A	A	A	A	A	A	A	A	A	A	A	A	A
Kukri_c33779_1069	2A	140.288	B	A	B	B	A	B	A	B	A	B	A	B	A	A	A	B	A	A	A	B	A	A	B	A	A	A	B	A	B	A	B	B	A	A	A	A	A	A	A	A	A	A	A	A	A	A	A
Kukri_c33779_1099	2A	140.288	B	A	B	B	A	B	A	B	A	B	A	B	A	A	A	B	A	A	A	B	A	A	B	A	A	A	B	A	B	A	B	B	A	A	A	A	A	A	A	A	A	A	A	A	A	A	A
Kukri_c84087_154	2A	140.288	B	A	B	B	A	B	A	B	A	B	A	B	A	A	A	B	A	A	A	B	A	A	B	A	A	A	B	A	B	A	B	B	A	A	A	A	A	A	A	A	A	A	A	A	A	A	A
RAC875_c20273_823	2A	140.288	B	A	B	B	A	B	A	B	A	B	A	B	A	A	A	B	A	A	A	B	A	A	B	A	A	A	B	A	B	A	B	B	A	A	A	A	A	A	A	A	A	A	A	A	A	A	A
RAC875_c20273_984	2A	140.288	B	A	B	B	A	B	A	B	A	B	A	B	A	A	A	B	A	A	A	B	A	A	B	A	A	A	B	A	B	A	B	B	A	A	A	A	A	A	A	A	A	A	A	A	A	A	A
wsnp_Ex_c61879_61748626	2A	140.288	B	A	B	B	A	B	A	B	A	B	A	B	A	A	A	B	A	A	A	B	A	A	B	A	A	A	B	A	B	A	B	B	A	A	A	A	A	A	A	A	A	A	A	A	A	A	A
Kukri_c31508_91	2A	142.993	B	A	A	B	A	B	A	B	A	B	A	B	A	A	A	B	A	A	A	B	A	A	B	A	A	A	B	A	B	A	B	B	A	A	A	A	A	A	A	A	A	A	A	A	A	A	A
Kukri_c42095_196	2A	142.993	B	A	A	B	A	B	A	B	A	B	A	B	A	A	A	B	A	A	A	B	A	A	B	A	A	A	B	A	B	A	B	B	A	A	A	A	A	A	A	A	A	A	A	A	A	A	A
Kukri_c63732_593	2A	142.993	B	A	A	B	A	B	A	B	A	B	A	B	A	A	A	B	A	A	A	B	A	A	B	A	A	A	B	A	B	A	B	B	A	A	A	A	A	A	A	A	A	A	A	A	A	A	A
RAC875_c14082_2606	2A	142.993	B	A	A	B	A	B	A	B	A	B	A	B	A	A	A	B	A	A	A	B	A	A	B	A	A	A	B	A	B	A	B	B	A	A	A	A	A	A	A	A	A	A	A	A	A	A	A
RAC875_c62936_139	2A	142.993	B	A	A	B	A	B	A	B	A	B	A	B	A	A	A	B	A	A	A	B	A	A	B	A	A	A	B	A	B	A	B	B	A	A	A	A	A	A	A	A	A	A	A	A	A	A	A
RAC875_rep_c111906_144	2A	142.993	B	A	A	B	A	B	A	B	A	B	A	B	A	A	A	B	A	A	A	B	A	A	B	A	A	A	B	A	B	A	B	B	A	A	A	A	A	A	A	A	A	A	A	A	A	A	A
Tdurum_contig42153_5214	2A	142.993	B	A	A	B	A	B	A	B	A	B	A	B	A	A	A	B	A	A	A	B	A	A	B	A	A	A	B	A	B	A	B	B	A	A	A	A	A	A	A	A	A	A	A	A	A	A	A
Tdurum_contig42153_5454	2A	142.993	B	A	A	B	A	B	A	B	A	B	A	B	A	A	A	B	A	A	A	B	A	A	B	A	A	A	B	A	B	A	B	B	A	A	A	A	A	A	A	A	A	A	A	A	A	A	A
Tdurum_contig42153_5720	2A	142.993	B	A	A	B	A	B	A	B	A	B	A	B	A	A	A	B	A	A	A	B	A	A	B	A	A	A	B	A	B	A	B	B	A	A	A	A	A	A	A	A	A	A	A	A	A	A	A
Tdurum_contig42153_5854	2A	142.993	B	A	A	B	A	B	A	B	A	B	A	B	A	A	A	B	A	A	A	B	A	A	B	A	A	A	B	A	B	A	B	B	A	A	A	A	A	A	A	A	A	A	A	A	A	A	A
Tdurum_contig42153_5944	2A	142.993	B	A	A	B	A	B	A	B	A	B	A	B	A	A	A	B	A	A	A	B	A	A	B	A	A	A	B	A	B	A	B	B	A	A	A	A	A	A	A	A	A	A	A	A	A	A	A
Tdurum_contig42153_6232	2A	142.993	B	A	A	B	A	B	A	B	A	B	A	B	A	A	A	B	A	A	A	B	A	A	B	A	A	A	B	A	B	A	B	B	A	A	A	A	A	A	A	A	A	A	A	A	A	A	A
Tdurum_contig42153_6571	2A	142.993	B	A	A	B	A	B	A	B	A	B	A	B	A	A	A	B	A	A	A	B	A	A	B	A	A	A	B	A	B	A	B	B	A	A	A	A	A	A	A	A	A	A	A	A	A	A	A
Tdurum_contig42153_7329	2A	142.993	B	A	A	B	A	B	A	B	A	B	A	B	A	A	A	B	A	A	A	B	A	A	B	A	A	A	B	A	B	A	B	B	A	A	A	A	A	A	A	A	A	A	A	A	A	A	A
Tdurum_contig42510_1113	2A	142.993	B	A	A	B	A	B	A	B	A	B	A	B	A	A	A	B	A	A	A	B	A	A	B	A	A	A	B	A	B	A	B	B	A	A	A	A	A	A	A	A	A	A	A	A	A	A	A
wsnp_Ex_rep_c93362_82371891	2A	142.993	B	A	A	B	A	B	A	B	A	B	A	B	A	A	A	B	A	A	A	B	A	A	B	A	A	A	B	A	B	A	B	B	A	A	A	A	A	A	A	A	A	A	A	A	A	A	A
BS00021706_51	2A	147.737	B	A	A	B	A	B	A	B	A	B	A	B	A	A	A	B	B	A	A	B	A	A	B	A	A	A	B	A	B	A	B	B	A	A	A	A	A	A	A	A	A	A	A	A	A	A	A
BS00111069_51	2A	147.737	B	A	A	B	A	B	A	B	A	B	A	B	A	A	A	B	B	A	A	B	A	A	B	A	A	A	B	A	B	A	B	B	A	A	A	A	A	A	A	A	A	A	A	A	A	A	A
Kukri_c14598_614	2A	147.737	B	A	A	B	A	B	A	B	A	B	A	B	A	A	A	B	B	A	A	B	A	A	B	A	A	A	B	A	B	A	B	B	A	A	A	A	A	A	A	A	A	A	A	A	A	A	A
BobWhite_c48552_673	2A	171.434	A	B	B	B	A	B	A	A	A	B	A	B	B	A	A	B	B	B	A	B	A	A	B	A	A	A	B	A	A	A	B	B	A	A	A	B	B	A	A	A	A	A	A	A	A	A	A
BS00068050_51	2A	179.08	A	B	A	B	A	B	A	A	A	B	A	B	B	A	B	B	B	B	B	B	A	A	B	B	B	A	B	A	A	A	B	B	A	A	A	B	B	A	A	A	A	A	A	A	A	A	A
Ex_c12425_506	2A	179.08	A	B	-	B	A	B	A	A	A	B	A	B	B	A	B	B	B	B	B	B	A	A	B	B	B	A	B	A	A	A	B	B	A	A	A	B	B	A	A	A	A	A	A	A	A	A	A
Excalibur_c18324_297	2A	179.08	A	B	A	B	A	B	A	A	A	B	A	B	B	A	B	B	B	B	B	B	A	A	B	B	B	A	B	A	A	A	B	B	A	A	A	B	B	A	A	A	A	A	A	A	A	A	A
Excalibur_c29231_932	2A	179.08	A	B	A	B	A	B	A	A	A	B	A	B	B	A	B	B	B	B	B	B	A	A	B	B	B	A	B	A	A	A	B	B	A	A	A	B	B	A	A	A	A	A	A	A	A	A	A
Kukri_c3249_263	2A	179.08	-	B	A	B	A	B	A	A	A	B	A	B	B	A	B	B	B	B	B	B	A	A	B	B	B	A	B	A	A	A	B	B	A	A	A	B	B	A	A	A	A	-	A	A	A	A	A
Kukri_c3249_806	2A	179.08	A	B	A	B	A	B	A	A	A	B	A	B	B	A	B	B	B	B	B	B	A	A	B	B	B	A	B	A	A	A	B	B	A	A	A	B	B	A	A	A	A	-	A	A	A	A	A
Kukri_c46542_1015	2A	179.08	A	B	A	B	A	B	A	A	A	B	A	B	B	A	B	B	B	B	B	B	A	A	B	B	B	A	B	A	A	A	B	B	A	A	A	B	B	A	A	A	A	A	A	A	A	A	A
RAC875_c63018_348	2A	179.08	A	B	A	B	A	B	A	A	A	B	A	B	B	A	B	B	B	B	B	B	A	A	B	B	B	A	B	A	A	A	B	B	A	A	A	B	B	A	A	A	A	A	A	A	A	A	A
RAC875_c63018_441	2A	179.08	A	B	A	B	A	B	A	A	A	B	A	B	B	A	B	B	B	B	B	B	A	A	B	B	B	A	B	A	A	A	B	B	A	A	A	B	B	A	A	A	A	A	A	A	A	A	A
Tdurum_contig76595_208	2A	179.08	A	B	A	B	A	B	A	A	A	B	A	B	B	A	B	B	B	B	B	B	A	A	B	B	B	A	B	A	A	A	B	B	A	A	A	B	B	A	A	A	A	A	A	A	A	A	A
tplb0032i02_1388	2A	179.08	A	B	A	B	A	B	A	A	A	B	A	B	B	A	B	B	B	B	B	B	A	A	B	B	B	A	B	A	A	A	B	B	A	A	A	B	B	A	A	A	A	A	A	A	A	A	A
wsnp_Ex_c322_624793	2A	179.08	A	B	A	B	A	B	A	A	A	B	A	B	B	A	B	B	B	B	B	B	A	A	B	B	B	A	B	A	A	A	B	B	A	A	A	B	B	A	A	A	A	A	A	A	A	A	A
wsnp_Ex_c342_670243	2A	179.08	A	B	A	B	A	B	A	A	A	B	A	B	B	A	B	B	B	B	B	B	A	A	B	B	B	A	B	A	A	A	B	B	A	A	A	B	B	A	A	A	A	A	A	A	A	A	A
wsnp_Ex_c342_670415	2A	179.08	A	B	A	B	A	B	A	A	A	B	A	B	B	A	B	B	B	B	B	B	A	A	B	B	B	A	B	A	A	A	B	B	A	A	A	B	B	A	A	A	A	A	A	A	A	A	A
Excalibur_c3439_534	2A	180.431	A	B	A	B	A	B	A	A	A	B	A	B	B	A	B	B	B	B	B	B	A	A	B	B	B	A	B	A	A	A	B	B	A	A	A	B	B	A	A	A	A	A	A	A	A	A	A
Kukri_c22152_1059	2A	180.431	A	B	A	B	A	B	A	A	A	B	A	B	B	A	B	B	B	B	B	B	A	A	B	B	B	A	B	A	A	A	B	B	A	A	A	B	B	A	A	A	A	A	A	A	A	A	A
Kukri_c22152_730	2A	180.431	A	B	A	B	A	B	A	A	A	B	A	B	B	A	B	B	B	B	B	B	A	A	B	B	B	A	B	A	A	A	B	B	A	A	A	B	B	A	A	A	A	A	A	A	A	A	A
wsnp_Ex_c11950_19164041	2A	180.431	A	B	A	B	A	B	A	A	A	B	A	B	B	A	B	B	B	B	B	B	A	A	B	B	B	A	B	A	A	A	B	B	A	A	A	B	B	A	A	A	A	A	A	A	A	A	A
wsnp_Ex_c11950_19164191	2A	180.431	A	B	A	B	A	B	A	A	A	B	A	B	B	A	B	B	B	B	B	B	A	A	B	B	B	A	B	A	A	A	B	B	A	A	A	B	B	A	A	A	A	A	A	A	A	A	A
BS00003735_51	2A	181.107	A	B	A	B	A	B	A	A	A	B	A	B	B	A	B	B	B	B	B	B	A	A	B	B	B	A	B	A	A	A	B	B	A	A	A	B	B	A	A	A	A	A	A	A	A	A	A
BS00022024_51	2A	181.107	A	B	A	B	A	B	A	A	A	B	A	B	B	A	B	B	B	B	B	B	A	A	B	B	B	A	B	A	A	A	B	B	A	A	A	B	B	A	A	A	A	A	A	A	A	A	A
CAP8_c2783_336	2A	181.107	A	B	A	B	A	B	A	A	A	B	A	B	B	A	B	B	B	B	B	B	A	A	B	B	B	A	B	A	A	A	B	B	A	A	A	B	B	A	A	A	A	A	A	A	A	A	A
RFL_Contig4030_493	2A	181.107	A	B	A	B	A	B	A	A	A	B	A	B	B	A	B	B	B	B	B	B	A	A	B	B	B	A	B	A	A	A	B	B	A	A	A	B	B	A	A	A	A	A	A	A	A	A	A
BS00105593_51	2A	181.797	A	B	A	B	A	B	A	A	A	B	A	B	B	A	B	B	B	B	B	B	A	A	B	B	B	A	B	A	A	A	B	B	A	A	A	B	B	A	A	A	A	B	A	A	A	A	A
wsnp_Ex_c36049_44083089	2A	181.797	A	B	A	B	A	B	A	A	A	B	A	B	B	A	B	B	B	B	B	B	A	A	B	B	B	A	B	A	A	A	B	B	A	A	A	B	B	A	A	A	A	B	A	A	A	A	A
wsnp_Ku_c23598_33524490	2A	181.797	A	B	A	B	A	B	A	A	A	B	A	B	B	A	B	B	B	B	B	B	A	A	B	B	B	A	B	A	A	A	B	B	A	A	A	B	B	A	A	A	A	B	A	A	A	A	A
Excalibur_c14933_154	2B	0	A	B	B	A	B	A	A	B	B	A	B	A	A	B	A	B	A	B	A	A	B	A	B	B	B	B	A	B	A	B	A	A	A	A	A	B	A	A	B	A	B	B	B	A	A	B	A
IAAV8795	2B	0	A	B	B	A	B	A	A	B	B	A	B	A	A	B	A	B	A	B	A	A	-	A	B	B	B	B	A	B	A	B	A	A	A	A	A	B	A	A	B	A	B	B	B	A	A	B	A
Kukri_c408_154	2B	0	A	B	B	A	B	A	A	B	B	A	B	A	A	B	A	B	A	B	A	A	-	A	B	B	B	B	A	B	A	B	A	A	A	A	A	B	A	A	B	A	B	B	B	A	A	B	A
Kukri_c9898_1618	2B	0	A	B	B	A	B	A	A	B	B	A	B	A	A	B	A	B	A	B	A	A	B	A	B	B	B	B	A	B	A	B	A	A	A	A	A	B	A	A	B	A	B	B	B	A	A	B	A
Kukri_c9898_2063	2B	0	A	B	B	A	B	A	A	B	B	A	B	A	A	B	A	B	A	B	A	A	B	A	B	B	B	B	A	B	A	B	A	A	A	A	A	B	A	A	B	A	B	B	B	A	A	B	A
Kukri_c9898_328	2B	0	A	B	B	A	B	A	A	B	B	A	B	A	A	B	A	B	A	B	A	A	-	A	B	B	B	B	A	B	A	B	A	A	A	A	A	B	A	A	B	A	B	B	B	A	A	B	A
BS00011599_51	2B	0.709267	A	B	B	A	B	A	A	B	B	A	B	A	A	B	A	B	A	B	A	A	A	A	B	B	B	B	A	B	A	B	A	A	A	A	A	B	A	A	B	A	B	B	B	A	A	B	A
BS00012463_51	2B	0.709267	A	B	B	A	B	A	A	B	B	A	B	A	A	B	A	B	A	B	A	A	-	A	B	B	B	B	A	B	A	B	A	A	A	A	A	B	A	A	B	A	B	B	B	A	A	B	A
Excalibur_c29221_311	2B	0.709267	A	B	B	A	B	A	A	B	B	A	B	A	A	B	A	B	A	B	A	A	-	A	B	B	B	B	A	B	A	B	A	A	A	A	A	B	A	A	B	A	B	B	B	A	A	B	A
RAC875_c35873_1894	2B	0.709267	A	B	B	A	B	A	A	B	B	A	B	A	A	B	A	B	A	B	A	A	A	A	B	B	B	B	A	B	A	B	A	A	A	A	A	B	A	A	B	A	B	B	B	A	A	B	A
BobWhite_c18406_110	2B	1.41354	A	B	B	A	B	A	A	B	B	A	B	A	A	B	A	B	A	B	A	A	-	A	B	B	B	B	A	B	A	B	A	A	A	A	A	B	A	A	B	A	B	B	B	A	A	B	A
BS00022863_51	2B	1.41354	A	B	B	A	B	A	A	B	B	A	B	A	A	B	A	B	A	B	A	A	-	A	B	B	B	B	A	B	A	B	A	A	A	A	A	B	A	A	B	A	B	B	B	A	A	B	A
BS00026777_51	2B	1.41354	A	B	B	A	B	A	A	B	B	A	B	A	A	B	A	B	A	B	A	A	A	A	B	B	B	B	A	B	A	B	A	A	A	A	A	B	A	A	B	A	B	B	B	A	A	B	A
IACX7581	2B	1.41354	A	B	B	A	B	A	A	B	B	A	B	A	A	B	A	B	A	B	A	A	A	A	B	B	B	B	A	B	A	B	A	A	A	A	A	B	A	A	B	A	B	B	B	A	A	B	A
Kukri_c18420_705	2B	1.41354	A	B	B	A	B	A	A	B	B	A	B	A	A	B	A	B	A	B	A	A	-	A	B	B	B	B	A	B	A	B	A	A	A	A	A	B	A	A	B	A	B	B	B	A	A	B	A
Kukri_c25929_155	2B	1.41354	A	-	-	A	B	A	A	B	B	A	B	A	A	B	A	B	A	B	A	A	A	A	B	B	B	B	A	B	A	B	A	A	A	A	A	B	A	A	B	A	B	B	B	A	A	B	A
Excalibur_c1999_1298	2B	2.11781	A	B	B	A	B	A	A	B	B	A	B	A	A	B	A	B	A	B	A	A	-	A	B	B	A	B	A	B	A	B	A	A	A	A	A	B	A	A	B	A	B	B	B	A	A	B	A
BS00075903_51	2B	2.83215	A	B	B	A	B	A	A	B	B	A	B	A	A	B	A	B	A	B	A	A	-	A	B	B	A	B	A	B	A	B	A	A	A	A	A	B	A	A	B	A	B	B	B	A	A	B	A
BobWhite_c1105_745	2B	3.54648	A	B	B	A	B	A	A	B	B	A	B	A	A	B	A	B	A	B	A	A	B	A	B	B	B	B	A	B	A	B	A	A	A	A	A	B	A	A	B	A	B	B	B	A	A	B	A
BS00067281_51	2B	3.54648	A	B	B	A	B	A	A	B	B	A	B	A	A	B	A	B	A	B	A	A	B	A	B	B	-	B	A	B	A	B	A	A	A	A	A	B	A	A	B	A	B	B	B	A	A	B	A
CAP12_c449_277	2B	3.54648	A	B	B	A	B	A	A	B	B	A	B	A	A	B	A	B	A	B	A	A	B	A	B	B	B	B	A	B	A	B	A	A	A	A	A	B	A	A	B	A	B	B	B	A	A	B	A
Excalibur_c3635_3192	2B	3.54648	A	B	B	A	B	A	A	B	B	A	B	A	A	B	A	B	A	B	A	A	B	A	B	B	B	B	A	B	A	B	A	A	A	A	A	B	A	A	B	A	B	B	B	A	A	B	A
Excalibur_c6937_1065	2B	3.54648	A	B	B	A	B	A	A	B	B	A	B	A	A	B	A	B	A	B	A	A	B	A	B	B	B	B	A	B	A	B	A	A	A	A	A	B	A	A	B	A	B	B	B	A	A	B	A
Excalibur_rep_c105614_172	2B	3.54648	A	B	B	A	B	A	A	B	B	A	B	A	A	B	A	B	A	B	A	A	B	A	B	B	B	B	A	B	A	B	A	A	A	A	A	B	A	A	B	A	B	B	B	A	A	B	A
Kukri_c498_1817	2B	3.54648	A	B	B	A	B	A	A	B	B	A	B	A	A	B	A	B	A	B	A	A	-	A	B	B	A	B	A	B	A	B	A	A	A	A	A	B	A	A	B	A	B	B	B	A	A	B	A
Kukri_c8494_77	2B	3.54648	A	B	B	A	B	A	A	B	B	A	B	A	A	B	A	B	A	B	A	A	-	A	B	B	-	B	A	B	A	B	A	A	A	A	A	B	A	A	B	A	B	B	B	A	A	B	A
Kukri_c900_1376	2B	3.54648	A	B	B	A	B	A	A	B	B	A	B	A	A	B	A	B	A	B	A	A	B	A	B	B	B	B	A	B	A	B	A	A	A	A	A	B	A	A	B	A	B	B	B	A	A	B	A
RAC875_c15861_191	2B	3.54648	A	B	B	A	B	A	A	B	B	A	B	A	A	B	A	B	A	B	A	A	B	A	B	B	B	B	A	B	A	B	A	A	A	A	A	B	A	A	B	A	B	B	B	A	A	B	A
RAC875_c17591_2085	2B	3.54648	A	B	B	A	B	A	A	B	B	A	B	A	A	B	A	B	A	B	A	A	B	A	B	B	B	B	A	B	A	B	A	A	A	A	A	B	A	A	B	A	B	B	B	A	A	B	A
RAC875_c19042_2102	2B	3.54648	A	B	B	A	B	A	A	B	B	A	B	A	A	B	A	B	A	B	A	A	B	A	B	B	B	B	A	B	A	B	A	A	A	A	A	B	A	A	B	A	B	B	B	A	A	B	A
RAC875_c19042_443	2B	3.54648	A	B	B	A	B	A	A	B	B	A	B	A	A	B	A	B	A	B	A	A	B	A	B	B	B	B	A	B	A	B	A	A	A	A	A	B	A	A	B	A	B	B	B	A	A	B	A
RAC875_c35873_1828	2B	3.54648	A	B	B	A	B	A	A	B	B	A	B	A	A	B	A	B	A	B	A	A	-	A	-	B	A	B	A	B	A	B	A	A	A	A	A	B	A	A	B	A	B	B	B	A	A	B	A
RAC875_c50347_258	2B	3.54648	A	B	-	A	B	A	A	B	B	A	B	A	A	B	A	B	A	B	A	A	-	A	B	B	-	B	A	B	A	B	A	A	A	A	A	B	A	A	B	A	B	B	B	A	A	B	A
wsnp_Ex_rep_c70525_69448648	2B	3.54648	A	B	B	A	B	A	A	B	B	A	B	A	A	B	A	B	A	B	A	A	B	A	B	B	B	B	A	B	A	B	A	A	A	A	A	B	-	A	B	A	B	B	B	A	A	B	A
wsnp_JD_c30_49073	2B	3.54648	A	B	B	A	B	A	A	B	B	A	B	A	A	B	A	B	A	B	A	A	-	A	B	B	A	B	A	B	A	B	A	A	A	A	A	B	A	A	B	A	B	B	B	A	A	B	A
wsnp_Ku_c28820_38731137	2B	3.54648	A	B	B	A	B	A	A	B	B	A	B	A	A	B	A	B	A	B	A	A	B	A	B	B	B	B	A	B	A	B	A	A	A	A	A	B	A	A	B	A	B	B	B	A	A	B	A
BobWhite_c20158_834	2B	5.69065	A	B	B	A	B	A	A	B	B	A	B	A	A	B	A	B	A	B	A	A	B	A	B	B	B	B	A	B	A	B	A	A	A	A	A	B	A	A	B	A	B	B	B	A	A	B	A
BobWhite_c44706_160	2B	5.69065	A	B	B	A	B	A	A	B	B	A	B	A	A	B	A	B	A	B	A	A	B	A	B	B	B	B	A	B	A	B	A	A	A	A	A	B	A	A	B	A	B	B	B	A	A	B	A
BS00022919_51	2B	5.69065	A	B	B	A	B	A	A	B	B	A	B	A	A	B	A	B	A	B	A	A	-	A	B	B	B	B	A	B	A	B	A	A	A	A	A	B	A	A	B	A	B	B	B	A	A	B	A
BS00025106_51	2B	5.69065	A	B	B	A	B	A	A	B	B	A	B	A	A	B	A	B	A	B	A	A	A	A	B	B	B	B	A	B	A	B	A	A	A	A	A	B	A	A	B	A	B	B	B	A	A	B	A
BS00026032_51	2B	5.69065	A	B	B	A	B	A	A	B	B	A	B	A	A	B	A	B	A	B	A	A	B	A	B	B	B	B	A	B	A	B	A	A	A	A	A	B	A	A	B	A	B	B	B	A	A	B	A
BS00032381_51	2B	5.69065	A	B	B	A	B	A	A	B	B	A	B	A	A	B	A	B	A	B	A	A	B	A	B	B	-	B	A	B	A	B	A	A	A	A	A	B	A	A	B	A	B	B	B	A	A	B	A
BS00056645_51	2B	5.69065	A	B	B	A	B	A	A	B	B	A	B	A	A	B	A	B	A	B	A	A	B	A	B	B	B	B	A	B	A	B	A	A	A	A	A	B	A	A	B	A	B	B	B	A	A	B	A
BS00072839_51	2B	5.69065	A	B	B	A	B	A	A	B	B	A	B	A	A	B	A	B	A	B	A	A	-	A	B	B	B	B	A	B	A	B	A	A	A	A	A	B	A	A	B	A	B	B	B	A	A	B	A
BS00072840_51	2B	5.69065	A	B	B	A	B	A	A	B	B	A	B	A	A	B	A	B	A	B	A	A	-	A	B	B	B	B	A	B	A	B	A	A	A	A	A	B	A	A	B	A	B	B	B	A	A	B	A
CAP7_c4827_53	2B	5.69065	A	B	B	A	B	A	A	B	B	A	B	A	A	B	A	B	A	B	A	A	-	A	B	B	B	B	A	B	A	B	A	A	A	A	A	B	A	A	B	A	B	B	B	A	A	B	A
CAP7_c4827_78	2B	5.69065	A	B	B	A	B	A	A	B	B	A	B	A	A	B	A	B	A	B	A	A	-	A	B	B	B	B	A	B	A	B	A	A	A	A	A	B	A	A	B	A	B	B	B	A	A	B	A
D_contig63990_376	2B	5.69065	A	B	B	A	B	A	A	B	B	A	B	A	A	B	A	B	A	B	A	A	-	A	B	B	B	B	A	B	A	B	A	A	A	A	A	B	A	A	B	A	B	B	B	A	A	B	A
D_GDS7LZN01EB5IC_60	2B	5.69065	A	B	B	A	B	A	A	B	B	A	B	A	A	B	A	B	A	B	A	A	A	A	B	B	B	B	A	B	A	B	A	A	A	A	A	B	A	A	B	A	B	B	B	A	A	B	A
Excalibur_c12675_1789	2B	5.69065	A	B	B	A	B	A	A	B	B	A	B	A	A	B	A	B	A	B	A	A	-	A	B	B	B	B	A	B	A	B	A	A	A	A	A	B	A	A	B	A	B	B	B	A	A	B	A
Excalibur_c21117_300	2B	5.69065	A	B	B	A	B	A	A	B	B	A	B	A	A	B	A	B	A	B	A	A	-	A	B	B	B	B	A	B	A	B	A	A	A	A	A	B	A	A	B	A	B	B	B	A	A	B	A
Excalibur_c21117_99	2B	5.69065	A	B	B	A	B	A	A	B	B	A	B	A	A	B	A	B	A	B	A	A	B	A	B	B	B	B	A	B	A	B	A	A	A	A	A	B	A	A	B	A	B	B	B	A	A	B	A
Excalibur_c2993_457	2B	5.69065	A	B	B	A	B	A	A	B	B	A	B	A	A	B	A	B	A	B	A	A	B	A	B	B	B	B	A	B	A	B	A	A	A	A	A	B	A	A	B	A	B	B	B	A	A	B	A
Excalibur_c3004_250	2B	5.69065	A	B	B	A	B	A	A	B	B	A	B	A	A	B	A	B	A	B	A	A	B	A	B	B	B	B	A	B	A	B	A	A	A	A	A	B	A	A	B	A	B	B	B	A	A	B	A
Excalibur_c47996_509	2B	5.69065	A	B	B	A	B	A	A	B	B	A	B	A	A	B	A	B	A	B	A	A	B	A	B	B	B	B	A	B	A	B	A	A	A	A	A	B	A	A	B	A	B	B	B	A	A	B	A
Excalibur_c48404_59	2B	5.69065	A	B	B	A	B	A	A	B	B	A	B	A	A	B	A	B	A	B	A	A	B	A	B	B	-	B	A	B	A	B	A	A	A	A	A	B	A	A	B	A	B	B	B	A	A	B	A
Excalibur_c8919_2133	2B	5.69065	A	B	B	A	B	A	A	B	B	A	B	A	A	B	A	B	A	B	A	A	-	A	B	B	B	B	A	B	A	B	A	A	A	A	A	B	A	A	B	A	B	B	B	A	A	B	A
Excalibur_c8919_345	2B	5.69065	A	B	B	A	B	A	A	B	B	A	B	A	A	B	A	B	A	B	A	A	-	A	B	B	B	B	A	B	A	B	A	A	A	A	A	B	A	A	B	A	B	B	B	A	A	B	A
Excalibur_rep_c106048_800	2B	5.69065	A	B	B	A	B	A	A	B	B	A	B	A	A	B	A	B	A	B	A	A	B	A	B	B	B	B	A	B	A	B	A	A	A	A	A	B	A	A	B	A	B	B	B	A	A	B	A
Excalibur_rep_c67599_677	2B	5.69065	A	B	B	A	B	A	A	B	B	A	B	A	A	B	A	B	A	B	A	A	-	A	B	B	B	B	A	B	A	B	A	A	A	A	A	B	A	A	B	A	B	B	B	A	A	B	A
IAAV5743	2B	5.69065	A	B	B	A	B	A	A	B	B	A	B	A	A	B	A	B	A	B	A	A	-	A	B	B	B	B	A	B	A	B	A	A	A	A	A	B	A	A	B	A	B	B	B	A	A	B	A
Jagger_c10188_98	2B	5.69065	A	B	B	A	B	A	A	B	B	A	B	A	A	B	A	B	A	B	A	A	-	A	B	B	B	B	A	B	A	B	A	A	A	A	A	B	A	A	B	A	B	B	B	A	A	B	A
Kukri_c17_1246	2B	5.69065	A	B	B	A	B	A	A	B	B	A	B	A	A	B	A	B	A	B	A	A	-	A	B	B	B	B	A	B	A	B	A	A	A	A	A	B	A	A	B	A	B	B	B	A	A	B	A
Kukri_c3501_1175	2B	5.69065	A	B	B	A	B	A	A	B	B	A	B	A	A	B	A	B	A	B	A	A	-	A	B	B	B	B	A	B	A	B	A	A	A	A	A	B	A	A	B	A	B	B	B	A	A	B	A
Kukri_c38413_121	2B	5.69065	A	B	B	A	B	A	A	B	B	A	B	A	A	B	A	B	A	B	A	A	B	A	B	B	B	B	A	B	A	B	A	A	A	A	A	B	A	A	B	A	B	B	B	A	A	B	A
Kukri_c60352_344	2B	5.69065	A	B	B	A	B	A	A	B	B	A	B	A	A	B	A	B	A	B	A	A	-	A	B	B	B	B	A	B	A	B	A	A	A	A	A	B	A	A	B	A	B	B	B	A	A	B	A
Ra_c105904_1191	2B	5.69065	A	B	B	A	B	A	A	B	B	A	B	A	A	B	A	B	A	B	A	A	-	A	B	B	B	B	A	B	A	B	A	A	A	A	A	B	A	A	B	A	B	B	B	A	A	B	A
Ra_c105904_187	2B	5.69065	A	B	B	A	B	A	A	B	B	A	B	A	A	B	A	B	A	B	A	A	B	A	B	B	B	B	A	B	A	B	A	A	A	A	A	B	A	A	B	A	B	B	B	A	A	B	A
RAC875_c10626_2089	2B	5.69065	A	B	B	A	B	A	A	B	B	A	B	A	A	B	A	B	A	B	A	A	-	A	B	B	B	B	A	B	A	B	A	A	A	A	A	B	A	A	B	A	B	B	B	A	A	B	A
RAC875_c12741_101	2B	5.69065	A	B	B	A	B	A	A	B	B	A	B	A	A	B	A	B	A	B	A	A	B	A	B	B	B	B	A	B	A	B	A	A	A	A	A	B	A	A	B	A	B	B	B	A	A	B	A
RAC875_c16993_196	2B	5.69065	A	B	B	A	B	A	A	B	B	A	B	A	A	B	A	B	A	B	A	A	-	A	B	B	B	B	A	B	A	B	A	A	A	A	A	B	A	A	B	A	B	B	B	A	A	B	A
RAC875_c75800_216	2B	5.69065	A	B	B	A	B	A	A	B	B	A	B	A	A	B	A	B	A	B	A	A	-	A	B	B	B	B	A	B	A	B	A	A	A	A	A	B	A	A	B	A	B	B	B	A	A	B	A
RFL_Contig1115_407	2B	5.69065	A	B	B	A	B	A	A	B	B	A	B	A	A	B	A	B	A	B	A	A	A	A	B	B	B	B	A	B	A	B	A	A	A	A	A	B	A	A	B	A	B	B	B	A	A	B	A
RFL_Contig5495_563	2B	5.69065	A	B	B	A	B	A	A	B	B	A	B	A	A	B	A	B	A	B	A	A	B	A	B	B	B	B	A	B	A	B	A	A	A	A	A	B	A	A	B	A	B	B	B	A	A	B	A
Tdurum_contig27848_179	2B	5.69065	A	B	B	A	B	A	A	B	B	A	B	A	A	B	A	B	A	B	A	A	B	A	B	B	B	B	A	B	A	B	A	A	A	A	A	B	A	A	B	A	B	B	B	A	A	B	A
Tdurum_contig92425_1126	2B	5.69065	A	B	B	A	B	A	A	B	B	A	B	A	A	B	A	B	A	B	A	A	A	A	B	B	B	B	A	B	A	B	A	A	A	A	A	B	A	A	B	A	B	B	B	A	A	B	A
Tdurum_contig92425_1574	2B	5.69065	A	B	B	A	B	A	A	B	B	A	B	A	A	B	A	B	A	B	A	A	A	A	B	B	B	B	A	B	A	B	A	A	A	A	A	B	A	A	B	A	B	B	B	A	A	B	A
Tdurum_contig92425_1673	2B	5.69065	A	B	B	A	B	A	A	B	B	A	B	A	A	B	A	B	A	B	A	A	A	A	B	B	B	B	A	B	A	B	A	A	A	A	A	B	A	A	B	A	B	B	B	A	A	B	A
tplb0053o16_838	2B	5.69065	A	B	B	A	B	A	A	B	B	A	B	A	A	B	A	B	A	B	A	A	B	A	B	B	B	B	A	B	A	B	A	A	A	A	A	B	A	A	B	A	B	B	B	A	A	B	A
tplb0053o16_915	2B	5.69065	A	B	B	A	B	A	A	B	B	A	B	A	A	B	A	B	A	B	A	A	B	A	B	B	B	B	A	B	A	B	A	A	A	A	A	B	A	A	B	A	B	B	B	A	A	B	A
wsnp_CAP11_c269_233382	2B	5.69065	A	B	B	A	B	A	A	B	B	A	B	A	A	B	A	B	A	B	A	A	-	A	B	B	B	B	A	B	A	B	A	A	A	A	A	B	A	A	B	A	B	B	B	A	A	B	A
wsnp_Ex_c15646_23969140	2B	5.69065	A	B	B	A	B	A	A	B	B	A	B	A	A	B	A	B	A	B	A	A	B	A	B	B	-	B	A	B	A	B	A	A	A	A	A	B	A	A	B	A	B	B	B	A	A	B	A
wsnp_Ex_c29008_38081173	2B	5.69065	A	B	B	A	B	A	A	B	B	A	B	A	A	B	A	B	A	B	A	A	-	A	B	B	B	B	A	B	A	B	A	A	A	A	A	B	A	A	B	A	B	B	B	A	A	B	A
wsnp_Ex_c41300_48154348	2B	5.69065	A	B	B	A	B	A	A	B	B	A	B	A	A	B	A	B	A	B	A	A	B	A	B	B	B	B	A	B	A	B	A	A	A	A	A	B	A	A	B	A	B	B	B	A	A	B	A
wsnp_Ex_c5193_9204522	2B	5.69065	A	B	B	A	B	A	A	B	B	A	B	A	A	B	A	B	A	B	A	A	B	A	B	B	B	B	A	B	A	B	A	A	A	A	A	B	A	A	B	A	B	B	B	A	A	B	A
wsnp_Ex_c707_1391630	2B	5.69065	A	B	B	A	B	A	A	B	B	A	B	A	A	B	A	B	A	B	A	A	B	A	B	B	B	B	A	B	A	B	A	A	A	A	A	B	A	A	B	A	B	B	B	A	A	B	A
wsnp_Ra_c58860_60407020	2B	5.69065	A	B	B	A	B	A	A	B	B	A	B	A	A	B	A	B	A	B	A	A	-	A	B	B	B	B	A	B	A	B	A	A	A	A	A	B	A	A	B	A	B	B	B	A	A	B	A
BS00022185_51	2B	6.41534	-	B	B	A	B	A	A	B	B	A	B	A	A	B	A	B	A	B	A	A	B	A	B	B	B	B	A	B	A	B	A	A	A	A	A	B	A	A	B	A	B	B	B	A	A	B	A
RAC875_c59976_291	2B	6.41534	A	B	B	A	B	A	A	B	B	A	B	A	A	B	A	B	A	B	A	A	B	A	B	B	-	B	A	B	A	B	A	A	A	A	A	B	A	A	B	A	B	B	B	A	A	B	A
RAC875_rep_c71149_1113	2B	7.13481	A	B	-	A	B	A	A	B	B	A	B	A	A	B	A	B	A	A	A	A	-	A	B	B	B	B	A	B	A	B	A	A	A	A	A	B	A	A	B	A	B	B	B	A	A	B	A
BS00022478_51	2B	7.84408	A	B	B	A	B	A	A	B	B	A	B	A	A	B	A	B	A	A	A	A	-	A	B	B	B	B	A	B	A	B	A	A	A	A	A	B	A	A	B	A	B	B	B	A	A	B	A
BS00083329_51	2B	7.84408	A	B	B	A	B	A	A	B	B	A	B	A	A	B	A	B	A	A	A	A	-	A	B	B	B	B	A	B	A	B	A	A	A	A	A	B	A	A	B	A	B	B	B	A	A	B	A
CAP11_c1820_244	2B	7.84408	A	B	B	A	B	A	A	B	B	A	B	A	A	B	A	B	A	A	A	A	-	A	B	B	B	B	A	B	A	B	A	A	A	A	A	B	A	A	B	A	B	B	B	A	A	B	A
Ex_c67202_741	2B	7.84408	A	B	B	A	B	A	A	B	B	A	B	A	A	B	A	B	A	A	A	A	B	A	B	B	B	B	A	B	A	B	A	A	A	A	A	B	A	A	B	A	B	B	B	A	A	B	A
IACX6292	2B	7.84408	A	B	B	A	B	A	A	B	B	A	B	A	A	B	A	B	A	A	A	A	A	A	B	B	B	B	A	B	A	B	A	A	A	A	A	B	A	A	B	A	B	B	B	A	A	B	A
Kukri_c16249_92	2B	7.84408	A	B	B	A	B	A	A	B	B	A	B	A	A	B	A	B	A	A	A	A	-	A	B	B	B	B	A	B	A	B	A	A	A	A	A	B	A	A	B	A	B	B	B	A	A	B	A
RAC875_c7735_338	2B	7.84408	A	B	B	A	B	A	A	B	B	A	B	A	A	B	A	B	A	A	A	A	-	A	B	B	B	B	A	B	A	B	A	A	A	A	A	B	A	A	B	A	B	B	B	A	A	B	A
RAC875_rep_c119322_54	2B	7.84408	A	B	B	A	B	A	A	B	B	A	B	A	A	B	A	B	A	A	A	A	-	A	B	B	B	B	A	B	A	B	A	A	A	A	A	B	A	A	B	A	B	B	B	A	A	B	A
RAC875_rep_c71149_1446	2B	7.84408	A	B	B	A	B	A	A	B	B	A	B	A	A	B	A	B	A	A	A	A	-	A	B	B	B	B	A	B	A	B	A	A	A	A	A	B	A	A	B	A	B	B	B	A	A	B	A
Tdurum_contig82379_629	2B	7.84408	A	B	B	A	B	A	A	B	B	A	B	A	A	B	A	B	A	A	A	A	A	A	B	B	B	B	A	B	A	B	A	A	A	A	A	B	A	A	B	A	B	B	B	A	A	B	A
wsnp_Ex_rep_c103381_88353000	2B	7.84408	A	B	B	A	B	A	A	B	B	A	B	A	A	B	A	B	A	A	A	A	-	A	B	B	B	B	A	B	A	B	A	A	A	A	A	B	A	A	B	A	B	B	B	A	A	B	A
tplb0030f06_593	2B	9.22374	A	B	B	A	B	A	A	B	B	A	B	A	A	B	A	B	A	A	A	A	A	A	B	B	B	B	A	B	A	B	A	A	A	A	A	B	A	A	B	A	B	B	B	A	A	A	A
RAC875_c4851_940	2B	9.92801	A	B	B	A	B	A	A	B	B	A	B	A	A	B	A	B	A	A	A	A	-	A	B	B	B	B	A	B	A	B	A	A	A	A	A	B	A	A	B	A	B	B	B	A	A	A	A
CAP7_c16_483	2B	16.9176	A	B	B	A	B	A	A	B	B	A	B	A	A	B	A	B	A	A	A	A	A	A	B	B	B	B	A	B	A	B	B	A	A	B	A	B	A	A	B	A	B	B	A	A	A	A	A
Kukri_c32185_544	2B	16.9176	A	B	B	A	B	A	A	B	B	A	B	A	A	B	A	B	A	A	A	A	A	A	B	B	B	B	A	B	A	B	B	A	A	B	A	B	A	A	B	A	B	B	A	A	A	A	A
wsnp_Ex_c34303_42642389	2B	16.9176	A	B	B	A	B	A	A	B	B	A	B	A	A	B	A	B	A	A	A	A	A	A	B	B	B	B	A	B	A	B	B	A	A	B	A	B	A	A	B	A	B	B	A	A	A	A	A
BS00072349_51	2B	18.9736	A	B	B	A	B	A	A	B	B	A	B	A	A	B	A	B	A	A	A	A	A	A	B	B	B	A	A	B	A	B	B	A	A	B	A	B	A	A	B	A	B	B	A	A	B	A	A
RAC875_c68176_118	2B	37.7387	A	B	B	A	B	A	A	B	B	A	B	A	B	A	A	B	A	A	A	B	A	A	B	A	B	A	A	A	A	B	B	A	A	B	A	B	-	A	B	A	A	B	A	A	B	A	A
BobWhite_c32319_313	2B	43.2785	A	B	B	A	B	A	A	B	B	A	B	A	B	A	A	B	A	A	A	B	A	A	B	A	B	A	A	A	B	A	B	A	A	B	A	B	B	A	B	A	A	B	A	A	B	A	A
BS00009791_51	2B	43.2785	A	B	B	A	B	A	A	B	B	A	B	A	B	A	A	B	A	A	A	B	A	A	B	A	B	A	A	A	B	A	B	A	A	B	A	B	B	A	B	A	A	B	A	A	B	A	A
BS00060618_51	2B	43.2785	A	B	B	A	B	A	A	B	B	A	B	A	B	A	A	B	A	A	A	B	A	A	B	A	B	A	A	A	B	A	B	A	A	B	A	B	B	A	B	A	A	B	A	A	B	A	A
BS00102709_51	2B	43.2785	A	B	B	A	B	A	A	B	B	A	B	A	B	A	A	B	A	A	A	B	A	A	B	A	B	A	A	A	B	A	B	A	A	B	A	B	B	A	B	A	A	B	A	A	B	A	A
Excalibur_rep_c102228_810	2B	43.2785	A	B	B	A	B	A	A	B	B	A	B	A	B	A	A	B	A	A	A	B	A	A	B	A	B	A	A	A	B	A	B	A	A	B	A	B	B	A	B	A	A	B	A	A	B	A	A
Kukri_c18754_67	2B	43.2785	A	-	B	A	B	A	A	B	B	A	B	A	B	A	A	B	A	A	A	B	A	A	B	A	B	A	A	A	B	A	B	A	A	B	A	B	B	A	B	A	A	B	A	A	B	A	A
RAC875_c30797_179	2B	43.2785	A	B	B	A	B	A	A	B	B	A	B	A	B	A	A	B	A	A	A	B	A	A	B	A	B	A	A	A	B	A	B	A	A	B	A	B	B	A	B	A	A	B	A	A	B	A	A
RAC875_c57353_245	2B	43.2785	A	B	B	A	B	A	A	B	B	A	B	A	B	A	A	B	A	A	A	B	A	A	B	A	B	A	A	A	B	A	B	A	A	B	A	B	B	A	B	A	A	B	A	A	B	A	A
RAC875_rep_c105150_1024	2B	43.2785	A	B	B	A	B	A	A	B	B	A	B	A	B	A	A	B	A	A	A	B	A	A	B	A	B	A	A	A	B	A	B	A	A	B	A	B	B	A	B	A	A	B	A	A	B	A	A
Tdurum_contig42092_274	2B	43.2785	A	B	B	A	B	A	A	B	B	A	B	A	B	A	A	B	A	A	A	B	A	A	-	A	B	A	A	A	B	A	B	A	A	B	A	B	B	A	B	A	A	B	A	A	B	A	A
Tdurum_contig94203_610	2B	43.2785	A	B	B	A	B	A	A	B	B	A	B	A	B	A	A	B	A	A	A	B	A	A	B	A	B	A	A	A	B	A	B	A	A	B	A	B	B	A	B	A	A	B	A	A	B	A	A
BobWhite_rep_c50285_700	2B	47.4842	A	B	B	A	B	A	A	B	B	A	A	A	B	A	A	B	A	A	A	B	A	A	B	A	B	A	A	A	B	A	B	A	A	B	A	B	B	A	B	A	A	B	A	A	B	A	A
BobWhite_c20335_236	2B	48.1599	A	B	B	A	A	A	A	B	B	A	A	A	B	A	A	B	A	A	A	B	A	A	B	A	B	A	A	A	B	A	B	A	A	B	A	B	B	A	B	A	A	B	A	A	B	A	A
BobWhite_c30140_119	2B	48.1599	A	B	B	A	A	A	A	B	B	A	A	A	B	A	A	B	A	A	A	B	A	A	B	A	B	A	A	A	B	A	B	A	A	B	A	B	B	A	B	A	A	B	A	A	B	A	A
BobWhite_c31708_99	2B	48.1599	A	B	B	A	A	A	A	B	B	A	A	A	B	A	A	B	A	A	A	B	A	A	B	A	B	A	A	A	B	A	B	A	A	B	A	B	B	A	B	A	A	B	A	A	B	A	A
BobWhite_c42601_173	2B	48.1599	A	B	B	A	A	A	A	B	B	A	A	A	B	A	A	B	A	A	A	B	A	A	B	A	B	A	A	A	B	A	B	A	A	B	A	B	B	A	B	A	A	B	A	A	B	A	A
BobWhite_c5261_252	2B	48.1599	A	B	B	A	A	A	A	B	B	A	A	A	B	A	A	B	A	A	A	B	A	A	B	A	B	A	A	A	B	A	B	A	A	B	A	B	B	A	B	A	A	B	A	A	B	A	A
D_GDRF1KQ01CLI2I_190	2B	48.1599	A	-	B	A	A	A	A	B	B	A	A	A	B	A	A	B	A	A	A	B	A	A	B	A	B	A	A	A	B	A	B	A	A	B	A	B	B	A	B	A	A	B	A	A	B	A	A
Ex_c50907_289	2B	48.1599	A	-	B	A	A	A	A	B	B	A	A	A	B	A	A	B	A	A	A	B	A	A	B	A	B	A	A	A	B	A	B	A	A	B	A	B	B	A	B	A	A	B	A	A	B	A	A
Excalibur_c14212_372	2B	48.1599	A	B	B	A	A	A	A	B	B	A	A	A	B	A	A	B	A	A	A	B	A	A	B	A	B	A	A	A	B	A	B	A	A	B	A	B	B	A	B	A	A	B	A	A	B	A	A
Excalibur_c6887_747	2B	48.1599	A	B	B	-	A	A	A	B	B	-	A	A	B	A	A	B	A	-	A	B	A	A	B	A	B	A	A	A	B	A	B	A	A	B	A	B	B	A	B	A	A	B	A	A	B	A	A
Excalibur_c9752_289	2B	48.1599	A	B	B	A	A	A	A	B	B	A	A	A	B	A	A	B	A	A	A	B	A	A	B	A	B	A	A	A	B	A	B	A	A	B	A	B	B	A	B	A	A	B	A	A	B	A	A
Excalibur_c9752_670	2B	48.1599	A	B	B	A	A	A	A	B	B	A	A	A	B	A	A	B	A	A	A	B	A	A	B	A	B	A	A	A	B	A	B	A	A	B	A	B	B	A	B	A	A	B	A	A	B	A	A
Excalibur_c9752_73	2B	48.1599	A	B	B	A	A	A	A	B	B	A	A	A	B	A	A	B	A	A	A	B	A	A	B	A	B	A	A	A	B	A	B	A	A	B	A	B	B	A	B	A	A	B	A	A	B	A	A
Kukri_c11915_313	2B	48.1599	A	B	B	A	A	A	A	B	B	A	A	A	B	A	A	B	A	A	A	B	A	A	B	A	B	A	A	A	B	A	B	A	A	B	A	B	B	A	B	A	A	B	A	A	B	A	A
Kukri_c16965_1077	2B	48.1599	A	B	B	A	A	A	A	B	B	A	A	A	B	A	A	B	A	A	A	B	A	A	B	A	B	A	A	A	B	A	B	A	A	B	A	B	B	A	B	A	A	B	A	A	B	A	A
Kukri_c30020_302	2B	48.1599	A	B	B	A	A	A	A	B	B	A	A	A	B	A	A	B	A	A	A	B	A	A	B	A	B	A	A	A	B	A	B	A	A	B	A	B	B	A	B	A	A	B	A	A	B	A	A
Kukri_c50391_219	2B	48.1599	A	B	B	A	A	A	A	B	B	A	A	A	B	A	A	B	A	A	A	B	A	A	B	A	B	A	A	A	B	A	B	A	A	B	A	B	B	A	B	A	A	B	A	A	B	A	A
Kukri_c66820_96	2B	48.1599	A	B	B	A	A	A	A	B	B	A	A	A	B	A	A	B	A	A	A	B	A	A	B	A	B	A	A	A	B	A	B	A	A	B	A	B	B	A	B	A	A	B	A	A	B	A	A
Kukri_c74469_351	2B	48.1599	A	B	B	A	A	A	A	B	B	A	A	A	B	A	A	B	A	A	A	B	A	A	B	A	B	A	A	A	B	A	B	A	A	B	A	B	B	A	B	A	A	B	A	A	B	A	A
RAC875_c23411_299	2B	48.1599	A	B	B	A	A	A	A	B	B	A	A	A	B	A	A	B	A	A	A	B	A	A	B	A	B	A	A	A	B	A	B	A	A	B	A	B	B	A	B	A	A	B	A	A	B	A	A
RAC875_c27650_138	2B	48.1599	A	B	B	A	A	A	A	B	B	A	A	A	B	A	A	B	A	A	A	B	A	A	B	A	B	A	A	A	B	A	B	A	A	B	A	B	B	A	B	A	A	B	A	A	B	A	A
RAC875_c5949_2011	2B	48.1599	A	B	B	A	A	A	A	B	B	A	A	A	B	A	A	B	A	A	A	B	A	A	B	A	B	A	A	A	B	A	B	A	A	B	A	B	B	A	B	A	A	B	A	A	B	A	A
RAC875_c97462_415	2B	48.1599	A	B	B	A	A	A	A	B	B	A	A	A	B	A	A	B	A	A	A	B	A	A	B	A	B	A	A	A	B	A	B	A	A	B	A	B	B	A	B	A	A	B	A	A	B	A	A
RFL_Contig3761_791	2B	48.1599	A	B	B	A	A	A	A	B	B	A	A	A	B	A	A	B	A	A	A	B	A	A	B	A	B	A	A	A	B	A	B	A	A	B	A	B	B	A	B	A	A	B	A	A	B	A	A
Tdurum_contig49532_368	2B	48.1599	A	B	B	A	A	A	A	B	B	A	A	A	B	A	A	B	A	A	A	B	A	A	B	A	B	A	A	A	B	A	B	A	A	B	A	B	B	A	B	A	A	B	A	A	B	A	A
Tdurum_contig49532_53	2B	48.1599	A	B	B	A	A	A	A	B	B	A	A	A	B	A	A	B	A	A	A	B	A	A	B	A	B	A	A	A	B	A	B	A	A	B	A	B	B	A	B	A	A	B	A	A	B	A	A
wsnp_BG605258B_Ta_2_7	2B	48.1599	A	B	B	A	A	A	A	B	B	A	A	A	B	A	A	B	A	A	A	B	A	A	B	A	B	A	A	A	B	A	B	A	A	B	A	B	B	A	B	A	A	B	A	A	B	A	A
wsnp_Ex_c42970_49408553	2B	48.1599	A	B	B	A	A	A	A	B	B	A	A	A	B	A	A	B	A	A	A	B	A	A	B	A	B	A	A	A	B	A	B	A	A	B	A	B	B	A	B	A	A	B	A	A	B	A	A
wsnp_Ex_rep_c101342_86720058	2B	48.1599	A	B	B	A	A	A	A	B	B	A	A	A	B	A	A	B	A	A	A	B	A	A	B	A	B	A	A	A	B	A	B	A	A	B	A	B	B	A	B	A	A	B	A	A	B	A	A
wsnp_RFL_Contig4402_5154408	2B	48.1599	A	B	B	A	A	A	A	B	B	A	A	A	B	A	A	B	A	A	A	B	A	A	B	A	B	A	A	A	B	A	B	A	A	B	A	B	B	A	B	A	A	B	A	A	B	A	A
BS00023902_51	2B	48.8402	A	B	B	A	A	A	A	B	B	A	A	A	B	A	A	B	A	A	A	A	A	A	B	A	B	A	A	A	B	A	B	A	A	B	A	B	B	A	B	A	A	B	A	A	B	A	A
BS00026432_51	2B	48.8402	A	B	B	A	A	A	A	B	B	A	A	A	B	A	A	B	A	A	A	A	A	A	B	A	B	A	A	A	B	A	B	A	A	B	A	B	B	A	B	A	A	B	A	A	B	A	A
BS00064545_51	2B	48.8402	A	B	B	A	A	A	A	B	B	A	A	A	B	A	A	B	A	A	A	A	A	A	B	A	B	A	A	A	B	A	B	A	A	B	A	B	B	A	B	A	A	B	A	A	B	A	A
BS00067828_51	2B	48.8402	A	B	B	A	A	A	A	B	B	A	A	A	B	A	A	B	A	A	A	A	A	A	B	A	B	A	A	A	B	A	B	A	A	B	A	B	B	A	B	A	A	B	A	A	B	A	A
BS00081189_51	2B	48.8402	A	B	B	A	A	A	A	B	B	A	A	A	B	A	A	B	A	A	A	A	A	A	B	A	B	A	A	A	B	A	B	A	A	B	A	B	B	A	B	A	A	B	A	A	B	A	A
Excalibur_c42146_266	2B	48.8402	A	B	B	A	A	A	A	B	B	A	A	A	B	A	A	B	A	A	A	A	A	A	B	A	B	A	A	A	B	A	B	A	A	B	A	B	B	A	B	A	A	B	A	A	B	A	A
IAAV283	2B	48.8402	A	B	B	A	A	A	A	B	B	A	A	A	B	A	A	B	A	A	A	A	A	A	B	A	B	A	A	A	B	A	B	A	A	B	A	B	B	A	B	A	A	B	A	A	B	A	A
IACX3246	2B	48.8402	A	B	B	A	A	A	A	B	B	A	A	A	B	A	A	B	A	A	A	A	A	A	B	A	B	A	A	A	B	A	B	A	A	B	A	B	B	A	B	A	A	B	A	A	B	A	A
Kukri_c26240_68	2B	48.8402	A	B	B	A	A	A	A	B	B	A	A	A	B	A	A	B	A	A	A	A	A	A	B	A	B	A	A	A	B	A	B	A	A	B	A	B	B	A	B	A	A	B	A	A	B	A	A
BS00011483_51	2B	49.5205	A	B	B	A	A	A	A	B	B	A	A	A	B	A	A	B	A	A	A	A	A	A	B	A	B	A	A	A	B	A	B	A	A	B	A	B	B	A	B	A	A	B	A	A	B	B	A
BS00076000_51	2B	49.5205	A	B	B	A	A	A	A	B	B	A	A	A	B	A	A	B	A	A	A	A	A	A	B	A	B	A	A	A	B	A	B	A	A	B	A	B	B	A	B	A	A	B	A	A	B	B	A
CAP11_c2941_210	2B	49.5205	A	B	B	A	A	A	A	B	B	A	A	A	B	A	A	B	A	A	A	A	A	A	B	A	B	A	A	A	B	A	B	A	A	B	A	B	B	A	B	A	A	B	A	A	B	B	A
BobWhite_c10539_201	2B	50.2248	A	B	B	A	A	A	A	B	B	A	A	A	B	A	A	B	A	A	A	A	A	A	B	A	B	A	A	A	B	A	B	A	A	B	A	B	B	A	B	A	A	B	A	A	B	B	A
BobWhite_c13295_69	2B	50.2248	A	B	B	A	A	A	A	B	B	A	A	A	B	A	A	B	A	A	A	A	A	A	B	A	B	A	A	A	B	A	B	A	A	B	A	B	B	A	B	A	A	B	A	A	B	B	A
BobWhite_c13525_262	2B	50.2248	A	B	B	A	A	A	A	B	B	A	A	A	B	A	A	B	A	A	A	A	A	A	B	A	B	A	A	A	B	A	B	A	A	B	A	B	B	A	B	A	A	B	A	A	B	B	A
BobWhite_c15453_1010	2B	50.2248	A	B	B	A	A	A	A	B	B	A	A	A	B	A	A	B	A	A	A	A	A	A	B	A	B	A	A	A	B	A	B	A	A	B	A	B	B	A	B	A	A	B	A	A	B	B	A
BobWhite_c17614_194	2B	50.2248	A	B	B	A	A	A	A	B	B	A	A	A	B	A	A	B	A	A	A	A	A	A	B	A	B	A	A	A	B	A	B	A	A	B	A	B	B	A	B	A	A	B	A	A	B	B	A
BobWhite_c17614_323	2B	50.2248	A	B	B	A	A	A	A	B	B	A	A	A	B	A	A	B	A	A	A	A	A	A	B	A	B	A	A	A	B	A	B	A	A	B	A	B	B	A	B	A	A	B	A	A	B	B	A
BobWhite_c26329_71	2B	50.2248	A	B	B	A	A	A	A	B	B	A	A	A	B	A	A	B	A	A	A	A	A	A	B	A	B	A	A	A	B	A	B	A	A	B	A	B	B	A	B	A	A	B	A	A	B	B	A
BobWhite_c29706_411	2B	50.2248	A	B	B	A	A	A	A	B	B	A	A	A	B	A	A	B	A	A	A	A	A	A	B	A	B	A	A	A	B	A	B	A	A	B	A	B	B	A	B	A	A	B	A	A	B	B	A
BobWhite_c35150_107	2B	50.2248	A	B	B	A	A	A	A	B	B	A	A	A	B	A	A	B	A	A	A	A	A	A	B	A	B	A	A	A	B	A	B	A	A	B	A	B	B	A	B	A	A	B	A	A	B	B	A
BobWhite_c43399_64	2B	50.2248	A	B	B	A	A	A	A	B	B	A	A	A	B	A	A	B	A	A	A	A	A	A	B	A	B	A	A	A	B	A	B	A	A	B	A	B	B	A	B	A	A	B	A	A	B	B	A
BobWhite_c55700_273	2B	50.2248	A	B	B	A	A	A	A	B	B	A	A	A	B	A	A	B	A	A	A	A	A	A	B	A	B	A	A	A	B	A	B	A	A	B	A	B	B	A	B	A	A	B	A	A	B	B	A
BobWhite_c58572_190	2B	50.2248	A	B	B	A	A	A	A	B	B	A	A	A	B	A	A	B	A	A	A	A	A	A	B	A	B	A	A	A	B	A	B	A	A	B	A	B	B	A	B	A	A	B	A	A	B	B	A
BobWhite_c6365_1022	2B	50.2248	A	B	B	A	A	A	A	B	B	A	A	A	B	A	A	B	A	A	A	A	A	A	B	A	B	A	A	A	B	A	B	A	A	B	A	B	B	A	B	A	A	B	A	A	B	B	A
BobWhite_c6365_1154	2B	50.2248	A	B	B	A	A	A	A	B	B	A	A	A	B	A	A	B	A	A	A	A	A	A	B	A	B	A	A	A	B	A	B	A	A	B	A	B	B	A	B	A	A	B	A	A	B	B	A
BobWhite_c6365_1346	2B	50.2248	A	B	B	A	A	A	A	B	B	A	A	A	B	A	A	B	A	A	A	A	A	A	B	A	B	A	A	A	B	A	B	A	A	B	A	B	B	A	B	A	A	B	A	A	B	B	A
BobWhite_c7888_145	2B	50.2248	A	B	B	A	A	A	A	B	B	A	A	A	B	A	A	B	A	A	A	A	A	A	B	A	B	A	A	A	B	A	B	A	A	B	A	B	B	A	B	A	A	B	A	A	B	B	A
BobWhite_c852_630	2B	50.2248	A	B	B	A	A	A	A	B	B	A	A	A	B	A	A	B	A	A	A	A	A	A	B	A	B	A	A	A	B	A	B	A	A	B	A	B	B	A	B	A	A	B	A	A	B	B	A
BobWhite_rep_c65414_125	2B	50.2248	A	B	B	A	A	A	A	B	B	A	A	A	B	A	A	B	A	A	A	A	A	A	B	A	B	A	A	A	B	A	B	A	A	B	A	B	B	A	B	A	A	B	A	A	B	B	A
BobWhite_rep_c65414_318	2B	50.2248	A	B	B	A	A	A	A	B	B	A	A	A	B	A	A	B	A	A	A	A	A	A	B	A	B	A	A	A	B	A	B	A	A	B	A	B	B	A	B	A	A	B	A	A	B	B	A
BobWhite_rep_c67106_132	2B	50.2248	A	B	B	A	A	A	A	B	B	A	A	A	B	A	A	B	A	A	A	A	A	A	B	A	B	A	A	A	B	A	B	A	A	B	A	B	B	A	B	A	A	B	A	A	B	B	A
BS00003585_51	2B	50.2248	A	B	B	A	-	A	A	B	B	A	A	A	B	A	A	B	A	-	A	A	A	A	B	A	B	A	A	A	B	A	B	A	A	B	A	B	B	A	B	A	A	B	A	A	B	B	A
BS00004224_51	2B	50.2248	A	B	B	A	A	A	A	B	B	A	A	A	B	A	A	B	A	A	A	A	A	A	B	A	B	A	A	A	B	A	B	A	A	B	A	B	B	A	B	A	A	B	A	A	B	B	A
BS00009060_51	2B	50.2248	A	B	B	A	A	A	A	B	B	A	A	A	B	A	A	B	A	A	A	A	A	A	B	A	B	A	A	A	B	A	B	A	A	B	A	B	B	A	B	-	A	B	A	A	B	B	A
BS00009295_51	2B	50.2248	A	B	B	A	A	A	A	B	B	A	A	A	B	A	A	B	A	A	A	A	A	A	B	A	B	A	A	A	B	A	B	A	A	B	A	B	B	A	B	A	A	B	A	A	B	B	A
BS00010988_51	2B	50.2248	A	B	B	A	A	A	A	B	B	A	A	A	B	A	A	B	A	A	A	A	A	A	B	A	B	A	A	A	B	A	B	A	A	B	A	B	B	A	B	A	A	B	A	A	B	B	A
BS00012230_51	2B	50.2248	A	B	B	A	A	A	A	B	B	A	A	A	B	A	A	B	A	A	A	A	A	A	B	A	B	A	A	A	B	A	B	A	A	B	A	B	B	A	B	A	A	B	A	A	B	B	A
BS00012298_51	2B	50.2248	A	B	B	A	A	A	A	B	B	A	A	A	B	A	A	B	A	A	A	A	A	A	B	A	B	A	A	A	B	A	B	A	A	B	A	B	B	A	B	A	A	B	A	A	B	B	A
BS00012382_51	2B	50.2248	A	B	B	A	A	A	A	B	B	A	A	A	B	A	A	B	A	A	A	A	A	A	B	A	B	A	A	A	B	A	B	A	A	B	A	B	B	A	B	A	A	B	A	A	B	B	A
BS00015253_51	2B	50.2248	A	B	B	A	A	A	A	B	B	A	A	A	B	A	A	B	A	A	A	A	A	A	B	A	B	A	A	A	B	A	B	A	A	B	A	B	B	A	B	A	A	B	A	A	B	B	A
BS00022515_51	2B	50.2248	A	B	B	A	A	A	A	B	B	A	A	A	B	A	A	B	A	A	A	A	A	A	B	A	B	A	A	A	B	A	B	A	A	B	A	B	B	A	B	A	A	B	A	A	B	B	A
BS00022674_51	2B	50.2248	A	B	B	A	A	A	A	B	B	A	A	A	B	A	A	B	A	A	A	A	A	A	B	A	B	A	A	A	B	A	B	A	A	B	A	B	B	A	B	A	A	B	A	A	B	B	A
BS00022713_51	2B	50.2248	A	B	B	A	A	A	A	B	B	A	A	A	B	A	A	B	A	A	A	A	A	A	B	A	B	A	A	A	B	A	B	A	A	B	A	B	B	A	B	A	A	B	A	A	B	B	A
BS00028315_51	2B	50.2248	A	B	B	A	A	A	A	B	B	A	A	A	B	A	A	B	A	A	A	A	A	A	B	A	B	A	A	A	B	A	B	A	A	B	A	B	B	A	B	A	A	B	A	A	B	B	A
BS00030364_51	2B	50.2248	A	B	B	A	A	A	A	B	B	A	A	A	B	A	A	B	A	A	A	A	A	A	B	A	B	A	A	A	B	A	B	A	A	B	A	B	B	A	B	A	A	B	A	A	B	B	A
BS00035380_51	2B	50.2248	A	B	B	A	A	A	A	B	B	A	A	A	B	A	A	B	A	A	A	A	A	A	B	A	B	A	A	A	B	A	B	A	A	B	A	B	B	A	B	A	A	B	A	A	B	B	A
BS00035959_51	2B	50.2248	A	B	B	A	A	A	A	B	B	A	A	A	B	A	A	B	A	A	A	A	A	A	B	A	B	A	A	A	B	A	B	A	A	B	A	B	B	A	B	A	A	B	A	A	B	B	A
BS00038720_51	2B	50.2248	A	B	B	A	A	A	A	B	B	A	A	A	B	A	A	B	A	A	A	A	A	A	B	A	B	A	A	A	B	A	B	A	A	B	A	B	B	A	B	A	A	B	A	A	B	B	A
BS00043338_51	2B	50.2248	A	B	B	A	A	A	A	B	B	A	A	A	B	A	A	B	A	A	A	A	A	A	B	A	B	A	A	A	B	A	B	A	A	B	A	B	B	A	B	A	A	B	A	A	B	B	A
BS00057427_51	2B	50.2248	A	B	B	A	A	A	A	B	B	A	A	A	B	A	A	B	A	A	A	A	A	A	B	A	B	A	A	A	B	A	B	A	A	B	A	B	B	A	B	A	A	B	A	A	B	B	A
BS00058184_51	2B	50.2248	A	B	B	A	A	A	A	B	B	A	A	A	B	A	A	B	A	A	A	A	A	A	B	A	B	A	A	A	B	A	B	A	A	B	A	B	B	A	B	A	A	B	A	A	B	B	A
BS00063905_51	2B	50.2248	A	B	B	A	A	A	A	B	B	A	A	A	B	A	A	B	A	A	A	A	A	A	B	A	B	A	A	A	B	A	B	A	A	B	A	B	B	A	B	A	A	B	A	A	B	B	A
BS00064436_51	2B	50.2248	A	B	B	A	A	A	A	B	B	A	A	A	B	A	A	B	A	A	A	A	A	A	B	A	B	A	A	A	B	A	B	A	A	B	A	B	B	A	B	A	A	B	A	A	B	B	A
BS00064721_51	2B	50.2248	A	B	B	A	A	A	A	B	B	A	A	A	B	A	A	B	A	A	A	A	A	A	B	A	B	A	A	A	B	A	B	A	A	B	A	B	B	A	B	A	A	B	A	A	B	B	A
BS00065327_51	2B	50.2248	A	-	B	A	A	A	A	B	B	A	A	A	B	A	A	B	A	A	A	A	A	A	B	A	B	A	A	A	B	A	B	A	A	B	A	B	B	A	B	A	A	B	A	A	B	B	A
BS00065471_51	2B	50.2248	A	B	B	A	A	A	A	B	B	A	A	A	B	A	A	B	A	A	A	A	A	A	B	A	B	A	A	A	B	A	B	A	A	B	A	B	B	A	B	A	A	B	A	A	B	B	A
BS00065808_51	2B	50.2248	A	B	B	A	A	A	A	B	B	A	A	A	B	A	A	B	A	A	A	A	A	A	B	A	B	A	A	A	B	A	B	A	A	B	A	B	B	A	B	A	A	B	A	A	B	B	A
BS00067347_51	2B	50.2248	A	B	B	A	A	A	A	B	B	A	A	A	B	A	A	B	A	A	A	A	A	A	B	A	B	A	A	A	B	A	B	A	A	B	A	B	B	A	B	A	A	B	A	A	B	B	A
BS00081109_51	2B	50.2248	A	B	B	A	A	A	A	B	B	A	A	A	B	A	A	B	A	A	A	A	A	A	B	A	B	A	A	A	B	A	B	A	A	B	A	B	B	A	B	A	A	B	A	A	B	B	A
BS00082137_51	2B	50.2248	A	B	B	A	A	A	A	B	B	A	A	A	B	A	A	B	A	A	A	A	A	A	B	A	B	A	A	A	B	A	B	A	A	B	A	B	B	A	B	A	A	B	A	A	B	B	A
BS00086180_51	2B	50.2248	A	B	B	A	A	A	A	B	B	A	A	A	B	A	A	B	A	A	A	A	A	A	B	A	B	A	A	A	B	A	B	A	A	B	A	B	B	A	B	A	A	B	A	A	B	B	A
BS00086227_51	2B	50.2248	A	B	B	A	A	A	A	B	B	A	A	A	B	A	A	B	A	A	A	A	A	A	B	A	B	A	A	A	B	A	B	A	A	B	A	B	B	A	B	A	A	B	A	A	B	B	A
BS00086228_51	2B	50.2248	A	B	B	A	A	A	A	B	B	A	A	A	B	A	A	B	A	A	A	A	A	A	B	A	B	A	A	A	B	A	B	A	A	B	A	B	B	A	B	A	A	B	A	A	B	B	A
BS00086676_51	2B	50.2248	A	B	B	A	A	A	A	B	B	A	A	A	B	A	A	B	A	A	A	A	A	A	B	A	B	A	A	A	B	A	B	A	A	B	A	B	B	A	B	A	A	B	A	A	B	B	A
BS00092031_51	2B	50.2248	A	B	B	A	A	A	A	B	B	A	A	A	B	A	A	B	A	A	A	A	A	A	B	A	B	A	A	A	B	A	B	A	A	B	A	B	B	A	B	A	A	B	A	A	B	B	A
BS00094330_51	2B	50.2248	A	B	B	A	A	A	A	B	B	A	A	A	B	A	A	B	A	A	A	A	A	A	B	A	B	A	A	A	B	A	B	A	A	B	A	B	B	A	B	A	A	B	A	A	B	B	A
BS00094578_51	2B	50.2248	A	B	B	A	A	A	A	B	B	A	A	A	B	A	A	B	A	A	A	A	A	A	B	A	B	A	A	A	B	A	B	A	A	B	A	B	B	A	B	A	A	B	A	A	B	B	A
BS00100981_51	2B	50.2248	A	B	B	A	A	A	A	B	B	A	A	A	B	A	A	B	A	A	A	A	A	A	B	A	B	A	A	A	B	A	B	A	A	B	A	B	B	A	B	A	A	B	A	A	B	B	A
BS00110721_51	2B	50.2248	A	B	B	A	A	A	A	B	B	A	A	A	B	A	A	B	A	A	A	A	A	A	B	A	B	A	A	A	B	A	B	A	A	B	A	B	B	A	B	A	A	B	A	A	B	B	A
CAP11_c6079_241	2B	50.2248	A	B	B	A	A	A	A	B	B	A	A	A	B	A	A	B	A	A	A	A	A	A	B	A	B	A	A	A	B	A	B	A	A	B	A	B	B	A	B	A	A	B	A	A	B	B	A
CAP12_rep_c7164_108	2B	50.2248	A	B	B	A	A	A	A	B	B	A	A	A	B	A	A	B	A	A	A	A	A	A	B	A	B	A	A	A	B	A	B	A	A	B	A	B	B	A	B	A	A	B	A	A	B	B	A
CAP7_c317_174	2B	50.2248	A	B	B	A	A	A	A	B	B	A	A	A	B	A	A	B	A	A	A	A	A	A	B	A	B	A	A	A	B	A	B	A	A	B	A	B	B	A	B	A	A	B	A	A	B	B	A
CAP7_c317_85	2B	50.2248	A	B	B	A	A	A	A	B	B	A	A	A	B	A	A	B	A	A	A	A	A	A	B	A	B	A	A	A	B	A	B	A	A	B	A	B	B	A	B	A	A	B	A	A	B	B	A
CAP8_c1359_283	2B	50.2248	A	B	B	A	A	A	A	B	B	A	A	A	B	A	A	B	A	A	A	A	A	A	B	A	B	A	A	A	B	A	B	A	A	B	A	B	B	A	B	A	A	B	A	A	B	B	A
CAP8_c5161_165	2B	50.2248	A	B	B	A	A	A	A	B	B	A	A	A	B	A	A	B	A	A	A	A	A	A	B	A	B	A	A	A	B	A	B	A	A	B	A	B	B	A	B	A	A	B	A	A	B	B	A
CAP8_c5161_541	2B	50.2248	A	B	B	A	A	A	A	B	B	A	A	A	B	A	A	B	A	A	A	A	A	A	B	A	B	A	A	A	B	A	B	A	A	B	A	B	B	A	B	A	A	B	A	A	B	B	A
D_F5XZDLF02HOAP6_255	2B	50.2248	A	B	B	A	A	A	A	B	B	A	A	A	B	A	A	B	A	A	A	A	A	A	B	A	B	A	A	A	B	A	B	A	A	B	A	B	B	A	B	A	A	B	A	A	B	B	A
Ex_c13213_2594	2B	50.2248	A	B	B	A	A	A	A	B	B	A	A	A	B	A	A	B	A	A	A	A	A	A	B	A	B	A	A	A	B	A	B	A	A	B	A	B	B	A	B	A	A	B	A	A	B	B	A
Ex_c13213_2992	2B	50.2248	A	B	B	A	A	A	A	B	B	A	A	A	B	A	A	B	A	A	A	A	A	A	B	A	B	A	A	A	B	A	B	A	A	B	A	B	B	A	B	A	A	B	A	A	B	B	A
Excalibur_c10637_515	2B	50.2248	A	B	B	A	A	A	A	B	B	A	A	A	B	A	A	B	A	A	A	A	A	A	B	A	B	A	A	A	B	A	B	A	A	B	A	B	B	A	B	A	A	B	A	A	B	B	A
Excalibur_c11031_129	2B	50.2248	A	B	B	A	A	A	A	B	B	A	A	A	B	A	A	B	A	A	A	A	A	A	B	A	B	A	A	A	B	A	B	A	A	B	A	B	B	A	B	A	A	B	A	A	B	B	A
Excalibur_c13046_166	2B	50.2248	A	B	B	A	A	A	A	B	B	A	A	A	B	A	A	B	A	A	A	A	A	A	B	A	B	A	A	A	B	A	B	A	A	B	A	B	B	A	B	A	A	B	A	A	B	B	A
Excalibur_c14201_111	2B	50.2248	A	B	B	A	A	A	A	B	B	A	A	A	B	A	A	B	A	A	A	A	A	A	B	A	B	A	A	A	B	A	B	A	A	B	A	B	B	A	B	A	A	B	A	A	B	B	A
Excalibur_c15388_344	2B	50.2248	A	B	B	A	A	A	A	B	B	A	A	A	B	A	A	B	A	A	A	A	A	A	B	A	B	A	A	A	B	A	B	A	A	B	A	B	B	A	B	A	A	B	A	A	B	B	A
Excalibur_c17745_108	2B	50.2248	A	B	B	A	A	A	A	B	B	A	A	A	B	A	A	B	A	A	A	A	A	A	B	A	B	A	A	A	B	A	B	A	A	B	A	B	B	A	B	A	A	B	A	A	B	B	A
Excalibur_c17745_493	2B	50.2248	A	B	B	A	A	A	A	B	B	A	A	A	B	A	A	B	A	A	A	A	A	A	B	A	B	A	A	A	B	A	B	A	A	B	A	B	B	A	B	A	A	B	A	A	B	B	A
Excalibur_c18165_395	2B	50.2248	A	B	B	A	A	A	A	B	B	A	A	A	B	A	A	B	A	A	A	A	A	A	B	A	B	A	A	A	B	A	B	A	A	B	A	B	B	A	B	A	A	B	A	A	B	B	A
Excalibur_c18644_566	2B	50.2248	A	B	B	A	A	A	A	B	B	A	A	A	B	A	A	B	A	A	A	A	A	A	B	A	B	A	A	A	B	A	B	A	A	B	A	B	B	A	B	A	A	B	A	A	B	B	A
Excalibur_c18966_1008	2B	50.2248	A	B	B	A	A	A	A	B	B	A	A	A	B	A	A	B	A	A	A	A	A	A	B	A	B	A	A	A	B	A	B	A	A	B	A	B	B	A	B	A	A	B	A	A	B	B	A
Excalibur_c18966_804	2B	50.2248	A	B	B	A	A	A	A	B	B	A	A	A	B	A	A	B	A	A	A	A	A	A	B	A	B	A	A	A	B	A	B	A	A	B	A	B	B	A	B	A	A	B	A	A	B	B	A
Excalibur_c1940_359	2B	50.2248	A	B	B	A	A	A	A	B	B	A	A	A	B	A	A	B	A	A	A	A	A	A	B	A	B	A	A	A	B	A	B	A	A	B	A	B	B	A	B	A	A	B	A	A	B	B	A
Excalibur_c21749_470	2B	50.2248	A	B	B	A	A	A	A	B	B	A	A	A	B	A	A	B	A	A	A	A	A	A	B	A	B	A	A	A	B	A	B	A	A	B	A	B	B	A	B	A	A	B	A	A	B	B	A
Excalibur_c24410_754	2B	50.2248	A	B	B	A	A	A	A	B	B	A	A	A	B	A	A	B	A	A	A	A	A	A	B	A	B	A	A	A	B	A	B	A	A	B	A	B	B	A	B	A	A	B	A	A	B	B	A
Excalibur_c24410_798	2B	50.2248	A	B	B	A	A	A	A	B	B	A	A	A	B	A	A	B	A	A	A	A	A	A	B	A	B	A	A	A	B	A	B	A	A	B	A	B	B	A	B	A	A	B	A	A	B	B	A
Excalibur_c32980_169	2B	50.2248	A	B	B	A	A	A	A	B	B	A	A	A	B	A	A	B	A	A	A	A	A	A	B	A	B	A	A	A	B	A	B	A	A	B	A	B	B	A	B	A	A	B	A	A	B	B	A
Excalibur_c35074_106	2B	50.2248	A	B	B	A	A	A	A	B	B	A	A	A	B	A	A	B	A	A	A	A	A	A	B	A	B	A	A	A	B	A	B	A	A	B	A	B	B	A	B	A	A	B	A	A	B	B	A
Excalibur_c43691_336	2B	50.2248	A	B	B	A	A	A	A	B	B	A	A	A	B	A	A	B	A	A	A	A	A	A	B	A	B	A	A	A	B	A	B	A	A	B	A	B	B	A	B	A	A	B	A	A	B	B	A
Excalibur_c44325_545	2B	50.2248	A	-	B	A	A	A	A	B	B	A	A	A	B	A	A	B	A	A	A	A	A	A	B	A	B	A	A	A	B	A	B	A	A	B	A	B	B	A	B	A	A	B	A	A	B	B	A
Excalibur_c45366_1019	2B	50.2248	A	B	B	A	A	A	A	B	B	A	A	A	B	A	A	B	A	A	A	A	A	A	B	A	B	A	A	A	B	A	B	A	A	B	A	B	B	A	B	A	A	B	A	A	B	B	A
Excalibur_c52268_92	2B	50.2248	A	B	B	A	A	A	A	B	B	A	A	A	B	A	A	B	A	A	A	A	A	A	B	A	B	A	A	A	B	A	B	A	A	B	A	B	B	A	B	A	A	B	A	A	B	B	A
Excalibur_c52990_401	2B	50.2248	A	B	B	A	A	A	A	B	B	A	A	A	B	A	A	B	A	A	A	A	A	A	B	A	B	A	A	A	B	A	B	A	A	B	-	B	B	A	B	A	A	B	A	A	B	B	A
Excalibur_c58828_180	2B	50.2248	A	B	B	A	A	A	A	B	B	A	A	A	B	A	A	B	A	A	A	A	A	A	B	A	B	A	A	A	B	A	B	A	A	B	A	B	B	A	B	A	A	B	A	A	B	B	A
Excalibur_c8720_297	2B	50.2248	A	B	B	A	A	A	A	B	B	A	A	A	B	A	A	B	A	A	A	A	A	A	B	A	B	A	A	A	B	A	B	A	A	B	A	B	B	A	B	A	A	B	A	A	B	B	A
Excalibur_c89565_263	2B	50.2248	A	B	B	A	A	A	A	B	B	A	A	A	B	A	A	B	A	A	A	A	A	A	B	A	B	A	A	A	B	A	B	A	A	B	A	B	B	A	B	A	A	B	A	A	B	B	A
Excalibur_c91034_141	2B	50.2248	A	B	B	A	A	A	A	B	B	A	A	A	B	A	A	B	A	A	A	A	A	A	B	A	B	A	A	A	B	A	B	A	A	B	A	B	B	A	B	A	A	B	A	A	B	B	A
Excalibur_rep_c102310_1429	2B	50.2248	A	B	B	A	A	A	A	B	B	A	A	A	B	A	A	B	A	A	A	A	A	A	B	A	B	A	A	A	B	A	B	A	A	B	A	B	B	A	B	A	A	B	A	A	B	B	A
Excalibur_rep_c111396_152	2B	50.2248	A	B	B	A	A	A	A	B	B	A	A	A	B	A	A	B	A	A	A	A	A	A	B	A	B	A	A	A	B	A	B	A	A	B	A	B	B	A	B	A	A	B	A	A	B	B	A
Excalibur_rep_c112815_194	2B	50.2248	A	B	B	A	A	A	A	B	B	A	A	A	B	A	A	B	A	A	A	A	A	A	B	A	B	A	A	A	B	A	B	A	A	B	A	B	B	A	B	A	A	B	A	A	B	B	A
Excalibur_s109809_129	2B	50.2248	A	B	B	A	A	A	A	B	B	A	A	A	B	A	A	B	A	A	A	A	A	A	B	A	B	A	A	A	B	A	B	A	A	B	A	B	B	A	B	A	A	B	A	A	B	B	A
Excalibur_s116597_198	2B	50.2248	A	B	B	A	A	A	A	B	B	A	A	A	B	A	A	B	A	A	A	A	A	A	B	A	B	A	A	A	B	A	B	A	A	B	A	B	B	A	B	A	A	B	A	A	B	B	A
IAAV1741	2B	50.2248	A	B	B	A	A	A	A	B	B	A	A	A	B	A	A	B	A	A	A	A	A	A	B	A	B	A	A	A	B	A	B	A	A	B	A	B	B	A	B	A	A	B	A	A	B	B	A
IAAV1776	2B	50.2248	A	B	B	A	A	A	A	B	B	A	A	A	B	A	A	B	A	A	A	A	A	A	B	A	B	A	A	A	B	A	B	A	A	B	A	B	B	A	B	A	A	B	A	A	B	B	A
IAAV2337	2B	50.2248	A	B	B	A	A	A	A	B	B	A	A	A	B	A	A	B	A	A	A	A	A	A	B	A	B	A	A	A	B	A	B	A	A	B	A	B	B	A	B	A	A	B	A	A	B	B	A
IAAV3648	2B	50.2248	A	B	B	A	A	A	A	B	B	A	A	A	B	A	A	B	A	A	A	A	A	A	B	A	B	A	A	A	B	A	B	A	A	B	A	B	B	A	B	A	A	B	A	A	B	B	A
IAAV3984	2B	50.2248	A	B	B	A	A	A	A	B	B	A	A	A	B	A	A	B	A	A	A	A	A	A	B	A	B	A	A	A	B	A	B	A	A	B	A	B	B	A	B	A	A	B	A	A	B	B	A
IAAV4101	2B	50.2248	A	B	B	A	A	A	A	B	B	A	A	A	B	A	A	B	A	A	A	A	A	A	B	A	B	A	A	A	B	A	B	A	A	B	A	B	B	A	B	A	A	B	A	A	B	B	A
IAAV6288	2B	50.2248	A	B	B	A	A	A	A	B	B	A	A	A	B	A	A	B	A	A	A	A	A	A	B	A	B	A	A	A	B	A	B	A	A	B	A	B	B	A	B	A	A	B	A	A	B	B	A
Jagger_c10124_91	2B	50.2248	A	B	B	A	A	A	A	B	B	A	A	A	B	A	A	B	A	A	A	A	A	A	B	A	B	A	A	A	B	A	B	A	A	B	A	B	B	A	B	A	A	B	A	A	B	B	A
Jagger_c3192_691	2B	50.2248	A	B	B	A	A	A	A	B	B	A	A	A	B	A	A	B	A	A	A	A	A	A	-	A	B	A	A	A	B	A	B	A	A	B	A	B	-	A	B	A	A	B	A	A	B	B	A
Jagger_c6543_220	2B	50.2248	A	B	B	A	A	A	A	B	B	A	A	A	B	A	A	B	A	A	A	A	A	A	B	A	B	A	A	A	B	A	B	A	A	B	A	B	B	A	B	A	A	B	A	A	B	B	A
Ku_c4168_1399	2B	50.2248	A	B	B	A	A	A	A	B	B	A	A	A	B	A	A	B	A	A	A	A	A	A	B	A	B	A	A	A	B	A	B	A	A	B	A	B	B	A	B	A	A	B	A	A	B	B	A
Kukri_c10138_391	2B	50.2248	A	B	B	A	A	A	A	B	B	A	A	A	B	A	A	B	A	A	A	A	A	A	B	A	B	A	A	A	B	A	B	A	A	B	A	B	B	A	B	A	A	B	A	A	B	B	A
Kukri_c10138_598	2B	50.2248	A	B	B	A	A	A	A	B	B	A	A	A	B	A	A	B	A	A	A	A	A	A	B	A	B	A	A	A	B	A	B	A	A	B	A	B	B	A	B	A	A	B	A	A	B	B	A
Kukri_c11564_481	2B	50.2248	A	B	B	A	A	A	A	B	B	A	A	A	B	A	A	B	A	A	A	A	A	A	B	A	B	A	A	A	B	A	B	A	A	B	A	B	B	A	B	A	A	B	A	A	B	B	A
Kukri_c2259_1052	2B	50.2248	A	B	B	A	A	A	A	B	B	A	A	A	B	A	A	B	A	A	A	A	A	A	B	A	B	A	A	A	B	A	B	A	A	B	A	B	B	A	B	A	A	B	A	A	B	B	A
Kukri_c2363_702	2B	50.2248	A	B	B	A	A	A	A	B	B	A	A	A	B	A	A	B	A	A	A	A	A	A	B	A	B	A	A	A	B	A	B	A	A	B	A	B	B	A	B	A	A	B	A	A	B	B	A
Kukri_c24378_618	2B	50.2248	A	B	B	A	A	A	A	B	B	A	A	A	B	A	A	B	A	A	A	A	A	A	B	A	B	A	A	A	B	A	B	A	A	B	A	B	B	A	B	A	-	B	A	A	B	B	A
Kukri_c2561_179	2B	50.2248	A	B	B	A	A	A	A	B	B	A	A	A	B	A	A	B	A	A	A	A	A	A	B	A	B	A	A	A	B	A	B	A	A	B	A	B	B	A	B	A	A	B	A	A	B	B	A
Kukri_c27285_530	2B	50.2248	A	B	B	A	A	A	A	B	B	A	A	A	B	A	A	B	A	A	A	A	A	A	B	A	B	A	A	A	B	A	B	A	A	B	A	B	B	A	B	A	A	B	A	A	B	B	A
Kukri_c29052_375	2B	50.2248	A	B	B	A	A	A	A	B	B	A	A	A	B	A	A	B	A	A	A	A	A	A	B	A	B	A	A	A	B	A	B	A	A	B	A	B	B	A	B	A	A	B	A	A	B	B	A
Kukri_c30659_91	2B	50.2248	A	B	B	A	A	A	A	B	B	A	A	A	B	A	A	B	A	A	A	A	A	A	B	A	B	A	A	A	B	A	B	A	A	B	A	B	B	A	B	A	A	B	A	A	B	B	A
Kukri_c31117_122	2B	50.2248	A	B	B	A	A	A	A	B	B	A	A	A	B	A	A	B	A	A	A	A	A	A	B	A	B	A	A	A	B	A	B	A	A	B	A	B	B	A	B	A	A	B	A	A	B	B	A
Kukri_c37462_459	2B	50.2248	A	B	B	A	A	A	A	B	B	A	A	A	B	A	A	B	A	A	A	A	A	A	B	A	B	A	A	A	B	A	B	A	A	B	A	B	B	A	B	A	A	B	A	A	B	B	A
Kukri_c38497_174	2B	50.2248	A	B	B	A	A	A	A	B	B	A	A	A	B	A	A	B	A	A	A	A	A	A	B	A	B	A	A	A	B	A	B	A	A	B	A	B	B	A	B	A	A	B	A	A	B	B	A
Kukri_c40769_308	2B	50.2248	A	B	B	A	A	A	A	B	B	A	A	A	B	A	A	B	A	A	A	A	A	A	B	A	B	A	A	A	B	A	B	A	A	B	A	B	B	A	B	A	A	B	A	A	B	B	A
Kukri_c411_1530	2B	50.2248	A	B	B	A	A	A	A	B	B	A	A	A	B	A	A	B	A	A	A	A	A	A	B	A	B	A	A	A	B	A	B	A	A	B	A	B	B	A	B	A	A	B	A	A	B	B	A
Kukri_c411_1775	2B	50.2248	A	B	B	A	A	A	A	B	B	A	A	A	B	A	A	B	A	A	A	A	A	A	B	A	B	A	A	A	B	A	B	A	A	B	A	B	B	A	B	A	A	B	A	A	B	B	A
Kukri_c44368_180	2B	50.2248	A	B	B	A	A	A	A	B	B	A	A	A	B	A	A	B	A	A	A	A	A	A	B	A	B	A	A	A	B	A	B	A	A	B	A	B	B	A	B	A	A	B	A	A	B	B	A
Kukri_c529_1712	2B	50.2248	A	B	B	A	A	A	A	B	B	A	A	A	B	A	A	B	A	A	A	A	A	A	B	A	B	A	A	A	B	A	B	A	A	B	A	B	B	A	B	A	A	B	A	A	B	B	A
Kukri_c55728_309	2B	50.2248	A	B	B	A	A	A	A	B	B	A	A	A	B	A	A	B	A	A	A	A	A	A	B	A	B	A	A	A	B	A	B	A	A	B	A	B	B	A	B	A	A	B	A	A	B	B	A
Kukri_c57014_168	2B	50.2248	A	B	B	A	A	A	A	B	B	A	A	A	B	A	A	B	A	A	A	A	A	A	B	A	B	A	A	A	B	A	B	A	A	B	A	B	B	A	B	A	A	B	A	A	B	B	A
Kukri_c64373_99	2B	50.2248	A	B	B	A	A	A	A	B	B	A	A	A	B	A	A	B	A	A	A	A	A	A	B	A	B	A	A	A	B	A	B	A	A	B	A	B	B	A	B	A	A	B	A	A	B	B	A
Kukri_c64884_106	2B	50.2248	A	B	B	A	A	A	A	B	B	A	A	A	B	A	A	B	A	A	A	A	A	A	B	A	B	A	A	A	B	A	B	A	A	B	A	B	B	A	B	A	A	B	A	A	B	B	A
Kukri_c6944_714	2B	50.2248	A	B	B	A	A	A	A	B	B	A	A	A	B	A	A	B	A	A	A	A	A	A	B	A	B	A	A	A	B	A	B	A	A	B	A	B	B	A	B	A	A	B	A	A	B	B	A
Kukri_c9478_2764	2B	50.2248	A	B	B	A	A	A	A	B	B	A	A	A	B	A	A	B	A	A	A	A	A	A	B	A	B	A	A	A	B	A	B	A	A	B	A	B	B	A	B	A	A	B	A	A	B	B	A
Kukri_rep_c68903_1118	2B	50.2248	A	B	B	A	A	A	A	B	B	A	A	A	B	A	A	B	A	A	A	A	A	A	B	A	B	A	A	A	B	A	B	A	A	B	A	B	B	A	B	A	A	B	A	A	B	B	A
Kukri_rep_c68903_159	2B	50.2248	A	B	B	A	A	A	A	B	B	A	A	A	B	A	A	B	A	A	A	A	A	A	B	A	B	A	A	A	B	A	B	A	A	B	A	B	B	A	B	A	A	B	A	A	B	B	A
Kukri_rep_c68903_301	2B	50.2248	A	B	B	A	A	A	A	B	B	A	A	A	B	A	A	B	A	A	A	A	A	A	B	A	B	A	A	A	B	A	B	A	A	B	A	B	B	A	B	A	A	B	A	A	B	B	A
Kukri_rep_c68903_708	2B	50.2248	A	B	B	A	A	A	A	B	B	A	A	A	B	A	A	B	A	A	A	A	A	A	B	A	B	A	A	A	B	A	B	A	A	B	A	B	B	A	B	A	A	B	A	A	B	B	A
Ra_c11303_359	2B	50.2248	-	B	B	A	A	A	A	B	B	A	A	A	B	A	A	B	A	A	A	A	A	A	A	A	B	A	A	A	B	A	B	A	A	B	A	B	B	A	B	A	A	B	A	A	B	B	A
Ra_c13298_783	2B	50.2248	A	B	B	A	A	A	A	B	B	A	A	A	B	A	A	B	A	A	A	A	A	A	B	A	B	A	A	A	B	A	B	A	A	B	A	B	B	A	B	A	A	B	A	A	B	B	A
Ra_c27641_452	2B	50.2248	A	B	B	A	A	A	A	B	B	A	A	A	B	A	A	B	A	A	A	A	A	A	B	A	B	A	A	A	B	A	B	A	A	B	A	B	B	A	B	A	A	B	A	A	B	B	A
Ra_c5004_1902	2B	50.2248	A	B	B	A	A	A	A	B	B	A	A	A	B	A	A	B	A	A	A	A	A	A	B	A	B	A	A	A	B	A	B	A	A	B	A	B	B	A	B	A	A	B	A	A	B	B	A
Ra_c6782_717	2B	50.2248	A	B	B	A	A	A	A	B	B	A	A	A	B	A	A	B	A	A	A	A	A	A	B	A	B	A	A	A	B	A	B	A	A	B	A	B	B	A	B	A	A	B	A	A	B	B	A
Ra_c6782_720	2B	50.2248	A	B	-	A	A	A	A	B	B	A	A	A	B	A	A	B	A	A	A	A	A	A	B	A	B	A	A	A	B	A	B	A	A	B	A	B	B	-	B	A	A	B	A	A	B	B	A
RAC875_c17331_129	2B	50.2248	A	B	B	A	A	A	A	B	B	A	A	A	B	A	A	B	A	A	A	A	A	A	B	A	B	A	A	A	B	A	B	A	A	B	A	B	B	A	B	A	A	B	A	A	B	B	A
RAC875_c20979_234	2B	50.2248	A	B	B	A	A	A	A	B	B	A	A	A	B	A	A	B	A	A	A	A	A	A	B	A	B	A	A	A	B	A	B	A	A	B	A	B	B	A	B	A	A	B	A	A	B	B	A
RAC875_c2176_3046	2B	50.2248	A	B	B	A	A	A	A	B	B	A	A	A	B	A	A	B	A	A	A	A	A	A	B	A	B	A	A	A	B	A	B	A	A	B	A	B	B	A	B	A	A	B	A	A	B	B	A
RAC875_c24546_866	2B	50.2248	A	B	B	A	A	A	A	B	B	A	A	A	B	A	A	B	A	A	A	A	A	A	B	A	B	A	A	A	B	A	B	A	A	B	A	B	B	A	B	A	A	B	A	A	B	B	A
RAC875_c26697_589	2B	50.2248	A	B	B	A	A	A	A	B	B	A	A	A	B	A	A	B	A	A	A	A	A	A	B	A	B	A	A	A	B	A	B	A	A	B	A	B	B	A	B	A	A	B	A	A	B	B	A
RAC875_c32447_187	2B	50.2248	A	B	B	A	A	A	A	B	B	A	A	A	B	A	A	B	A	A	A	A	A	A	B	A	B	A	A	A	B	A	B	A	A	B	A	B	B	A	B	A	A	B	A	A	B	B	A
RAC875_c32891_654	2B	50.2248	A	B	B	A	A	A	A	B	B	A	A	A	B	A	A	B	A	A	A	A	A	A	B	A	B	A	A	A	B	A	B	A	A	B	A	B	B	A	B	A	A	B	A	A	B	B	A
RAC875_c35778_201	2B	50.2248	A	B	B	A	A	A	A	B	B	A	A	A	B	A	A	B	A	A	A	A	A	A	B	A	B	A	A	A	B	A	B	A	A	B	A	B	B	A	B	A	A	B	A	A	B	B	A
RAC875_c37639_94	2B	50.2248	A	B	B	A	A	A	A	B	B	A	A	A	B	A	A	B	A	A	A	A	A	A	B	A	B	A	A	A	B	A	B	A	A	B	A	B	B	A	B	A	A	B	A	A	B	B	A
RAC875_c40992_113	2B	50.2248	A	B	B	A	A	A	A	B	B	A	A	A	B	A	A	B	A	A	A	A	A	A	B	A	B	A	A	A	B	A	B	A	A	B	A	B	B	A	B	A	A	B	A	A	B	B	A
RAC875_c46498_567	2B	50.2248	A	B	B	A	A	A	A	B	B	A	A	A	B	A	A	B	A	A	A	A	A	A	B	A	B	A	A	A	B	A	B	A	A	B	A	B	B	A	B	A	A	B	A	A	B	B	A
RAC875_c50422_299	2B	50.2248	A	B	B	A	A	A	A	B	B	A	A	A	B	A	A	B	A	A	A	A	A	A	B	A	B	A	A	A	B	A	B	A	A	B	A	B	B	A	B	A	A	B	A	A	B	B	A
RAC875_c53285_834	2B	50.2248	A	B	B	A	A	A	A	B	B	A	A	A	B	A	A	B	A	A	A	A	A	A	B	A	B	A	A	A	B	A	B	A	A	B	A	B	B	A	B	A	A	B	A	A	B	B	A
RAC875_c54085_51	2B	50.2248	-	B	B	A	A	A	A	B	B	A	A	A	B	A	A	B	A	A	A	A	A	A	B	A	B	A	A	A	B	A	B	A	A	B	A	B	B	A	B	A	A	B	A	A	B	B	A
RAC875_c59799_932	2B	50.2248	A	B	B	A	A	A	A	B	B	A	A	A	B	A	A	B	A	A	A	A	A	A	B	A	B	A	A	A	B	A	B	A	A	B	A	B	B	A	B	A	A	B	A	A	B	B	A
RAC875_c65212_313	2B	50.2248	A	B	B	A	A	A	A	B	B	A	A	A	B	A	A	B	A	A	A	A	A	A	B	A	B	A	A	A	B	A	B	A	A	B	A	B	B	A	B	A	A	B	A	A	B	B	A
RAC875_c8309_119	2B	50.2248	A	B	B	A	A	A	A	B	B	A	A	A	B	A	A	B	A	A	A	A	A	A	B	A	B	A	A	A	B	A	B	A	A	B	A	B	B	A	B	A	A	B	A	A	B	B	A
RAC875_c91522_523	2B	50.2248	A	B	B	A	A	A	A	B	B	A	A	A	B	A	A	B	A	A	A	A	A	A	B	A	B	A	A	A	B	A	B	A	A	B	A	B	B	A	B	A	A	B	A	A	B	B	A
RAC875_c97355_297	2B	50.2248	A	B	B	A	A	A	A	B	B	A	A	A	B	A	A	B	A	A	A	A	A	A	B	A	B	A	A	A	B	A	B	A	A	B	A	B	B	A	B	A	A	B	A	A	B	B	A
RAC875_rep_c106542_272	2B	50.2248	A	B	B	A	A	A	A	B	B	A	A	A	B	A	A	B	A	A	A	A	A	A	B	A	B	A	A	A	B	A	B	A	A	B	A	B	B	A	B	A	A	B	A	A	B	B	A
RAC875_rep_c107542_828	2B	50.2248	A	B	B	A	A	A	A	B	B	A	A	A	B	A	A	B	A	A	A	A	A	A	B	A	B	A	A	A	B	A	B	A	A	B	A	B	B	A	B	A	A	B	A	A	B	B	A
RAC875_rep_c108665_52	2B	50.2248	A	B	B	A	A	A	A	B	B	A	A	A	B	A	A	B	A	A	A	A	A	A	B	A	B	A	A	A	B	A	B	A	A	B	A	B	B	A	B	A	A	B	A	A	B	B	A
RAC875_rep_c109891_156	2B	50.2248	A	B	B	A	A	A	A	B	B	A	A	A	B	A	A	B	A	A	A	A	A	A	B	A	B	A	A	A	B	A	B	A	A	B	A	B	B	A	B	A	A	B	A	A	B	B	A
RAC875_rep_c111598_723	2B	50.2248	A	B	B	A	A	A	A	B	B	A	A	A	B	A	A	B	A	A	A	A	A	A	B	A	B	A	A	A	B	A	B	A	A	B	A	B	B	A	B	A	A	B	A	A	B	B	A
RAC875_rep_c69762_300	2B	50.2248	A	B	B	A	A	A	A	B	B	A	A	A	B	A	A	B	A	A	A	A	A	A	B	A	B	A	A	A	B	A	B	A	A	B	A	B	B	A	B	A	A	B	A	A	B	B	A
RAC875_rep_c72155_1009	2B	50.2248	A	B	B	A	A	A	A	B	B	A	A	A	B	A	A	B	A	A	A	A	A	A	B	A	B	A	A	A	B	A	B	A	A	B	A	B	B	A	B	A	A	B	A	A	B	B	A
RFL_Contig2914_1075	2B	50.2248	A	B	B	A	A	A	A	B	B	A	A	A	B	A	A	B	A	A	A	A	A	A	B	A	B	A	A	A	B	A	B	A	A	B	A	B	B	A	B	A	A	B	A	A	B	B	A
RFL_Contig3273_298	2B	50.2248	A	B	B	A	A	A	A	B	B	A	A	A	B	A	A	B	A	A	A	A	A	A	B	A	B	A	A	A	B	A	B	A	A	B	A	B	B	A	B	A	A	B	A	A	B	B	A
RFL_Contig4499_1145	2B	50.2248	A	B	B	A	A	A	A	B	B	A	A	A	B	A	A	B	A	A	A	A	A	A	B	A	B	A	A	A	B	A	B	A	A	B	A	B	B	A	B	A	A	B	A	A	B	B	A
RFL_Contig4499_1817	2B	50.2248	A	B	B	A	A	A	A	B	B	A	A	A	B	A	A	B	A	A	A	A	A	A	B	A	B	A	A	A	B	A	B	A	A	B	A	B	B	A	B	A	A	B	A	A	B	B	A
RFL_Contig4499_204	2B	50.2248	A	B	B	A	A	A	A	B	B	A	A	A	B	A	A	B	A	A	A	A	A	A	B	A	B	A	A	A	B	A	B	A	A	B	A	B	B	A	B	A	A	B	A	A	B	B	A
RFL_Contig4499_785	2B	50.2248	A	B	B	A	A	A	A	B	B	A	A	A	B	A	A	B	A	A	A	A	A	A	B	A	B	A	A	A	B	A	B	A	A	B	A	B	B	A	B	A	A	B	A	A	B	B	A
RFL_Contig5204_60	2B	50.2248	A	B	B	A	A	A	A	B	B	A	A	A	B	A	A	B	A	A	A	A	A	A	B	A	B	A	A	A	B	A	B	A	A	B	A	B	B	A	B	A	A	B	A	A	B	B	A
Tdurum_contig10262_324	2B	50.2248	A	B	B	A	A	A	A	B	B	A	A	A	B	A	A	B	A	A	A	A	A	A	B	A	B	A	A	A	B	A	B	A	A	B	A	B	B	A	B	A	A	B	A	A	B	B	A
Tdurum_contig10574_864	2B	50.2248	A	B	B	A	A	A	A	B	B	A	A	A	B	A	A	B	A	A	A	A	A	A	B	A	B	A	A	A	B	A	B	A	A	B	A	B	B	A	B	A	A	B	A	A	B	B	A
Tdurum_contig11659_253	2B	50.2248	A	B	B	A	A	A	A	B	B	A	A	A	B	A	A	B	A	A	A	A	A	A	B	A	B	A	A	A	B	A	B	A	A	B	A	B	B	A	B	A	A	B	A	A	B	B	A
Tdurum_contig28113_579	2B	50.2248	A	B	B	A	A	A	A	B	B	A	A	A	B	A	A	B	A	A	A	A	A	A	B	A	B	A	A	A	B	A	B	A	A	B	A	B	B	A	B	A	A	B	A	A	B	B	A
Tdurum_contig28795_273	2B	50.2248	A	B	B	A	A	A	A	B	B	A	A	A	B	A	A	B	A	A	A	A	A	A	B	A	B	A	A	A	B	A	B	A	A	B	A	B	B	A	B	A	A	B	A	A	B	B	A
Tdurum_contig28795_322	2B	50.2248	A	B	B	A	A	A	A	B	B	A	A	A	B	A	A	B	A	A	A	A	A	A	B	A	B	A	A	A	B	A	B	A	A	B	A	B	B	A	B	A	A	B	A	A	B	B	A
Tdurum_contig45370_324	2B	50.2248	A	B	B	A	A	A	A	B	B	A	A	A	B	A	A	B	A	A	A	A	A	A	B	A	B	A	A	A	B	A	B	A	A	B	A	B	B	A	B	A	A	B	A	A	B	B	A
Tdurum_contig47_185	2B	50.2248	A	B	B	A	A	A	A	B	B	A	A	A	B	A	A	B	A	A	A	A	A	A	B	A	B	A	A	A	B	A	B	A	A	B	A	B	B	A	B	A	A	B	A	A	B	B	A
Tdurum_contig48260_249	2B	50.2248	A	B	B	A	A	A	A	B	B	A	A	A	B	A	A	B	A	A	A	A	A	A	B	A	B	A	A	A	B	A	B	A	A	B	A	B	B	A	B	A	A	B	A	A	B	B	A
Tdurum_contig56876_365	2B	50.2248	A	B	B	A	A	A	A	B	B	A	A	A	B	A	A	B	A	A	A	A	A	A	B	A	B	A	A	A	B	A	B	A	A	B	A	B	B	A	B	A	A	B	A	A	B	B	A
Tdurum_contig60205_644	2B	50.2248	A	B	B	A	A	A	A	B	B	A	A	A	B	A	A	B	A	A	A	A	A	A	B	A	B	A	A	A	B	A	B	A	A	B	A	B	B	A	B	A	A	B	A	A	B	B	A
Tdurum_contig82393_581	2B	50.2248	A	B	B	A	A	A	A	B	B	A	A	A	B	A	A	B	A	A	A	A	A	A	B	A	B	A	A	A	B	A	B	A	A	B	A	B	B	A	B	A	A	B	A	A	B	B	A
Tdurum_contig86183_177	2B	50.2248	A	B	B	A	A	A	A	B	B	A	A	A	B	A	A	B	A	A	A	A	A	A	B	A	B	A	A	A	B	A	B	A	A	B	A	B	B	A	B	A	A	B	A	A	B	B	A
Tdurum_contig93103_284	2B	50.2248	A	B	B	A	A	A	A	B	B	A	A	A	B	A	A	B	A	A	A	A	A	A	B	A	B	A	A	A	B	A	B	A	A	B	A	B	B	A	B	A	A	B	A	A	B	B	A
tplb0038n17_267	2B	50.2248	A	B	B	A	A	A	A	B	B	A	A	A	B	A	A	B	A	A	A	A	A	A	B	A	B	A	A	A	B	A	B	A	A	B	A	B	B	A	B	A	A	B	A	A	B	B	A
tplb0040p24_838	2B	50.2248	A	B	B	A	A	A	A	B	B	A	A	A	B	A	A	B	A	A	A	A	A	A	B	A	B	A	A	A	B	A	B	A	A	B	A	B	B	A	B	A	A	B	A	A	B	B	A
tplb0048j22_125	2B	50.2248	A	B	B	A	A	A	A	B	B	A	A	A	B	A	A	B	A	A	A	A	A	A	B	A	B	A	A	A	B	A	B	A	A	B	A	B	B	A	B	A	A	B	A	A	B	B	A
tplb0053n06_606	2B	50.2248	A	B	B	A	A	A	A	B	B	A	A	A	B	A	A	B	A	A	A	A	A	A	B	A	B	A	A	A	B	A	B	A	A	B	A	B	B	A	B	A	A	B	A	A	B	B	A
wsnp_CAP7_c317_172502	2B	50.2248	A	B	B	A	A	A	A	B	B	A	A	A	B	A	A	B	A	A	A	A	A	A	B	A	B	A	A	A	B	A	B	A	A	B	A	B	B	A	B	A	A	B	A	A	B	B	A
wsnp_Ex_c12223_19533198	2B	50.2248	A	B	B	A	A	A	A	B	B	A	A	A	B	A	A	B	A	A	A	A	A	A	B	A	B	A	A	A	B	A	B	A	A	B	A	B	B	A	B	A	A	B	A	A	B	B	A
wsnp_Ex_c12727_20214965	2B	50.2248	A	B	B	A	A	A	A	B	B	A	A	A	B	A	A	B	A	A	A	A	A	A	B	A	B	A	A	A	B	A	B	A	A	B	A	B	B	A	B	A	A	B	A	A	B	B	A
wsnp_Ex_c15681_24015996	2B	50.2248	A	B	B	A	A	A	A	B	B	A	A	A	B	A	A	B	A	A	A	A	A	A	B	A	B	A	A	A	B	A	B	A	A	B	A	B	B	A	B	A	A	B	A	A	B	B	A
wsnp_Ex_c20029_29064315	2B	50.2248	A	B	B	A	A	A	A	B	B	A	A	A	B	A	A	B	A	A	A	A	A	A	B	A	B	A	A	A	B	A	B	A	A	B	A	B	B	A	B	A	A	B	A	A	B	B	A
wsnp_Ex_c25943_35203857	2B	50.2248	A	B	B	A	A	A	A	B	B	A	A	A	B	A	A	B	A	A	A	A	A	A	B	A	B	A	A	A	B	A	B	A	A	B	A	B	B	A	B	A	A	B	A	A	B	B	A
wsnp_Ex_c45468_51254832	2B	50.2248	A	B	B	A	A	A	A	B	B	A	A	A	B	A	A	B	A	A	A	A	A	A	B	A	B	A	A	A	B	A	B	A	A	B	A	B	B	A	B	A	A	B	A	A	B	B	A
wsnp_Ex_rep_c67838_66536117	2B	50.2248	A	B	B	A	A	A	A	B	B	A	A	A	B	A	A	B	A	A	A	A	A	A	B	A	B	A	A	A	B	A	B	A	A	B	A	B	B	A	B	A	A	B	A	A	B	B	A
wsnp_Ku_c2561_4878036	2B	50.2248	A	B	B	A	A	A	A	B	B	A	A	A	B	A	A	B	A	A	A	A	A	A	B	A	B	A	A	A	B	A	B	A	A	B	A	B	B	A	B	A	A	B	A	A	B	B	A
wsnp_Ra_c3955_7262354	2B	50.2248	A	B	B	A	A	A	A	B	B	A	A	A	B	A	A	B	A	A	A	A	A	A	B	A	B	A	A	A	B	A	B	A	A	B	A	B	B	A	B	A	A	B	A	A	B	B	A
wsnp_Ra_c62106_62286811	2B	50.2248	A	B	B	A	A	A	A	B	B	A	A	A	B	A	A	B	A	A	A	A	A	A	B	A	B	A	A	A	B	A	B	A	A	B	A	B	B	A	B	A	A	B	A	A	B	B	A
wsnp_RFL_Contig2914_2757372	2B	50.2248	A	B	B	A	A	A	A	B	B	A	A	A	B	A	A	B	A	A	A	A	A	A	B	A	B	A	A	A	B	A	B	A	A	B	A	B	B	A	B	A	A	B	A	A	B	B	A
wsnp_RFL_Contig3273_3319580	2B	50.2248	A	B	B	A	A	A	A	B	B	A	A	A	B	A	A	B	A	A	A	A	A	A	B	A	B	A	A	A	B	A	B	A	A	B	A	B	B	A	B	A	A	B	A	A	B	B	A
RAC875_c13240_96	2B	50.9291	A	B	B	A	A	A	A	B	B	A	A	A	B	A	A	B	A	A	A	A	A	A	B	A	B	A	A	A	B	A	B	A	A	B	A	B	B	A	B	A	A	B	A	A	B	B	A
Tdurum_contig64795_494	2B	50.9291	A	B	B	A	A	A	A	B	B	A	A	A	B	A	A	B	A	A	A	A	A	A	B	A	B	A	A	A	B	A	B	A	A	B	A	B	B	A	B	A	A	B	A	A	B	B	A
Ku_c16468_146	2B	53.0282	A	A	B	A	A	A	A	B	B	A	A	A	B	A	A	B	A	A	A	A	A	A	B	A	B	A	A	A	B	A	B	A	A	B	A	B	B	A	B	A	A	B	A	A	B	B	A
CAP8_c2432_370	2B	53.7325	A	A	B	A	A	A	A	B	B	A	A	A	B	A	A	B	A	A	A	A	A	A	B	A	B	A	A	A	B	A	B	A	A	B	A	B	B	A	B	A	A	B	A	A	B	B	A
Excalibur_rep_c78626_295	2B	53.7325	A	A	B	A	A	A	A	B	B	A	A	A	B	A	A	B	A	A	A	A	A	A	B	A	B	A	A	A	B	A	B	A	A	B	A	B	B	A	B	A	A	B	A	A	B	B	A
Ku_c53298_1284	2B	53.7325	A	A	B	A	A	A	A	B	B	A	A	A	B	A	A	B	A	A	A	A	A	A	B	A	B	A	A	A	B	A	B	A	A	B	A	B	B	A	B	A	A	B	A	A	B	B	A
Tdurum_contig27907_359	2B	53.7325	A	A	B	A	A	A	A	B	B	A	A	A	B	A	A	B	A	A	A	A	A	A	B	A	B	A	A	A	B	A	B	A	A	B	A	B	B	A	B	A	A	B	A	A	B	B	A
wsnp_Ex_c1016_1943126	2B	53.7325	A	A	B	A	A	A	A	B	B	A	A	A	B	A	A	B	A	A	A	A	A	A	B	A	B	A	A	A	B	A	B	A	A	B	A	B	B	A	B	A	A	B	A	A	B	B	A
wsnp_Ex_c1016_1943573	2B	53.7325	A	A	B	A	A	A	A	B	B	A	A	A	B	A	A	B	A	A	A	A	A	A	B	A	B	A	A	A	B	A	B	A	A	B	A	B	B	A	B	A	A	B	A	A	B	B	A
wsnp_Ex_c1016_1943827	2B	53.7325	A	A	-	A	A	A	A	B	B	A	A	A	B	A	A	B	A	A	A	A	A	A	B	A	B	A	A	A	B	A	B	A	A	B	A	B	B	A	B	A	A	B	A	A	B	B	A
wsnp_Ex_c26818_36041748	2B	53.7325	A	A	B	A	A	A	A	B	B	A	A	A	B	A	A	B	A	A	A	A	A	A	B	A	B	A	A	A	B	A	B	A	A	B	A	B	B	A	B	A	A	B	A	A	B	B	A
wsnp_Ex_rep_c102127_87360034	2B	53.7325	A	A	B	A	A	A	A	B	B	A	A	A	B	A	A	B	A	A	A	A	A	A	B	A	B	A	A	A	B	A	B	A	A	B	A	B	B	A	B	A	A	B	A	A	B	B	A
wsnp_Ra_c16333_24961476	2B	53.7325	A	A	B	A	A	A	A	B	B	A	A	A	B	A	A	B	A	A	A	A	A	A	B	A	B	A	A	A	B	A	B	A	A	B	A	B	B	A	B	A	A	B	A	A	B	B	A
BobWhite_c2371_520	2B	54.427	A	A	B	A	A	A	A	B	B	A	B	A	B	A	A	B	A	A	A	A	A	A	B	A	B	A	A	A	B	A	B	A	A	B	A	B	B	A	B	A	A	B	A	A	B	B	A
BobWhite_c2521_117	2B	54.427	A	A	B	A	A	A	A	B	B	A	B	A	B	A	A	B	A	A	A	A	A	A	B	A	B	A	A	A	B	A	B	A	A	B	A	B	B	A	B	A	A	B	A	A	B	B	A
BobWhite_c47357_535	2B	54.427	A	A	B	A	A	A	A	B	B	A	B	A	B	A	A	B	A	A	A	A	A	A	B	A	B	A	A	A	B	A	B	A	A	B	A	B	B	A	B	A	A	B	A	A	B	B	A
BobWhite_c4831_490	2B	54.427	A	A	B	A	A	A	A	B	B	A	B	A	B	A	A	B	A	A	A	A	A	A	B	A	B	A	A	A	B	A	B	A	A	B	A	B	B	A	B	A	A	B	A	A	B	B	A
BS00021682_51	2B	54.427	A	A	B	A	A	A	A	B	B	A	B	A	B	A	A	B	A	A	A	A	A	A	B	A	B	A	A	A	B	A	B	A	A	B	A	B	B	A	B	A	A	B	A	A	B	B	A
BS00021713_51	2B	54.427	A	A	B	A	A	A	A	B	B	A	B	A	B	A	A	B	A	A	A	A	A	A	B	A	B	A	A	A	B	A	B	A	A	B	A	B	B	A	B	A	A	B	A	A	B	B	A
BS00065136_51	2B	54.427	A	A	B	A	A	A	A	B	B	A	B	A	B	A	A	B	A	A	A	A	A	A	B	A	B	A	A	A	B	A	B	A	A	B	A	B	B	A	B	A	A	B	A	A	B	B	A
BS00095643_51	2B	54.427	A	A	B	A	A	A	A	B	B	A	B	A	B	A	A	B	A	A	A	A	A	A	B	A	B	A	A	A	B	A	B	A	A	B	A	B	B	A	B	A	A	B	A	A	B	B	A
CAP7_c12727_215	2B	54.427	A	A	B	A	A	A	A	B	B	A	B	A	B	A	A	B	A	A	A	A	A	A	B	A	B	A	A	A	B	A	B	A	A	B	A	B	B	A	B	A	A	B	A	A	B	B	A
Ex_c16948_754	2B	54.427	-	A	B	A	A	A	A	B	B	A	B	A	B	A	A	B	A	A	A	A	A	A	B	A	B	A	A	A	B	A	B	A	A	B	A	B	B	A	B	A	A	B	A	A	B	B	A
Excalibur_c2819_1773	2B	54.427	A	A	B	A	A	A	A	B	B	A	B	A	B	A	A	B	A	A	A	A	A	A	B	A	B	A	A	A	B	A	B	A	A	B	A	B	B	A	B	A	A	B	A	A	B	B	A
Excalibur_c2819_2310	2B	54.427	A	A	B	A	A	A	A	B	B	A	B	A	B	A	A	B	A	A	A	A	A	A	B	A	B	A	A	A	B	A	B	A	A	B	A	B	B	A	B	A	A	B	A	A	B	B	A
Excalibur_c47745_63	2B	54.427	A	A	B	A	A	A	A	B	B	A	B	A	B	A	A	B	A	A	A	A	A	A	B	A	B	A	A	A	B	A	B	A	A	B	A	B	B	A	B	A	A	B	A	A	B	B	A
IAAV3067	2B	54.427	A	A	B	A	A	A	A	B	B	A	B	A	B	A	A	B	A	A	A	A	A	A	B	A	B	A	A	A	B	A	B	A	A	B	A	B	B	A	B	A	A	B	A	A	B	B	A
Ku_c12447_2002	2B	54.427	A	A	B	A	A	A	A	B	B	A	B	A	B	A	A	B	A	A	A	A	A	A	B	A	B	A	A	A	B	A	B	A	A	B	A	B	B	A	B	A	A	B	A	A	B	B	A
Kukri_c2343_108	2B	54.427	A	A	B	A	A	A	A	B	B	A	B	A	B	A	A	B	A	A	A	A	A	A	B	A	B	A	A	A	B	A	B	A	A	B	A	B	B	A	B	A	A	B	A	A	B	B	A
Kukri_c2343_272	2B	54.427	A	A	B	A	A	A	A	B	B	A	B	A	B	A	A	B	A	A	A	A	A	A	B	A	B	A	A	A	B	A	B	A	A	B	A	B	B	A	B	A	A	B	A	A	B	B	A
Kukri_c834_259	2B	54.427	A	A	B	A	A	A	A	B	B	A	B	A	B	A	A	B	A	A	A	A	A	A	B	A	B	A	A	A	B	A	B	A	A	B	A	B	B	A	B	A	A	B	A	A	B	B	A
Kukri_rep_c74359_1069	2B	54.427	A	A	B	A	A	A	A	B	B	A	B	A	B	A	A	B	A	A	A	A	A	A	B	A	B	A	A	A	B	A	B	A	A	B	A	B	B	A	B	A	A	B	A	A	B	B	A
RAC875_c103094_120	2B	54.427	A	A	B	A	A	A	A	B	B	A	B	A	B	A	A	B	A	A	A	A	A	A	B	A	B	A	A	A	B	A	B	A	A	B	A	B	B	A	B	A	A	B	A	A	B	B	A
RAC875_c17459_566	2B	54.427	A	A	B	A	A	A	A	B	B	A	B	A	B	A	A	B	A	A	A	A	A	A	B	A	B	A	A	A	B	A	B	A	A	B	A	B	B	A	B	A	A	B	A	A	B	B	A
RAC875_c20093_318	2B	54.427	A	A	B	A	A	A	A	B	B	A	B	A	B	A	A	B	A	A	A	A	A	A	B	A	B	A	A	A	B	A	B	A	A	B	A	B	B	A	B	A	A	B	A	A	B	B	A
RAC875_c4465_324	2B	54.427	A	A	B	A	A	A	A	B	B	A	B	A	B	A	A	B	A	A	A	A	A	A	B	A	B	A	A	A	B	A	B	A	A	B	A	B	B	A	B	A	A	B	A	A	B	B	A
RAC875_c4465_549	2B	54.427	A	A	B	A	A	A	A	B	B	A	B	A	B	A	A	B	A	A	A	A	A	A	B	A	B	A	A	A	B	A	B	A	A	B	A	B	B	A	B	A	A	B	A	A	B	B	A
RAC875_c4465_81	2B	54.427	A	A	B	A	A	A	A	B	B	A	B	A	B	A	A	B	A	A	A	A	A	A	B	A	B	A	A	A	B	A	B	A	A	B	A	B	B	A	B	A	A	B	A	A	B	B	A
RFL_Contig2519_341	2B	54.427	A	A	B	A	A	A	A	B	B	A	B	A	B	A	A	B	A	A	A	A	A	A	B	A	B	A	A	A	B	A	B	A	A	B	A	B	B	A	B	A	A	B	A	A	B	B	A
wsnp_Ex_c2203_4129271	2B	54.427	A	A	B	A	A	A	A	B	B	A	B	A	B	A	A	B	A	A	A	A	A	A	B	A	B	A	A	A	B	A	B	A	A	B	A	B	B	A	B	A	A	B	A	A	B	B	A
wsnp_Ex_c2203_4130096	2B	54.427	A	A	B	A	A	A	A	B	B	A	B	A	B	A	A	B	A	A	A	A	A	A	B	A	B	A	A	A	B	A	B	A	A	B	A	B	B	A	B	A	A	B	A	A	B	B	A
wsnp_Ex_c2819_5213149	2B	54.427	A	A	B	A	A	A	A	B	B	A	B	A	B	A	A	B	A	A	A	A	A	A	B	A	B	A	A	A	B	A	B	A	A	B	A	B	B	A	B	A	A	B	A	A	B	B	A
wsnp_Ex_c942_1806632	2B	54.427	A	A	B	A	A	A	A	B	B	A	B	A	B	A	A	B	A	A	A	A	A	A	B	A	B	A	A	A	B	A	B	A	A	B	A	B	B	A	B	A	A	B	A	A	B	B	A
BS00092869_51	2B	55.1312	A	A	B	A	A	A	A	B	B	B	B	A	B	A	A	B	A	A	A	A	A	A	B	A	B	A	A	A	B	A	B	A	A	B	A	B	B	A	B	A	A	B	A	A	B	B	A
Excalibur_c46178_303	2B	55.1312	A	A	B	A	A	A	A	B	B	B	B	A	B	A	A	B	A	A	A	A	A	A	B	A	B	A	A	A	B	A	B	A	A	B	A	B	B	A	B	A	A	B	A	A	B	B	A
Excalibur_c65341_303	2B	55.1312	A	A	B	A	A	A	A	B	B	B	B	A	B	A	A	B	A	A	A	A	A	A	B	A	B	A	A	A	B	A	B	A	A	B	A	B	B	A	B	A	A	B	A	A	B	B	A
IAAV2633	2B	55.1312	A	A	B	A	A	A	A	B	B	B	B	A	B	A	A	B	A	A	A	A	A	A	B	A	B	A	A	A	B	A	B	A	A	B	A	B	B	A	B	A	A	B	A	A	B	B	A
IAAV3474	2B	55.1312	A	A	B	A	A	A	A	B	B	B	B	A	B	A	A	B	A	A	A	A	A	A	B	A	B	A	A	A	B	A	B	A	A	B	A	B	B	A	B	A	A	B	A	A	B	B	A
IACX2158	2B	55.1312	A	A	B	A	A	A	A	B	B	B	B	A	B	A	A	B	A	A	A	A	A	A	B	A	B	A	A	A	B	A	B	A	A	B	A	B	B	A	B	A	A	B	A	A	B	B	A
Ku_c9369_364	2B	55.1312	A	A	B	A	A	A	A	B	B	B	B	A	B	A	A	B	A	A	A	A	A	A	B	A	B	A	A	A	B	A	B	A	A	B	A	B	B	A	B	A	A	B	A	A	B	B	A
Kukri_c84629_315	2B	55.1312	A	A	B	A	A	A	A	B	B	B	B	A	B	A	A	B	A	A	A	A	A	A	B	A	B	A	A	A	B	A	B	A	A	B	A	B	B	A	B	A	A	B	A	A	B	B	A
RAC875_c17455_152	2B	55.1312	A	A	B	A	A	A	A	B	B	B	B	A	B	A	A	B	A	A	A	A	A	A	B	A	B	A	A	A	B	A	B	A	A	B	A	B	B	A	B	A	A	B	A	A	B	B	A
RFL_Contig3044_346	2B	55.1312	A	A	B	A	A	A	A	B	B	B	B	A	B	A	A	B	A	A	A	A	A	A	B	A	B	A	A	A	B	A	B	A	A	B	A	B	B	A	B	A	A	B	A	A	B	B	A
wsnp_Ex_c5123_9087869	2B	55.1312	A	A	B	A	A	A	A	B	B	B	B	A	B	A	A	B	A	A	A	A	A	A	B	A	B	A	A	A	B	A	B	A	A	B	A	B	B	A	B	A	A	B	A	A	B	B	A
wsnp_Ex_c5123_9088111	2B	55.1312	A	A	B	A	A	A	A	B	B	B	B	A	B	A	A	B	A	A	A	A	A	A	B	A	B	A	A	A	B	A	B	A	A	B	A	B	B	A	B	A	A	B	A	A	B	B	A
wsnp_Ex_c5123_9089025	2B	55.1312	A	A	B	A	A	A	A	B	B	B	B	A	B	A	A	B	A	A	A	A	A	A	B	A	B	A	A	A	B	A	B	A	A	B	A	B	B	A	B	A	A	B	A	A	B	B	A
wsnp_Ex_c5123_9089624	2B	55.1312	A	A	B	A	A	A	A	B	B	B	B	A	B	A	A	B	A	A	A	A	A	A	B	A	B	A	A	A	B	A	B	A	A	B	A	B	B	A	B	A	A	B	A	A	B	B	A
wsnp_Ku_c9901_16493072	2B	55.1312	A	A	B	A	A	A	A	B	B	B	B	A	B	A	A	B	A	A	A	A	A	A	B	A	B	A	A	A	B	A	B	A	A	B	A	B	B	A	B	A	A	B	A	A	B	B	A
BS00011630_51	2B	56.5602	A	A	B	A	A	A	A	B	B	B	B	A	B	A	A	B	A	A	A	A	A	A	B	A	B	A	A	A	B	A	B	A	A	B	A	B	B	A	B	A	A	B	A	A	B	B	A
BS00067094_51	2B	56.5602	A	A	B	A	A	A	A	B	B	B	B	A	B	A	A	B	A	A	A	A	A	A	B	A	B	A	A	A	B	A	B	A	A	B	A	B	B	A	B	A	A	B	A	A	B	B	A
BS00067572_51	2B	56.5602	A	A	B	A	A	A	A	B	B	B	B	A	B	A	A	B	A	A	A	A	A	A	B	A	B	A	A	A	B	A	B	A	A	B	A	B	B	A	B	A	A	B	A	A	B	B	A
BS00104667_51	2B	56.5602	A	A	B	A	A	A	A	B	B	B	B	A	B	A	A	B	A	A	A	A	A	A	B	A	B	A	A	A	B	A	B	A	A	B	A	B	B	A	B	A	A	B	A	A	B	B	A
BS00105171_51	2B	56.5602	A	A	B	A	A	A	A	B	B	B	B	A	B	A	A	B	A	A	A	A	A	A	B	A	B	A	A	A	B	A	B	A	A	B	A	B	B	A	B	A	A	B	A	A	B	B	A
CAP12_c4899_191	2B	56.5602	A	A	B	A	A	A	A	B	B	B	B	A	-	A	A	B	A	A	A	A	A	A	B	A	B	A	A	A	B	A	B	A	A	B	A	B	B	A	B	A	A	B	A	A	B	B	A
CAP8_rep_c6372_264	2B	56.5602	A	A	B	A	A	A	A	B	B	B	B	A	B	A	A	B	A	A	A	A	A	A	B	A	B	A	A	A	B	A	B	A	A	B	A	B	B	A	B	A	A	B	A	A	B	B	A
CAP8_rep_c8162_101	2B	56.5602	A	A	B	A	A	A	A	B	B	B	B	A	B	A	A	B	A	A	A	A	A	A	B	A	B	A	A	A	B	A	B	A	A	B	A	B	B	A	B	A	A	B	A	A	B	B	A
Excalibur_c10071_213	2B	56.5602	A	A	B	A	A	A	A	B	B	B	B	A	B	A	A	B	A	A	A	A	A	A	B	A	B	A	A	A	B	A	B	A	A	B	A	B	B	A	B	A	A	B	A	A	B	B	A
Excalibur_c10634_156	2B	56.5602	A	A	B	A	A	A	A	B	B	B	B	A	B	A	A	B	A	A	A	A	A	A	B	A	B	A	A	A	B	A	B	A	A	B	A	B	B	A	B	A	A	B	A	A	B	B	A
Excalibur_c7449_587	2B	56.5602	A	A	B	A	A	A	A	B	B	B	B	A	B	A	A	B	A	A	A	A	A	A	B	A	B	A	A	A	B	A	B	A	A	B	A	B	B	A	B	A	A	B	A	A	B	B	A
IACX6231	2B	56.5602	A	A	B	A	A	A	A	B	B	B	B	A	B	A	A	B	A	A	A	A	A	A	B	A	B	A	A	A	B	A	B	A	A	B	A	B	B	A	B	A	A	B	A	A	B	B	A
IACX6309	2B	56.5602	A	A	B	A	A	A	A	B	B	B	B	A	B	A	A	B	A	A	A	A	A	A	B	A	B	A	A	A	B	A	B	A	A	B	A	B	B	A	B	A	A	B	A	A	B	B	A
IACX8096	2B	56.5602	A	A	B	A	A	A	A	B	B	B	B	A	B	A	A	B	A	A	A	A	A	A	B	A	B	A	A	A	B	A	B	A	A	B	A	B	B	A	B	A	A	B	A	A	B	B	A
JD_c8871_331	2B	56.5602	A	A	B	A	A	A	A	B	B	B	B	A	B	A	A	B	A	A	A	A	A	A	B	A	B	A	A	A	B	A	B	A	A	B	A	B	B	A	B	A	A	B	A	A	B	B	A
Kukri_c25716_445	2B	56.5602	A	A	B	A	A	A	A	B	B	B	B	A	B	A	A	B	A	A	A	A	A	A	B	A	B	A	A	A	B	A	B	A	A	B	A	B	B	A	B	A	A	B	A	A	B	B	A
Kukri_c26311_891	2B	56.5602	A	A	B	A	A	A	A	B	B	B	B	A	B	A	A	B	A	A	A	A	A	A	B	A	B	A	A	A	B	A	B	A	A	B	A	B	B	A	B	A	A	B	A	A	B	B	A
Kukri_c31059_130	2B	56.5602	A	A	B	A	A	A	A	B	B	B	B	A	B	A	A	B	A	A	A	A	A	A	B	A	B	A	A	A	B	A	B	A	A	B	A	B	B	A	B	A	A	B	A	A	B	B	A
Kukri_c31059_165	2B	56.5602	A	A	B	A	A	A	A	B	B	B	B	A	B	A	A	B	A	A	A	A	A	A	B	A	B	A	A	A	B	A	B	A	A	B	A	B	B	A	B	A	A	B	A	A	B	B	A
Ra_c13679_2284	2B	56.5602	A	A	B	A	A	A	A	B	B	B	B	A	B	A	A	B	A	A	A	A	A	A	B	A	B	A	A	A	B	A	B	A	A	B	A	B	B	A	B	A	A	B	A	A	B	B	A
Ra_c69196_575	2B	56.5602	A	A	B	A	A	A	A	B	B	B	B	A	B	A	A	B	A	A	A	A	A	A	B	A	B	A	A	A	B	A	B	A	A	B	A	B	B	A	B	A	A	B	A	A	B	B	A
RAC875_c17658_1419	2B	56.5602	A	A	B	A	A	A	A	B	B	B	B	A	B	A	A	B	A	A	A	A	A	A	B	A	B	A	A	A	B	A	B	A	A	B	A	B	B	A	B	A	A	B	A	A	B	B	A
RAC875_c3397_274	2B	56.5602	A	A	B	A	A	A	A	B	B	B	B	A	B	A	A	B	A	A	A	A	A	A	B	A	B	A	A	A	B	A	B	A	A	B	A	B	B	A	B	A	A	B	A	A	B	B	A
RAC875_c41415_450	2B	56.5602	A	A	B	A	A	A	A	B	B	B	B	A	B	A	A	B	A	A	A	A	A	A	B	A	B	A	A	A	B	A	B	A	A	B	A	B	B	A	B	A	A	B	A	A	B	B	A
RAC875_c77565_298	2B	56.5602	A	A	B	A	A	A	A	B	B	B	B	A	B	A	A	B	A	A	A	A	A	A	B	A	B	A	A	A	B	A	B	A	A	B	A	B	B	A	B	A	A	B	A	A	B	B	A
RAC875_c8286_574	2B	56.5602	A	A	B	A	A	A	A	B	B	B	B	A	B	A	A	B	A	A	A	A	A	A	B	A	B	A	A	A	B	A	B	A	A	B	A	B	B	A	B	A	A	B	A	A	B	B	A
RFL_Contig3172_1752	2B	56.5602	A	A	B	A	A	A	A	B	B	B	B	A	B	A	A	B	A	A	A	A	A	A	B	A	B	A	A	A	B	A	B	A	A	B	A	B	B	A	B	A	A	B	A	A	B	B	A
Tdurum_contig10219_295	2B	56.5602	A	A	B	A	A	A	A	B	B	B	B	A	B	A	A	B	A	A	A	A	A	A	B	A	B	A	A	A	B	A	B	A	A	B	A	B	B	A	B	A	A	B	A	A	B	B	A
Tdurum_contig14707_251	2B	56.5602	A	A	B	A	A	A	A	B	B	B	B	A	B	A	A	B	A	A	A	A	A	A	B	A	B	A	A	A	B	A	B	A	A	B	A	B	B	A	B	A	A	B	A	A	B	B	A
Tdurum_contig96648_102	2B	56.5602	A	A	B	A	A	A	A	B	B	B	B	A	B	A	A	B	A	A	A	A	A	A	B	A	B	A	A	A	B	A	B	A	A	B	A	B	B	A	B	A	A	B	A	A	B	B	A
Tdurum_contig96648_192	2B	56.5602	A	A	B	A	A	A	A	B	B	B	B	A	B	A	A	B	A	A	A	A	A	A	B	A	B	A	A	A	B	A	B	A	A	B	A	B	B	A	B	A	A	B	A	A	B	B	A
tplb0048g05_866	2B	56.5602	A	A	B	A	A	A	A	B	B	B	B	A	B	A	A	B	A	A	A	A	A	A	B	A	B	A	A	A	B	A	B	A	A	B	A	B	B	A	B	A	A	B	A	A	B	B	A
wsnp_CAP11_rep_c4111_1943544	2B	56.5602	A	A	B	A	A	A	A	B	B	B	B	A	B	A	A	B	A	A	A	A	A	A	B	A	B	A	A	A	B	A	B	A	A	B	A	B	B	A	B	A	A	B	A	A	B	B	A
wsnp_Ex_c10071_16554911	2B	56.5602	A	A	B	A	A	A	A	B	B	B	B	A	B	A	A	B	A	A	A	A	A	A	B	A	B	A	A	A	B	A	B	A	A	B	A	B	B	A	B	A	A	B	A	A	B	B	A
wsnp_Ex_c12922_20472434	2B	56.5602	A	A	B	A	A	A	A	B	B	B	B	A	B	A	A	B	A	A	A	A	A	A	B	A	B	A	A	A	B	A	B	A	A	B	A	B	B	A	B	A	A	B	A	A	B	B	A
wsnp_Ex_c12922_20473104	2B	56.5602	A	A	B	A	A	A	A	B	B	B	B	A	B	A	A	B	A	A	A	A	A	A	B	A	B	A	A	A	B	A	B	A	A	B	A	B	B	A	B	A	A	B	A	A	B	B	A
wsnp_Ex_c5619_9884202	2B	56.5602	A	A	B	A	A	A	A	B	B	B	B	A	B	A	A	B	A	A	A	A	A	A	B	A	B	A	A	A	B	A	B	A	A	B	A	B	B	A	B	A	A	B	A	A	B	B	A
wsnp_Ra_c13679_21569624	2B	56.5602	A	A	B	A	A	A	A	B	B	B	B	A	B	A	A	B	A	A	A	A	A	A	B	A	B	A	A	A	B	A	B	A	A	B	A	B	B	A	B	A	A	B	A	A	B	B	A
wsnp_RFL_Contig2123_1397739	2B	56.5602	A	A	B	A	A	A	A	B	B	B	B	A	B	A	A	B	A	A	A	A	A	A	B	A	B	A	A	A	B	A	B	A	A	B	A	B	B	A	B	A	A	B	A	A	B	B	A
BS00063727_51	2B	57.2645	A	A	B	A	A	A	A	B	B	B	B	A	A	A	A	B	A	A	A	A	A	A	B	A	B	B	A	A	B	A	B	A	A	B	A	B	B	A	B	A	A	B	A	A	B	B	A
BobWhite_c22728_257	2B	57.959	A	A	B	A	A	A	A	B	B	B	B	A	A	A	A	B	A	A	A	A	A	A	B	A	B	B	A	A	B	A	B	A	A	B	A	B	B	A	B	A	A	B	A	A	B	B	A
BobWhite_c22728_78	2B	57.959	A	A	B	A	A	A	A	B	B	B	B	A	A	A	A	B	A	A	A	A	A	A	B	A	B	B	A	A	B	A	B	A	A	B	A	B	B	A	B	A	A	B	A	A	B	B	A
BS00016650_51	2B	57.959	A	A	B	A	A	A	A	B	B	B	B	A	A	A	A	B	A	A	A	A	A	A	B	A	B	B	A	A	B	A	B	A	A	B	A	B	B	A	B	A	A	B	A	A	B	B	A
BS00023124_51	2B	57.959	A	A	B	A	A	A	A	B	B	B	B	A	A	A	A	B	A	A	A	A	A	A	B	A	B	B	A	A	B	A	B	A	A	B	A	B	B	A	B	A	A	B	A	A	B	B	A
BS00059896_51	2B	57.959	A	A	B	A	A	A	A	B	B	B	B	A	A	A	A	B	A	A	A	A	A	A	B	A	B	B	A	A	B	A	B	A	A	B	A	B	B	A	B	A	A	B	A	A	B	B	A
Ex_c47157_508	2B	57.959	A	A	B	A	A	A	A	B	B	B	B	A	A	A	A	B	A	A	A	A	A	A	B	A	B	B	A	A	B	A	B	A	A	B	A	B	B	A	B	A	A	B	A	A	B	B	A
Excalibur_c40976_111	2B	57.959	A	A	B	A	A	A	A	B	B	B	B	A	A	A	A	B	A	A	A	A	A	A	B	A	B	B	A	A	B	A	B	A	A	B	A	B	B	A	B	A	A	B	A	A	B	B	A
Excalibur_c40976_87	2B	57.959	A	A	B	A	A	A	A	B	B	B	B	A	A	A	A	B	A	A	A	A	A	A	B	A	B	B	A	A	B	A	B	A	A	B	A	B	B	A	B	A	A	B	A	A	B	B	A
IAAV4899	2B	57.959	A	A	B	A	A	A	A	B	B	B	B	A	A	A	A	B	A	A	A	A	A	A	B	A	B	B	A	A	B	A	B	A	A	B	A	B	B	A	B	A	A	B	A	A	B	B	A
IACX5919	2B	57.959	A	A	B	A	A	A	A	B	B	B	B	A	A	A	A	B	A	A	A	A	A	A	B	A	B	B	A	A	B	A	B	A	A	B	A	B	B	A	B	A	A	B	A	A	B	B	A
Kukri_rep_c108243_143	2B	57.959	A	A	B	A	A	A	A	B	B	B	B	A	A	A	A	B	A	A	A	A	A	A	B	A	B	B	A	A	B	A	B	A	A	B	A	B	B	A	B	A	A	B	A	A	B	B	A
RAC875_c23538_1517	2B	57.959	A	A	B	A	A	A	A	B	B	B	B	A	A	A	A	B	A	A	A	A	A	A	B	A	B	B	A	A	B	A	B	A	A	B	A	B	B	A	B	A	A	B	A	A	B	B	A
RAC875_c8197_810	2B	57.959	A	A	B	A	A	A	A	B	B	B	B	A	A	A	A	B	A	A	A	A	A	A	B	A	B	B	A	A	B	A	B	A	A	B	A	B	B	A	B	A	A	B	A	A	B	B	A
RAC875_rep_c108548_163	2B	57.959	A	A	B	A	A	A	A	B	B	B	B	A	A	A	A	B	A	A	A	A	A	A	B	A	B	B	A	A	B	A	B	A	A	B	A	B	B	A	B	A	A	B	A	A	B	B	A
RAC875_rep_c74537_344	2B	57.959	A	A	B	A	A	A	A	B	B	B	B	A	A	A	A	B	A	A	A	A	A	A	B	A	B	B	A	A	B	A	B	A	A	B	A	B	B	A	B	A	A	B	A	A	B	B	A
Tdurum_contig55699_246	2B	57.959	A	A	B	A	A	A	A	B	B	B	B	A	A	A	A	B	A	A	A	A	A	A	B	A	B	B	A	A	B	A	B	A	A	B	A	B	B	A	B	A	A	B	A	A	B	B	A
Tdurum_contig55729_1220	2B	57.959	A	A	B	A	A	A	A	B	B	B	B	A	A	A	A	B	A	A	A	A	A	A	B	A	B	B	A	A	B	A	B	A	A	B	A	B	B	A	B	A	A	B	A	A	B	B	A
wsnp_Ex_c20182_29230528	2B	57.959	A	A	B	A	A	A	A	B	B	B	B	A	A	A	A	B	A	A	A	A	A	A	B	A	B	B	A	A	B	A	B	A	A	B	A	B	B	A	B	A	A	B	A	A	B	B	A
wsnp_Ex_c40976_47910144	2B	57.959	A	A	B	A	A	A	A	B	B	B	B	A	A	A	A	B	A	A	A	A	A	A	B	A	B	B	A	A	B	A	B	A	A	B	A	B	B	A	B	A	A	B	A	A	B	B	A
wsnp_Ex_c40976_47910672	2B	57.959	A	A	B	A	A	A	A	B	B	B	B	A	A	A	A	B	A	A	A	A	A	A	B	A	B	B	A	A	B	A	B	A	A	B	A	B	B	A	B	A	A	B	A	A	B	B	A
wsnp_Ex_rep_c71983_70544041	2B	57.959	A	A	B	A	A	A	A	B	B	B	B	A	A	A	A	B	A	A	A	A	A	A	B	A	B	B	A	A	B	A	B	A	A	B	A	B	B	A	B	A	A	B	A	A	B	B	A
wsnp_Ku_c52392_57380726	2B	57.959	A	A	B	A	A	A	A	B	B	B	B	A	A	A	A	B	A	A	A	A	A	A	B	A	B	B	A	A	B	A	B	A	A	B	A	B	B	A	B	A	A	B	A	A	B	B	A
Excalibur_c76598_570	2B	58.6487	A	A	B	A	A	A	A	B	B	B	B	A	A	A	A	B	A	A	A	A	A	A	B	A	B	B	A	A	B	A	B	A	A	B	A	B	B	A	B	A	A	B	A	A	B	B	A
BobWhite_c1072_593	2B	61.4101	A	A	B	A	A	A	A	B	B	B	B	A	A	A	A	B	A	A	A	A	A	A	B	A	B	-	A	A	B	A	B	A	A	B	A	-	B	A	-	A	A	B	A	A	B	B	A
BobWhite_c41676_137	2B	61.4101	A	A	B	A	A	A	A	B	B	B	B	A	A	A	A	B	A	A	A	A	A	A	B	A	B	B	A	A	B	A	B	A	A	B	A	B	B	A	B	A	A	B	A	A	B	B	A
BS00022518_51	2B	61.4101	A	A	B	A	A	A	A	B	B	B	B	A	A	A	A	B	A	A	A	A	A	A	B	A	B	B	A	A	B	A	B	A	A	B	A	B	B	A	B	A	A	B	A	A	B	B	A
BS00094373_51	2B	61.4101	A	A	B	A	A	A	A	B	B	B	B	A	A	A	A	B	A	A	A	A	A	A	B	A	B	B	A	A	B	A	B	A	A	B	A	B	B	A	B	A	A	B	A	A	B	B	A
CAP11_c1036_238	2B	61.4101	A	A	B	A	A	A	A	B	B	B	B	A	A	A	A	B	A	A	A	A	A	A	B	A	B	B	A	A	B	A	B	A	A	B	A	B	B	A	B	A	A	B	A	A	B	B	A
Excalibur_c105074_293	2B	61.4101	A	A	B	A	A	A	A	B	B	B	B	A	A	A	A	B	A	A	A	A	A	A	B	A	B	B	A	A	B	A	B	A	A	B	A	B	B	A	B	A	A	B	A	A	B	B	A
Excalibur_c105074_365	2B	61.4101	A	A	B	A	A	A	A	B	B	B	B	A	A	A	A	B	A	A	A	A	A	A	B	A	B	B	A	A	B	A	B	A	A	B	A	B	B	A	B	A	A	B	A	A	B	B	A
Excalibur_c1353_1364	2B	61.4101	A	A	B	A	A	A	A	B	B	B	B	A	A	A	A	B	A	A	A	A	A	A	B	A	B	B	A	A	B	A	B	A	A	B	A	B	B	A	B	A	A	B	A	A	B	B	A
Excalibur_c6769_1371	2B	61.4101	A	A	B	A	A	A	A	B	B	B	B	A	A	A	A	B	A	A	A	A	A	A	B	A	B	B	A	A	B	A	B	A	A	B	A	B	B	A	B	A	A	B	A	A	B	B	A
Excalibur_c6769_758	2B	61.4101	A	-	B	A	A	A	A	B	B	B	B	A	A	A	A	B	A	A	A	A	A	A	B	A	B	B	A	A	B	A	B	A	A	B	A	B	B	A	B	A	A	B	A	A	B	B	A
Kukri_c92273_67	2B	61.4101	A	A	B	A	A	A	A	B	B	B	B	A	A	A	A	B	A	A	A	A	A	A	B	A	B	B	A	A	B	A	B	A	A	B	A	B	B	A	B	A	A	B	A	A	B	B	A
Tdurum_contig5691_596	2B	61.4101	A	A	B	A	A	A	A	B	B	B	B	A	A	A	A	B	A	A	A	A	A	A	B	A	B	B	A	A	B	A	B	A	A	B	A	B	B	A	B	A	A	B	A	A	B	B	A
Tdurum_contig70510_462	2B	61.4101	-	A	B	A	A	A	A	B	B	B	B	A	A	A	A	B	A	A	A	A	A	A	B	A	B	B	A	A	B	A	B	A	A	B	A	B	B	A	B	A	A	B	A	A	B	B	A
tplb0049b10_696	2B	61.4101	A	A	B	A	A	A	A	B	B	B	B	A	A	A	A	B	A	A	A	A	A	A	B	A	B	B	A	A	B	A	B	A	A	B	A	B	B	A	B	A	A	B	A	A	B	B	A
wsnp_CAP12_c197_110707	2B	61.4101	A	A	B	A	A	A	A	B	B	B	B	A	A	A	A	B	A	A	A	A	A	A	B	A	B	B	A	A	B	A	B	A	A	B	A	B	B	A	B	A	A	B	A	A	B	B	A
BobWhite_c22106_204	2B	62.1296	A	A	B	A	A	A	A	B	B	B	B	A	A	A	A	B	A	A	A	A	A	A	B	A	B	B	A	A	B	A	B	B	A	B	A	B	B	A	B	A	A	B	A	A	B	B	A
BobWhite_c23046_293	2B	62.1296	A	A	B	A	A	A	A	B	B	B	B	A	A	A	A	B	A	A	A	A	A	A	B	A	B	B	A	A	B	A	B	B	A	B	A	B	B	A	B	A	A	B	A	A	B	B	A
BobWhite_c23054_1192	2B	62.1296	A	A	B	A	A	A	A	B	B	B	B	A	A	A	A	B	A	A	A	A	A	A	B	A	B	B	A	A	B	A	B	B	A	B	A	B	B	A	B	A	A	B	A	A	B	B	A
BobWhite_c23054_1464	2B	62.1296	A	A	B	A	A	A	A	B	B	B	B	A	A	A	A	B	A	A	A	A	A	A	B	A	B	B	A	A	B	A	B	B	A	B	A	B	B	A	B	A	A	B	A	A	B	B	A
BobWhite_c5543_492	2B	62.1296	A	A	B	A	A	A	A	B	B	B	B	A	A	A	A	B	A	A	A	A	A	A	B	A	B	B	A	A	B	A	B	B	A	B	A	B	B	A	B	A	A	B	A	A	B	B	A
BS00009247_51	2B	62.1296	A	A	B	A	A	A	A	B	B	B	B	A	A	A	A	B	A	A	A	A	A	A	B	A	B	B	A	A	B	A	B	B	A	B	A	B	B	A	B	A	A	B	A	A	B	B	A
BS00011545_51	2B	62.1296	A	A	B	A	A	A	A	B	B	B	B	A	A	A	A	B	A	A	A	A	A	A	B	A	B	B	A	A	B	A	B	B	A	B	A	B	B	A	B	A	A	B	A	A	B	B	A
BS00011579_51	2B	62.1296	A	A	B	A	A	A	A	B	B	B	B	A	A	A	A	B	A	A	A	A	A	A	B	A	B	B	A	A	B	A	B	B	A	B	A	B	B	A	B	A	A	B	A	A	B	B	A
CAP7_c1933_170	2B	62.1296	A	A	B	A	A	A	A	B	B	B	B	A	A	A	A	B	A	A	A	A	A	A	B	A	B	B	A	A	B	A	B	B	A	B	A	B	B	A	B	A	A	B	A	A	B	B	A
IAAV677	2B	62.1296	A	A	B	A	A	A	A	B	B	B	B	A	A	A	A	B	A	A	A	A	A	A	B	A	B	B	A	A	B	A	B	B	A	B	A	B	B	A	B	A	-	B	A	A	B	B	A
IAAV7841	2B	62.1296	A	A	B	A	A	A	A	B	B	B	B	A	A	A	A	B	A	A	A	A	A	A	B	A	B	B	A	A	B	A	B	B	A	B	A	B	B	A	B	A	A	B	A	A	B	B	A
JD_c10643_840	2B	62.1296	A	A	B	A	A	A	A	B	B	B	B	A	A	A	A	B	A	A	A	A	A	A	B	A	B	B	A	A	B	A	B	B	A	B	A	B	B	A	B	A	A	B	A	A	B	B	A
Kukri_c1782_1678	2B	62.1296	A	A	B	A	A	A	A	B	B	B	B	A	A	A	A	B	A	A	A	A	A	A	B	A	B	B	A	A	B	A	B	B	A	B	A	B	B	A	B	A	A	B	A	A	B	B	A
Kukri_c32241_1165	2B	62.1296	A	A	B	A	A	A	A	B	B	B	B	A	A	A	A	B	A	A	A	A	A	A	B	A	B	B	A	A	B	A	B	B	A	B	A	B	B	A	B	A	A	B	A	A	B	B	A
Kukri_c49007_501	2B	62.1296	A	A	B	A	A	A	A	B	B	B	B	A	A	A	A	B	A	A	A	A	A	A	B	A	B	B	A	A	B	A	B	B	A	B	A	B	B	A	B	A	A	B	A	A	B	B	A
Kukri_c49010_266	2B	62.1296	A	A	B	A	A	A	A	B	B	B	B	A	A	A	A	B	A	A	A	A	A	A	B	A	B	B	A	A	B	A	B	B	A	B	A	B	B	A	B	A	A	B	A	A	B	B	A
Kukri_c75902_132	2B	62.1296	A	A	B	A	A	A	A	B	B	B	B	A	A	A	A	B	A	A	A	A	A	A	B	A	B	B	A	A	B	A	B	B	A	B	A	B	B	A	B	A	A	B	A	A	B	B	A
Kukri_c7666_1389	2B	62.1296	A	A	B	A	A	A	A	B	B	B	B	A	A	A	A	B	A	A	A	A	A	A	B	A	B	B	A	A	B	A	B	B	A	B	A	B	B	A	B	A	A	B	A	A	B	B	A
Kukri_c7666_2637	2B	62.1296	A	A	B	A	A	A	A	B	B	B	B	A	A	A	A	B	A	A	A	A	A	A	B	A	B	B	A	A	B	A	B	B	A	B	A	B	B	A	B	A	A	B	A	A	B	B	A
Kukri_c7666_746	2B	62.1296	A	A	B	A	A	A	A	B	B	B	B	A	A	A	A	B	A	A	A	A	A	A	B	A	B	B	A	A	B	A	B	B	A	B	A	B	B	A	B	A	A	B	A	A	B	B	A
Kukri_rep_c101529_1199	2B	62.1296	A	A	B	A	A	A	A	B	B	B	B	A	A	A	A	B	A	A	A	A	A	A	B	A	B	B	A	A	B	A	B	B	A	B	A	B	B	A	B	A	A	B	A	A	B	B	A
Kukri_rep_c112754_101	2B	62.1296	A	A	B	A	A	A	A	B	B	B	B	A	A	A	A	B	A	A	A	A	A	A	B	A	B	B	A	A	B	A	B	B	A	B	A	B	B	A	B	A	A	B	A	A	B	B	A
RAC875_c14039_299	2B	62.1296	A	A	B	A	A	A	A	B	B	B	B	A	A	A	A	B	A	A	A	A	A	A	B	A	B	B	A	A	B	A	B	B	A	B	A	B	B	A	B	A	A	B	A	A	B	B	A
RAC875_rep_c91134_949	2B	62.1296	A	A	B	A	A	A	A	B	B	B	B	A	A	A	A	B	A	A	A	A	A	A	B	A	B	B	A	A	B	A	B	B	A	B	A	B	B	A	B	A	A	B	A	A	B	B	A
Tdurum_contig59522_262	2B	62.1296	A	A	B	A	A	A	A	B	B	B	B	A	A	A	A	B	A	A	A	A	A	A	B	A	B	B	A	A	B	A	B	B	A	B	A	B	B	A	B	A	A	B	A	A	B	B	A
Tdurum_contig59522_420	2B	62.1296	A	A	B	A	A	A	A	B	B	B	B	A	A	A	A	B	A	A	A	A	A	A	B	A	B	B	A	A	B	A	B	B	A	B	A	B	B	A	B	A	A	B	A	A	B	B	A
Tdurum_contig76090_916	2B	62.1296	A	A	B	A	A	A	A	B	B	B	B	A	A	A	A	B	A	A	A	A	A	A	B	A	B	B	A	A	B	A	B	B	A	B	A	B	B	A	B	A	A	B	A	A	B	B	A
wsnp_Ex_c18503_27349536	2B	62.1296	A	A	B	A	A	A	A	B	B	B	B	A	A	A	A	B	A	A	A	A	A	A	B	A	B	B	A	A	B	A	B	B	A	B	A	B	B	A	B	A	A	B	A	A	B	B	A
wsnp_Ex_c32493_41138957	2B	62.1296	A	A	B	A	A	A	A	B	B	B	B	A	A	A	A	B	A	A	A	A	A	A	B	A	B	B	A	A	B	A	B	B	A	B	A	B	B	A	B	A	A	B	A	A	B	B	A
wsnp_Ex_c58274_59638635	2B	62.1296	A	A	B	A	A	A	A	B	B	B	B	A	A	A	A	B	A	A	A	A	A	A	B	A	B	B	A	A	B	A	B	B	A	B	A	B	B	A	B	A	A	B	A	A	B	B	A
wsnp_Ex_c58274_59638884	2B	62.1296	A	A	B	A	A	A	A	B	B	B	B	A	A	A	A	B	A	A	A	A	A	A	B	A	B	B	A	A	B	A	B	B	A	B	A	B	B	A	B	A	A	B	A	A	B	B	A
wsnp_Ex_c58274_59639258	2B	62.1296	A	A	B	A	A	A	A	B	B	B	B	A	A	A	A	B	A	A	A	A	A	A	B	A	B	B	A	A	B	A	B	B	A	B	A	B	B	A	B	A	A	B	A	A	B	B	A
BobWhite_c31268_254	2B	62.8338	A	A	B	A	A	A	A	B	B	B	B	A	A	A	A	B	A	A	A	A	A	A	B	A	B	B	A	A	B	A	B	B	A	B	A	B	B	A	B	A	A	B	A	A	B	B	A
BS00047890_51	2B	62.8338	A	A	B	A	A	A	A	B	B	B	B	A	A	A	A	B	A	A	A	A	A	A	B	A	B	B	A	A	B	A	B	B	A	B	A	B	B	A	B	A	A	B	A	A	B	B	A
BS00105409_51	2B	62.8338	A	A	B	A	A	A	A	B	B	B	B	A	A	A	A	B	A	A	A	A	A	A	B	A	B	B	A	A	B	A	B	B	A	B	A	B	B	A	B	A	A	B	A	A	B	B	A
Excalibur_c7755_1057	2B	62.8338	A	A	B	A	A	A	A	B	B	B	B	A	A	A	A	B	A	A	A	A	A	A	B	A	B	B	A	A	B	A	B	B	A	B	A	B	B	A	B	A	A	B	A	A	B	B	A
Excalibur_c7755_1321	2B	62.8338	A	A	B	A	A	A	A	B	B	B	B	A	A	A	A	B	A	A	A	A	A	A	B	A	B	B	A	A	B	A	B	B	A	B	A	B	B	A	B	A	A	B	A	A	B	B	A
Kukri_c46361_295	2B	62.8338	A	A	B	A	A	A	A	B	B	B	B	A	A	A	A	B	A	A	A	A	A	A	B	A	B	B	A	A	B	A	B	B	A	B	A	B	B	A	B	A	A	B	A	A	B	B	A
RAC875_rep_c72476_295	2B	62.8338	A	A	B	A	A	A	A	B	B	B	B	A	A	A	A	B	A	A	A	A	A	A	B	A	B	B	A	A	B	A	B	B	A	B	A	B	B	A	B	A	A	B	A	A	B	B	A
Excalibur_c71500_231	2B	63.5332	A	A	B	A	A	A	A	B	B	B	B	A	A	A	A	B	A	A	A	A	A	A	B	A	B	B	A	A	B	A	B	B	A	B	A	B	B	A	B	A	A	B	A	A	B	B	A
Kukri_c4294_371	2B	63.5332	A	A	B	A	A	A	A	B	B	B	B	A	A	A	A	B	A	A	A	A	A	A	B	A	B	B	A	A	B	A	B	B	A	B	A	B	B	A	B	A	A	B	A	A	B	B	A
Kukri_c97631_275	2B	63.5332	A	A	B	A	A	A	A	B	B	B	B	A	A	A	A	B	A	A	A	A	A	A	B	A	B	B	A	A	B	A	B	B	A	B	A	B	B	A	B	A	A	B	A	A	B	B	A
Ra_c71978_532	2B	63.5332	A	A	B	A	A	A	A	B	B	B	B	A	A	A	A	B	A	A	A	A	A	A	B	A	B	B	A	A	B	A	B	B	A	B	A	B	B	A	B	A	A	B	A	A	B	B	A
wsnp_BF473744B_Ta_2_2	2B	63.5332	A	A	B	A	A	A	A	B	B	B	B	A	A	A	A	B	A	A	A	A	A	A	B	A	B	B	A	A	B	A	B	B	A	B	A	B	B	A	B	A	A	B	A	A	B	B	A
wsnp_Ex_c17845_26604587	2B	63.5332	A	A	B	A	A	A	A	B	B	B	B	A	A	A	A	B	A	A	A	A	A	A	B	A	B	B	A	A	B	A	B	B	A	B	A	B	B	A	B	A	A	B	A	A	B	B	A
wsnp_Ex_rep_c67561_66189356	2B	63.5332	A	A	B	A	A	A	A	B	B	B	B	A	A	A	A	B	A	A	A	A	A	A	B	A	B	B	A	A	B	A	B	B	A	B	A	B	B	A	B	A	A	B	A	A	B	B	A
Ra_c68109_376	2B	64.2277	A	A	B	A	A	A	A	B	B	B	B	A	A	A	A	B	A	A	A	A	A	A	B	A	B	B	A	A	B	A	B	B	A	B	A	B	B	A	B	A	A	B	A	A	B	B	A
Tdurum_contig12831_69	2B	64.2277	A	A	B	A	A	A	A	B	B	B	B	A	A	A	A	B	A	A	A	A	A	A	B	A	B	B	A	A	B	A	B	B	A	B	A	B	B	A	B	A	A	B	A	A	B	B	A
wsnp_JD_c11975_12326445	2B	64.2277	A	A	B	A	A	A	A	B	B	B	B	A	A	A	A	B	A	A	A	A	A	A	B	A	B	B	A	A	B	A	B	B	A	B	A	B	B	A	B	A	A	B	A	A	B	B	A
RAC875_rep_c72879_435	2B	65.5885	A	A	B	A	A	A	A	B	B	B	B	A	A	A	A	B	A	A	A	A	A	A	B	A	B	B	A	A	B	A	B	B	A	B	A	B	B	A	B	A	A	B	A	A	B	B	A
IAAV5674	2B	66.2735	A	A	B	A	A	A	A	B	B	B	B	A	A	A	A	B	A	A	A	A	A	A	B	A	B	B	A	A	B	A	B	B	A	B	A	B	B	A	B	A	A	B	A	A	B	B	A
Kukri_c1460_1032	2B	66.2735	A	A	B	A	A	A	A	B	B	B	B	A	A	A	A	B	A	A	A	A	A	A	B	A	B	B	A	A	B	A	B	B	A	B	A	B	B	A	B	A	A	B	A	A	B	B	A
BobWhite_c19554_544	2B	66.9729	A	A	B	A	A	A	A	B	B	B	B	A	A	A	A	B	A	A	A	A	A	A	B	A	B	B	A	A	B	A	B	B	A	B	A	B	B	A	B	A	A	B	A	A	B	B	A
BS00022014_51	2B	66.9729	A	A	B	A	A	A	A	B	B	B	B	A	A	A	A	B	A	A	A	A	A	A	B	A	B	B	A	A	B	A	B	B	A	B	A	B	B	A	B	A	A	B	A	A	B	B	A
BS00041922_51	2B	66.9729	A	A	B	A	A	A	A	B	B	B	B	A	A	A	A	B	A	A	A	A	A	A	B	A	B	B	A	A	B	A	B	B	A	B	A	B	B	A	B	A	A	B	A	A	B	B	A
BS00064528_51	2B	66.9729	A	A	B	A	A	A	A	B	B	B	B	A	A	A	A	B	A	A	A	A	A	A	B	A	B	B	A	A	B	A	B	B	A	B	A	B	B	A	B	A	A	B	A	A	B	B	A
BS00069685_51	2B	66.9729	A	A	B	A	A	A	A	B	B	B	B	A	A	A	A	B	A	A	A	A	A	A	B	A	B	B	A	A	B	A	B	B	A	B	A	B	B	A	B	A	A	B	A	A	B	B	A
Ex_c24711_1153	2B	66.9729	A	A	B	A	A	A	A	B	B	B	B	A	A	A	A	B	A	A	A	A	A	A	B	A	B	B	A	A	B	A	B	B	A	B	A	B	B	A	B	A	A	B	A	A	B	B	A
Ex_c960_746	2B	66.9729	A	A	B	A	A	A	A	B	B	B	B	A	A	A	A	B	A	A	A	A	A	A	B	A	B	B	A	A	B	A	B	B	A	B	A	B	B	A	B	A	A	B	A	A	B	B	A
Ex_c960_776	2B	66.9729	A	A	B	A	A	A	A	B	B	B	B	A	A	A	A	B	A	A	A	A	A	A	B	A	B	B	A	A	B	A	B	B	A	B	A	B	B	A	B	A	A	B	A	A	B	B	A
Excalibur_c30728_218	2B	66.9729	A	A	B	A	A	A	A	B	B	B	B	A	A	A	A	B	A	A	A	A	A	A	B	A	B	B	A	A	B	A	B	B	A	B	A	B	B	A	B	A	A	B	A	A	B	B	A
Excalibur_c37462_187	2B	66.9729	A	A	B	A	A	A	A	B	B	B	B	A	A	A	A	B	A	A	A	A	A	A	B	A	B	B	A	A	B	A	B	B	A	B	A	B	B	A	B	A	A	B	A	A	B	B	A
Excalibur_c74466_344	2B	66.9729	A	A	B	A	A	A	A	B	B	B	B	A	A	A	A	B	A	A	A	A	A	A	B	A	B	B	A	A	B	A	B	B	A	B	A	B	B	A	B	A	A	B	A	A	B	B	A
Kukri_c12847_192	2B	66.9729	A	A	B	A	A	A	A	B	B	B	B	A	A	A	A	B	A	A	A	A	A	A	B	A	B	B	A	A	B	A	B	B	A	B	A	B	B	A	B	A	A	B	A	A	B	B	A
Ra_c4051_1010	2B	66.9729	A	A	B	A	A	A	A	B	B	B	B	A	A	A	A	B	A	A	A	A	A	A	B	A	B	B	A	A	B	A	B	B	A	B	A	B	B	A	B	A	A	B	A	A	B	B	A
RFL_Contig337_1432	2B	66.9729	A	A	B	A	A	A	A	B	B	B	B	A	A	A	A	B	A	A	A	A	A	A	B	A	B	B	A	A	B	A	B	B	A	B	A	B	B	A	B	A	A	B	A	A	B	B	A
RFL_Contig337_1645	2B	66.9729	A	A	B	A	A	A	A	B	B	B	B	A	A	A	A	B	A	A	A	A	A	A	B	A	B	B	A	A	B	A	B	B	A	B	A	B	B	A	B	A	A	B	A	A	B	B	A
Tdurum_contig41947_720	2B	66.9729	A	A	B	A	A	A	A	B	B	B	B	A	A	A	A	B	A	A	A	A	A	A	B	A	B	B	A	A	B	A	B	B	A	B	A	B	B	A	B	A	A	B	A	A	B	B	A
Tdurum_contig45838_263	2B	66.9729	A	A	B	A	A	A	A	B	B	B	B	A	A	A	A	B	A	A	A	A	A	A	B	A	B	B	A	A	B	A	B	B	A	B	A	B	B	A	B	A	A	B	A	A	B	B	A
Tdurum_contig46389_1459	2B	66.9729	A	A	B	A	A	A	A	B	B	B	B	A	A	A	A	B	A	A	A	A	A	A	B	A	B	B	A	A	B	A	B	B	A	B	A	B	B	A	B	A	A	B	A	A	B	B	A
Tdurum_contig46389_1540	2B	66.9729	A	A	B	A	A	A	A	B	B	B	B	A	A	A	A	B	A	A	A	A	A	A	B	A	B	B	A	A	B	A	B	B	A	B	A	B	B	A	B	A	A	B	A	A	B	B	A
Tdurum_contig46389_1838	2B	66.9729	A	A	B	A	A	A	A	B	B	B	B	A	A	A	A	B	A	A	A	A	A	A	B	A	B	B	A	A	B	A	B	B	A	B	A	B	B	A	B	A	A	B	A	A	B	B	A
Tdurum_contig46389_760	2B	66.9729	A	A	B	A	A	A	A	B	B	B	B	A	A	A	A	B	A	A	A	A	A	A	B	A	B	B	A	A	B	A	B	B	A	B	A	B	B	A	B	A	A	B	A	A	B	B	A
Tdurum_contig54925_202	2B	66.9729	A	A	B	A	A	A	A	B	B	B	B	A	A	A	A	B	A	A	A	A	A	A	B	A	B	B	A	A	B	A	B	B	A	B	A	B	B	A	B	A	A	B	A	A	B	B	A
Tdurum_contig54925_225	2B	66.9729	A	A	B	A	A	A	A	B	B	B	B	A	A	A	A	B	A	A	A	A	A	A	B	A	B	B	A	A	B	A	B	B	A	B	A	B	B	A	B	A	A	B	A	A	B	B	A
Tdurum_contig54925_415	2B	66.9729	A	A	B	A	A	A	A	B	B	B	B	A	A	A	A	B	A	A	A	A	A	A	B	A	B	B	A	A	B	A	B	B	A	B	A	B	B	A	B	A	A	B	A	A	B	B	A
Tdurum_contig82770_296	2B	66.9729	A	A	B	A	A	A	A	B	B	B	B	A	A	A	A	B	A	A	A	A	A	A	B	A	B	B	A	A	B	A	B	B	A	B	A	B	B	A	B	A	A	B	A	A	B	B	A
wsnp_Ex_c16425_24923685	2B	66.9729	A	A	B	A	A	A	A	B	B	B	B	A	A	A	A	B	A	A	A	A	A	A	B	A	B	B	A	A	B	A	B	B	A	B	A	B	B	A	B	A	A	B	A	A	B	B	A
wsnp_Ex_c16425_24923837	2B	66.9729	A	A	B	A	A	A	A	B	B	B	B	A	A	A	A	B	A	A	A	A	A	A	B	A	B	B	A	A	B	A	B	B	A	B	A	B	B	A	B	A	A	B	A	A	B	B	A
Ex_c68194_1532	2B	67.6771	A	A	B	A	A	A	A	B	B	B	B	A	A	A	A	B	A	A	A	A	A	A	B	A	B	B	A	A	B	A	B	B	A	B	A	B	B	A	B	A	A	B	A	A	B	B	A
Ex_c68194_1994	2B	67.6771	A	A	B	A	A	A	A	B	B	B	B	A	A	A	A	B	A	A	A	A	A	A	B	A	B	B	A	A	B	A	B	B	A	B	A	B	B	A	B	A	A	B	A	A	B	B	A
Ex_c69493_1208	2B	67.6771	A	A	B	A	A	A	A	B	B	B	B	A	A	A	A	B	A	A	A	A	A	A	B	A	B	B	A	A	B	A	B	B	A	B	A	B	B	A	B	A	A	B	A	A	B	B	A
Excalibur_c11587_340	2B	67.6771	A	A	B	A	A	A	A	B	B	B	B	A	A	A	A	B	A	A	A	A	A	A	B	A	B	B	A	A	B	A	B	B	A	B	A	B	B	A	B	A	A	B	A	A	B	B	A
Excalibur_c16532_499	2B	67.6771	A	A	B	A	A	A	A	B	B	B	B	A	A	A	A	B	A	A	A	A	A	A	B	A	B	B	A	A	B	A	B	B	A	B	A	B	B	A	B	A	A	B	A	A	B	B	A
Excalibur_c19649_1500	2B	67.6771	A	A	B	A	A	A	A	B	B	B	B	A	A	A	A	B	A	A	A	A	A	A	B	A	B	B	A	A	B	A	B	B	A	B	A	B	B	A	B	A	A	B	A	A	B	B	A
Excalibur_c31737_169	2B	67.6771	A	A	B	A	A	A	A	B	B	B	B	A	A	A	A	B	A	A	A	A	A	A	B	A	B	B	A	A	B	A	B	B	A	B	A	B	B	A	B	A	A	B	A	A	B	B	A
Excalibur_c5064_284	2B	67.6771	A	A	B	A	A	A	A	B	B	B	B	A	A	A	A	B	A	A	A	A	A	A	B	A	B	B	A	A	B	A	B	B	A	B	A	B	B	A	B	A	A	B	A	A	B	B	A
Excalibur_c5064_765	2B	67.6771	A	A	B	A	A	A	A	B	B	B	B	A	A	A	A	B	A	A	A	A	A	A	B	A	B	B	A	A	B	A	B	B	A	B	A	B	B	A	B	A	A	B	A	A	B	B	A
Excalibur_c6807_1155	2B	67.6771	A	A	B	A	A	A	A	B	B	B	B	A	A	A	A	B	A	A	A	A	A	A	B	A	B	B	A	A	B	A	B	B	A	B	A	B	B	A	B	A	A	B	A	A	B	B	A
Excalibur_c6807_464	2B	67.6771	A	A	B	A	A	A	A	B	B	B	B	A	A	A	A	B	A	A	A	A	A	A	B	A	B	B	A	A	B	A	B	B	A	B	A	B	B	A	B	A	A	B	A	A	B	B	A
Excalibur_c88037_341	2B	67.6771	A	A	B	A	A	A	A	B	B	B	B	A	A	A	A	B	A	A	A	A	A	A	B	A	B	B	A	A	B	A	B	B	A	B	A	B	B	A	B	A	A	B	A	A	B	B	A
Excalibur_rep_c67411_210	2B	67.6771	A	A	B	A	A	A	A	B	B	B	B	A	A	A	A	B	A	A	A	A	A	A	B	A	B	B	A	A	B	A	B	B	A	B	A	B	B	A	B	A	A	B	A	A	B	B	A
IAAV3303	2B	67.6771	A	A	B	A	A	A	A	B	B	B	B	A	A	A	A	B	A	A	A	A	A	A	B	A	B	B	A	A	B	A	B	B	A	B	A	B	B	A	B	A	A	B	A	A	B	B	A
IACX2626	2B	67.6771	A	A	B	A	A	A	A	B	B	B	B	A	A	A	A	B	A	A	A	A	A	A	B	A	B	B	A	A	B	A	B	B	A	B	A	B	B	A	B	A	A	B	A	A	B	B	A
JG_c2092_196	2B	67.6771	A	A	B	A	A	A	A	B	B	B	B	A	A	A	A	B	A	A	A	A	A	A	B	A	B	B	A	A	B	A	B	B	A	B	A	B	B	A	B	A	A	B	A	A	B	B	A
Kukri_c12442_454	2B	67.6771	A	A	B	A	A	A	A	B	B	B	B	A	A	A	A	B	A	A	A	A	A	A	B	A	B	B	A	A	B	A	B	B	A	B	A	B	B	A	B	A	A	B	A	A	B	B	A
[truncated: 6,115 more rows]
[truncated: 99 more columns]
