# Supplementary material for: Quantitative Trait Loci Associated with Phenological Development, Low-Temperature Tolerance, Grain Quality, and Agronomic Characters in Wheat (Triticum aestivum L.)
Source: PLoS One. 2016 Mar 28;11(3):e0152185. doi: 10.1371/journal.pone.0152185 (PMC4809511; doi:10.1371/journal.pone.0152185)
Supplement: S3 Table — (XLSX) [file pone.0152185.s003.xlsx]

## Sheet: Norstar x Winter Manitou
S3 Table : Map and markers data of Norstar by winter Manitou
Markers	Chromosome	Position(cM)	1	2	3	4	6	8	9	11	14	15	16	18	20	24	25	26	27	29	32	33	35	36	37	39	40	42	43	44	47	52	54	63	65	66	75	77	83	84	85	86	88	89	92	93	94	96	100
BS00062759_51	1A	0	B	A	B	A	B	B	B	B	A	B	A	A	A	A	A	A	A	A	A	A	B	B	B	B	A	B	A	A	B	A	B	B	B	A	B	A	A	B	A	B	B	B	A	B	B	B	A
Excalibur_c10736_1051	1A	1.35168	B	A	-	A	B	B	B	B	A	B	A	A	A	A	A	A	A	A	A	A	B	B	B	B	A	B	A	A	B	A	B	B	B	A	B	A	A	B	A	B	B	B	A	B	B	B	A
Excalibur_c27873_84	1A	7.04998	A	B	A	A	B	B	B	A	A	B	A	A	A	A	A	A	A	A	A	B	B	B	B	B	A	B	A	A	B	A	-	B	A	A	B	A	A	B	A	B	B	B	A	B	B	B	A
Kukri_c65610_572	1A	7.73968	A	B	A	A	B	B	B	A	A	B	A	A	A	A	A	A	A	A	A	B	B	B	B	B	A	B	A	A	B	A	A	B	A	A	B	A	A	B	A	B	B	B	A	B	B	B	A
RAC875_c52947_84	1A	7.73968	A	B	A	A	B	B	B	A	A	B	A	A	A	A	A	A	A	A	A	B	B	B	B	B	A	B	A	A	B	A	A	B	A	A	B	A	A	B	A	B	B	B	A	B	B	B	A
Tdurum_contig84252_155	1A	7.73968	A	B	A	A	B	B	B	A	A	B	A	A	A	A	A	A	A	A	A	B	B	B	B	B	A	B	A	A	B	A	A	B	A	A	B	A	A	B	A	B	B	B	A	B	B	B	A
Kukri_c19837_432	1A	10.3226	A	B	A	A	B	B	B	A	A	B	A	A	A	A	A	A	A	A	A	B	B	B	B	B	A	B	A	A	B	A	A	B	A	A	B	A	A	B	A	B	B	B	A	B	B	B	A
BS00065170_51	1A	10.9637	A	B	A	A	B	B	B	A	A	B	A	A	A	A	A	A	A	A	A	B	B	B	B	B	A	B	A	A	B	A	A	B	B	A	B	A	A	B	A	B	B	B	A	B	B	B	A
IACX882	1A	11.6089	A	B	A	A	B	B	B	A	A	B	A	A	A	A	A	A	A	A	A	B	B	B	B	B	A	B	A	A	B	A	A	B	A	A	B	A	A	B	A	B	B	B	A	B	B	B	A
IAAV3695	1A	22.082	A	A	A	A	B	B	A	A	A	A	A	A	B	A	A	A	A	A	A	B	B	B	B	B	A	B	A	A	B	A	A	B	A	A	B	A	A	A	A	B	B	B	A	B	B	B	A
BobWhite_c12305_959	1A	23.3895	A	B	A	A	B	B	B	A	A	B	A	A	A	A	A	A	A	A	A	B	B	B	B	B	A	B	A	A	B	A	A	B	A	A	B	A	A	B	A	B	B	B	A	B	B	B	A
BobWhite_c44164_402	1A	23.3895	A	A	A	A	B	B	A	A	A	A	A	A	B	A	A	A	A	A	A	B	B	B	B	B	A	B	A	A	B	A	A	B	A	A	B	A	A	A	A	B	B	B	A	B	B	B	A
BobWhite_c45316_290	1A	23.3895	A	B	A	A	B	B	B	A	A	B	A	A	A	A	A	A	A	A	A	B	B	B	B	B	A	B	A	A	B	A	A	B	B	A	B	A	A	B	A	B	B	B	A	B	B	B	A
BS00022824_51	1A	23.3895	A	A	A	A	B	B	B	A	A	B	A	A	B	A	A	A	A	A	A	B	B	B	B	B	A	B	A	A	B	A	A	B	A	A	B	A	A	A	A	B	B	B	A	B	B	B	A
BS00023114_51	1A	23.3895	A	A	A	A	B	B	B	A	A	B	A	A	B	A	A	A	A	A	A	B	B	B	B	B	A	B	A	A	B	A	A	B	A	A	B	A	A	A	A	B	B	B	A	B	B	B	A
BS00072408_51	1A	23.3895	A	A	A	A	B	B	A	A	A	A	A	A	B	A	A	A	A	A	A	B	-	B	B	B	A	B	A	A	B	A	A	B	A	A	B	A	A	A	A	B	B	B	A	B	B	B	A
BS00106641_51	1A	23.3895	A	A	A	A	B	B	B	A	A	B	A	A	B	A	A	A	A	A	A	B	B	B	B	B	A	B	A	A	B	A	A	B	A	A	B	A	A	A	A	B	B	B	A	B	B	B	A
BS00107935_51	1A	23.3895	A	B	A	A	B	B	B	A	A	B	A	A	A	A	A	A	A	A	A	B	B	B	B	B	A	B	A	A	B	A	A	B	A	A	B	A	A	B	A	B	B	B	A	B	B	B	A
Excalibur_c85499_232	1A	23.3895	A	B	A	A	B	B	B	A	A	B	A	A	A	A	A	A	A	A	A	B	B	B	B	B	A	B	A	A	B	A	A	B	A	A	B	A	A	B	A	B	B	B	A	B	B	B	A
IAAV1930	1A	23.3895	A	B	A	A	B	B	B	A	A	B	A	A	A	A	A	A	A	A	A	B	B	B	B	B	A	B	A	A	B	A	A	B	B	A	B	A	A	B	A	B	B	B	A	B	B	B	A
IAAV2844	1A	23.3895	A	B	A	A	B	B	B	A	A	B	A	A	A	A	A	A	A	A	A	B	B	B	B	B	A	B	A	A	B	A	-	B	B	A	B	A	A	B	A	B	B	B	A	B	B	B	A
IAAV6100	1A	23.3895	A	B	A	A	B	B	B	A	A	B	A	A	A	A	A	A	A	A	A	B	B	B	B	B	A	B	A	A	B	A	A	B	B	A	B	A	A	B	A	B	B	B	A	B	B	B	A
Ku_c20664_262	1A	23.3895	A	B	A	A	B	B	B	A	A	B	A	A	A	A	A	A	A	A	A	B	B	B	B	B	A	B	A	A	B	A	A	B	A	A	B	A	A	B	A	B	B	B	A	B	B	B	A
Ku_c4369_351	1A	23.3895	A	A	A	A	B	B	A	A	A	A	A	A	B	A	A	A	A	A	A	B	-	B	B	B	A	B	A	A	B	A	A	B	A	A	B	A	A	A	A	B	B	B	A	B	B	B	A
Kukri_c14635_73	1A	23.3895	A	-	A	A	B	B	-	A	A	-	A	A	-	A	A	A	A	A	A	B	B	B	B	B	A	B	A	A	B	A	A	B	-	A	B	A	A	-	A	B	B	B	A	B	B	B	A
Kukri_c17412_1249	1A	23.3895	A	-	A	A	B	B	-	A	A	-	A	A	-	A	A	A	A	A	A	B	B	B	B	B	A	B	A	A	B	A	A	B	-	A	B	A	A	-	A	B	B	B	A	B	B	B	A
Kukri_c44201_497	1A	23.3895	A	B	A	A	B	B	B	A	A	B	A	A	A	A	A	A	A	A	A	B	B	B	B	B	A	B	A	A	B	A	A	B	B	A	B	A	A	B	A	B	B	B	A	B	B	B	A
RAC875_c1295_1603	1A	23.3895	A	B	A	A	B	B	B	A	A	B	A	A	A	A	A	A	A	A	A	B	B	B	B	B	A	B	A	A	B	A	A	B	A	A	B	A	A	B	A	B	B	B	A	B	B	B	A
RAC875_c62550_470	1A	23.3895	A	B	A	A	B	B	B	A	A	B	A	A	A	A	A	A	A	A	A	B	B	B	B	B	A	B	A	A	B	A	A	B	B	A	B	A	A	B	A	B	B	B	A	B	B	B	A
Tdurum_contig12152_63	1A	23.3895	A	A	A	A	B	B	A	A	A	A	A	A	B	A	A	A	A	A	A	B	B	B	B	B	A	B	A	A	B	A	A	B	A	A	B	A	A	A	A	B	B	B	A	B	B	B	A
Tdurum_contig18174_283	1A	23.3895	A	A	-	A	B	B	A	A	A	A	A	A	B	A	A	A	A	A	A	B	B	B	B	B	A	B	A	A	B	A	A	B	A	A	B	A	A	A	A	B	B	B	A	B	B	B	A
Tdurum_contig30426_261	1A	23.3895	A	B	A	A	B	B	B	A	A	B	A	A	A	A	A	A	A	A	A	B	B	B	B	B	A	B	A	A	B	A	A	B	A	A	B	A	A	B	A	B	B	B	A	B	B	B	A
Tdurum_contig78830_348	1A	23.3895	A	A	A	A	B	B	A	A	A	A	A	A	B	A	A	A	A	A	A	-	B	B	B	B	A	B	A	A	B	A	A	B	A	A	B	A	A	A	A	B	B	B	A	B	B	B	A
Tdurum_contig80278_250	1A	23.3895	A	A	A	A	B	B	A	A	A	A	A	A	B	A	A	A	A	A	A	B	B	B	B	B	A	B	A	A	B	A	A	B	A	A	B	A	A	A	A	B	B	B	A	B	B	B	A
wsnp_Ex_c11939_19147602	1A	23.3895	A	B	A	A	B	B	B	A	A	B	A	A	A	-	A	A	A	A	A	B	B	B	B	B	A	B	A	A	B	A	A	B	A	A	B	A	A	B	A	B	B	B	A	B	B	B	A
wsnp_Ex_c11939_19147790	1A	23.3895	A	B	A	A	B	B	B	A	A	B	A	A	A	A	A	A	A	A	A	B	B	B	B	B	A	B	A	A	B	A	A	B	A	A	B	A	A	B	A	B	B	B	A	B	B	B	A
wsnp_Ex_c15377_23637176	1A	23.3895	A	B	A	A	B	B	B	A	A	B	A	A	A	A	A	A	A	A	A	B	B	B	B	B	A	B	A	A	B	A	A	B	-	A	B	A	A	B	A	B	B	B	A	B	B	B	A
wsnp_Ex_c1557_2973321	1A	23.3895	A	B	A	A	B	B	B	A	A	B	A	A	A	A	A	A	A	A	A	B	B	B	B	B	A	B	A	A	B	A	A	B	-	A	B	A	A	B	A	B	B	B	A	B	B	B	A
wsnp_Ex_c18499_27344859	1A	23.3895	A	A	A	A	B	B	B	A	A	B	A	A	B	A	A	A	A	A	A	B	B	B	B	B	A	B	A	A	B	A	A	B	A	A	B	A	A	A	A	B	B	B	A	B	B	B	A
wsnp_Ex_c36911_44767554	1A	23.3895	A	B	A	A	B	B	B	A	A	B	A	A	A	A	A	A	A	A	A	B	B	B	B	B	A	B	A	A	B	A	A	B	B	A	B	A	A	B	A	B	B	B	A	B	B	B	A
wsnp_Ex_c9534_15793556	1A	23.3895	A	A	A	A	B	B	A	A	A	A	A	A	B	A	A	A	A	A	A	B	B	B	B	B	A	B	A	A	B	A	A	B	A	A	B	A	A	A	A	B	B	B	A	B	B	B	A
wsnp_Ex_rep_c103474_88421290	1A	23.3895	A	B	A	A	B	B	B	A	A	B	A	A	A	A	A	A	A	A	A	B	B	B	B	B	A	B	A	A	B	A	A	B	B	A	B	A	A	B	A	B	B	B	A	B	B	B	A
wsnp_Ex_rep_c66872_65273203	1A	23.3895	A	B	A	A	B	B	B	A	A	B	A	A	A	A	A	A	A	A	A	B	B	B	B	B	A	B	A	A	B	A	A	B	A	A	B	A	A	B	A	B	B	B	A	B	B	B	A
wsnp_Ex_rep_c66872_65273904	1A	23.3895	A	B	A	A	B	B	B	A	A	B	A	A	A	A	A	A	A	A	A	B	B	B	B	B	A	B	A	A	B	A	A	B	A	A	B	A	A	B	A	B	B	B	A	B	B	B	A
wsnp_Ex_rep_c69932_68893867	1A	23.3895	A	B	A	A	B	B	B	A	A	B	A	A	A	A	A	A	A	A	A	B	B	B	B	B	A	B	A	A	B	A	A	B	A	A	B	A	A	B	A	B	B	B	A	B	B	B	A
wsnp_JD_c20553_18260620	1A	23.3895	A	A	A	A	B	B	A	A	A	A	A	A	B	A	A	A	A	A	A	B	B	B	B	B	A	B	A	A	B	A	A	B	A	A	B	A	A	A	A	B	B	B	A	B	B	B	A
wsnp_JD_c20553_18260731	1A	23.3895	A	A	A	A	B	B	A	A	A	A	A	A	B	A	A	A	A	A	A	B	B	B	B	B	A	B	A	A	B	A	A	B	A	A	B	A	A	A	A	B	B	B	A	B	B	B	A
wsnp_JD_rep_c65095_41464278	1A	23.3895	A	B	A	A	B	B	B	A	A	B	A	A	A	A	A	A	A	A	A	B	B	B	B	B	A	B	A	A	B	A	A	B	A	A	B	A	A	B	A	B	B	B	A	B	B	B	A
wsnp_Ku_rep_c69362_68705297	1A	23.3895	A	B	A	A	B	B	B	A	A	B	A	A	A	A	A	A	A	A	A	B	B	B	B	B	A	B	A	A	B	A	A	B	A	A	B	A	A	B	A	B	B	B	A	B	B	B	A
CAP7_c9330_129	1A	24.0744	A	A	A	A	B	B	A	A	A	A	A	A	B	A	A	-	A	A	A	B	B	B	B	B	A	B	A	A	B	A	A	B	A	A	B	A	A	A	A	B	B	B	B	B	B	B	A
IAAV3650	1A	24.0744	A	A	A	A	B	B	-	A	A	A	A	A	B	A	A	A	A	A	A	B	B	B	B	B	A	B	A	A	B	A	A	B	A	A	B	A	A	A	A	B	B	B	B	B	B	B	A
Kukri_c55266_242	1A	24.0744	A	A	A	A	B	B	A	A	A	A	A	A	B	A	A	A	A	A	A	B	B	B	B	B	A	B	A	A	B	A	A	B	A	A	B	A	A	A	A	B	B	B	B	B	B	B	A
Tdurum_contig75762_406	1A	24.0744	A	A	A	A	B	B	A	A	A	A	A	A	B	A	A	A	A	A	A	B	B	B	B	B	A	B	A	A	B	A	A	B	A	A	B	A	A	A	A	B	B	B	B	B	B	B	A
wsnp_JD_c4904_6034093	1A	24.0744	A	A	A	A	B	B	A	A	A	A	A	A	B	-	A	A	A	A	A	B	B	B	B	B	A	B	A	A	B	A	A	B	A	A	B	A	A	A	A	B	B	B	B	B	B	B	A
BobWhite_c6664_644	1A	24.7412	A	A	A	A	B	B	A	A	A	A	A	A	B	A	A	A	A	A	A	B	B	B	B	B	A	B	A	A	B	A	A	B	A	A	B	A	A	A	A	B	B	B	B	B	B	B	A
wsnp_JD_c6664_7807201	1A	24.7412	A	A	A	A	B	B	A	A	A	A	A	A	B	A	A	A	A	A	A	B	B	B	B	B	A	B	A	A	B	A	A	B	A	A	B	A	A	A	A	B	B	B	B	B	B	B	A
BobWhite_c11692_148	1A	25.3948	A	A	A	A	B	B	A	A	A	A	A	A	B	A	A	A	A	A	A	B	B	B	B	B	A	B	A	A	B	A	A	B	A	A	B	A	A	A	A	B	B	B	A	B	B	B	A
BobWhite_c22134_398	1A	25.3948	A	A	A	A	B	B	A	A	A	A	A	A	B	A	A	-	A	A	A	B	B	B	B	B	A	B	A	A	B	A	A	B	A	A	B	A	A	A	A	B	B	B	B	B	B	B	A
BobWhite_c24825_349	1A	25.3948	A	A	A	A	B	B	A	A	A	A	A	A	B	A	A	-	A	A	A	B	B	B	B	B	A	B	A	A	B	A	A	B	A	A	B	A	A	A	A	B	B	B	B	B	B	B	A
BobWhite_c31322_391	1A	25.3948	A	A	A	A	B	B	A	A	A	A	A	A	B	A	A	A	A	A	A	B	B	B	B	B	A	B	A	A	B	A	A	B	A	A	B	A	A	A	A	B	B	B	A	B	B	B	A
BobWhite_c37358_208	1A	25.3948	A	A	A	A	B	B	A	A	A	A	A	A	B	A	A	A	A	A	A	B	B	B	B	B	A	B	A	A	B	A	A	B	A	A	B	A	A	A	A	B	B	B	A	B	B	B	A
BobWhite_c46857_82	1A	25.3948	A	A	A	A	B	B	A	A	A	A	A	A	B	A	A	A	A	A	A	B	B	B	B	B	A	B	A	A	B	A	A	B	A	A	B	A	A	A	A	B	B	B	A	B	B	B	A
BobWhite_rep_c65812_710	1A	25.3948	A	A	A	A	B	B	A	A	A	A	A	A	B	A	A	A	A	A	A	B	B	B	B	B	A	B	A	A	B	A	A	B	A	A	B	A	A	A	A	B	B	B	B	B	B	B	A
BS00022396_51	1A	25.3948	A	A	A	A	A	B	A	A	A	A	A	A	B	A	A	B	A	A	A	B	B	B	B	B	A	B	A	A	B	A	A	B	A	A	B	B	A	A	A	B	A	B	B	B	B	B	A
BS00023203_51	1A	25.3948	A	A	A	A	B	B	A	A	A	A	A	A	B	A	A	B	A	A	A	B	B	B	B	B	A	B	A	A	B	A	A	B	A	A	B	A	A	A	A	B	B	B	B	B	B	B	A
BS00034899_51	1A	25.3948	A	A	A	A	B	B	A	A	A	A	A	A	B	A	A	A	A	A	A	B	B	B	B	B	A	B	A	A	B	A	A	B	A	A	B	A	A	A	A	B	B	B	-	B	B	B	A
BS00036104_51	1A	25.3948	A	A	A	A	B	B	A	A	A	A	A	A	B	A	A	A	A	A	A	B	B	B	B	B	A	B	A	A	B	A	A	B	A	A	B	A	A	A	A	B	B	B	-	B	B	B	A
BS00037976_51	1A	25.3948	A	A	A	A	B	B	A	A	A	A	A	A	B	A	A	B	A	A	A	B	B	B	B	B	A	B	A	A	B	A	A	B	A	A	B	A	A	A	A	B	B	B	B	B	B	B	A
BS00056547_51	1A	25.3948	A	A	A	A	B	B	A	A	A	A	A	A	B	A	A	A	A	A	A	B	B	B	B	B	A	B	A	A	B	A	A	B	A	A	B	A	A	A	A	B	B	B	A	B	B	B	A
BS00066659_51	1A	25.3948	A	A	A	A	B	B	A	A	A	A	A	A	B	A	A	A	A	A	A	B	B	B	B	B	A	B	A	A	B	A	A	B	A	A	B	A	A	A	A	B	B	B	A	B	B	B	A
BS00067119_51	1A	25.3948	A	A	A	A	B	B	A	A	A	A	A	A	B	A	A	A	A	A	A	B	B	B	B	B	A	B	A	A	B	A	A	B	A	A	B	A	A	A	A	B	B	B	A	B	B	B	A
BS00070560_51	1A	25.3948	A	A	A	A	B	B	A	A	A	A	A	A	B	A	A	A	A	A	A	B	B	B	B	B	A	B	A	A	B	A	A	B	A	A	B	A	A	A	A	B	B	B	A	B	B	B	A
BS00078085_51	1A	25.3948	A	A	A	A	B	B	A	A	A	A	A	A	B	A	A	B	A	A	A	B	B	B	B	B	A	B	A	A	B	A	A	B	A	A	B	A	A	A	A	B	B	B	B	B	B	B	A
BS00080076_51	1A	25.3948	A	A	A	A	B	B	A	A	A	A	A	A	B	A	A	B	A	A	A	B	B	B	B	B	A	B	A	A	B	A	A	B	A	A	B	A	A	A	A	B	B	B	B	B	B	B	A
BS00085366_51	1A	25.3948	A	A	A	A	B	B	A	A	A	A	A	A	B	A	A	B	A	A	A	B	B	B	B	B	A	B	A	A	B	A	A	B	A	A	B	A	A	A	A	B	B	B	B	B	B	B	A
BS00095510_51	1A	25.3948	A	A	A	A	B	B	A	A	A	A	A	A	B	A	A	B	A	A	A	B	B	B	B	B	A	B	A	A	B	A	A	B	A	A	B	A	A	A	A	B	B	B	B	B	B	B	A
CAP12_c3758_112	1A	25.3948	A	A	A	A	B	B	A	A	A	A	A	A	B	A	A	A	A	A	A	B	B	B	B	B	A	B	A	A	B	A	A	B	A	A	B	A	A	A	A	B	B	B	A	B	B	B	A
CAP12_c8163_118	1A	25.3948	A	A	A	A	B	B	A	A	A	A	A	A	B	A	A	A	A	A	A	B	B	B	B	B	A	B	A	A	B	A	A	B	A	A	B	A	A	A	A	B	B	B	A	B	B	B	A
CAP7_c4277_191	1A	25.3948	A	A	A	A	B	B	A	A	A	A	A	A	B	A	A	A	A	A	A	B	B	B	B	B	A	B	A	A	B	A	A	B	A	A	B	A	A	A	A	B	B	B	A	B	B	B	A
CAP7_c4879_249	1A	25.3948	A	A	-	A	-	B	A	A	A	A	A	A	B	A	A	B	A	A	A	B	B	B	B	-	A	B	A	A	B	A	A	B	A	A	B	-	A	A	A	B	-	B	B	B	B	B	A
Ex_c2226_244	1A	25.3948	A	A	A	A	B	B	A	A	A	A	A	A	B	A	A	B	A	A	A	B	B	B	B	B	A	B	A	A	B	A	A	B	A	A	B	A	A	A	A	B	B	B	B	B	B	B	A
Excalibur_c17320_833	1A	25.3948	A	A	A	A	B	B	A	A	A	A	A	A	B	-	A	A	A	A	A	B	B	B	B	B	A	B	A	A	B	A	A	B	A	A	B	A	A	A	A	B	B	B	B	B	B	B	A
Excalibur_c1936_1072	1A	25.3948	A	A	A	A	B	B	A	A	A	A	A	A	B	A	A	A	A	A	A	B	B	B	B	B	A	B	A	A	B	A	A	B	A	A	B	A	A	A	A	B	B	B	A	B	B	B	A
Excalibur_c21534_1436	1A	25.3948	A	A	A	A	B	B	A	A	A	A	A	A	B	A	A	A	A	A	A	B	B	B	B	B	A	B	A	A	B	A	A	B	A	A	B	A	A	A	A	B	B	B	A	B	B	B	A
Excalibur_c23598_1632	1A	25.3948	A	A	A	A	B	B	A	A	A	A	A	A	B	A	A	A	A	A	A	B	B	B	B	B	A	B	A	A	B	A	A	B	A	A	B	A	A	A	A	B	B	B	A	B	B	B	A
Excalibur_c30974_65	1A	25.3948	A	A	A	A	B	B	A	A	A	A	A	A	B	A	A	A	A	A	A	B	B	B	B	B	A	B	A	A	B	A	A	B	A	A	B	A	A	A	A	B	B	B	A	B	B	B	A
Excalibur_c54842_340	1A	25.3948	A	A	A	A	B	B	A	A	A	A	A	A	B	A	A	A	A	A	A	B	B	B	B	B	A	B	A	A	B	A	A	B	A	A	B	A	A	A	A	B	B	B	B	B	B	B	A
Excalibur_c63671_90	1A	25.3948	A	A	A	A	B	B	A	A	A	A	A	A	B	A	A	A	A	A	A	B	B	B	B	B	A	B	A	A	B	A	A	B	A	A	B	A	A	A	A	B	B	B	B	B	B	B	A
Excalibur_c66_147	1A	25.3948	A	A	A	A	B	B	A	A	A	A	A	A	B	A	A	A	A	A	A	B	B	B	B	B	A	B	A	A	B	A	A	B	A	A	B	A	A	A	A	B	B	B	A	B	B	B	A
Excalibur_rep_c101018_254	1A	25.3948	A	A	A	A	B	B	A	A	A	A	A	A	B	A	A	A	A	A	A	B	B	B	B	B	A	B	A	A	B	A	A	B	A	A	B	A	A	A	A	B	B	B	-	B	B	B	A
Excalibur_rep_c110054_341	1A	25.3948	A	A	A	A	B	B	A	A	A	A	A	A	B	A	A	A	A	A	A	B	B	B	B	B	A	B	A	A	B	A	A	B	A	A	B	A	A	A	A	B	B	B	-	B	B	B	A
IAAV130	1A	25.3948	A	A	A	A	B	B	A	A	A	A	A	A	B	A	A	B	A	A	A	B	B	B	B	B	A	B	A	A	B	A	A	B	A	A	B	A	A	A	A	B	B	B	B	B	B	B	A
IAAV3156	1A	25.3948	A	A	A	A	B	B	A	A	A	A	A	A	B	A	A	A	A	A	A	B	B	B	B	B	A	B	A	A	B	A	A	B	A	A	B	A	A	A	A	B	B	B	B	B	B	B	A
IACX2413	1A	25.3948	A	A	A	A	B	B	A	A	A	A	A	A	B	A	A	A	A	A	A	B	B	B	B	B	A	B	A	A	B	A	A	B	A	A	B	A	A	A	A	B	B	B	A	B	B	B	A
JD_c13024_360	1A	25.3948	A	A	A	A	B	B	A	A	A	A	A	A	B	A	A	A	A	A	A	B	B	B	B	B	A	B	A	A	B	A	A	B	A	A	B	A	A	A	A	B	B	B	B	B	B	B	A
JD_c20553_448	1A	25.3948	A	A	A	A	B	B	A	A	A	A	A	A	B	A	A	A	A	A	A	B	B	B	B	B	A	B	A	A	B	A	A	B	A	A	B	A	A	A	A	B	B	B	A	B	B	B	A
JD_c285_1438	1A	25.3948	A	A	A	A	B	B	A	A	A	A	A	A	B	A	A	A	A	A	A	B	B	B	B	B	A	B	A	A	B	A	A	B	A	A	B	A	A	A	A	B	B	B	A	B	B	B	A
Ku_c3523_1959	1A	25.3948	A	A	A	A	B	B	A	A	A	A	A	A	B	A	A	A	A	A	A	B	B	B	B	B	A	B	A	A	B	A	A	B	A	A	B	A	A	A	A	B	B	B	A	B	B	B	A
Ku_c8992_405	1A	25.3948	A	A	A	A	B	B	A	A	A	A	A	A	B	A	A	B	A	A	A	B	B	B	B	B	A	B	A	A	B	A	A	B	A	A	B	A	A	A	A	B	B	B	B	B	B	B	A
Kukri_c18274_551	1A	25.3948	A	A	A	A	B	B	A	A	A	A	A	A	B	A	A	A	A	A	A	B	B	B	B	B	A	B	A	A	B	A	A	B	A	A	B	A	A	A	A	B	B	B	B	B	B	B	A
Kukri_c19251_236	1A	25.3948	A	A	A	A	B	B	A	A	A	A	A	A	B	A	A	A	A	A	A	B	B	B	B	B	A	B	A	A	B	A	A	B	A	A	B	A	A	A	A	B	B	B	A	B	B	B	A
Kukri_c47131_569	1A	25.3948	A	A	A	A	B	B	A	A	A	A	A	A	B	A	A	A	A	A	A	B	B	B	B	B	A	B	A	A	B	A	A	B	A	A	B	A	A	A	A	B	B	B	A	B	B	B	A
Kukri_c51781_199	1A	25.3948	A	A	A	A	B	B	A	A	A	A	A	A	B	A	A	A	A	A	A	B	B	B	B	B	A	B	A	A	B	A	A	B	A	A	B	A	A	A	A	B	B	B	A	B	B	B	A
Kukri_c67703_174	1A	25.3948	A	A	A	A	B	B	A	A	A	A	A	A	B	A	A	A	A	A	A	B	B	B	B	B	A	B	A	A	B	A	A	B	A	A	B	A	A	A	A	B	B	B	A	B	B	B	A
Kukri_c82086_387	1A	25.3948	A	A	A	A	B	B	A	A	A	A	A	A	B	A	A	A	A	A	A	B	B	B	B	B	A	B	A	A	B	A	A	B	A	A	B	A	A	A	A	B	B	B	A	B	B	B	A
Kukri_c8757_107	1A	25.3948	A	A	A	A	B	B	A	A	A	A	A	A	B	A	A	A	A	A	A	B	B	B	B	B	A	B	A	A	B	A	A	B	A	A	B	A	A	A	A	B	B	B	A	B	B	B	A
Ra_c110766_321	1A	25.3948	A	A	A	A	B	B	A	A	A	A	A	A	B	A	A	B	A	A	A	B	B	B	B	B	A	B	A	A	B	A	A	B	A	A	B	A	A	A	A	B	B	B	B	B	B	B	A
Ra_c29200_300	1A	25.3948	A	A	A	A	B	B	A	A	A	A	A	A	B	A	A	A	A	A	A	B	B	B	B	B	A	B	A	A	B	A	A	B	A	A	B	A	A	A	A	B	B	B	B	B	B	B	A
Ra_c41164_730	1A	25.3948	A	A	A	A	B	B	A	A	A	A	A	A	B	A	A	A	A	A	A	B	B	B	B	B	A	B	A	A	B	A	A	B	A	A	B	A	A	A	A	B	B	B	A	B	B	B	A
Ra_c5683_1762	1A	25.3948	A	A	A	A	B	B	A	A	A	A	A	A	B	A	A	A	A	A	A	B	B	B	B	B	A	B	A	A	B	A	-	B	A	A	B	A	A	A	A	B	B	B	A	B	B	B	A
Ra_c5683_2584	1A	25.3948	A	A	A	A	B	B	A	A	A	A	A	A	B	A	A	A	A	A	A	B	B	B	B	B	A	B	A	A	B	A	A	B	A	A	B	A	A	A	A	B	B	B	A	B	B	B	A
Ra_c8027_1021	1A	25.3948	A	A	A	A	B	B	A	A	A	A	A	A	B	A	A	A	A	A	A	B	B	B	B	B	A	B	A	A	B	A	A	B	A	A	B	A	A	A	A	B	B	B	A	B	B	B	A
RAC875_c12348_720	1A	25.3948	A	A	A	A	B	B	A	A	A	A	A	A	B	A	A	B	A	A	A	B	B	B	B	B	A	B	A	A	B	A	A	B	A	A	B	A	A	A	A	B	B	B	B	B	B	B	A
RAC875_c1599_342	1A	25.3948	A	A	A	A	B	B	A	A	A	A	A	A	B	A	A	A	A	A	A	B	B	B	B	B	A	B	A	A	B	A	A	B	A	A	B	A	A	A	A	B	B	B	B	B	B	B	A
RAC875_c16136_129	1A	25.3948	A	A	A	A	B	B	A	A	A	A	A	A	B	A	A	A	A	A	A	B	B	B	B	B	A	B	A	A	B	A	A	B	A	A	B	A	A	A	A	B	B	B	A	B	B	B	A
RAC875_c16824_202	1A	25.3948	A	A	A	A	B	B	A	A	A	A	A	A	B	A	A	A	A	A	A	B	B	B	B	B	A	B	A	A	B	A	A	B	A	A	B	A	A	A	A	B	B	B	A	B	B	B	A
RAC875_c21673_641	1A	25.3948	A	A	A	A	B	B	A	A	A	A	A	A	B	A	A	A	A	A	A	B	B	B	B	B	A	B	A	A	B	A	A	B	A	A	B	A	A	A	A	B	B	B	A	B	B	B	A
RAC875_c25814_361	1A	25.3948	A	A	A	A	A	B	A	A	A	A	A	A	B	A	A	B	A	A	A	B	B	B	B	B	A	B	A	A	B	A	A	B	A	A	B	B	A	A	A	B	A	B	B	B	B	B	A
RAC875_c32379_216	1A	25.3948	A	A	A	A	B	B	A	A	A	A	A	A	B	A	A	B	A	A	A	B	B	B	B	B	A	B	A	A	B	A	A	B	A	A	B	A	A	A	A	B	B	B	B	B	B	B	A
RAC875_c34515_343	1A	25.3948	A	A	A	A	B	B	A	A	A	A	A	A	B	A	A	A	A	A	A	B	B	B	B	B	A	B	A	A	B	A	A	B	A	A	B	A	A	A	A	B	B	B	A	B	B	B	A
RAC875_c41993_582	1A	25.3948	A	A	A	A	B	B	A	A	A	A	A	A	B	A	A	B	A	A	A	B	B	B	B	B	A	B	A	A	B	A	A	B	A	A	B	A	A	A	A	B	B	B	B	B	B	B	A
RAC875_c47930_448	1A	25.3948	A	A	A	A	B	B	A	A	A	A	A	A	B	A	A	A	A	A	A	B	B	B	B	B	A	B	A	A	B	A	A	B	A	A	B	A	A	A	A	B	B	B	A	B	B	B	A
RAC875_c49433_308	1A	25.3948	A	A	A	A	B	B	A	A	A	A	A	A	B	A	A	A	A	A	A	B	B	B	B	B	A	B	A	A	B	A	A	B	A	A	B	A	A	A	A	B	B	B	A	B	B	B	A
RAC875_c5016_314	1A	25.3948	A	A	A	A	B	B	A	A	A	A	A	A	B	A	A	A	A	A	A	B	B	B	B	B	A	B	A	A	B	A	A	B	A	A	B	A	A	A	A	B	B	B	A	B	B	B	A
RAC875_c60162_129	1A	25.3948	A	A	A	A	B	B	A	A	A	A	A	A	B	A	A	A	A	A	A	B	B	B	B	B	A	B	A	A	B	A	A	B	A	A	B	A	A	A	A	B	B	B	B	B	B	B	A
RAC875_c60162_206	1A	25.3948	A	A	A	A	B	B	A	A	A	A	A	A	B	A	A	A	A	A	A	B	B	B	B	B	A	B	A	A	B	A	A	B	A	A	B	A	A	A	A	B	B	B	B	B	B	B	A
RAC875_c67771_805	1A	25.3948	A	A	A	A	B	B	A	A	A	A	A	A	B	A	A	B	A	A	A	B	B	B	B	B	A	B	A	A	B	A	A	B	A	A	B	A	A	A	A	B	B	B	B	B	B	B	A
RAC875_c7563_273	1A	25.3948	A	A	A	A	B	B	A	A	A	A	A	A	B	A	A	A	A	A	A	B	B	B	B	B	A	B	A	A	B	A	A	B	A	A	B	A	A	A	A	B	B	B	A	B	B	B	A
RAC875_rep_c105766_652	1A	25.3948	A	A	A	A	B	B	A	A	A	A	A	A	B	A	A	B	A	A	A	B	B	B	B	B	A	B	A	A	B	A	A	B	A	A	B	A	A	A	A	B	B	B	B	B	B	B	A
RAC875_rep_c108284_98	1A	25.3948	A	A	A	A	B	B	A	A	A	A	A	A	B	A	A	A	A	A	A	B	B	B	B	B	A	B	A	A	B	A	A	B	A	A	B	A	A	A	A	B	B	B	A	B	B	B	A
RAC875_rep_c69152_184	1A	25.3948	A	A	A	A	B	B	A	A	A	A	A	A	B	A	A	A	A	A	A	B	B	B	B	B	A	B	A	A	B	A	A	B	A	A	B	A	A	A	A	B	B	B	A	B	B	B	A
RFL_Contig1493_657	1A	25.3948	A	A	A	A	B	B	A	A	A	A	A	A	B	A	A	A	A	A	A	B	B	B	B	B	A	B	A	A	B	A	A	B	A	A	B	A	A	A	A	B	B	B	A	B	B	B	A
RFL_Contig399_1005	1A	25.3948	A	A	A	A	B	B	A	A	A	A	A	A	B	A	A	A	A	A	A	B	B	B	B	B	A	B	A	A	B	A	A	B	A	A	B	A	A	A	A	B	B	B	A	B	B	B	A
RFL_Contig399_1148	1A	25.3948	A	A	A	A	B	B	A	A	A	A	A	A	B	A	A	A	A	A	A	B	B	B	B	B	A	B	A	A	B	A	A	B	A	A	B	A	A	A	A	B	B	B	A	B	B	B	A
RFL_Contig5334_1969	1A	25.3948	A	A	A	A	B	B	A	A	A	A	A	A	B	A	A	B	A	A	A	B	B	B	B	B	A	B	A	A	B	A	A	B	A	A	B	A	A	A	A	B	B	B	B	B	B	B	A
RFL_Contig5334_831	1A	25.3948	A	A	A	A	B	B	A	A	A	A	A	A	B	A	A	B	A	A	A	B	B	B	B	B	A	B	A	A	B	A	A	B	A	A	B	A	A	A	A	B	B	B	B	B	B	B	A
TA005289.1104	1A	25.3948	A	A	A	A	B	B	A	A	A	A	A	A	B	A	A	B	A	A	A	B	B	B	B	B	A	B	A	A	B	A	-	B	A	A	B	A	A	A	A	B	B	B	B	B	B	B	A
Tdurum_contig11106_264	1A	25.3948	A	A	A	A	B	B	A	A	A	A	A	A	B	A	A	A	A	A	A	B	B	B	B	B	A	B	A	A	B	A	A	B	A	A	B	A	A	A	A	B	B	B	A	B	B	B	A
Tdurum_contig11106_340	1A	25.3948	A	A	A	A	B	B	A	A	A	A	A	A	B	A	A	A	A	A	A	B	B	B	B	B	A	B	A	A	B	A	A	B	A	A	B	A	A	A	A	B	B	B	A	B	B	B	A
Tdurum_contig47345_284	1A	25.3948	A	A	A	A	B	B	A	A	A	A	A	A	B	A	A	A	A	A	A	B	B	B	B	B	A	B	A	A	B	A	A	B	A	A	B	A	A	A	A	B	B	B	A	B	B	B	A
Tdurum_contig56158_60	1A	25.3948	A	A	A	A	B	B	A	A	A	A	A	A	B	A	A	B	A	A	A	B	B	B	B	B	A	B	A	A	B	A	A	B	A	A	B	A	A	A	A	B	B	B	B	B	B	B	A
Tdurum_contig56662_54	1A	25.3948	A	A	A	A	B	B	A	A	A	A	A	A	B	A	A	A	A	A	A	B	B	B	B	B	A	B	A	A	B	A	A	B	A	A	B	A	A	A	A	B	B	B	A	B	B	B	A
Tdurum_contig75762_377	1A	25.3948	A	A	A	A	B	B	A	A	A	A	A	A	B	A	A	A	A	A	A	B	B	B	B	B	A	B	A	A	B	A	A	B	A	A	B	A	A	A	A	B	B	B	B	B	B	B	A
Tdurum_contig78830_745	1A	25.3948	A	A	A	A	B	B	A	A	A	A	A	A	B	A	A	A	A	A	A	B	B	B	B	B	A	B	A	A	B	A	A	B	A	A	B	A	A	A	A	B	B	B	A	B	B	B	A
Tdurum_contig81011_244	1A	25.3948	A	A	A	A	B	B	A	A	A	A	A	A	B	A	A	A	A	A	A	B	B	B	B	B	A	B	A	A	B	A	A	B	A	A	B	A	A	A	A	B	B	B	A	B	B	B	A
Tdurum_contig81642_298	1A	25.3948	A	A	A	A	B	B	A	A	A	A	A	A	B	A	A	A	A	A	A	B	B	B	B	B	A	B	A	A	B	A	A	B	A	A	B	A	A	A	A	B	B	B	A	B	B	B	A
Tdurum_contig85466_170	1A	25.3948	A	A	A	A	B	B	A	A	A	A	A	A	B	A	A	A	A	A	A	B	B	B	B	B	A	B	A	A	B	A	A	B	A	A	B	A	A	A	A	B	B	B	A	B	B	B	A
tplb0031l06_747	1A	25.3948	A	A	A	A	B	B	A	A	A	A	A	A	B	A	A	-	A	A	A	B	B	B	B	B	A	B	A	A	B	A	A	B	A	A	B	A	A	A	A	B	B	B	-	B	B	B	A
tplb0059d21_1032	1A	25.3948	A	A	A	A	B	B	A	A	A	A	A	A	B	A	A	-	A	A	A	B	B	B	B	B	A	B	A	A	B	A	A	B	A	A	B	A	A	A	A	B	B	B	-	B	B	B	A
wsnp_BG606986A_Ta_2_1	1A	25.3948	A	A	A	A	A	B	A	A	A	A	A	A	B	A	A	B	A	A	A	B	B	B	B	B	A	B	A	A	B	A	A	B	A	A	B	B	A	A	A	B	A	B	B	B	B	B	A
wsnp_BG606986A_Ta_2_4	1A	25.3948	A	A	A	A	A	B	A	A	A	A	A	A	B	A	A	B	A	A	A	B	B	B	B	B	A	B	A	A	B	A	A	B	A	A	B	B	A	A	A	B	A	B	B	B	B	B	A
wsnp_CAP11_c146_160903	1A	25.3948	A	A	A	A	B	B	A	A	A	A	A	A	B	A	A	A	A	A	A	B	B	B	B	B	A	B	A	A	B	A	A	B	A	A	B	A	A	A	A	B	B	B	A	B	B	B	A
wsnp_CAP11_c1815_982483	1A	25.3948	A	A	A	A	B	B	A	A	A	A	A	A	B	A	A	-	A	A	A	B	B	B	B	B	A	B	A	A	B	A	A	B	A	A	B	A	A	A	A	B	B	B	-	B	B	B	A
wsnp_CAP11_c29_68486	1A	25.3948	A	A	A	A	B	B	A	A	A	A	A	A	B	A	A	A	A	A	A	B	B	B	B	B	A	B	A	A	B	A	A	B	A	A	B	A	A	A	A	B	B	B	A	B	B	B	A
wsnp_CAP12_rep_c8598_3608465	1A	25.3948	A	A	A	A	B	B	A	A	A	A	A	A	B	A	A	A	A	A	A	B	B	B	B	B	A	B	A	A	B	A	A	B	A	A	B	A	A	A	A	B	B	B	A	B	B	B	A
wsnp_CAP7_rep_c5385_2417464	1A	25.3948	A	A	A	A	B	B	A	A	A	A	A	A	B	A	A	A	A	A	A	B	B	B	B	B	A	B	A	A	B	A	A	B	A	A	B	A	A	A	A	B	B	B	A	B	B	B	A
wsnp_CAP8_rep_c3938_1936666	1A	25.3948	A	A	A	A	B	B	A	A	A	A	A	A	B	A	A	A	A	A	A	B	B	B	B	B	A	B	A	A	B	A	A	B	A	A	B	A	A	A	A	B	B	B	-	B	B	B	A
wsnp_Ex_c12399_19776420	1A	25.3948	A	A	A	A	B	B	A	A	A	A	A	A	B	A	A	A	A	A	A	B	B	B	B	B	A	B	A	A	B	A	A	B	A	A	B	A	A	A	A	B	B	B	A	B	B	B	A
wsnp_Ex_c1359_2604298	1A	25.3948	A	A	A	A	B	B	A	A	A	A	A	A	B	A	A	A	A	A	A	B	B	B	B	B	A	B	A	A	B	A	A	B	A	A	B	A	A	A	A	B	B	B	-	B	B	B	A
wsnp_Ex_c13955_21833712	1A	25.3948	A	A	A	A	B	B	A	A	A	A	A	A	B	A	A	A	A	A	A	B	B	B	B	B	A	B	A	A	B	A	A	B	A	A	B	A	A	A	A	B	B	B	A	B	B	B	A
wsnp_Ex_c19353_28290393	1A	25.3948	A	A	A	A	B	B	A	A	A	A	A	A	B	A	A	A	A	A	A	B	B	B	B	B	A	B	A	A	B	A	A	B	A	A	B	A	A	A	A	B	B	B	A	B	B	B	A
wsnp_Ex_c19353_28290651	1A	25.3948	A	A	A	A	B	B	A	A	A	A	A	A	B	A	A	A	A	A	A	B	B	B	B	B	A	B	A	A	B	A	A	B	A	A	B	A	A	A	A	B	B	B	A	B	B	B	A
wsnp_Ex_c23143_32376622	1A	25.3948	A	A	A	A	B	B	A	A	A	A	A	A	B	A	A	A	A	A	A	B	B	B	B	B	A	B	A	A	B	A	A	B	A	A	B	A	A	A	A	B	B	B	A	B	B	B	A
wsnp_Ex_c23598_32826926	1A	25.3948	A	A	A	A	B	B	A	A	A	A	A	A	B	A	A	A	A	A	A	B	B	B	B	B	A	B	A	A	B	A	A	B	A	A	B	A	A	A	A	B	B	B	A	B	B	B	A
wsnp_Ex_c28149_37293117	1A	25.3948	A	A	A	A	B	B	A	A	A	A	A	A	B	A	A	A	A	A	A	B	B	B	B	B	A	B	A	A	B	A	A	B	A	A	B	A	A	A	A	B	B	B	A	B	B	B	A
wsnp_Ex_c28149_37293173	1A	25.3948	A	A	A	A	B	B	A	A	A	A	A	A	B	A	A	A	A	A	A	B	B	B	B	B	A	B	A	A	B	A	A	B	A	A	B	A	A	A	A	B	B	B	A	B	B	B	A
wsnp_Ex_c34594_42877119	1A	25.3948	A	A	A	A	B	B	A	A	A	A	A	A	B	A	A	A	A	A	A	B	B	B	B	B	A	B	A	A	B	A	A	B	A	A	B	A	A	A	A	B	B	B	A	B	B	B	A
wsnp_Ex_c34594_42877243	1A	25.3948	A	A	A	A	B	B	A	A	A	A	A	A	B	A	A	A	A	A	A	B	B	B	B	B	A	B	A	A	B	A	A	B	A	A	B	A	A	A	A	B	B	B	A	B	B	B	A
wsnp_Ex_c6488_11266589	1A	25.3948	A	A	A	A	B	B	A	A	A	A	A	A	B	A	A	A	A	A	A	B	B	B	B	B	A	B	A	A	B	A	A	B	A	A	B	A	A	A	A	B	B	B	A	B	B	B	A
wsnp_Ex_rep_c102067_87313597	1A	25.3948	A	A	A	A	B	B	A	A	A	A	A	A	B	A	A	B	A	A	A	B	B	B	B	B	A	B	A	A	B	A	A	B	A	A	B	A	A	A	A	B	B	B	B	B	B	B	A
wsnp_Ex_rep_c102067_87314043	1A	25.3948	A	A	A	A	B	B	A	A	A	A	A	A	B	A	A	B	A	A	A	B	B	B	B	B	A	B	A	A	B	A	A	B	A	A	B	A	A	A	A	B	B	B	B	B	B	B	A
wsnp_Ex_rep_c66919_65342127	1A	25.3948	A	A	A	A	B	B	A	A	A	A	A	A	B	A	A	A	A	A	A	B	B	B	B	B	A	B	A	A	B	A	A	B	A	A	B	A	A	A	A	B	B	B	A	B	B	B	A
wsnp_Ex_rep_c81556_76277906	1A	25.3948	A	A	A	A	B	B	A	A	A	A	A	A	B	A	A	A	A	A	A	B	B	B	B	B	A	B	A	A	B	A	A	B	A	A	B	A	A	A	A	B	B	B	A	B	B	B	A
wsnp_JD_c13024_13129681	1A	25.3948	A	A	A	A	B	B	A	A	A	A	A	A	B	A	A	A	A	A	A	B	B	B	B	B	A	B	A	A	B	A	A	B	A	A	B	A	A	A	A	B	B	B	-	B	B	B	A
wsnp_Ku_c3804_6986527	1A	25.3948	A	A	A	A	B	B	A	A	A	A	A	A	B	A	A	A	A	A	A	B	B	B	B	B	A	B	A	A	B	A	A	B	A	A	B	A	A	A	A	B	B	B	B	B	B	B	A
wsnp_Ku_rep_c109724_94227136	1A	25.3948	A	A	A	A	B	B	A	A	A	A	A	A	B	A	A	A	A	A	A	B	B	B	B	B	A	B	A	A	B	A	A	B	A	A	B	A	A	A	A	B	B	B	A	B	B	B	A
wsnp_Ra_c4184_7637695	1A	25.3948	A	A	A	A	B	B	A	A	A	A	A	A	B	A	A	A	A	A	A	B	B	B	B	B	A	B	A	A	B	A	A	B	A	A	B	A	A	A	A	B	B	B	A	B	B	B	A
wsnp_Ra_rep_c108284_91604017	1A	25.3948	A	A	A	A	B	B	A	A	A	A	A	A	B	A	A	A	A	A	A	B	B	B	B	B	A	B	A	A	B	A	A	B	A	A	B	A	A	A	A	B	B	B	A	B	B	B	A
BobWhite_c26122_129	1A	26.0442	A	A	B	A	A	B	A	A	A	A	A	A	B	A	A	B	A	A	A	B	B	B	B	A	A	B	A	A	B	A	A	B	A	A	B	B	A	A	A	B	A	B	B	B	B	B	A
BobWhite_c28971_184	1A	26.0442	A	A	B	A	A	B	A	A	A	A	A	A	B	A	A	B	A	A	A	B	B	B	B	A	A	B	A	A	B	A	A	B	A	A	B	B	A	A	A	B	A	B	B	B	B	B	A
BS00087588_51	1A	26.0442	A	A	-	A	A	B	A	A	A	A	A	A	B	A	A	B	A	A	A	B	B	B	B	-	A	B	A	A	B	A	A	B	A	A	B	B	A	-	A	B	A	B	B	B	B	B	A
RAC875_c102343_204	1A	26.0442	A	A	A	A	A	B	A	A	A	A	A	A	B	A	A	B	A	A	A	B	B	B	B	B	A	B	A	A	B	A	A	B	A	A	B	B	A	A	A	B	A	B	B	B	B	B	A
BS00065750_51	1A	26.7199	A	A	B	A	A	B	A	A	A	A	A	A	B	A	A	B	A	A	A	B	B	B	B	A	A	B	A	A	B	A	A	B	A	A	B	B	A	B	A	B	A	B	B	B	B	B	A
BS00088350_51	1A	26.7199	A	A	-	A	A	B	A	A	A	A	A	A	B	A	A	B	A	A	A	B	B	B	B	-	A	B	A	A	B	A	A	B	A	A	B	B	A	-	A	B	A	B	B	B	B	B	A
IAAV8743	1A	26.7199	A	A	B	A	A	B	A	A	A	A	A	A	B	A	A	B	A	A	A	B	B	B	B	A	A	B	A	A	B	A	A	B	A	A	B	B	A	B	A	B	A	B	B	B	B	B	A
Kukri_c84024_375	1A	26.7199	A	A	B	A	A	B	A	A	A	A	A	A	B	A	A	B	A	A	A	B	B	B	B	A	A	B	A	A	B	A	A	B	A	A	B	B	A	B	A	B	A	B	B	B	B	B	A
wsnp_Ku_c33917_43336069	1A	26.7199	A	A	B	A	A	B	A	A	A	A	A	A	B	A	A	B	A	A	A	B	B	B	B	A	A	B	A	A	B	A	A	B	A	A	B	B	A	B	A	B	A	B	B	B	B	B	A
RAC875_rep_c95460_302	1A	27.3693	A	A	B	A	A	B	A	A	A	A	A	A	B	A	A	B	A	A	A	B	B	B	B	A	A	B	A	A	B	A	A	B	A	A	B	B	A	B	A	B	A	B	B	B	B	B	A
wsnp_Ra_rep_c95460_83855592	1A	28.0272	A	A	B	A	A	B	A	A	A	A	A	A	B	A	A	B	A	A	A	B	B	B	B	A	A	B	A	A	B	A	A	B	A	A	B	B	A	B	A	B	A	B	B	B	B	B	A
Ku_c12688_352	1A	29.352	A	A	B	A	A	B	A	A	A	A	A	A	B	B	A	B	A	A	A	A	B	B	B	A	A	B	A	A	B	A	A	B	A	A	B	B	A	B	A	B	A	B	B	B	B	B	A
wsnp_BG263358A_Ta_2_1	1A	29.352	A	A	B	A	A	B	A	A	A	A	A	A	B	B	A	B	A	A	A	A	B	B	B	A	A	B	A	A	B	A	A	B	A	A	B	B	A	B	A	B	A	B	B	B	B	B	A
wsnp_BG263358A_Ta_2_3	1A	29.352	A	A	B	A	A	B	A	A	A	A	A	A	B	B	A	B	A	A	A	A	B	B	B	A	A	B	A	A	B	A	A	B	A	A	B	B	A	B	A	B	A	B	B	B	B	B	A
GENE.0527_92	1A	30.7317	A	A	B	A	A	B	A	A	A	A	A	A	B	B	A	B	A	A	A	A	B	B	B	A	A	B	A	A	B	A	A	B	A	A	B	B	A	B	A	B	A	B	B	B	B	B	A
BobWhite_c26212_208	1A	31.3769	A	A	B	A	A	B	A	A	A	A	A	A	B	B	A	B	A	A	A	A	B	B	B	A	A	B	A	A	B	A	A	B	A	A	B	B	A	B	A	B	A	B	B	B	B	-	A
BobWhite_c27438_81	1A	31.3769	A	A	B	A	A	B	A	A	A	A	A	A	B	B	A	B	A	A	A	A	B	B	B	A	A	B	A	A	B	A	A	B	A	A	B	B	A	B	A	B	A	B	B	B	B	-	A
BS00009808_51	1A	31.3769	A	A	B	A	A	B	A	A	A	A	A	A	B	B	A	B	A	A	A	A	B	B	B	A	A	B	A	A	B	A	A	B	A	A	B	B	A	B	A	B	A	B	B	B	B	B	A
BS00034278_51	1A	31.3769	A	A	B	A	A	B	A	A	A	A	A	A	B	B	A	B	A	A	A	A	B	B	B	A	A	B	A	A	B	A	A	B	A	A	B	B	A	B	A	B	A	B	B	B	B	B	A
BS00039377_51	1A	31.3769	A	A	B	A	A	B	A	A	A	A	A	A	B	B	A	B	A	A	A	A	B	B	B	A	A	B	A	A	B	A	A	B	A	A	B	B	-	B	A	B	A	B	B	B	B	B	A
BS00039378_51	1A	31.3769	A	A	B	A	A	B	A	A	A	A	A	A	B	B	A	B	A	A	A	A	B	B	B	A	A	B	A	A	B	A	A	B	A	A	B	B	A	B	A	B	A	B	B	B	B	B	A
BS00062876_51	1A	31.3769	A	A	B	A	A	B	A	A	A	A	A	A	B	B	A	B	A	A	A	A	B	B	B	A	A	B	A	A	B	A	A	B	A	A	B	B	A	B	A	B	A	B	B	B	B	B	A
BS00065324_51	1A	31.3769	A	B	B	A	A	B	A	A	B	B	B	A	B	B	A	B	A	A	A	A	B	B	B	A	A	B	B	A	B	A	A	B	A	A	A	B	B	B	B	B	A	B	B	B	B	A	A
BS00065430_51	1A	31.3769	A	A	B	A	A	B	A	A	A	A	A	A	B	B	A	B	A	A	A	A	B	B	B	A	A	B	A	A	B	A	A	B	A	A	B	B	A	B	A	B	A	B	B	B	B	B	A
BS00067742_51	1A	31.3769	A	B	B	A	A	B	A	A	B	B	B	A	B	B	A	B	A	A	A	A	B	B	B	A	A	B	B	A	B	A	A	B	A	A	A	B	B	B	B	B	A	B	B	B	B	A	A
CAP11_c1021_200	1A	31.3769	A	A	B	A	A	B	A	A	A	A	A	A	B	B	A	B	A	A	A	A	B	B	B	A	A	B	A	A	B	A	A	B	A	A	B	B	A	B	A	B	A	B	B	B	B	B	A
CAP7_c1891_230	1A	31.3769	A	A	B	A	A	B	A	A	A	A	A	A	B	B	A	B	A	A	A	A	B	B	B	A	A	B	A	A	B	A	A	B	A	A	B	B	A	B	A	B	A	B	B	B	B	B	A
Excalibur_c3145_70	1A	31.3769	A	A	B	A	A	B	A	A	A	A	A	A	B	B	A	B	A	A	A	A	B	B	B	A	A	B	A	A	B	A	A	B	A	A	B	B	A	B	A	B	A	B	B	B	B	B	A
Excalibur_c3429_236	1A	31.3769	A	B	B	A	A	B	A	A	B	B	B	A	B	B	A	B	A	A	A	A	B	B	B	A	A	B	B	A	B	A	A	B	A	A	A	B	B	B	B	B	A	B	B	B	B	A	A
Excalibur_c3475_113	1A	31.3769	A	B	B	A	A	B	A	A	B	B	B	A	B	B	A	B	A	A	A	A	B	B	B	A	A	B	B	A	B	A	A	B	A	A	A	B	B	B	B	B	A	B	B	B	B	A	A
Excalibur_c3475_903	1A	31.3769	A	B	B	A	A	B	A	A	B	B	B	A	B	B	A	B	A	A	A	A	B	B	B	A	A	B	B	A	B	A	A	B	A	A	A	B	B	B	B	B	A	B	B	B	B	A	A
Excalibur_c65437_104	1A	31.3769	A	B	B	A	A	B	A	A	B	B	B	A	B	B	A	B	A	A	A	A	B	B	B	A	A	B	B	A	B	A	A	B	A	A	A	B	B	B	B	B	A	B	B	B	B	A	A
GENE.0392_97	1A	31.3769	A	A	B	A	A	B	A	A	A	A	A	A	B	B	A	B	A	A	A	A	B	B	B	A	A	B	A	A	B	A	A	B	A	A	B	B	A	B	A	B	A	B	B	B	B	B	A
Jagger_c5111_190	1A	31.3769	A	A	B	A	A	B	A	A	A	A	-	A	B	B	A	B	A	A	A	A	B	B	B	A	A	B	A	A	B	A	A	B	A	A	B	B	A	B	A	B	A	B	B	B	B	B	A
Kukri_c18413_168	1A	31.3769	A	B	B	A	A	B	A	A	B	B	B	A	B	B	A	B	A	A	A	A	B	B	B	A	A	B	B	A	B	A	A	B	A	A	A	B	B	B	B	B	A	B	B	B	B	A	A
Kukri_c37726_285	1A	31.3769	A	B	B	A	A	B	A	A	B	B	B	-	B	B	A	B	A	A	A	A	B	B	B	A	A	B	B	A	B	A	A	B	A	A	A	B	B	B	B	B	A	B	B	B	B	A	A
Kukri_c53153_92	1A	31.3769	A	B	B	A	A	B	A	A	B	B	B	A	B	B	A	B	A	A	A	A	B	B	B	A	A	B	B	A	B	A	A	B	A	A	A	B	B	B	B	B	A	B	B	B	B	A	A
Kukri_c58155_786	1A	31.3769	A	B	B	A	A	B	A	A	B	B	B	A	B	B	A	B	A	A	A	A	B	B	B	A	A	B	B	A	B	A	A	B	A	A	A	B	B	B	B	B	A	B	B	B	B	A	A
Kukri_c67383_102	1A	31.3769	A	A	B	A	A	B	A	A	A	A	A	A	B	B	A	B	A	A	A	A	B	B	B	A	A	B	A	A	B	A	A	B	A	A	B	B	A	B	A	B	A	B	B	B	B	B	A
RAC875_c10083_800	1A	31.3769	A	A	B	A	A	B	A	A	A	A	A	A	B	B	A	B	A	A	A	A	B	B	B	A	A	B	A	A	B	A	A	B	A	A	B	B	A	B	A	B	A	B	B	B	B	B	A
RAC875_c27417_150	1A	31.3769	A	B	B	A	A	B	A	A	B	B	B	A	B	B	A	B	A	A	A	A	B	B	B	A	A	B	B	A	B	A	A	B	A	A	A	B	B	B	B	B	A	B	B	B	B	A	A
RAC875_c29540_1109	1A	31.3769	A	B	B	A	A	B	A	A	B	B	B	A	B	B	A	B	A	A	A	A	B	B	B	A	A	B	B	A	B	A	A	B	A	A	A	B	B	B	B	B	A	B	B	B	B	A	A
TA003063.0097	1A	31.3769	A	B	B	A	A	B	A	A	B	B	B	A	B	B	A	B	A	A	A	A	B	B	B	A	A	B	B	A	B	A	A	B	A	A	A	B	B	B	B	B	A	B	B	B	B	A	A
Tdurum_contig12576_159	1A	31.3769	A	A	B	A	A	B	A	A	A	A	A	A	B	B	A	B	A	A	A	A	B	B	B	A	A	B	A	A	B	A	A	B	A	A	B	B	A	B	A	B	A	B	B	B	B	B	A
Tdurum_contig50499_858	1A	31.3769	A	B	B	A	A	B	A	A	B	B	B	B	B	B	A	B	A	A	A	A	B	B	B	A	A	B	B	A	B	A	A	B	A	A	A	B	B	B	B	B	A	B	B	B	B	A	A
wsnp_BE445113A_Ta_2_1	1A	31.3769	A	B	B	A	A	B	A	A	B	B	B	B	B	B	A	B	A	A	A	A	B	B	B	A	A	B	B	A	B	A	A	B	A	A	A	B	B	B	B	B	A	B	B	B	B	A	A
wsnp_BE445113A_Ta_2_2	1A	31.3769	A	B	B	A	A	B	A	A	B	B	B	B	B	B	A	B	A	A	A	A	B	B	B	A	A	B	B	A	B	A	A	B	A	A	A	B	B	B	B	B	A	B	B	B	B	A	A
wsnp_BG314157A_Ta_2_1	1A	31.3769	A	B	B	A	A	B	A	A	B	B	B	A	B	B	A	B	A	A	A	A	B	B	B	A	A	B	B	A	B	A	A	B	A	A	A	B	B	B	B	B	A	B	B	B	B	A	A
wsnp_Ex_c3258_6004611	1A	31.3769	A	A	B	A	A	B	A	A	A	A	A	A	B	B	A	B	A	A	A	A	B	B	B	A	A	B	A	A	B	A	A	B	A	A	B	B	A	B	A	B	A	B	B	B	B	B	A
wsnp_Ex_c43228_49605281	1A	31.3769	A	A	B	A	A	B	A	A	A	A	A	A	B	B	A	B	A	A	A	A	B	B	B	A	A	B	A	A	B	A	A	B	A	A	B	B	A	B	A	B	A	B	B	B	B	B	A
wsnp_Ex_rep_c68085_66839109	1A	31.3769	A	A	B	A	A	B	A	A	A	A	A	A	B	B	A	B	A	A	A	A	B	B	B	A	A	B	A	A	B	A	A	B	A	A	B	B	A	B	A	B	A	B	B	B	B	B	A
wsnp_Ex_rep_c68493_67320068	1A	31.3769	A	A	B	A	A	B	A	A	A	A	A	A	B	B	A	B	A	A	A	A	B	B	B	A	A	B	A	A	B	A	A	B	A	A	B	B	A	B	A	B	A	B	B	B	B	B	A
wsnp_Ku_c15214_23756800	1A	31.3769	A	-	B	A	A	B	A	A	-	-	-	-	B	B	A	B	A	A	A	A	B	B	B	A	A	B	-	A	B	A	A	B	A	A	-	B	-	B	-	B	A	B	B	B	B	-	A
wsnp_Ku_c5210_9289260	1A	31.3769	A	A	B	A	A	B	A	A	A	A	A	A	B	B	A	B	A	A	A	A	B	B	B	A	A	B	A	A	B	A	A	B	A	A	B	B	A	B	A	B	A	B	B	B	B	B	A
wsnp_Ku_c5210_9290700	1A	31.3769	A	A	B	A	A	B	A	A	A	A	A	A	B	B	A	B	A	A	A	A	B	B	B	A	A	B	A	A	B	A	A	B	A	A	B	B	A	B	A	B	A	B	B	B	B	B	A
wsnp_Ra_c11594_18777085	1A	31.3769	A	A	B	A	A	B	A	A	A	A	A	A	B	B	A	B	A	A	A	A	B	B	B	A	A	B	A	A	B	A	A	B	A	A	B	B	A	B	A	B	A	B	B	B	B	B	A
wsnp_Ra_c11877_19161832	1A	31.3769	A	B	B	A	A	B	A	A	B	B	B	A	B	B	A	B	A	A	A	A	B	B	B	A	A	B	B	A	B	A	A	B	A	A	A	B	B	B	B	B	A	B	B	B	B	A	A
BobWhite_c29908_113	1A	32.0348	A	B	B	A	A	B	A	A	B	B	B	B	B	B	A	B	A	A	A	A	B	B	B	A	A	B	B	A	B	A	A	B	A	A	A	B	B	B	B	B	A	B	B	B	B	A	A
BS00030036_51	1A	32.0348	A	B	B	A	A	B	A	A	B	B	B	A	B	B	A	B	A	A	A	A	B	B	A	A	A	B	B	A	B	A	A	B	A	A	A	B	B	B	B	B	A	B	B	B	B	A	A
BS00091479_51	1A	32.0348	A	B	B	A	A	B	A	A	-	B	B	-	B	B	A	B	A	A	A	-	B	B	-	A	A	-	B	A	B	A	A	B	A	A	A	B	B	B	B	B	A	B	B	B	B	A	A
BS00094553_51	1A	32.0348	A	B	B	A	A	B	A	A	B	B	B	-	B	B	A	B	A	A	A	A	B	B	-	A	A	B	B	A	B	A	A	B	A	A	A	B	B	B	B	B	A	B	B	B	B	A	A
Excalibur_c3429_652	1A	32.0348	A	B	B	A	A	B	A	A	B	B	B	A	B	-	A	B	A	A	A	A	B	B	B	A	A	B	B	A	B	A	A	B	A	A	A	B	B	B	B	B	A	B	B	B	B	A	A
IAAV8804	1A	32.0348	A	B	B	A	A	B	A	A	B	B	B	B	B	B	A	B	A	A	A	A	B	B	B	A	A	B	B	A	B	A	A	B	A	A	A	B	B	B	B	B	A	B	B	B	B	A	A
Ku_c17322_2436	1A	32.0348	A	A	B	A	A	B	A	A	A	A	A	A	B	B	A	B	A	A	A	A	B	B	B	A	A	B	A	A	B	A	A	B	A	A	B	B	A	B	A	B	A	B	B	B	B	B	A
Kukri_c31891_1355	1A	32.0348	A	B	B	A	A	B	A	A	B	B	B	A	B	B	A	B	A	A	A	A	B	B	-	A	A	B	B	A	B	A	A	B	A	A	A	B	B	B	B	B	A	B	B	B	B	A	A
Kukri_c43410_348	1A	32.0348	A	B	B	A	A	B	A	A	B	B	B	A	B	-	A	B	A	A	A	A	B	B	B	A	A	B	B	A	B	A	A	B	A	A	A	B	B	B	B	B	A	B	B	B	B	A	A
Kukri_c48879_148	1A	32.0348	A	B	B	A	A	B	A	A	B	B	B	A	B	B	A	B	A	A	A	A	B	B	B	A	A	B	B	A	B	A	A	B	A	A	A	B	B	B	B	B	A	B	B	B	B	A	A
Kukri_rep_c117029_125	1A	32.0348	A	B	B	A	A	B	A	A	B	B	B	B	B	B	A	B	A	A	A	A	B	B	B	A	A	B	B	A	B	A	A	B	A	A	A	B	B	B	B	B	A	B	B	B	B	A	A
RAC875_c46551_339	1A	32.0348	A	B	B	A	A	B	A	A	B	B	B	A	B	-	A	B	A	A	A	A	B	B	B	A	A	B	B	A	B	A	A	B	A	A	A	B	B	B	B	B	A	B	B	B	B	A	A
RAC875_c49074_374	1A	32.0348	A	B	B	A	A	B	A	A	B	B	B	A	B	-	A	B	A	A	A	A	B	B	B	A	A	B	B	A	B	A	A	B	A	A	A	B	B	B	B	B	A	B	B	B	B	A	A
wsnp_Ex_c6452_11213329	1A	32.0348	A	B	B	A	A	B	A	A	B	B	B	A	B	B	A	B	A	A	A	A	B	B	A	A	A	B	B	A	B	A	A	B	A	A	A	B	B	B	B	B	A	B	B	B	B	A	A
wsnp_Ku_c17322_26392311	1A	32.0348	A	-	B	A	A	B	A	A	-	-	-	-	B	B	A	B	A	A	A	A	B	B	B	A	A	B	-	A	B	A	A	B	A	A	-	B	-	B	-	B	A	B	B	B	B	-	A
wsnp_Ra_c3270_6136110	1A	32.0348	A	B	B	A	A	B	A	A	B	B	B	B	B	B	A	B	A	A	A	A	B	B	B	A	A	B	B	A	B	A	A	B	A	A	A	B	B	B	B	B	A	B	B	B	B	A	A
wsnp_Ra_c3270_6136601	1A	32.0348	A	B	B	A	A	B	A	A	B	B	B	B	B	B	A	B	A	A	A	A	B	B	B	A	A	B	B	A	B	A	A	B	A	A	A	B	B	B	B	B	A	B	B	B	B	A	A
tplb0031d22_1107	1A	33.9966	A	A	B	A	A	B	A	A	A	A	A	A	B	B	A	B	A	A	A	A	B	B	B	A	A	B	A	A	B	A	A	B	A	A	B	B	A	B	A	B	A	B	B	B	B	A	A
wsnp_BE517729A_Ta_2_1	1A	33.9966	A	A	B	A	A	B	A	A	A	A	A	A	B	B	A	B	A	A	A	A	B	B	B	A	A	B	A	A	B	A	A	B	A	A	B	B	A	B	A	B	A	B	B	B	B	A	A
Excalibur_c29605_535	1A	36.6134	A	B	B	A	A	B	A	A	A	A	A	A	B	B	A	B	A	A	A	A	B	B	A	A	A	B	A	A	B	A	A	B	A	A	B	B	A	B	A	B	A	B	B	B	B	A	A
wsnp_Ex_c9722_16062937	1A	37.267	A	B	B	A	A	B	A	A	A	A	A	A	B	B	A	B	A	A	A	A	B	B	A	A	A	B	A	A	B	A	A	B	A	A	B	B	A	B	A	B	A	B	B	B	B	A	A
BS00022158_51	1A	46.4601	A	B	B	A	A	B	A	A	B	B	B	A	B	B	A	B	A	A	A	A	B	B	A	A	A	B	B	A	B	A	A	B	A	A	A	B	B	B	B	B	A	B	B	B	B	A	A
BobWhite_c18881_338	1A	47.1053	A	B	B	A	A	B	A	A	B	B	B	B	A	B	A	B	A	A	A	A	B	B	B	A	B	B	B	A	B	A	A	B	A	A	A	B	B	B	B	B	B	B	B	A	B	A	A
BobWhite_c5356_1272	1A	47.1053	A	B	B	A	A	B	A	A	B	B	B	B	A	B	A	B	A	A	A	A	B	B	B	A	B	B	B	A	B	A	A	B	A	A	A	B	B	B	B	B	B	B	B	A	B	A	A
BobWhite_rep_c63278_349	1A	47.1053	A	B	B	A	A	B	A	A	B	B	B	B	A	B	A	B	A	A	A	A	B	B	B	A	B	B	B	A	B	A	A	B	A	A	A	B	B	B	B	B	B	B	B	A	B	A	A
BS00022698_51	1A	47.1053	A	B	B	A	A	B	A	A	B	B	B	B	A	B	A	B	A	A	A	A	B	B	B	A	B	B	B	A	B	A	A	B	A	A	A	B	B	B	B	B	B	B	B	A	B	A	A
BS00066071_51	1A	47.1053	A	B	B	A	A	B	A	A	B	B	B	A	B	B	A	B	A	A	A	A	B	B	A	A	A	B	B	A	B	A	A	B	A	A	A	B	B	-	-	B	A	B	B	B	B	A	A
CAP11_c1972_285	1A	47.1053	A	B	B	A	A	B	A	A	B	B	B	B	A	B	A	B	A	A	A	A	B	B	B	A	B	B	B	A	B	A	A	B	A	A	A	B	B	B	B	B	B	B	B	A	B	A	A
CAP12_c1906_217	1A	47.1053	A	B	B	A	A	B	A	A	B	B	B	B	A	B	A	B	A	A	A	A	B	B	B	A	A	B	B	A	B	A	A	B	A	A	A	B	B	B	B	B	B	B	B	B	B	A	A
CAP7_c12435_63	1A	47.1053	A	B	B	A	A	B	A	A	B	B	B	B	A	B	A	B	A	A	A	A	B	B	B	A	B	B	B	A	B	A	A	B	A	A	A	B	B	B	B	B	B	B	B	A	B	A	A
Ex_c5192_943	1A	47.1053	A	B	B	A	A	B	A	A	B	B	B	B	A	B	A	B	A	A	A	A	B	B	B	A	B	B	B	A	B	A	A	B	A	A	A	B	B	B	B	B	B	B	B	A	B	A	A
Excalibur_c30591_637	1A	47.1053	A	B	B	A	A	B	A	A	B	B	B	B	A	B	A	B	A	A	A	A	B	B	B	A	B	B	B	A	B	A	A	B	A	A	A	B	B	B	B	B	B	B	B	A	B	A	A
Excalibur_c32167_59	1A	47.1053	A	B	B	A	A	B	A	A	B	B	B	B	A	B	A	B	A	A	A	A	B	B	B	A	B	B	B	A	B	A	A	B	A	A	A	B	B	B	B	B	B	B	B	A	B	A	A
Excalibur_c49421_443	1A	47.1053	A	B	B	A	A	B	A	A	B	B	B	B	A	B	A	B	A	A	A	A	B	B	B	A	B	B	B	A	B	A	A	B	A	A	A	B	B	B	B	B	B	B	B	A	B	A	A
Excalibur_rep_c66449_1588	1A	47.1053	A	B	B	A	A	B	A	A	B	B	B	B	A	B	A	B	A	A	A	A	B	B	B	A	B	B	B	A	B	A	A	B	A	A	A	B	B	B	B	B	B	B	B	A	B	A	A
GENE.0004_635	1A	47.1053	A	B	B	A	A	B	A	A	B	B	B	B	A	B	A	B	A	A	A	A	B	B	B	A	B	B	B	A	B	A	A	B	A	A	A	B	B	B	B	B	B	B	B	A	B	A	A
IAAV3049	1A	47.1053	A	B	B	A	A	B	A	A	B	B	B	B	A	B	A	B	A	A	A	A	B	B	B	A	B	B	B	A	B	A	A	B	A	A	A	B	B	B	B	B	B	B	B	A	B	A	A
IAAV5406	1A	47.1053	A	B	B	A	A	B	A	A	B	B	B	B	A	B	A	B	A	A	A	A	B	B	B	A	B	B	B	A	B	A	A	B	A	A	A	B	B	B	B	B	B	B	B	A	B	A	A
IAAV6234	1A	47.1053	A	B	B	A	A	B	A	A	B	B	B	A	B	B	A	B	A	A	A	A	B	B	A	A	A	B	B	A	B	A	A	B	A	A	A	B	B	B	B	B	A	B	B	B	B	A	A
IACX4378	1A	47.1053	A	B	B	A	A	B	A	A	B	B	B	B	A	B	A	B	A	A	A	A	B	B	B	A	B	B	B	A	B	A	A	B	A	A	A	B	B	B	B	B	B	B	B	A	B	A	A
Ku_c8351_2029	1A	47.1053	A	B	B	A	A	B	A	A	B	B	B	B	A	B	A	B	A	A	A	A	B	B	B	A	B	B	B	A	B	A	A	B	A	A	A	B	B	B	B	B	B	B	B	A	B	A	A
Kukri_c30322_414	1A	47.1053	A	B	B	A	A	B	A	A	B	B	B	B	A	B	A	B	A	A	A	A	B	B	B	A	A	B	B	A	B	A	A	B	A	A	A	B	B	B	B	B	B	B	B	B	B	A	A
Kukri_c52952_315	1A	47.1053	A	B	B	A	A	B	A	A	B	B	B	B	A	B	A	B	A	A	A	A	B	B	B	A	B	B	B	A	B	A	A	B	A	A	A	B	B	B	B	B	B	B	B	A	B	A	A
Kukri_c54678_88	1A	47.1053	A	B	B	A	A	B	A	A	B	B	B	A	B	B	A	B	A	A	A	A	B	B	A	A	A	B	B	A	B	A	A	B	A	A	A	B	B	B	B	B	A	B	B	B	B	A	A
RAC875_c16080_777	1A	47.1053	A	B	B	A	A	B	A	A	B	B	B	B	A	B	A	B	A	A	A	A	B	B	B	A	B	B	B	A	B	A	A	B	A	A	A	B	B	B	B	B	B	B	B	A	B	A	A
RAC875_c31276_1128	1A	47.1053	A	B	B	A	A	B	A	A	B	B	B	B	A	B	A	B	A	A	A	A	B	B	B	A	B	B	B	A	B	A	A	B	A	A	A	B	B	B	B	B	B	B	B	A	B	A	A
RAC875_c38916_66	1A	47.1053	A	B	B	A	A	B	A	A	B	B	B	B	A	B	A	B	A	A	A	A	B	B	B	A	B	B	B	A	B	A	A	B	A	A	A	B	B	B	B	B	B	B	B	A	B	A	A
RAC875_c94534_75	1A	47.1053	A	B	B	A	A	B	A	A	B	B	B	B	A	B	A	B	A	A	A	A	B	B	B	A	B	B	B	A	B	A	A	B	A	A	A	B	B	B	B	B	B	B	B	A	B	A	A
RAC875_rep_c112044_340	1A	47.1053	A	B	B	A	A	B	A	A	B	B	B	B	A	B	A	B	A	A	A	A	B	B	B	A	A	B	B	A	B	-	A	B	A	-	A	B	B	B	B	B	B	B	B	B	B	A	-
RFL_Contig3203_1971	1A	47.1053	A	B	B	A	A	B	A	A	B	B	B	B	A	B	A	B	A	A	A	A	B	B	B	A	B	B	B	A	B	A	A	B	A	A	A	B	B	B	B	B	B	B	B	A	B	A	A
RFL_Contig4231_575	1A	47.1053	A	B	B	A	A	B	A	A	B	B	B	B	A	B	A	B	A	A	A	A	B	B	B	A	B	B	B	A	B	A	A	B	A	A	A	B	B	B	B	B	B	B	B	A	B	A	A
TA003955.1138	1A	47.1053	A	B	B	A	A	B	A	A	B	B	B	B	A	B	A	B	A	A	A	A	B	B	B	A	A	B	B	A	B	A	A	B	A	A	A	B	B	B	B	B	B	B	B	B	B	A	A
Tdurum_contig28296_243	1A	47.1053	A	B	B	A	A	B	A	A	B	B	B	B	A	B	A	B	A	A	A	A	B	B	B	A	B	B	B	A	B	A	A	B	A	A	A	B	B	B	B	B	B	B	B	A	B	A	A
Tdurum_contig57101_742	1A	47.1053	A	B	-	A	A	B	A	A	B	B	B	A	B	B	A	B	A	A	A	A	B	B	A	A	A	B	B	A	B	A	A	B	A	A	A	B	B	-	B	B	A	B	B	B	B	A	A
wsnp_Ex_c12165_19452361	1A	47.1053	A	B	B	A	A	B	A	A	B	B	B	B	A	B	A	B	A	A	A	A	B	B	B	A	B	B	B	A	B	A	A	B	A	A	A	B	B	B	B	B	B	B	B	A	B	A	A
wsnp_Ex_c12336_19686808	1A	47.1053	A	B	B	A	A	B	A	A	B	B	B	B	A	B	A	B	A	A	A	A	B	B	B	A	B	B	B	A	B	A	A	B	A	A	A	B	B	B	B	B	B	B	B	A	B	A	A
wsnp_Ex_c1997_3755945	1A	47.1053	A	B	B	A	A	B	A	A	B	B	B	A	B	B	A	B	A	A	A	A	B	B	A	A	A	B	B	A	B	A	A	B	A	A	A	B	B	B	B	B	A	B	B	B	B	A	A
wsnp_Ex_c1997_3757415	1A	47.1053	A	B	B	A	A	B	A	A	B	B	B	A	B	B	A	B	A	A	A	A	B	B	A	A	A	B	B	A	B	A	A	B	A	A	A	B	B	B	B	B	A	B	B	B	B	A	A
wsnp_Ex_c1997_3757508	1A	47.1053	A	B	B	A	A	B	A	A	B	B	B	A	B	B	A	B	A	A	A	A	B	B	A	A	A	B	B	A	B	A	A	B	A	A	A	B	B	B	B	B	A	B	B	B	B	A	A
wsnp_Ex_c20489_29564938	1A	47.1053	A	B	B	A	A	B	A	A	B	B	B	A	B	B	A	B	A	A	A	A	B	B	A	A	A	B	B	A	B	A	A	B	A	A	A	B	B	B	B	B	A	B	B	B	B	A	A
wsnp_Ex_c34344_42676379	1A	47.1053	A	B	B	A	A	B	A	A	B	B	B	B	A	B	A	B	A	A	A	A	B	B	B	A	B	B	B	A	B	A	A	B	A	A	A	B	B	B	B	B	B	B	B	A	B	A	A
wsnp_Ex_c34344_42677360	1A	47.1053	A	B	B	A	A	B	A	A	B	B	B	B	A	B	A	B	A	A	A	A	B	B	B	A	B	B	B	A	B	A	A	B	A	A	A	B	B	B	B	B	B	B	B	A	B	A	A
wsnp_Ex_c42282_48900922	1A	47.1053	A	B	B	A	A	B	A	A	B	B	B	B	A	B	A	B	A	A	A	A	B	B	B	A	B	B	B	A	B	A	A	B	A	A	A	B	B	B	B	B	B	B	B	A	B	A	A
wsnp_Ex_c5192_9203100	1A	47.1053	A	B	B	A	A	B	A	A	B	B	B	B	A	B	A	B	A	A	A	A	B	B	B	A	B	B	B	A	B	A	A	B	A	A	A	B	B	B	B	B	B	B	B	A	B	A	A
wsnp_Ex_c5192_9203682	1A	47.1053	A	B	B	A	A	B	A	A	B	B	B	B	A	B	A	B	A	A	A	A	B	B	B	A	B	B	B	A	B	A	A	B	A	A	A	B	B	B	B	B	B	B	B	A	B	A	A
wsnp_Ex_c8588_14419007	1A	47.1053	A	B	B	A	A	B	A	A	B	B	B	B	A	B	A	B	A	A	A	A	B	B	B	A	B	B	B	A	B	A	A	B	A	A	A	B	B	B	B	B	B	B	B	A	B	A	A
wsnp_Ex_rep_c66628_64934660	1A	47.1053	A	B	B	A	A	B	A	A	B	B	B	B	A	B	A	B	A	A	A	A	B	B	B	A	B	B	B	A	B	A	A	B	A	A	A	B	B	B	B	B	B	B	B	A	B	A	A
wsnp_Ku_c21356_31093507	1A	47.1053	A	B	B	A	A	B	A	A	B	B	B	-	-	B	A	B	A	A	A	A	B	B	-	A	-	B	B	A	B	A	A	B	A	A	A	B	B	B	B	B	-	B	B	-	B	A	A
wsnp_Ku_c23012_32893918	1A	47.1053	A	B	B	A	A	B	A	A	B	B	B	-	-	B	A	B	A	A	A	A	B	B	-	A	-	B	B	A	B	A	A	B	A	A	A	B	B	B	B	B	-	B	B	-	B	A	A
wsnp_Ku_c23926_33870364	1A	47.1053	A	B	B	A	A	B	A	A	B	B	B	B	A	B	A	B	A	A	A	A	B	B	B	A	B	B	B	A	B	A	A	B	A	A	A	B	B	B	B	B	B	B	B	A	B	A	A
wsnp_Ku_c24239_34199356	1A	47.1053	A	B	B	A	A	B	A	A	B	B	B	B	A	B	A	B	A	A	A	A	B	B	B	A	B	B	B	A	B	A	A	B	A	A	A	B	B	B	B	B	B	B	B	A	B	A	A
wsnp_Ku_c39878_48218985	1A	47.1053	A	B	B	A	A	B	A	A	B	B	B	B	A	B	A	B	A	A	A	A	B	B	B	A	B	B	B	A	B	A	A	B	A	A	A	B	B	B	B	B	B	B	B	A	B	A	A
wsnp_Ra_c12148_19539667	1A	47.1053	A	B	B	A	A	B	A	A	B	B	B	B	A	B	A	B	A	A	A	A	B	B	B	A	B	B	B	A	B	A	A	B	A	A	A	B	B	B	B	B	B	B	B	A	B	A	A
wsnp_Ra_c16080_24638622	1A	47.1053	A	B	B	A	A	B	A	A	B	B	B	B	A	B	A	B	A	A	A	A	B	B	B	A	B	B	B	A	B	A	A	B	A	A	A	B	B	B	B	B	B	B	B	A	B	A	A
wsnp_Ra_c37745_45806931	1A	47.1053	A	B	B	A	A	B	A	A	B	B	B	B	A	B	A	B	A	A	A	A	B	B	B	A	B	B	B	A	B	A	A	B	A	A	A	B	B	B	B	B	B	B	B	A	B	A	A
BS00021864_51	1A	53.015	A	B	B	A	A	A	A	A	B	B	B	B	A	B	A	B	A	A	A	A	B	B	B	A	A	B	B	A	B	A	A	B	A	A	A	B	B	B	B	B	B	B	B	B	B	A	A
Tdurum_contig32437_257	1A	53.015	A	B	B	A	A	A	A	A	B	B	B	B	A	B	A	B	A	A	A	A	B	B	B	A	A	B	B	A	B	A	A	B	A	A	A	B	B	B	B	B	B	B	B	B	B	A	A
wsnp_Ex_rep_c109742_92411838	1A	54.314	A	B	B	A	A	A	A	A	B	B	B	B	A	B	A	B	A	A	A	A	B	B	B	A	A	B	B	A	B	A	A	B	A	A	A	B	B	B	B	B	B	B	B	B	B	A	A
wsnp_Ku_c21316_31053745	1A	54.314	A	B	B	A	A	A	A	A	B	B	B	B	A	B	A	B	A	A	A	A	B	B	B	A	A	B	B	A	B	A	A	B	A	A	A	B	B	B	B	B	B	B	B	B	B	A	A
wsnp_Ku_c21316_31053776	1A	54.314	A	B	B	A	A	A	A	A	B	B	B	B	A	B	A	B	A	A	A	A	B	B	B	A	A	B	B	A	B	A	A	B	A	A	A	B	B	B	B	B	B	B	B	B	B	A	A
IACX5793	1A	55.613	A	B	B	A	A	B	A	A	B	B	B	B	A	B	A	B	A	A	A	A	B	B	B	A	A	B	B	A	B	A	A	B	A	A	A	B	B	B	B	B	A	B	B	B	B	A	A
IACX5960	1A	55.613	A	B	B	A	A	B	A	A	B	B	B	B	A	B	A	B	A	A	A	A	B	B	B	A	A	B	B	A	B	A	A	B	A	A	A	B	B	B	B	B	A	B	B	B	B	A	A
Tdurum_contig10572_626	1A	55.613	A	B	B	A	A	B	A	A	B	B	B	A	B	B	A	B	A	A	A	A	B	B	B	-	A	B	B	A	B	A	A	B	A	A	B	B	B	B	B	B	A	B	B	B	B	-	A
RAC875_rep_c116574_244	1A	70.9722	A	A	B	A	A	B	A	A	B	B	B	B	A	A	A	B	A	A	A	A	B	B	B	A	B	B	B	A	B	A	A	B	A	A	A	B	B	B	B	B	B	B	B	A	B	A	A
BS00004145_51	1A	77.9618	A	A	B	A	A	B	A	A	B	B	B	B	A	-	A	-	A	A	A	A	B	B	B	A	B	B	B	A	B	-	A	B	A	A	A	A	B	B	B	B	B	B	B	A	B	A	B
IAAV5652	1A	81.4396	A	A	B	B	A	B	A	A	B	B	B	B	A	A	A	A	A	A	A	A	B	B	B	A	B	A	B	A	B	A	A	B	A	A	A	A	B	B	B	B	B	B	B	A	B	A	B
BS00012210_51	1A	82.1246	A	A	B	B	A	B	A	A	B	B	B	B	A	A	A	A	A	A	A	A	B	B	B	A	B	B	B	A	B	A	A	B	A	A	A	A	B	B	B	B	B	B	B	A	B	A	B
BobWhite_c4499_153	1A	85.5546	A	A	B	B	A	B	A	A	B	B	B	B	A	A	A	A	A	A	A	A	B	B	B	A	B	A	B	A	B	A	A	B	A	A	A	A	B	B	B	B	B	B	B	A	B	A	B
BS00009885_51	1A	85.5546	A	A	B	A	A	B	A	A	B	B	B	B	A	-	A	A	A	A	A	A	B	B	B	A	B	A	B	A	B	A	A	B	A	A	A	A	B	B	B	B	B	B	B	A	B	A	B
BS00084022_51	1A	85.5546	A	A	B	B	A	B	A	A	B	B	B	B	A	A	A	A	A	A	A	A	B	B	B	A	B	A	B	A	B	A	A	B	A	A	A	A	B	B	B	B	B	B	B	A	B	A	B
Excalibur_c1014_371	1A	85.5546	A	A	B	A	A	B	A	A	B	B	B	B	A	A	A	A	A	A	A	A	B	B	B	A	B	A	B	A	B	A	A	B	A	A	A	A	B	B	B	B	B	B	B	A	B	A	B
Excalibur_rep_c100567_692	1A	85.5546	A	A	B	A	A	B	A	A	B	B	B	B	A	A	A	A	A	A	A	A	B	B	B	A	B	A	B	A	B	A	A	B	A	A	A	A	B	B	B	B	B	B	B	A	B	A	B
Excalibur_rep_c85213_146	1A	85.5546	A	A	B	-	A	B	A	A	B	B	B	B	A	A	A	A	A	A	A	A	B	B	B	A	B	A	B	A	B	A	A	B	A	A	A	A	B	B	B	B	B	B	B	A	B	A	B
GENE.0002_856	1A	85.5546	A	A	B	-	A	B	A	A	B	B	B	B	A	A	A	A	A	A	A	A	B	B	B	A	B	A	B	A	B	A	A	B	A	A	A	A	B	B	B	B	B	B	B	A	B	A	B
GENE.0507_285	1A	85.5546	A	A	B	A	A	B	A	A	B	B	B	B	A	-	A	A	A	A	A	A	B	B	B	A	B	A	B	A	B	A	A	B	A	A	A	A	B	B	B	B	B	B	B	A	B	A	B
Kukri_c46010_146	1A	85.5546	A	A	B	A	A	B	A	A	B	B	B	B	A	A	A	A	A	A	A	A	B	B	B	A	B	A	B	A	B	A	A	B	A	A	A	A	B	B	B	B	B	B	B	A	B	A	B
Kukri_c46010_872	1A	85.5546	A	A	B	A	A	B	A	A	B	B	B	B	A	A	A	A	A	A	A	A	B	B	B	A	B	A	B	A	B	A	A	B	A	A	A	A	B	B	B	B	B	B	B	A	B	A	B
Kukri_c82555_88	1A	85.5546	A	A	B	B	A	B	A	A	B	B	B	B	A	A	A	A	A	A	A	A	B	B	B	A	B	A	B	A	B	A	A	B	A	A	A	A	B	B	B	B	B	B	B	A	B	A	B
RAC875_rep_c107325_644	1A	85.5546	A	A	B	B	A	B	A	A	B	B	B	B	A	A	A	A	A	A	A	A	B	B	B	A	B	A	B	A	B	A	A	B	A	A	A	A	B	B	B	B	B	B	B	A	B	A	B
Tdurum_contig77289_179	1A	85.5546	A	A	B	B	A	B	A	A	B	B	B	B	A	A	A	A	A	A	A	A	B	B	B	A	B	A	B	A	B	A	A	B	A	A	A	A	B	B	B	B	B	B	B	A	B	A	B
wsnp_Ex_c31983_40709607	1A	85.5546	A	A	B	A	A	B	A	A	B	B	B	B	A	A	A	A	A	A	A	A	B	B	B	A	B	A	B	A	B	A	A	B	A	A	A	A	B	B	B	B	B	B	B	A	B	A	B
wsnp_Ex_c31983_40709866	1A	85.5546	A	A	B	A	A	B	A	A	B	B	B	B	A	A	A	A	A	A	A	A	B	B	B	A	B	A	B	A	B	A	A	B	A	A	A	A	B	B	B	B	B	B	B	A	B	A	B
RAC875_c14066_452	1A	86.2213	A	A	B	A	A	B	A	A	B	B	B	B	A	A	A	A	A	A	A	A	B	B	B	A	B	A	B	A	B	A	A	B	A	A	A	A	B	B	B	B	B	B	B	A	B	A	B
Excalibur_c7237_1084	1A	86.8707	A	A	B	A	A	B	A	A	B	B	B	B	A	A	A	A	A	A	A	A	B	B	B	A	B	A	B	A	B	A	A	B	A	A	A	A	B	B	B	B	B	B	B	A	B	A	B
Excalibur_c7237_1208	1A	86.8707	A	A	B	A	A	B	A	A	B	B	B	B	A	A	A	A	A	A	A	A	B	B	B	A	B	A	B	A	B	A	A	B	A	A	A	A	B	B	B	B	B	B	B	A	B	A	B
RAC875_c10090_963	1A	86.8707	A	A	B	A	A	B	A	A	B	B	B	B	A	A	A	A	A	A	A	A	B	B	B	A	B	A	B	A	B	A	A	B	A	A	A	A	B	B	B	B	B	B	B	A	B	A	B
RAC875_rep_c111911_116	1A	86.8707	A	A	B	A	A	B	A	A	B	B	B	B	A	A	A	A	A	A	A	A	B	B	B	A	B	A	B	A	B	A	A	B	A	A	A	A	B	B	B	B	B	B	B	A	B	A	B
RFL_Contig2160_524	1A	88.8325	A	A	B	A	A	B	A	A	B	B	B	B	A	A	A	A	A	A	A	A	B	B	B	A	B	A	B	A	B	A	A	B	A	A	A	A	B	B	B	B	B	B	B	B	B	A	B
Excalibur_c11941_612	1A	101.345	A	A	B	A	A	B	A	B	B	B	B	A	B	A	A	A	A	A	A	A	B	B	B	A	B	A	B	A	B	A	B	A	A	A	A	A	B	B	B	B	B	B	B	B	B	A	B
Excalibur_c11941_675	1A	101.345	A	A	B	A	A	B	A	B	B	B	B	A	B	A	A	A	A	A	A	A	B	B	B	A	B	A	B	A	B	A	B	A	A	A	A	A	B	B	B	B	B	B	B	B	B	A	B
Tdurum_contig34049_100	1A	102.653	A	A	B	B	A	B	A	B	B	B	B	A	B	A	A	A	A	A	A	A	B	B	B	A	B	A	B	A	B	A	B	A	A	A	A	A	B	B	B	B	B	B	B	B	B	A	B
CAP7_c1645_359	1A	114.724	A	B	B	B	A	B	A	B	B	B	B	A	B	B	B	A	A	A	A	A	B	B	A	B	B	A	B	A	B	A	B	A	A	A	A	A	A	B	A	B	B	B	B	B	B	A	B
RFL_Contig4104_670	1A	114.724	A	B	B	B	A	B	A	B	B	B	B	A	B	B	B	A	A	A	A	A	B	B	A	B	B	A	B	A	B	A	B	A	A	A	A	A	A	B	A	B	B	B	B	B	B	A	B
BobWhite_c1890_712	1A	115.374	A	B	B	A	A	B	A	B	B	B	B	A	B	B	B	A	A	A	A	A	B	B	A	B	B	A	B	A	B	A	B	A	A	A	A	A	A	B	A	B	B	B	B	B	B	A	B
BS00110358_51	1A	115.374	A	B	B	A	A	B	A	B	B	B	B	A	B	B	B	A	A	A	A	A	B	B	A	B	B	A	B	A	B	A	B	A	A	A	A	A	A	B	A	B	B	B	B	B	B	A	B
RAC875_c85031_525	1A	115.374	A	B	B	A	A	B	A	B	B	B	B	A	B	B	B	A	A	A	A	A	B	B	A	B	B	A	B	A	B	A	B	A	A	A	A	A	A	B	A	B	B	B	B	B	B	A	B
RFL_Contig1118_1073	1A	115.374	A	B	B	A	A	B	A	B	B	B	B	A	B	B	B	A	A	A	A	A	B	B	A	B	B	A	B	A	B	A	B	A	A	A	A	A	A	B	A	B	B	B	B	B	B	A	B
RFL_Contig1118_65	1A	115.374	A	B	B	A	A	B	A	B	B	B	B	A	B	-	B	A	A	A	A	A	B	B	A	B	B	A	B	A	B	A	B	A	A	A	A	A	A	B	A	B	B	B	B	B	B	A	B
tplb0036l23_696	1A	115.374	A	B	B	A	A	B	A	B	B	B	B	A	B	B	B	A	A	A	A	A	B	B	A	B	B	A	B	A	B	A	B	A	A	A	A	A	A	B	A	B	B	B	B	B	B	A	B
BS00081680_51	1A	116.725	A	B	B	B	A	B	A	B	B	B	B	A	B	B	B	A	A	A	A	A	B	B	A	B	B	A	B	A	B	A	B	A	B	A	A	A	A	B	A	B	B	B	B	B	B	A	B
BS00022667_51	1A	117.392	A	B	B	A	A	B	A	B	B	B	B	A	B	B	B	A	A	A	A	A	A	B	A	B	B	A	B	A	B	A	B	A	B	A	A	A	A	B	A	B	B	B	B	B	B	A	B
BS00101392_51	1A	117.392	A	B	B	A	A	B	A	B	B	B	B	A	B	B	B	A	A	A	A	A	-	B	A	B	B	A	B	A	B	A	B	A	B	A	A	A	A	B	A	B	B	B	B	B	B	A	B
BS00103478_51	1A	117.392	A	B	B	A	A	B	A	B	B	B	B	A	B	B	B	A	A	A	A	A	-	B	A	B	B	A	B	A	B	A	B	A	B	A	A	A	A	B	A	B	B	B	B	B	B	A	B
Excalibur_c25175_512	1A	117.392	A	B	B	A	A	B	A	B	B	B	B	A	B	B	B	A	A	A	A	A	A	B	A	B	B	A	B	A	B	A	B	A	B	A	A	A	A	B	A	B	B	B	B	B	B	A	B
Excalibur_c42185_156	1A	117.392	A	B	B	A	A	B	A	B	B	B	B	A	B	B	B	A	A	A	A	A	B	B	A	B	B	A	B	A	B	A	B	A	B	A	A	A	A	B	A	B	B	B	B	B	B	A	B
Excalibur_c58154_84	1A	117.392	A	B	B	A	A	B	A	B	B	B	B	A	B	B	B	A	A	A	A	A	A	B	A	B	B	A	B	A	B	A	B	A	B	A	A	A	A	B	A	B	B	B	B	B	B	A	B
Kukri_c2121_1334	1A	117.392	A	B	B	-	A	B	A	B	B	B	B	A	B	B	B	A	A	A	A	A	A	B	A	B	B	A	B	A	B	A	B	A	B	A	A	A	A	B	A	B	B	B	B	B	B	A	B
Kukri_c2121_2345	1A	117.392	A	B	B	-	A	B	A	B	B	B	B	A	B	B	B	A	A	A	A	A	A	B	A	B	B	A	B	A	B	A	B	A	B	A	A	A	A	B	A	B	B	B	B	B	B	A	B
RAC875_c67106_97	1A	117.392	A	B	B	A	A	B	A	B	B	B	B	A	B	B	B	A	A	A	A	A	B	B	A	B	B	A	B	A	B	A	B	A	B	A	A	A	A	B	A	B	B	B	B	B	B	A	B
wsnp_Ex_c1137_2183772	1A	117.392	A	B	B	-	A	B	A	B	B	B	B	A	B	B	B	A	A	A	A	A	B	B	A	B	B	A	B	A	B	A	B	A	B	A	A	A	A	B	A	B	B	B	B	B	B	A	B
wsnp_Ex_c4876_8692849	1A	117.392	A	B	B	A	A	B	A	B	B	B	B	A	B	B	B	A	A	A	A	A	-	B	A	B	B	A	B	A	B	A	B	A	B	A	A	A	A	B	A	B	B	B	B	B	B	A	B
wsnp_Ex_c7252_12452995	1A	117.392	A	B	B	A	A	B	A	B	B	B	B	A	B	B	B	A	A	A	A	A	-	B	A	B	B	A	B	A	B	A	B	A	B	A	A	A	A	B	A	B	B	B	B	B	B	A	B
wsnp_Ex_c7965_13520238	1A	117.392	A	B	B	A	A	B	A	B	B	B	B	A	B	B	B	A	A	A	A	A	A	B	A	B	B	A	B	A	B	A	B	A	B	A	A	A	A	B	A	B	B	B	B	B	B	A	B
wsnp_JD_c7522_8606553	1A	118.054	A	B	B	B	A	B	A	B	B	B	B	A	B	B	B	A	A	A	A	A	A	B	A	B	B	A	B	A	B	A	B	A	B	A	A	A	A	B	A	B	B	B	B	B	B	A	B
RAC875_c50463_808	1A	119.37	A	B	B	A	A	B	A	B	B	B	B	A	B	B	B	A	A	A	A	A	B	B	A	B	B	A	B	A	B	A	-	A	B	A	A	A	A	B	A	B	B	B	B	B	B	A	B
Ex_c28368_426	1A	120.122	A	B	B	B	A	B	A	-	B	B	B	A	B	B	B	A	A	A	A	A	A	-	A	B	-	A	B	A	B	A	-	A	B	A	A	A	A	-	A	-	B	B	B	-	B	A	B
BobWhite_c20902_177	1A	147.338	A	B	A	B	B	B	B	B	B	B	B	A	A	B	B	A	A	A	B	B	A	B	A	B	B	A	B	B	B	A	B	B	B	B	B	A	A	B	A	A	B	A	B	B	B	B	B
BS00082567_51	1A	147.338	A	B	A	B	B	B	B	B	B	B	B	A	A	B	B	A	A	A	B	B	A	B	A	B	B	A	B	B	B	A	B	B	B	B	B	A	A	B	A	A	B	A	B	B	B	B	B
BS00108242_51	1A	147.338	A	B	A	A	B	B	B	B	B	B	B	A	A	B	B	A	A	A	B	B	A	B	A	B	B	A	B	B	B	A	B	B	B	B	B	A	A	B	A	A	B	A	B	B	B	B	B
CAP12_c3074_192	1A	147.338	A	B	A	B	B	B	B	B	B	B	B	A	A	B	B	A	A	A	B	B	A	B	A	B	B	A	B	B	B	A	B	B	B	B	B	A	A	B	A	A	B	A	B	B	B	B	B
Excalibur_c2868_451	1A	147.338	A	B	A	-	B	B	B	B	B	B	B	A	A	B	B	A	A	A	B	B	A	B	A	B	B	A	B	B	B	A	B	B	B	B	B	A	A	B	A	A	B	A	B	B	B	B	B
Excalibur_c2868_486	1A	147.338	A	B	A	-	B	B	B	B	B	B	B	A	A	B	B	A	A	A	B	B	A	B	A	B	B	A	B	B	B	A	B	B	B	B	B	A	A	B	A	A	B	A	B	B	B	B	B
Excalibur_c58555_110	1A	147.338	A	B	A	B	B	B	B	B	B	B	B	A	A	B	B	A	A	A	B	B	A	B	A	B	B	A	B	B	B	A	B	B	B	B	B	A	A	B	A	A	B	A	B	B	B	B	B
GENE.1118_58	1A	147.338	A	B	A	B	B	B	B	B	B	B	B	A	A	B	B	A	A	A	B	B	A	B	A	B	B	A	B	B	B	A	B	B	B	B	B	A	A	B	A	A	B	A	B	B	B	B	B
Ra_c11910_419	1A	147.338	A	B	A	B	B	B	B	B	B	B	B	A	A	B	B	A	A	A	B	B	A	B	A	B	B	A	B	B	B	A	B	B	B	B	B	A	A	B	A	A	B	A	B	B	B	B	B
RAC875_c9457_507	1A	147.338	A	B	A	B	B	B	B	B	B	B	B	A	A	B	B	A	A	A	B	B	A	B	A	B	B	A	B	B	B	A	B	B	B	B	B	A	A	B	A	A	B	A	B	B	B	B	B
RFL_Contig3481_1669	1A	147.338	A	B	A	B	B	B	B	B	B	B	B	A	A	B	B	A	A	A	B	B	A	B	A	B	B	A	B	B	B	A	B	B	B	B	B	A	A	B	A	A	B	A	B	B	B	B	B
TA001286.0611.w	1A	147.338	A	B	A	A	B	B	B	B	B	B	B	A	A	B	B	A	A	A	B	B	A	B	A	B	B	A	B	B	B	A	B	B	B	B	B	A	A	B	A	A	B	A	B	B	B	B	B
tplb0025b13_150	1A	147.338	A	B	A	-	B	B	B	B	B	B	B	A	A	B	B	A	A	A	B	B	A	B	A	B	B	A	B	B	B	A	B	B	B	B	B	A	A	B	A	A	B	A	B	B	B	B	B
tplb0025b13_2054	1A	147.338	A	B	A	-	B	B	B	B	B	B	B	A	A	B	B	A	A	A	B	B	A	B	A	B	B	A	B	B	B	A	B	B	B	B	B	A	A	B	A	A	B	A	B	B	B	B	B
wsnp_Ku_c1818_3557408	1A	147.338	A	B	A	B	B	B	B	B	B	B	B	A	A	B	B	A	A	A	B	B	A	B	A	B	B	A	B	B	B	A	B	B	B	B	B	A	A	B	A	A	B	A	B	B	B	B	B
BS00096054_51	1A	148.157	A	-	A	B	B	B	B	B	B	B	B	A	A	-	B	A	A	A	B	B	A	-	A	B	-	A	B	B	B	A	B	B	-	B	B	A	A	B	A	A	B	A	-	B	B	B	B
BobWhite_c4246_367	1A	148.977	A	B	A	B	B	B	B	B	B	B	B	A	A	B	B	A	A	A	B	B	A	B	A	B	B	A	B	B	B	A	B	B	B	B	B	A	A	B	A	A	B	A	B	B	B	B	B
BS00014831_51	1A	148.977	A	B	A	B	B	B	B	B	B	B	B	A	A	B	B	A	A	A	B	B	A	B	A	B	B	A	B	B	B	A	B	B	B	B	B	A	A	B	A	A	B	A	B	B	B	B	B
BS00023177_51	1B	0	A	B	B	A	A	B	A	B	A	A	A	A	A	A	B	B	B	A	B	B	B	A	B	A	A	B	A	B	A	B	-	A	A	A	B	A	B	A	B	B	A	B	B	A	A	A	A
BS00029539_51	1B	0.724688	A	B	B	A	A	B	A	B	A	A	A	A	A	-	B	B	-	A	B	B	B	A	-	A	A	B	A	B	A	B	A	A	A	A	B	A	B	A	B	B	A	B	B	A	A	A	A
BS00072113_51	1B	0.724688	A	B	B	A	A	B	A	B	A	A	A	A	A	-	B	B	-	A	B	B	B	A	B	A	A	B	A	B	A	B	A	A	A	A	B	A	B	A	B	-	A	B	-	A	A	A	A
RAC875_c8222_773	1B	1.42896	A	B	B	A	A	B	A	B	A	A	A	A	A	A	B	B	B	A	B	B	B	A	B	A	A	B	A	B	A	B	A	A	A	A	B	A	B	A	B	B	A	B	B	A	A	A	A
BS00003917_51	1B	2.07835	A	B	B	A	A	B	A	B	A	A	A	A	A	A	B	B	B	A	B	B	B	A	B	A	A	B	A	B	A	B	A	A	A	A	B	A	B	A	B	B	A	B	B	A	A	A	A
BS00023004_51	1B	2.07835	A	B	B	A	A	B	A	B	A	A	A	A	A	A	B	B	B	A	B	B	B	A	B	A	A	B	A	B	A	B	A	A	A	A	B	A	B	A	B	B	A	B	B	A	A	A	A
BS00100994_51	1B	2.07835	A	B	B	A	A	B	A	B	A	A	A	A	A	A	B	B	B	A	B	B	B	A	B	A	A	B	A	B	A	B	A	A	A	A	B	A	B	A	B	B	A	B	B	A	A	A	A
D_F5XZDLF01B50S3_317	1B	2.07835	A	B	B	A	A	B	A	B	A	A	A	A	A	A	B	B	B	A	B	B	B	A	B	A	A	B	A	B	A	B	A	A	A	A	B	A	B	A	B	B	A	B	B	A	A	A	A
Ku_c17846_363	1B	2.07835	A	B	B	A	A	B	A	B	A	A	A	A	A	A	B	B	B	A	B	B	B	A	B	A	A	B	A	B	A	B	A	A	A	A	B	A	B	A	B	B	A	B	B	A	A	A	A
Ku_c36151_460	1B	2.07835	A	B	B	A	A	B	A	B	A	A	A	A	A	A	B	B	B	A	B	B	B	A	B	A	A	B	A	B	A	B	A	A	A	A	B	A	B	A	B	B	A	B	B	A	A	A	A
Kukri_c36151_170	1B	2.07835	A	B	B	A	A	B	A	B	A	A	A	A	A	A	B	B	B	A	B	B	B	A	B	A	A	B	A	B	A	B	A	A	A	A	B	A	B	A	B	B	A	B	B	A	A	A	A
Kukri_c92979_195	1B	2.07835	A	B	B	A	A	B	A	B	A	A	A	A	A	A	B	B	B	A	B	B	B	A	B	A	A	B	A	B	A	B	A	A	A	A	B	A	B	A	B	B	A	B	B	A	A	A	A
BS00011608_51	1B	2.74064	A	B	B	A	A	B	A	B	A	A	A	A	A	A	B	B	B	A	B	B	B	A	B	A	A	B	A	B	A	B	A	A	A	A	B	A	B	A	B	B	A	B	B	A	A	A	A
BS00068429_51	1B	2.74064	A	B	B	A	A	B	A	B	A	A	A	A	A	A	B	B	B	A	B	B	B	A	B	A	A	B	A	B	A	B	A	A	A	A	B	A	B	A	B	B	A	B	B	A	A	A	A
BS00070706_51	1B	2.74064	A	B	B	A	A	B	A	B	A	A	A	A	A	A	B	B	B	A	B	B	B	A	B	A	A	B	A	B	A	B	A	A	A	A	B	A	B	A	B	B	A	B	B	A	A	A	A
BS00110896_51	1B	2.74064	A	B	B	A	A	B	A	B	A	A	A	A	A	A	B	B	B	A	B	B	B	A	B	A	A	B	A	B	A	B	A	A	A	A	B	A	B	A	B	B	A	B	B	A	A	A	A
BS00110900_51	1B	2.74064	A	B	B	A	A	B	A	B	A	A	A	A	A	A	B	B	B	A	B	B	B	A	B	A	A	B	A	B	A	B	A	A	A	A	B	A	B	A	B	B	A	B	B	A	A	A	A
GENE.4832_103	1B	2.74064	A	B	B	A	A	B	A	B	A	A	A	A	A	A	B	B	B	A	B	B	B	A	B	A	A	B	A	B	A	B	A	A	A	A	B	A	B	A	B	B	A	B	B	A	A	A	A
Kukri_c29655_194	1B	2.74064	A	B	B	A	A	B	A	B	A	A	A	A	A	A	B	B	B	A	B	B	B	A	B	A	A	B	A	B	A	B	A	A	A	A	B	A	B	A	B	B	A	B	B	A	A	A	A
RFL_Contig4140_1135	1B	2.74064	A	B	B	A	A	B	A	B	A	A	A	A	A	A	B	B	B	A	B	B	B	A	B	A	A	B	A	B	A	B	A	A	A	A	B	A	B	A	B	B	A	B	B	A	A	A	A
Tdurum_contig47083_278	1B	2.74064	A	B	B	A	A	B	A	B	A	A	A	A	A	A	B	B	B	A	B	B	B	A	B	A	A	B	A	B	A	B	A	A	A	A	B	A	B	A	B	B	A	B	B	A	A	A	A
Tdurum_contig58525_304	1B	2.74064	A	B	B	A	A	B	A	B	A	A	A	A	A	A	B	B	B	A	B	B	B	A	B	A	A	B	A	B	A	B	A	A	A	A	B	A	B	A	B	B	A	B	B	A	A	A	A
Tdurum_contig62624_190	1B	2.74064	A	B	B	A	A	B	A	B	A	A	A	A	A	A	B	B	B	A	B	B	B	A	B	A	A	B	A	B	A	B	A	A	A	A	B	A	B	A	B	B	A	B	B	A	A	A	A
Tdurum_contig68637_256	1B	2.74064	A	B	B	A	A	B	A	B	A	A	A	A	A	A	B	B	B	A	B	B	B	A	B	A	A	B	A	B	A	B	A	A	A	A	B	A	B	A	B	B	A	B	B	A	A	A	A
wsnp_Ex_c50340_54659660	1B	2.74064	A	B	B	A	A	B	A	B	A	A	A	A	A	A	B	B	B	A	B	B	B	A	B	A	A	B	A	B	A	B	-	A	A	A	B	A	B	A	B	B	A	B	B	A	A	A	A
wsnp_Ku_c13229_21142792	1B	2.74064	A	B	B	A	A	B	A	B	A	A	A	A	A	A	B	B	B	A	B	B	B	A	B	A	A	B	A	B	A	B	A	A	A	A	B	A	B	A	B	B	A	B	B	A	A	A	A
wsnp_Ku_rep_c103074_89904851	1B	2.74064	A	B	B	A	A	B	A	B	A	A	A	A	A	A	B	B	B	A	B	B	B	A	B	A	A	B	A	B	A	B	A	A	A	A	B	A	B	A	B	B	A	B	B	A	A	A	A
wsnp_Ku_rep_c103074_89905152	1B	2.74064	A	B	B	A	A	B	A	B	A	A	A	A	A	A	B	B	B	A	B	B	B	A	B	A	A	B	A	B	A	B	A	A	A	A	B	A	B	A	B	B	A	B	B	A	A	A	A
CAP11_c852_603	1B	3.43034	A	B	B	A	A	B	A	B	A	A	A	A	A	B	B	-	B	A	B	B	B	A	B	A	A	B	A	B	A	B	A	A	A	A	B	A	B	A	B	B	A	B	B	A	A	A	A
RAC875_c11782_701	1B	3.43034	A	B	B	B	A	B	A	B	A	A	A	A	A	-	B	A	B	A	B	B	B	A	B	A	A	B	A	B	A	B	A	A	A	A	B	A	B	A	B	B	A	B	B	A	A	A	A
BobWhite_c27474_154	1B	10.323	A	B	B	A	A	B	A	B	A	B	A	A	A	A	B	A	B	A	B	B	B	A	B	A	-	B	A	B	A	B	A	A	A	A	B	A	A	A	B	B	A	B	B	A	A	A	A
Excalibur_c11666_996	1B	11.1705	A	B	B	A	A	B	A	B	A	B	A	A	A	A	B	B	B	A	B	B	B	A	B	A	A	B	A	B	A	B	A	A	A	A	B	A	A	A	B	B	A	B	B	A	A	A	A
Excalibur_c16851_835	1B	11.1705	A	B	B	A	A	B	A	B	A	B	A	A	A	A	B	B	B	A	B	B	B	A	B	A	A	B	A	B	A	B	A	A	A	A	B	A	A	A	B	B	A	B	B	A	A	A	A
Excalibur_c36792_60	1B	11.1705	A	B	B	A	A	B	A	B	A	B	A	A	A	A	B	B	B	A	B	B	B	A	B	A	A	B	A	B	A	B	A	A	A	A	B	A	A	A	B	B	A	B	B	A	A	A	A
Kukri_c79135_136	1B	11.1705	A	B	B	A	A	B	A	B	A	B	A	A	A	A	B	B	B	A	B	B	B	A	B	A	A	B	A	B	A	B	A	A	A	A	B	A	A	A	B	B	A	B	B	A	A	A	A
RAC875_c10387_685	1B	11.1705	A	B	B	A	A	B	A	B	-	B	A	A	A	A	B	B	B	A	B	B	B	A	B	A	A	B	A	B	A	B	A	A	A	A	B	A	A	A	B	B	A	B	B	A	A	A	A
RAC875_rep_c109901_811	1B	11.1705	A	B	B	A	A	B	A	B	A	B	A	A	A	A	B	B	B	A	B	B	B	A	B	A	A	B	A	B	A	B	A	A	A	A	B	A	A	A	B	B	A	B	B	A	A	A	A
RFL_Contig1338_2574	1B	11.1705	A	B	B	A	A	B	A	B	A	B	A	A	A	A	B	B	B	A	B	B	B	A	B	A	A	B	A	B	A	B	A	A	A	A	B	A	A	A	B	B	A	B	B	A	A	A	A
RFL_Contig5906_310	1B	11.1705	A	B	B	A	A	B	A	B	A	B	A	A	A	A	B	B	B	A	B	B	B	A	B	A	A	B	A	B	A	B	A	A	A	A	B	A	A	A	B	B	A	B	B	A	A	A	A
RFL_Contig5906_387	1B	11.1705	A	B	B	A	A	B	A	B	A	B	A	A	A	A	B	B	B	A	B	B	B	A	B	A	A	B	A	B	A	B	A	A	A	A	B	A	A	A	B	B	A	B	B	A	A	A	A
TA015410.0477	1B	11.1705	A	B	B	A	A	B	A	B	A	B	A	A	A	A	B	B	B	A	B	B	B	A	B	A	A	B	A	B	A	B	A	A	A	A	B	A	A	A	B	B	A	B	B	A	A	A	A
Tdurum_contig10180_271	1B	11.1705	A	B	B	A	A	B	A	B	A	B	A	A	A	A	B	B	B	A	B	B	B	A	B	A	A	B	A	B	A	B	A	A	A	A	B	A	A	A	B	B	A	B	B	A	A	A	A
Tdurum_contig16797_148	1B	11.1705	A	B	-	A	A	B	A	B	A	-	A	A	A	A	-	-	B	A	-	B	B	A	B	A	A	B	A	B	A	-	A	A	A	A	B	A	A	A	B	B	A	-	B	A	A	A	A
Tdurum_contig44809_1626	1B	11.1705	A	B	B	B	A	B	A	B	A	B	A	A	A	A	B	B	B	A	B	B	B	A	B	A	A	B	A	B	A	B	A	A	A	A	B	A	A	A	B	B	A	B	B	A	A	A	A
BobWhite_c14271_1379	1B	13.1716	A	B	B	A	A	B	A	B	A	B	A	A	A	A	B	B	B	A	B	B	B	A	B	A	A	B	A	B	A	B	A	A	B	A	B	A	A	A	B	B	A	B	B	A	A	A	A
CAP8_c1356_450	1B	13.1716	A	B	B	A	A	B	A	B	A	B	A	A	A	A	B	B	B	A	B	B	B	A	B	A	A	B	A	B	A	B	-	A	B	A	B	A	A	A	B	B	A	B	B	A	A	A	A
Excalibur_rep_c107678_98	1B	13.1716	A	B	B	A	A	B	A	B	A	B	A	A	A	A	B	B	B	A	B	B	B	A	B	A	A	B	A	B	A	B	A	A	B	A	B	A	A	A	B	B	A	B	B	A	A	A	A
Tdurum_contig78972_316	1B	13.1716	A	B	B	A	A	B	A	B	A	B	A	A	A	A	B	B	B	A	B	B	B	A	B	A	A	B	A	B	A	B	A	A	B	A	B	A	A	A	B	B	A	B	B	A	A	A	A
Tdurum_contig50667_306	1B	14.4791	A	B	B	A	A	B	A	B	A	B	A	A	A	A	B	B	B	A	B	B	B	A	B	A	A	B	A	B	A	B	A	A	B	A	B	A	A	A	B	A	A	A	B	A	A	A	A
BS00090770_51	1B	15.1327	A	B	B	A	A	B	A	B	A	B	A	A	A	A	B	B	B	A	B	B	B	A	B	A	A	B	A	B	A	B	A	A	B	A	B	A	A	A	B	A	A	A	B	A	A	A	A
BS00037387_51	1B	19.0623	A	B	B	A	A	B	A	B	A	B	A	A	A	A	B	B	B	A	B	B	B	A	B	A	A	B	A	B	A	B	A	A	B	A	B	A	A	A	A	A	A	A	B	A	A	A	A
Excalibur_c54420_218	1B	20.9988	A	B	B	B	A	B	A	B	A	B	A	A	A	A	B	B	B	A	B	B	B	A	B	A	A	B	A	B	A	B	A	A	B	A	B	A	A	A	A	A	A	A	B	A	A	A	A
Tdurum_contig403_122	1B	21.6567	A	B	B	B	A	B	A	B	A	B	A	A	A	A	B	B	B	A	B	B	B	A	B	A	A	B	A	B	A	B	A	A	B	A	B	A	A	A	A	A	A	A	B	A	A	A	A
Kukri_c7528_1044	1B	22.319	A	B	B	B	A	B	A	B	A	B	A	A	A	A	B	B	B	A	B	B	B	A	B	B	A	B	A	B	A	B	A	A	B	A	B	A	A	A	A	A	A	A	B	A	A	A	A
Ku_c12889_794	1B	23.0087	A	B	B	B	A	B	A	B	A	B	A	A	A	A	B	B	B	A	B	B	-	A	B	B	A	B	A	B	A	B	A	A	B	A	B	A	A	A	A	A	A	A	-	A	A	A	A
wsnp_Ex_c14273_22230844	1B	27.818	A	B	B	B	A	B	A	B	A	B	A	A	A	A	B	B	B	A	B	B	A	A	B	B	A	B	B	B	A	B	A	B	B	A	B	A	A	A	A	A	A	A	B	A	A	A	A
BS00070283_51	1B	44.1261	A	B	B	B	A	A	B	B	A	B	A	A	A	A	B	B	B	A	A	B	A	A	B	A	A	A	B	B	A	A	B	B	B	A	B	A	A	-	A	A	A	A	B	B	A	A	A
RAC875_c1224_1290	1B	46.1963	A	B	B	B	A	A	B	B	A	B	A	A	A	A	B	B	B	A	B	B	A	A	A	A	A	A	B	B	A	A	B	B	B	A	B	A	A	A	A	A	A	A	B	B	A	A	A
wsnp_Ku_c4271_7774388	1B	46.1963	A	B	B	B	A	A	B	B	A	B	A	A	A	A	B	B	B	A	B	B	A	A	A	A	A	A	B	B	A	A	B	B	B	A	B	A	A	A	A	A	A	A	B	B	A	A	A
BS00059502_51	1B	48.2244	A	B	B	B	A	A	B	B	A	B	A	A	A	A	B	B	B	A	B	B	A	A	A	A	A	A	B	B	A	B	B	B	B	A	B	A	A	A	A	A	A	A	B	B	A	A	A
BS00064263_51	1B	48.2244	A	B	B	B	A	A	B	B	A	B	A	A	A	A	B	B	B	A	B	B	A	A	A	A	A	A	B	B	A	B	B	B	B	A	B	A	A	A	A	A	A	A	B	B	A	A	A
BS00067043_51	1B	48.2244	A	B	B	B	A	A	B	B	A	B	A	A	A	-	B	B	B	A	B	B	A	A	A	A	A	A	B	B	A	B	B	B	B	A	B	A	A	A	A	A	A	A	B	B	A	A	A
BS00091126_51	1B	48.2244	A	B	B	B	A	A	B	B	A	B	A	A	A	A	B	B	B	A	B	B	A	A	A	A	A	A	B	B	A	B	B	B	B	A	B	A	A	A	A	A	A	A	B	B	A	A	A
Excalibur_c95656_129	1B	48.2244	A	B	B	B	A	A	B	B	A	B	A	A	A	A	B	B	B	A	B	B	A	A	A	A	A	A	B	B	A	B	B	B	B	A	B	A	A	A	A	A	A	A	B	B	A	A	A
RAC875_c90169_393	1B	48.2244	A	B	B	B	A	A	B	B	A	B	A	A	A	A	B	B	B	A	B	B	A	A	A	A	A	A	B	B	A	B	B	B	B	A	B	A	A	A	A	A	A	A	B	B	A	A	A
RFL_Contig2160_617	1B	48.2244	A	B	B	B	A	A	B	B	A	B	A	A	A	-	B	B	B	A	B	B	A	A	A	A	A	A	B	B	A	B	B	B	B	A	B	A	A	A	A	A	A	A	B	B	A	A	A
Tdurum_contig56148_382	1B	48.2244	A	B	B	B	A	A	B	B	A	B	A	A	A	A	B	B	B	A	B	B	A	A	A	A	A	A	B	B	A	B	B	B	B	A	B	A	A	A	A	A	A	A	B	B	A	A	A
wsnp_Ra_c19335_28504388	1B	48.2244	A	B	B	B	A	A	B	B	A	B	A	A	A	A	B	B	B	A	B	B	A	A	A	A	A	A	B	B	A	B	B	B	B	A	B	A	A	A	A	A	A	A	B	B	A	A	A
GENE.3653_580	1B	49.5319	A	B	B	A	A	A	B	B	A	B	A	A	A	A	B	B	B	A	B	B	A	A	A	A	A	A	B	B	A	B	B	B	B	A	B	A	A	A	A	A	A	A	B	B	A	A	A
BS00087784_51	1B	50.8394	A	B	B	A	A	A	B	B	A	B	A	A	A	A	B	B	B	A	B	B	A	A	A	A	A	A	B	B	A	A	B	B	B	A	B	A	A	A	A	A	A	A	B	B	A	A	A
Excalibur_c3510_159	1B	52.1469	A	B	B	A	A	A	B	B	A	B	A	A	A	A	B	B	B	A	B	B	A	A	A	A	A	A	B	B	A	A	B	B	B	A	B	A	A	A	A	A	A	A	B	B	A	A	A
Excalibur_c3510_2372	1B	52.1469	A	B	B	A	A	A	B	B	A	B	A	A	A	A	B	B	B	A	B	B	A	A	A	A	A	A	B	B	A	A	B	B	B	A	B	A	A	A	A	A	A	A	B	B	A	A	A
Kukri_c6300_347	1B	52.1469	A	B	B	A	A	A	B	B	A	B	A	A	A	A	B	B	B	A	B	B	A	A	A	A	A	A	B	B	A	A	B	B	B	A	B	A	A	A	A	A	A	A	B	B	A	A	A
wsnp_CAP8_c4576_2228073	1B	52.1469	A	B	B	A	A	A	B	B	A	B	A	A	A	A	B	B	B	A	B	B	A	A	A	A	A	A	B	B	A	A	B	B	B	A	B	A	A	A	A	A	A	A	B	B	A	A	A
Excalibur_c12710_740	1B	52.8005	A	B	B	A	A	A	B	B	A	B	A	A	A	A	B	B	B	A	B	B	A	A	A	A	A	A	B	B	A	A	B	B	B	A	B	A	A	A	A	A	A	A	B	B	A	A	A
wsnp_Ex_c25782_35041189	1B	52.8005	A	B	B	A	A	A	B	B	A	B	A	A	A	A	B	B	B	A	B	B	A	A	A	A	A	A	B	B	A	A	B	B	B	A	B	A	A	A	A	A	A	A	B	B	A	A	A
BS00011205_51	1B	53.4628	A	B	B	A	A	A	B	B	A	B	A	A	A	A	B	B	B	A	A	B	A	A	A	A	A	A	B	B	A	A	B	B	B	A	B	A	A	A	A	A	A	A	B	B	A	A	A
BS00022902_51	1B	53.4628	A	B	B	A	A	A	B	B	A	B	A	A	A	A	B	B	B	A	A	B	A	A	A	A	A	A	B	B	A	A	B	B	B	A	B	A	A	A	A	A	A	A	B	B	A	A	A
BS00057730_51	1B	53.4628	A	B	B	A	A	A	B	B	A	B	A	A	A	A	B	B	B	A	A	B	A	A	A	A	A	A	B	B	A	A	B	B	B	A	B	A	A	A	A	A	A	A	B	B	A	A	A
Excalibur_c19341_673	1B	53.4628	A	B	B	A	A	A	B	B	A	B	A	A	A	-	B	-	B	A	A	B	A	A	A	A	A	A	B	B	A	A	B	B	B	A	B	A	A	A	A	A	A	A	B	B	A	A	A
Kukri_c5861_360	1B	53.4628	A	B	B	A	A	A	B	B	A	B	A	A	A	A	B	B	B	A	A	B	A	A	A	A	A	A	B	B	A	A	B	B	B	A	B	A	A	A	A	A	A	A	B	B	A	A	A
Tdurum_contig12812_182	1B	53.4628	A	B	B	A	A	A	B	B	A	B	A	A	A	A	B	B	B	A	A	B	A	A	A	A	A	A	B	B	A	A	B	B	B	A	B	A	A	A	A	A	A	A	B	B	A	A	A
BobWhite_c32835_152	1B	55.4119	A	B	B	A	A	A	B	B	A	B	A	A	A	A	B	B	B	A	A	B	A	A	B	A	A	A	B	B	A	A	B	B	B	A	B	A	A	A	A	A	A	A	B	B	A	A	A
BS00068456_51	1B	55.4119	A	B	B	A	A	A	B	B	A	B	A	A	A	A	B	B	B	A	A	B	A	A	B	A	A	A	B	B	A	A	B	B	B	A	B	A	A	A	A	A	A	A	B	B	A	A	A
BS00073403_51	1B	56.1695	A	B	B	A	A	A	B	-	A	B	A	A	-	A	B	B	B	A	-	B	A	A	B	A	A	A	-	B	A	A	-	-	B	A	B	A	A	A	A	A	-	A	-	B	-	A	A
TA004123.0331	1B	56.1695	A	B	B	A	A	A	B	B	A	B	A	A	A	A	B	B	B	A	A	B	A	A	B	A	A	A	B	B	A	A	B	B	B	A	B	A	A	A	A	A	A	A	B	B	A	A	A
Tdurum_contig29169_84	1B	56.1695	A	B	B	A	A	A	B	B	A	B	A	A	A	A	B	B	B	A	A	B	A	A	B	A	A	A	B	B	A	A	B	B	B	A	B	A	A	A	A	A	A	A	B	B	A	A	A
BobWhite_c30111_117	1B	56.8189	A	B	B	A	A	A	B	A	A	B	A	A	B	-	B	B	B	A	B	B	A	A	B	A	A	A	A	B	A	A	-	A	B	A	B	A	A	A	A	A	B	A	A	B	B	A	A
BS00022916_51	1B	56.8189	A	B	B	A	A	A	B	B	A	B	A	A	A	A	B	B	B	A	A	B	A	A	B	A	A	A	B	B	A	A	B	B	B	A	B	A	A	A	A	A	A	A	B	B	A	A	A
BS00073530_51	1B	56.8189	A	B	B	A	A	A	B	-	A	B	A	A	-	A	B	B	B	A	-	B	A	A	B	A	A	A	-	B	A	A	-	-	B	A	B	A	A	A	A	A	-	A	-	B	-	A	A
BS00093231_51	1B	56.8189	A	B	B	A	A	A	B	B	A	B	A	A	A	A	B	B	B	A	A	B	A	A	B	A	A	A	B	B	A	A	B	B	B	A	B	A	A	A	A	A	A	A	B	B	A	A	A
RFL_Contig529_963	1B	56.8189	A	B	B	A	A	A	B	B	A	B	A	A	A	A	B	B	B	A	A	B	A	A	B	A	A	A	B	B	A	A	B	B	B	A	B	A	A	A	A	A	A	A	B	B	A	A	A
wsnp_Ex_c26620_35859364	1B	56.8189	A	B	B	A	A	A	B	A	A	B	A	A	B	A	B	B	B	A	B	B	A	A	B	A	A	A	A	B	A	A	A	A	B	A	B	A	A	A	A	A	B	A	A	B	B	A	A
wsnp_Ex_c5388_9527189	1B	56.8189	A	B	B	A	A	A	B	A	A	B	A	A	B	A	B	B	B	A	B	B	A	A	B	A	A	A	A	B	A	A	A	A	B	A	B	A	A	A	A	A	-	A	A	B	B	A	A
BS00041355_51	1B	58.2178	A	B	B	A	A	A	B	A	A	B	A	A	B	A	B	B	B	A	B	B	A	A	B	A	A	A	A	B	A	A	A	A	B	A	B	A	A	A	A	A	B	A	A	B	B	A	A
BS00069723_51	1B	58.2178	A	B	B	B	A	A	B	A	A	B	A	A	B	A	B	B	-	A	B	-	A	A	B	A	A	A	A	B	A	A	A	A	B	A	B	A	A	A	A	A	B	A	A	B	B	A	A
IAAV4916	1B	58.2178	A	B	B	B	A	A	B	-	A	B	A	A	B	A	B	B	B	A	B	B	A	A	B	A	A	A	A	B	A	A	A	A	B	A	B	A	A	A	A	A	B	A	A	B	B	A	A
RAC875_c5556_328	1B	58.2178	A	B	B	A	A	A	B	A	A	B	A	A	B	-	B	B	B	A	B	B	A	A	B	A	A	A	A	B	A	A	A	A	B	A	B	A	A	A	A	A	B	A	A	B	B	A	A
RAC875_c61917_248	1B	58.2178	A	B	B	-	-	A	B	A	A	B	A	A	-	A	B	B	B	A	B	B	A	A	B	A	A	A	A	B	A	A	-	A	-	A	-	A	A	A	A	A	B	A	-	B	B	A	A
RFL_Contig2270_1560	1B	58.2178	A	B	B	A	A	A	B	A	A	B	A	A	B	A	B	B	B	A	B	B	A	A	B	A	A	A	A	B	A	A	-	A	B	A	B	A	A	A	A	A	B	A	A	B	B	A	A
wsnp_CAP11_c4558_2144436	1B	58.2178	A	B	B	-	A	A	B	A	A	B	A	A	B	A	B	B	B	A	B	B	A	A	B	A	A	A	A	B	A	A	-	A	B	A	B	A	A	A	A	A	B	A	A	B	B	A	A
wsnp_Ex_c3681_6716255	1B	58.2178	A	B	B	B	A	A	B	A	A	B	A	A	B	A	B	B	B	A	B	B	A	A	B	A	A	A	A	B	A	A	A	A	B	A	B	A	A	A	A	A	B	A	A	B	B	A	A
BobWhite_c11460_291	1B	59.0309	A	B	B	B	A	A	B	B	A	B	A	A	B	A	B	B	B	A	B	B	A	A	B	A	A	A	A	B	A	A	A	A	B	A	B	A	A	A	A	A	B	A	A	B	B	A	A
BobWhite_c1967_175	1B	59.0309	A	B	B	A	A	A	B	A	A	B	A	A	B	A	B	B	B	A	B	B	A	A	B	A	A	A	A	B	A	A	A	A	B	A	B	A	A	A	A	A	B	A	A	B	B	A	A
BobWhite_c1967_388	1B	59.0309	A	B	B	A	A	A	B	A	A	B	A	A	B	A	B	B	B	A	B	B	A	A	B	A	A	A	A	B	A	A	A	A	B	A	B	A	A	A	A	A	B	A	A	B	B	A	A
BobWhite_c33506_732	1B	59.0309	A	B	B	B	A	A	B	A	A	B	A	A	B	A	B	B	B	A	B	B	A	A	B	A	A	A	A	B	A	A	A	A	B	A	B	A	A	A	A	A	B	A	A	B	B	A	A
BobWhite_c346_253	1B	59.0309	A	B	B	B	A	A	B	A	A	B	A	A	B	A	B	B	B	A	B	B	A	A	B	A	A	A	A	B	A	A	-	A	B	A	B	A	A	A	A	A	B	A	A	B	B	A	A
BobWhite_rep_c66032_270	1B	59.0309	A	B	B	B	A	A	B	A	A	B	A	A	B	A	B	B	B	A	B	B	A	A	B	A	A	A	A	B	A	A	A	A	B	A	B	A	A	A	A	A	B	A	A	B	B	A	A
BS00009270_51	1B	59.0309	A	B	B	A	A	A	B	B	A	B	A	A	B	A	B	B	B	A	B	B	A	A	B	A	A	A	A	B	A	A	A	A	B	A	B	A	A	A	A	A	B	A	A	B	B	A	A
BS00021900_51	1B	59.0309	A	B	B	-	A	A	B	B	A	B	A	A	B	A	B	B	B	A	B	B	A	A	B	A	A	A	A	B	A	A	A	A	B	A	B	A	A	A	A	A	B	A	A	B	B	A	A
BS00022085_51	1B	59.0309	A	B	B	-	A	A	B	B	A	B	A	A	B	A	B	B	B	A	B	B	A	A	B	A	A	A	A	B	A	A	A	A	B	A	B	A	A	A	A	A	B	A	A	B	B	A	A
BS00022089_51	1B	59.0309	A	B	B	B	A	A	B	A	A	B	A	A	B	A	B	B	B	A	B	B	A	A	B	A	A	A	A	B	A	A	A	A	B	A	B	A	A	A	A	A	B	A	A	B	B	A	A
BS00022581_51	1B	59.0309	A	B	B	-	A	A	B	B	A	B	A	A	B	A	B	B	B	A	B	B	A	A	B	A	A	A	A	B	A	A	A	A	B	A	B	A	A	A	A	A	B	A	A	B	B	A	A
BS00022619_51	1B	59.0309	A	B	B	-	A	A	B	-	A	B	A	A	B	A	B	B	B	A	B	B	A	A	B	A	A	A	A	B	A	A	A	A	B	A	B	A	A	A	A	A	B	A	A	B	B	A	A
BS00022670_51	1B	59.0309	A	B	B	-	A	A	B	B	A	B	A	A	B	A	B	B	B	A	B	B	A	A	B	A	A	A	A	B	A	A	A	A	B	A	B	A	A	A	A	A	B	A	A	B	B	A	A
BS00022687_51	1B	59.0309	A	B	B	-	A	A	B	B	A	B	A	A	B	A	B	B	B	A	B	B	A	A	B	A	A	A	A	B	A	A	A	A	B	A	B	A	A	A	A	A	B	A	A	B	B	A	A
BS00022920_51	1B	59.0309	A	B	B	A	A	A	B	A	A	B	A	A	B	A	B	B	B	A	B	B	A	A	B	A	A	A	A	B	A	A	A	A	B	A	B	A	A	A	A	A	B	A	A	B	B	A	A
BS00023001_51	1B	59.0309	A	B	B	A	A	A	B	A	A	B	A	A	B	A	B	B	B	A	B	B	A	A	B	A	A	A	A	B	A	A	A	A	B	A	B	A	A	A	A	A	B	A	A	B	B	A	A
BS00023142_51	1B	59.0309	A	B	B	A	A	A	B	A	A	B	A	A	B	A	B	B	B	A	B	B	A	A	B	A	A	A	A	B	A	A	A	A	B	A	B	A	A	A	A	A	B	A	A	B	B	A	A
BS00023179_51	1B	59.0309	A	B	B	B	A	A	B	A	A	B	A	A	B	A	B	B	B	A	B	B	A	A	B	A	A	A	A	B	A	A	A	A	B	A	B	A	A	A	A	A	B	A	A	B	B	A	A
BS00031023_51	1B	59.0309	A	B	B	A	A	A	B	B	A	B	A	A	B	A	B	B	B	A	B	B	A	A	B	A	A	A	A	B	A	A	A	A	B	A	B	A	A	A	A	A	B	A	A	B	B	A	A
BS00031831_51	1B	59.0309	A	B	B	A	A	A	B	B	A	B	A	A	B	A	B	B	B	A	B	B	A	A	B	A	A	A	A	B	A	A	A	A	B	A	B	A	A	A	A	A	B	A	A	B	B	A	A
BS00032364_51	1B	59.0309	A	B	B	A	A	A	B	A	A	B	A	A	B	A	B	B	B	A	B	B	A	A	B	A	A	A	A	B	A	A	A	A	B	A	B	A	A	A	A	A	B	A	A	B	B	A	A
BS00033681_51	1B	59.0309	A	B	B	-	A	A	B	A	A	B	A	A	B	A	B	B	B	A	B	B	A	A	B	A	A	A	A	B	A	A	A	A	B	A	B	A	A	A	A	A	B	A	A	B	B	A	A
BS00034925_51	1B	59.0309	A	B	B	A	A	A	B	A	A	B	A	A	B	A	B	B	B	A	B	B	A	A	B	A	A	A	A	B	A	A	A	A	B	A	B	A	A	A	A	A	B	A	A	B	B	A	A
BS00039583_51	1B	59.0309	A	B	B	A	A	A	B	A	A	B	A	A	B	A	B	B	B	A	B	B	A	A	B	A	A	A	A	B	A	A	A	A	B	A	B	A	A	A	A	A	B	A	A	B	B	A	A
BS00041947_51	1B	59.0309	A	B	B	-	A	A	B	-	A	B	A	A	B	A	B	B	B	A	B	B	A	A	B	A	A	A	A	B	A	A	A	A	B	A	B	A	A	A	A	A	B	A	A	B	B	A	A
BS00053348_51	1B	59.0309	A	B	B	-	A	A	B	-	A	B	A	A	B	A	B	B	B	A	B	B	A	A	B	A	A	A	A	B	A	A	A	A	B	A	B	A	A	A	A	A	B	A	A	B	B	A	A
BS00060270_51	1B	59.0309	A	B	B	B	A	A	B	B	A	B	A	A	B	A	B	B	B	A	B	B	A	A	B	A	A	A	A	B	A	A	A	A	B	A	B	A	A	A	A	A	B	A	A	B	B	A	A
BS00067434_51	1B	59.0309	A	B	B	B	A	A	B	B	A	B	A	A	B	A	B	B	B	A	B	B	A	A	B	A	A	A	A	B	A	A	A	A	B	A	B	A	A	A	A	A	B	A	A	B	B	A	A
BS00071465_51	1B	59.0309	A	B	B	A	A	A	B	A	A	B	A	A	B	A	B	B	B	A	B	B	A	A	B	A	A	A	A	B	A	A	A	A	B	A	B	A	A	A	A	A	B	A	A	B	B	A	A
BS00071555_51	1B	59.0309	A	B	B	B	A	A	B	B	A	B	A	A	B	A	B	B	B	A	B	B	A	A	B	A	A	A	A	B	A	A	A	A	B	A	B	A	A	A	A	A	B	A	A	B	B	A	A
BS00072982_51	1B	59.0309	A	B	B	A	A	A	B	A	A	B	A	A	B	A	B	B	B	A	B	B	A	A	B	A	A	A	A	B	A	A	A	A	B	A	B	A	A	A	A	A	B	A	A	B	B	A	A
BS00073132_51	1B	59.0309	A	B	B	B	A	A	B	A	A	B	A	A	B	A	B	B	B	A	B	B	A	A	B	A	A	A	A	B	A	A	A	A	B	A	B	A	A	A	A	A	B	A	A	B	B	A	A
BS00078228_51	1B	59.0309	A	B	B	-	A	A	B	A	A	B	A	A	B	A	B	B	B	A	B	B	A	A	B	A	A	A	A	B	A	A	A	A	B	A	B	A	A	A	A	A	B	A	A	B	B	A	A
BS00081125_51	1B	59.0309	A	B	B	A	A	A	B	A	A	B	A	A	B	A	B	B	B	A	B	B	A	A	B	A	A	A	A	B	A	A	A	A	B	A	B	A	A	A	A	A	B	A	A	B	B	A	A
BS00081127_51	1B	59.0309	A	B	B	A	A	A	B	A	A	B	A	A	B	A	B	B	B	A	B	B	A	A	B	A	A	A	A	B	A	A	A	A	B	A	B	A	A	A	A	A	B	A	A	B	B	A	A
BS00083072_51	1B	59.0309	A	B	B	A	A	A	B	A	A	B	A	A	B	A	B	B	B	A	B	B	A	A	B	A	A	A	A	B	A	A	A	A	B	A	B	A	A	A	A	A	B	A	A	B	B	A	A
BS00089313_51	1B	59.0309	A	B	B	A	A	A	B	A	A	B	A	A	B	A	B	B	B	A	B	B	A	A	B	A	A	A	A	B	A	A	A	A	B	A	B	A	A	A	A	A	B	A	A	B	B	A	A
BS00094498_51	1B	59.0309	A	B	B	B	A	A	B	B	A	B	A	A	B	A	B	B	B	A	B	B	A	A	B	A	A	A	A	B	A	A	A	A	B	A	B	A	A	A	A	A	B	A	A	B	B	A	A
BS00094499_51	1B	59.0309	A	B	B	B	A	A	B	B	A	B	A	A	B	A	B	B	B	A	B	B	A	A	B	A	A	A	A	B	A	A	A	A	B	A	B	A	A	A	A	A	B	A	A	B	B	A	A
BS00107829_51	1B	59.0309	A	B	B	A	A	A	B	A	A	B	A	A	B	A	B	B	B	A	B	B	A	A	B	A	A	A	A	B	A	A	A	A	B	A	B	A	A	A	A	A	B	A	A	B	B	A	A
BS00110052_51	1B	59.0309	A	B	B	B	A	A	B	A	A	B	A	A	B	A	B	B	B	A	B	B	A	A	B	A	A	A	A	B	A	A	A	A	B	A	B	A	A	A	A	A	B	A	A	B	B	A	A
BS00111033_51	1B	59.0309	A	B	B	A	A	A	B	A	A	B	A	A	B	A	B	B	B	A	B	B	A	A	B	A	A	A	A	B	A	A	A	A	B	A	B	A	A	A	A	A	B	A	A	B	B	A	A
CAP11_c2974_53	1B	59.0309	A	B	B	A	A	A	B	A	A	B	A	A	B	A	B	B	B	A	B	B	A	A	B	A	A	A	A	B	A	A	A	A	B	A	B	A	A	A	A	A	B	A	A	B	B	A	A
CAP11_rep_c5039_201	1B	59.0309	A	B	B	B	A	A	B	A	A	B	A	A	B	A	B	B	B	A	B	B	A	A	B	A	A	A	A	B	A	A	A	A	B	A	B	A	A	A	A	A	B	A	A	B	B	A	A
CAP12_c1981_78	1B	59.0309	A	B	B	B	A	A	B	A	A	B	A	A	B	A	B	B	B	A	B	B	A	A	B	A	A	A	A	B	A	A	A	A	B	A	B	A	A	A	A	A	B	A	A	B	B	A	A
CAP7_c12162_251	1B	59.0309	A	B	B	A	A	A	B	A	A	B	A	A	B	A	B	B	B	A	B	B	A	A	B	A	A	A	A	B	A	A	A	A	B	A	B	A	A	A	A	A	B	A	A	B	B	A	A
CAP7_c3456_113	1B	59.0309	A	B	B	A	A	A	B	A	A	B	A	A	B	A	B	B	B	A	B	B	A	A	B	A	A	A	A	B	A	A	A	A	B	A	B	A	A	A	A	A	B	A	A	B	B	A	A
CAP7_s12849_67	1B	59.0309	A	B	B	A	A	A	B	A	A	B	A	A	B	A	B	B	B	A	B	B	A	A	B	A	A	A	A	B	A	A	A	A	B	A	B	A	A	A	A	A	B	A	A	B	B	A	A
CAP8_c9553_109	1B	59.0309	A	B	B	A	A	A	B	A	A	B	A	A	B	A	B	B	B	A	B	B	A	A	B	A	A	A	A	B	A	A	A	A	B	A	B	A	A	A	A	A	B	A	A	B	B	A	A
Excalibur_c27798_1068	1B	59.0309	A	B	B	A	A	A	B	A	A	B	A	A	B	A	B	B	B	A	B	B	A	A	B	A	A	A	A	B	A	A	A	A	B	A	B	A	A	A	A	A	B	A	A	B	B	A	A
Excalibur_c34625_281	1B	59.0309	A	B	B	A	A	A	B	A	A	B	A	A	B	A	B	B	B	A	B	B	A	A	B	A	A	A	A	B	A	A	A	A	B	A	B	A	A	A	A	A	B	A	A	B	B	A	A
Excalibur_c49906_242	1B	59.0309	A	B	B	A	A	A	B	A	A	B	A	A	B	A	B	B	B	A	B	B	A	A	B	A	A	A	A	B	A	A	A	A	B	A	B	A	A	A	A	A	B	A	A	B	B	A	A
Excalibur_c50665_1323	1B	59.0309	A	B	B	A	A	A	B	A	A	B	A	A	B	A	B	B	B	A	B	B	A	A	B	A	A	A	A	B	A	A	A	A	B	A	B	A	A	A	A	A	B	A	A	B	B	A	A
Excalibur_c5218_75	1B	59.0309	A	B	B	A	A	A	B	A	A	B	A	A	B	A	B	B	B	A	B	B	A	A	B	A	A	A	A	B	A	A	A	A	B	A	B	A	A	A	A	A	B	A	A	B	B	A	A
Excalibur_c57972_116	1B	59.0309	A	B	B	B	A	A	B	B	A	B	A	A	B	A	B	B	B	A	B	B	A	A	B	A	A	A	A	B	A	A	A	A	B	A	B	A	A	A	A	A	B	A	A	B	B	A	A
Excalibur_c7035_155	1B	59.0309	A	B	B	A	A	A	B	A	A	B	A	A	B	A	B	B	B	A	B	B	A	A	B	A	A	A	A	B	A	A	A	A	B	A	B	A	A	A	A	A	B	A	A	B	B	A	A
Excalibur_c90096_77	1B	59.0309	A	B	B	A	A	A	B	A	A	B	A	A	B	A	B	B	B	A	B	B	A	A	B	A	A	A	A	B	A	A	A	A	B	A	B	A	A	A	A	A	B	A	A	B	B	A	A
Excalibur_rep_c103109_88	1B	59.0309	A	B	B	A	A	A	B	A	A	B	A	A	B	A	B	B	B	A	B	B	A	A	B	A	A	A	A	B	A	A	A	A	B	A	B	A	A	A	A	A	B	A	A	B	B	A	A
Excalibur_rep_c105376_485	1B	59.0309	A	B	B	A	A	A	B	A	A	B	A	A	B	A	B	B	B	A	B	B	A	A	B	A	A	A	A	B	A	A	A	A	B	A	B	A	A	A	A	A	B	A	A	B	B	A	A
Excalibur_rep_c107001_320	1B	59.0309	A	B	B	A	A	A	B	A	A	B	A	A	B	A	B	B	B	A	B	B	A	A	B	A	A	A	A	B	A	A	A	A	B	A	B	A	A	A	A	A	B	A	A	B	B	A	A
Excalibur_rep_c67541_1585	1B	59.0309	A	B	B	A	A	A	B	A	A	B	A	A	B	A	B	B	B	A	B	B	A	A	B	A	A	A	A	B	A	A	A	A	B	A	B	A	A	A	A	A	B	A	A	B	B	A	A
Excalibur_s102212_259	1B	59.0309	A	B	B	A	A	A	B	A	A	B	A	A	B	A	B	B	B	A	B	B	A	A	B	A	A	A	A	B	A	A	A	A	B	A	B	A	A	A	A	A	B	A	A	B	B	A	A
GENE.0107_807	1B	59.0309	A	B	B	A	A	A	B	A	A	B	A	A	B	A	B	B	B	A	B	B	A	A	B	A	A	A	A	B	A	A	A	A	B	A	B	A	A	A	A	A	B	A	A	B	B	A	A
GENE.0136_82	1B	59.0309	A	B	B	-	A	A	B	A	A	B	A	A	B	A	B	B	B	A	B	B	A	A	B	A	A	A	A	B	A	A	A	A	B	A	B	A	A	A	A	A	B	A	A	B	B	A	A
GENE.0142_178	1B	59.0309	A	B	B	A	A	A	B	A	A	B	A	A	B	A	B	B	B	A	B	B	A	A	B	A	A	A	A	B	A	A	A	A	B	A	B	A	A	A	A	A	B	A	A	B	B	A	A
GENE.0165_389	1B	59.0309	A	B	B	A	A	A	B	A	A	B	A	A	B	A	B	B	B	A	B	B	A	A	B	A	A	A	A	B	A	A	A	A	B	A	B	A	A	A	A	A	B	A	A	B	B	A	A
GENE.0235_131	1B	59.0309	A	B	B	B	A	A	B	B	A	B	A	A	B	A	B	B	B	A	B	B	A	A	B	A	A	A	A	B	A	A	A	A	B	A	B	A	A	A	A	A	B	A	A	B	B	A	A
GENE.0283_96	1B	59.0309	A	B	B	B	A	A	B	B	A	B	A	A	B	A	B	B	B	A	B	B	A	A	B	A	A	A	A	B	A	A	A	A	B	A	B	A	A	A	A	A	B	A	A	B	B	A	A
GENE.0505_443	1B	59.0309	A	B	B	B	A	A	B	A	A	B	A	A	B	A	B	B	B	A	B	B	A	A	B	A	A	A	A	B	A	A	A	A	B	A	B	A	A	A	A	A	B	A	A	B	B	A	A
GENE.1150_214	1B	59.0309	A	B	B	B	A	A	B	A	A	B	A	A	B	A	B	B	B	A	B	B	A	A	B	A	A	A	A	B	A	A	A	A	B	A	B	A	A	A	A	A	B	A	A	B	B	A	A
GENE.3334_199	1B	59.0309	A	B	B	B	A	A	B	-	A	B	A	A	B	A	B	B	B	A	B	B	A	A	B	A	A	A	A	B	A	A	A	A	B	A	B	A	A	A	A	A	B	A	A	B	B	A	A
GENE.3626_308	1B	59.0309	A	B	B	B	A	A	B	A	A	B	A	A	B	A	B	B	B	A	B	B	A	A	B	A	A	A	A	B	A	A	A	A	B	A	B	A	A	A	A	A	B	A	A	B	B	A	A
GENE.4465_342	1B	59.0309	A	B	B	A	A	A	B	B	A	B	A	A	B	A	B	B	B	A	B	B	A	A	B	A	A	A	A	B	A	A	A	A	B	A	B	A	A	A	A	A	B	A	A	B	B	A	A
IAAV2125	1B	59.0309	A	B	B	A	A	A	B	A	A	B	A	A	B	A	B	B	B	A	B	B	A	A	B	A	A	A	A	B	A	A	A	A	B	A	B	A	A	A	A	A	B	A	A	B	B	A	A
IAAV2287	1B	59.0309	A	B	B	B	A	A	B	A	A	B	A	A	B	A	B	B	B	A	B	B	A	A	B	A	A	A	A	B	A	A	A	A	B	A	B	A	A	A	A	A	B	A	A	B	B	A	A
IAAV4866	1B	59.0309	A	B	B	B	A	A	B	A	A	B	A	A	B	A	B	B	B	A	B	B	A	A	B	A	A	A	A	B	A	A	A	A	B	A	B	A	A	A	A	A	B	A	A	B	B	A	A
IAAV5704	1B	59.0309	A	B	B	B	A	A	B	A	A	B	A	A	B	A	B	B	B	A	B	B	A	A	B	A	A	A	A	B	A	A	A	A	B	A	B	A	A	A	A	A	B	A	A	B	B	A	A
IAAV5744	1B	59.0309	A	B	B	B	A	A	B	A	A	B	A	A	B	A	B	B	B	A	B	B	A	A	B	A	A	A	A	B	A	A	A	A	B	A	B	A	A	A	A	A	B	A	A	B	B	A	A
IAAV6731	1B	59.0309	A	B	B	A	A	A	B	A	A	B	A	A	B	A	B	B	B	A	B	B	A	A	B	A	A	A	A	B	A	A	A	A	B	A	B	A	A	A	A	A	B	A	A	B	B	A	A
IAAV7383	1B	59.0309	A	B	B	A	A	A	B	A	A	B	A	A	B	A	B	B	B	A	B	B	A	A	B	A	A	A	A	B	A	A	A	A	B	A	B	A	A	A	A	A	B	A	A	B	B	A	A
IAAV8763	1B	59.0309	A	B	B	-	A	A	B	A	A	B	A	A	B	A	B	B	B	A	B	B	A	A	B	A	A	A	A	B	A	A	A	A	B	A	B	A	A	A	A	A	B	A	A	B	B	A	A
IAAV9005	1B	59.0309	A	B	B	-	A	A	B	A	A	B	A	A	B	A	B	B	B	A	B	B	A	A	B	A	A	A	A	B	A	A	A	A	B	A	B	A	A	A	A	A	B	A	A	B	B	A	A
IAAV9039	1B	59.0309	A	B	B	A	A	A	B	-	A	B	A	A	B	A	B	B	B	A	B	B	A	A	B	A	A	A	A	B	A	A	A	A	B	A	B	A	A	A	A	A	B	A	A	B	B	A	A
IACX1008	1B	59.0309	A	B	B	A	A	A	B	-	A	B	A	A	B	A	B	B	B	A	B	B	A	A	B	A	A	A	A	B	A	A	A	A	B	A	B	A	A	A	A	A	B	A	A	B	B	A	A
IACX15424	1B	59.0309	A	B	B	A	A	A	B	A	A	B	A	A	B	A	B	B	B	A	B	B	A	A	B	A	A	A	A	B	A	A	A	A	B	A	B	A	A	A	A	A	B	A	A	B	B	A	A
IACX2578	1B	59.0309	A	B	B	A	A	A	B	A	A	B	A	A	B	A	B	B	B	A	B	B	A	A	B	A	A	A	A	B	A	A	A	A	B	A	B	A	A	A	A	A	B	A	A	B	B	A	A
IACX3408	1B	59.0309	A	B	B	A	A	A	B	A	A	B	A	A	B	A	B	B	B	A	B	B	A	A	B	A	A	A	A	B	A	A	A	A	B	A	B	A	A	A	A	A	B	A	A	B	B	A	A
IACX5764	1B	59.0309	A	B	B	B	A	A	B	A	A	B	A	A	B	A	B	B	B	A	B	B	A	A	B	A	A	A	A	B	A	A	A	A	B	A	B	A	A	A	A	A	B	A	A	B	B	A	A
IACX7450	1B	59.0309	A	B	B	A	A	A	B	B	A	B	A	A	B	A	B	B	B	A	B	B	A	A	B	A	A	A	A	B	A	A	A	A	B	A	B	A	A	A	A	A	B	A	A	B	B	A	A
JD_c3116_778	1B	59.0309	A	B	B	A	A	A	B	A	A	B	A	A	B	A	B	B	B	A	B	B	A	A	B	A	A	A	A	B	A	A	A	A	B	A	B	A	A	A	A	A	B	A	A	B	B	A	A
JD_c64600_281	1B	59.0309	A	B	B	B	A	A	B	B	A	B	A	A	B	A	B	B	B	A	B	B	A	A	B	A	A	A	A	B	A	A	A	A	B	A	B	A	A	A	A	A	B	A	A	B	B	A	A
Kukri_c13968_1342	1B	59.0309	A	B	B	B	A	A	B	B	A	B	A	A	B	A	B	B	B	A	B	B	A	A	B	A	A	A	A	B	A	A	A	A	B	A	B	A	A	A	A	A	B	A	A	B	B	A	A
Kukri_c20927_339	1B	59.0309	A	B	B	B	A	A	B	B	A	B	A	A	B	A	B	B	B	A	B	B	A	A	B	A	A	A	A	B	A	A	A	A	B	A	B	A	A	A	A	A	B	A	A	B	B	A	A
Kukri_c22155_1010	1B	59.0309	A	B	B	A	A	A	B	A	A	B	A	A	B	A	B	B	B	A	B	B	A	A	B	A	A	A	A	B	A	A	A	A	B	A	B	A	A	A	A	A	B	A	A	B	B	A	A
Kukri_c32430_109	1B	59.0309	A	B	B	A	A	A	B	A	A	B	A	A	B	A	B	B	B	A	B	B	A	A	B	A	A	A	A	B	A	A	A	A	B	A	B	A	A	A	A	A	B	A	A	B	B	A	A
Kukri_c34894_112	1B	59.0309	A	B	B	B	A	A	B	A	A	B	A	A	B	A	B	B	B	A	B	B	A	A	B	A	A	A	A	B	A	A	A	A	B	A	B	A	A	A	A	A	B	A	A	B	B	A	A
Kukri_c4412_383	1B	59.0309	A	B	B	A	A	A	B	A	A	B	A	A	B	A	B	B	B	A	B	B	A	A	B	A	A	A	A	B	A	A	A	A	B	A	B	A	A	A	A	A	B	A	A	B	B	A	A
Kukri_c49091_371	1B	59.0309	A	B	B	B	A	A	B	B	A	B	A	A	B	A	B	B	B	A	B	B	A	A	B	A	A	A	A	B	A	A	-	A	B	A	B	A	A	A	A	A	B	A	A	B	B	A	A
Kukri_c4951_503	1B	59.0309	A	B	B	-	A	A	B	A	A	B	A	A	B	A	B	B	B	A	B	B	A	A	B	A	A	A	A	B	A	A	A	A	B	A	B	A	A	A	A	A	B	A	A	B	B	A	A
Kukri_c51474_334	1B	59.0309	A	B	B	-	A	A	B	A	A	B	A	A	B	A	B	B	B	A	B	B	A	A	B	A	A	A	A	B	A	A	A	A	B	A	B	A	A	A	A	A	B	A	A	B	B	A	A
Kukri_c64195_432	1B	59.0309	A	B	B	A	A	A	B	A	A	B	A	A	B	A	B	B	B	A	B	B	A	A	B	A	A	A	A	B	A	A	A	A	B	A	B	A	A	A	A	A	B	A	A	B	B	A	A
Kukri_c667_1073	1B	59.0309	A	B	B	A	A	A	B	A	A	B	A	A	B	A	B	B	B	A	B	B	A	A	B	A	A	A	A	B	A	A	A	A	B	A	B	A	A	A	A	A	B	A	A	B	B	A	A
Kukri_c67707_114	1B	59.0309	A	B	B	A	A	A	B	A	A	B	A	A	B	A	B	B	B	A	B	B	A	A	B	A	A	A	A	B	A	A	A	A	B	A	B	A	A	A	A	A	B	A	A	B	B	A	A
Kukri_c75097_56	1B	59.0309	A	B	B	B	A	A	B	A	A	B	A	A	B	A	B	B	B	A	B	B	A	A	B	A	A	A	A	B	A	A	A	A	B	A	B	A	A	A	A	A	B	A	A	B	B	A	A
Kukri_rep_c106158_230	1B	59.0309	A	B	B	A	A	A	B	A	A	B	A	A	B	A	B	B	B	A	B	B	A	A	B	A	A	A	A	B	A	A	A	A	B	A	B	A	A	A	A	A	B	A	A	B	B	A	A
Kukri_rep_c69810_502	1B	59.0309	A	B	B	A	A	A	B	A	A	B	A	A	B	A	B	B	B	A	B	B	A	A	B	A	A	A	A	B	A	A	A	A	B	A	B	A	A	A	A	A	B	A	A	B	B	A	A
Ra_c3083_982	1B	59.0309	A	B	B	B	A	A	B	A	A	B	A	A	B	A	B	B	B	A	B	B	A	A	B	A	A	A	A	B	A	A	A	A	B	A	B	A	A	A	A	A	B	A	A	B	B	A	A
Ra_c34433_417	1B	59.0309	A	B	B	B	A	A	B	A	A	B	A	A	B	A	B	B	B	A	B	B	A	A	B	A	A	A	A	B	A	A	A	A	B	A	B	A	A	A	A	A	B	A	A	B	B	A	A
Ra_c37969_549	1B	59.0309	A	B	B	A	A	A	B	A	A	B	A	A	B	A	B	B	B	A	B	B	A	A	B	A	A	A	A	B	A	A	A	A	B	A	B	A	A	A	A	A	B	A	A	B	B	A	A
Ra_c6701_506	1B	59.0309	A	B	B	A	A	A	B	A	A	B	A	A	B	A	B	B	B	A	B	B	A	A	B	A	A	A	A	B	A	A	A	A	B	A	B	A	A	A	A	A	B	A	A	B	B	A	A
Ra_c68984_1882	1B	59.0309	A	B	B	A	A	A	B	A	A	B	A	A	B	A	B	B	B	A	B	B	A	A	B	A	A	A	A	B	A	A	A	A	B	A	B	A	A	A	A	A	B	A	A	B	B	A	A
RAC875_c103682_77	1B	59.0309	A	B	B	A	A	A	B	A	A	B	A	A	B	A	B	B	B	A	B	B	A	A	B	A	A	A	A	B	A	A	A	A	B	A	B	A	A	A	A	A	B	A	A	B	B	A	A
RAC875_c10497_231	1B	59.0309	A	B	B	A	A	A	B	A	A	B	A	A	B	A	B	B	B	A	B	B	A	A	B	A	A	A	A	B	A	A	A	A	B	A	B	A	A	A	A	A	B	A	A	B	B	A	A
RAC875_c19014_725	1B	59.0309	A	B	B	A	A	A	B	A	A	B	A	A	B	A	B	B	B	A	B	B	A	A	B	A	A	A	A	B	A	A	A	A	B	A	B	A	A	A	A	A	B	A	A	B	B	A	A
RAC875_c22244_61	1B	59.0309	A	B	B	B	A	A	B	B	A	B	A	A	B	A	B	B	B	A	B	B	A	A	B	A	A	A	A	B	A	A	A	A	B	A	B	A	A	A	A	A	B	A	A	B	B	A	A
RAC875_c3617_396	1B	59.0309	A	B	B	A	A	A	B	A	A	B	A	A	B	A	B	B	B	A	B	B	A	A	B	A	A	A	A	B	A	A	A	A	B	A	B	A	A	A	A	A	B	A	A	B	B	A	A
RAC875_c37780_94	1B	59.0309	A	B	B	A	A	A	B	A	A	B	A	A	B	A	B	B	B	A	B	B	A	A	B	A	A	A	A	B	A	A	A	A	B	A	B	A	A	A	A	A	B	A	A	B	B	A	A
RAC875_c42206_305	1B	59.0309	A	B	B	-	A	A	B	B	A	B	A	A	B	A	B	B	B	A	B	B	A	A	B	A	A	A	A	B	A	A	A	A	B	A	B	A	A	A	A	A	B	A	A	B	B	A	A
RAC875_c44575_561	1B	59.0309	A	B	B	-	A	A	B	B	A	B	A	A	B	A	B	B	B	A	B	B	A	A	B	A	A	A	A	B	A	A	A	A	B	A	B	A	A	A	A	A	B	A	A	B	B	A	A
RAC875_c51240_89	1B	59.0309	A	B	B	-	A	A	B	A	A	B	A	A	B	A	B	B	B	A	B	B	A	A	B	A	A	A	A	B	A	A	A	A	B	A	B	A	A	A	A	A	B	A	A	B	B	A	A
RAC875_c56417_377	1B	59.0309	A	B	B	A	A	A	B	A	A	B	A	A	B	A	B	B	B	A	B	B	A	A	B	A	A	A	A	B	A	A	A	A	B	A	B	A	A	A	A	A	B	A	A	B	B	A	A
RAC875_c6701_291	1B	59.0309	A	B	B	A	A	A	B	A	A	B	A	A	B	A	B	B	B	A	B	B	A	A	B	A	A	A	A	B	A	A	A	A	B	A	B	A	A	A	A	A	B	A	A	B	B	A	A
RAC875_c865_1936	1B	59.0309	A	B	B	B	A	A	B	A	A	B	A	A	B	A	B	B	B	A	B	B	A	A	B	A	A	A	A	B	A	A	A	A	B	A	B	A	A	A	A	A	B	A	A	B	B	A	A
RAC875_c87890_234	1B	59.0309	A	B	B	A	A	A	B	A	A	B	A	A	B	A	B	B	B	A	B	B	A	A	B	A	A	A	A	B	A	A	A	A	B	A	B	A	A	A	A	A	B	A	A	B	B	A	A
RAC875_c87890_312	1B	59.0309	A	B	B	A	A	A	B	A	A	B	A	A	B	A	B	B	B	A	B	B	A	A	B	A	A	A	A	B	A	A	A	A	B	A	B	A	A	A	A	A	B	A	A	B	B	A	A
RAC875_c8878_232	1B	59.0309	A	B	B	A	A	A	B	A	A	B	A	A	B	A	B	B	B	A	B	B	A	A	B	A	A	A	A	B	A	A	A	A	B	A	B	A	A	A	A	A	B	A	A	B	B	A	A
RAC875_c92464_53	1B	59.0309	A	B	B	A	A	A	B	A	A	B	A	A	B	A	B	B	B	A	B	B	A	A	B	A	A	A	A	B	A	A	A	A	B	A	B	A	A	A	A	A	B	A	A	B	B	A	A
RAC875_rep_c112555_200	1B	59.0309	A	B	B	A	A	A	B	A	A	B	A	A	B	A	B	B	B	A	B	B	A	A	B	A	A	A	A	B	A	A	A	A	B	A	B	A	A	A	A	A	B	A	A	B	B	A	A
RAC875_rep_c119728_146	1B	59.0309	A	B	B	A	A	A	B	A	A	B	A	A	B	A	B	B	B	A	B	B	A	A	B	A	A	A	A	B	A	A	A	A	B	A	B	A	A	A	A	A	B	A	A	B	B	A	A
RAC875_rep_c74070_518	1B	59.0309	A	B	B	B	A	A	B	A	A	B	A	A	B	A	B	B	B	A	B	B	A	A	B	A	A	A	A	B	A	A	A	A	B	A	B	A	A	A	A	A	B	A	A	B	B	A	A
RAC875_s105188_92	1B	59.0309	A	B	B	B	A	A	B	A	A	B	A	A	B	A	B	B	B	A	B	B	A	A	B	A	A	A	A	B	A	A	A	A	B	A	B	A	A	A	A	A	B	A	A	B	B	A	A
RFL_Contig1601_750	1B	59.0309	A	B	B	A	A	A	B	A	A	B	A	A	B	A	B	B	B	A	B	B	A	A	B	A	A	A	A	B	A	A	A	A	B	A	B	A	A	A	A	A	B	A	A	B	B	A	A
RFL_Contig3343_2115	1B	59.0309	A	B	B	A	A	A	B	A	A	B	A	A	B	A	B	B	B	A	B	B	A	A	B	A	A	A	A	B	A	A	A	A	B	A	B	A	A	A	A	A	B	A	A	B	B	A	A
TA001197.0204	1B	59.0309	A	B	B	A	A	A	B	A	A	B	A	A	B	A	B	B	B	A	B	B	A	A	B	A	A	A	A	B	A	A	A	A	B	A	B	A	A	A	A	A	B	A	A	B	B	A	A
TA003725.0553	1B	59.0309	A	B	B	A	A	A	B	A	A	B	A	A	B	A	B	B	B	A	B	B	A	A	B	A	A	A	A	B	A	A	A	A	B	A	B	A	A	A	A	A	B	A	A	B	B	A	A
TA003900.0407	1B	59.0309	A	B	B	A	A	A	B	A	A	B	A	A	B	A	B	B	B	A	B	B	A	A	B	A	A	A	A	B	A	A	A	A	B	A	B	A	A	A	A	A	B	A	A	B	B	A	A
TA004407.0898	1B	59.0309	A	B	B	A	A	A	B	A	A	B	A	A	B	A	B	B	B	A	B	B	A	A	B	A	A	A	A	B	A	A	A	A	B	A	B	A	A	A	A	A	B	A	A	B	B	A	A
TA005233.0508	1B	59.0309	A	B	B	B	A	A	B	B	A	B	A	A	B	A	B	B	B	A	B	B	A	A	B	A	A	A	A	B	A	A	A	A	B	A	B	A	A	A	A	A	B	A	A	B	B	A	A
Tdurum_contig15593_407	1B	59.0309	A	B	B	A	A	A	B	A	A	B	A	A	B	A	B	B	B	A	B	B	A	A	B	A	A	A	A	B	A	A	A	A	B	A	B	A	A	A	A	A	B	A	A	B	B	A	A
Tdurum_contig15660_376	1B	59.0309	A	B	B	B	A	A	B	A	A	B	A	A	B	A	B	B	B	A	B	B	A	A	B	A	A	A	A	B	A	A	A	A	B	A	B	A	A	A	A	A	B	A	A	B	B	A	A
Tdurum_contig20191_171	1B	59.0309	A	B	B	-	A	A	B	A	A	B	A	A	B	A	B	B	B	A	B	B	A	A	B	A	A	A	A	B	A	A	A	A	B	A	B	A	A	A	A	A	B	A	A	B	B	A	A
Tdurum_contig28316_228	1B	59.0309	A	B	B	A	A	A	B	A	A	B	A	A	B	A	B	B	B	A	B	B	A	A	B	A	A	A	A	B	A	A	A	A	B	A	B	A	A	A	A	A	B	A	A	B	B	A	A
Tdurum_contig28316_243	1B	59.0309	A	B	B	A	A	A	B	A	A	B	A	A	B	A	B	B	B	A	B	B	A	A	B	A	A	A	A	B	A	A	A	A	B	A	B	A	A	A	A	A	B	A	A	B	B	A	A
Tdurum_contig28316_442	1B	59.0309	A	B	B	A	A	A	B	A	A	B	A	A	B	A	B	B	B	A	B	B	A	A	B	A	A	A	A	B	A	A	A	A	B	A	B	A	A	A	A	A	B	A	A	B	B	A	A
Tdurum_contig28530_380	1B	59.0309	A	B	B	B	A	A	B	A	A	B	A	A	B	A	B	B	B	A	B	B	A	A	B	A	A	A	A	B	A	A	A	A	B	A	B	A	A	A	A	A	B	A	A	B	B	A	A
Tdurum_contig28899_127	1B	59.0309	A	B	B	B	A	A	B	B	A	B	A	A	B	A	B	B	B	A	B	B	A	A	B	A	A	A	A	B	A	A	A	A	B	A	B	A	A	A	A	A	B	A	A	B	B	A	A
Tdurum_contig44255_814	1B	59.0309	A	B	B	A	A	A	B	A	A	B	A	A	B	A	B	B	B	A	B	B	A	A	B	A	A	A	A	B	A	A	A	A	B	A	B	A	A	A	A	A	B	A	A	B	B	A	A
Tdurum_contig48063_1879	1B	59.0309	A	B	B	B	A	A	B	A	A	B	A	A	B	A	B	B	B	A	B	B	A	A	B	A	A	A	A	B	A	A	A	A	B	A	B	A	A	A	A	A	B	A	A	B	B	A	A
Tdurum_contig50473_889	1B	59.0309	A	B	B	A	A	A	B	A	A	B	A	A	B	A	B	B	B	A	B	B	A	A	B	A	A	A	A	B	A	A	A	A	B	A	B	A	A	A	A	A	B	A	A	B	B	A	A
Tdurum_contig56873_1237	1B	59.0309	A	B	B	A	A	A	B	A	A	B	A	A	B	A	B	B	B	A	B	B	A	A	B	A	A	A	A	B	A	A	A	A	B	A	B	A	A	A	A	A	B	A	A	B	B	A	A
Tdurum_contig56874_562	1B	59.0309	A	B	B	A	A	A	B	A	A	B	A	A	B	A	B	B	B	A	B	B	A	A	B	A	A	A	A	B	A	A	A	A	B	A	B	A	A	A	A	A	B	A	A	B	B	A	A
Tdurum_contig57183_368	1B	59.0309	A	B	B	A	A	A	B	A	A	B	A	A	B	A	B	B	B	A	B	B	A	A	B	A	A	A	A	B	A	A	A	A	B	A	B	A	A	A	A	A	B	A	A	B	B	A	A
Tdurum_contig57183_581	1B	59.0309	A	B	B	A	A	A	B	A	A	B	A	A	B	A	B	B	B	A	B	B	A	A	B	A	A	A	A	B	A	A	A	A	B	A	B	A	A	A	A	A	B	A	A	B	B	A	A
Tdurum_contig57700_204	1B	59.0309	A	B	B	B	A	A	B	A	A	B	A	A	B	A	B	B	B	A	B	B	A	A	B	A	A	A	A	B	A	A	A	A	B	A	B	A	A	A	A	A	B	A	A	B	B	A	A
Tdurum_contig59449_249	1B	59.0309	A	B	B	A	A	A	B	A	A	B	A	A	B	A	B	B	B	A	B	B	A	A	B	A	A	A	A	B	A	A	A	A	B	A	B	A	A	A	A	A	B	A	A	B	B	A	A
Tdurum_contig59449_400	1B	59.0309	A	B	B	A	A	A	B	A	A	B	A	A	B	A	B	B	B	A	B	B	A	A	B	A	A	A	A	B	A	A	A	A	B	A	B	A	A	A	A	A	B	A	A	B	B	A	A
Tdurum_contig62113_343	1B	59.0309	A	B	B	B	A	A	B	A	A	B	A	A	B	A	B	B	B	A	B	B	A	A	B	A	A	A	A	B	A	A	A	A	B	A	B	A	A	A	A	A	B	A	A	B	B	A	A
Tdurum_contig63834_340	1B	59.0309	A	B	B	A	A	A	B	A	A	B	A	A	B	A	B	B	B	A	B	B	A	A	B	A	A	A	A	B	A	A	A	A	B	A	B	A	A	A	A	A	B	A	A	B	B	A	A
Tdurum_contig76481_798	1B	59.0309	A	B	B	A	A	A	B	A	A	B	A	A	B	A	B	B	B	A	B	B	A	A	B	A	A	A	A	B	A	A	A	A	B	A	B	A	A	A	A	A	B	A	A	B	B	A	A
Tdurum_contig8081_2331	1B	59.0309	A	B	B	B	A	A	B	B	A	B	A	A	B	A	B	B	B	A	B	B	A	A	B	A	A	A	A	B	A	A	A	A	B	A	B	A	A	A	A	A	B	A	A	B	B	A	A
Tdurum_contig81102_102	1B	59.0309	A	B	B	A	A	A	B	A	A	B	A	A	B	A	B	B	B	A	B	B	A	A	B	A	A	A	A	B	A	A	A	A	B	A	B	A	A	A	A	A	B	A	A	B	B	A	A
Tdurum_contig87816_268	1B	59.0309	A	B	B	B	A	A	B	B	A	B	A	A	B	A	B	B	B	A	B	B	A	A	B	A	A	A	A	B	A	A	A	A	B	A	B	A	A	A	A	A	B	A	A	B	B	A	A
tplb0024i15_1754	1B	59.0309	A	B	B	A	A	A	B	A	A	B	A	A	B	A	B	B	B	A	B	B	A	A	B	A	A	A	A	B	A	A	A	A	B	A	B	A	A	A	A	A	B	A	A	B	B	A	A
wsnp_BE443332B_Ta_2_2	1B	59.0309	A	B	B	B	A	A	B	A	A	B	A	A	B	A	B	B	B	A	B	B	A	A	B	A	A	A	A	B	A	A	A	A	B	A	B	A	A	A	A	A	B	A	A	B	B	A	A
wsnp_BE443930B_Ta_2_2	1B	59.0309	A	B	B	B	A	A	B	A	A	B	A	A	B	A	B	B	B	A	B	B	A	A	B	A	A	A	A	B	A	A	A	A	B	A	B	A	A	A	A	A	B	A	A	B	B	A	A
wsnp_BE446240B_Ta_2_1	1B	59.0309	A	B	B	A	A	A	B	A	A	B	A	A	B	A	B	B	B	A	B	B	A	A	B	A	A	A	A	B	A	A	A	A	B	A	B	A	A	A	A	A	B	A	A	B	B	A	A
wsnp_BE446240B_Ta_2_3	1B	59.0309	A	B	B	A	A	A	B	A	A	B	A	A	B	A	B	B	B	A	B	B	A	A	B	A	A	A	A	B	A	A	A	A	B	A	B	A	A	A	A	A	B	A	A	B	B	A	A
wsnp_BF478690B_Ta_2_1	1B	59.0309	A	B	B	A	A	A	B	A	A	B	A	A	B	A	B	B	B	A	B	B	A	A	B	A	A	A	A	B	A	A	A	A	B	A	B	A	A	A	A	A	B	A	A	B	B	A	A
wsnp_CAP11_c76_113375	1B	59.0309	A	B	B	-	A	A	B	A	A	B	A	A	B	A	B	B	B	A	B	B	A	A	B	A	A	A	A	B	A	A	A	A	B	A	B	A	A	A	A	A	B	A	A	B	B	A	A
wsnp_CAP11_rep_c8576_3700031	1B	59.0309	A	B	B	A	A	A	B	A	A	B	A	A	B	A	B	B	B	A	B	B	A	A	B	A	A	A	A	B	A	A	A	A	B	A	B	A	A	A	A	A	B	A	A	B	B	A	A
wsnp_CAP7_c940_480745	1B	59.0309	A	B	B	B	A	A	B	A	A	B	A	A	B	A	B	B	B	A	B	B	A	A	B	A	A	A	A	B	A	A	A	A	B	A	B	A	A	A	A	A	B	A	A	B	B	A	A
wsnp_Ex_c17452_26163496	1B	59.0309	A	B	B	-	A	A	B	A	A	B	A	A	B	A	B	B	B	A	B	B	A	A	B	A	A	A	A	B	A	A	A	A	B	A	B	A	A	A	A	A	B	A	A	B	B	A	A
wsnp_Ex_c2025_3799847	1B	59.0309	A	B	B	-	A	A	B	A	A	B	A	A	B	A	B	B	B	A	B	B	A	A	B	A	A	A	A	B	A	A	A	A	B	A	B	A	A	A	A	A	B	A	A	B	B	A	A
wsnp_Ex_c22006_31180883	1B	59.0309	A	B	B	A	A	A	B	A	A	B	A	A	B	A	B	B	B	A	B	B	A	A	B	A	A	A	A	B	A	A	A	A	B	A	B	A	A	A	A	A	B	A	A	B	B	A	A
wsnp_Ex_c22006_31181239	1B	59.0309	A	B	B	A	A	A	B	A	A	B	A	A	B	A	B	B	B	A	B	B	A	A	B	A	A	A	A	B	A	A	A	A	B	A	B	A	A	A	A	A	B	A	A	B	B	A	A
wsnp_Ex_c30969_39821293	1B	59.0309	A	B	B	A	A	A	B	A	A	B	A	A	B	A	B	B	B	A	B	B	A	A	B	A	A	A	A	B	A	A	A	A	B	A	B	A	A	A	A	A	B	A	A	B	B	A	A
wsnp_Ex_c34966_43196962	1B	59.0309	A	B	B	B	A	A	B	A	A	B	A	A	B	A	B	B	B	A	B	B	A	A	B	A	A	A	A	B	A	A	A	A	B	A	B	A	A	A	A	A	B	A	A	B	B	A	A
wsnp_Ex_c3681_6715277	1B	59.0309	A	B	B	B	A	A	B	A	A	B	A	A	B	A	B	B	B	A	B	B	A	A	B	A	A	A	A	B	A	A	A	A	B	A	B	A	A	A	A	A	B	A	A	B	B	A	A
wsnp_Ex_c4561_8184576	1B	59.0309	A	B	B	A	A	A	B	A	A	B	A	A	B	A	B	B	B	A	B	B	A	A	B	A	A	A	A	B	A	A	A	A	B	A	B	A	A	A	A	A	B	A	A	B	B	A	A
wsnp_Ex_c52474_56060204	1B	59.0309	A	B	B	A	A	A	B	A	A	B	A	A	B	A	B	B	B	A	B	B	A	A	B	A	A	A	A	B	A	A	A	A	B	A	B	A	A	A	A	A	B	A	A	B	B	A	A
wsnp_Ex_c5388_9526777	1B	59.0309	A	B	B	A	A	A	B	A	A	B	A	A	B	A	B	B	B	A	B	B	A	A	B	A	A	A	A	B	A	A	A	A	B	A	B	A	A	A	A	A	B	A	A	B	B	A	A
wsnp_Ex_c53976_57027635	1B	59.0309	A	B	B	A	A	A	B	A	A	B	A	A	B	A	B	B	B	A	B	B	A	A	B	A	A	A	A	B	A	A	A	A	B	A	B	A	A	A	A	A	B	A	A	B	B	A	A
wsnp_Ex_c6611_11451949	1B	59.0309	A	B	B	A	A	A	B	A	A	B	A	A	B	A	B	B	B	A	B	B	A	A	B	A	A	A	A	B	A	A	A	A	B	A	B	A	A	A	A	A	B	A	A	B	B	A	A
wsnp_Ex_c6611_11452297	1B	59.0309	A	B	B	A	A	A	B	A	A	B	A	A	B	A	B	B	B	A	B	B	A	A	B	A	A	A	A	B	A	A	A	A	B	A	B	A	A	A	A	A	B	A	A	B	B	A	A
wsnp_Ex_c852_1657319	1B	59.0309	A	B	B	B	A	A	B	A	A	B	A	A	B	A	B	B	B	A	B	B	A	A	B	A	A	A	A	B	A	A	A	A	B	A	B	A	A	A	A	A	B	A	A	B	B	A	A
wsnp_Ex_rep_c66643_64952627	1B	59.0309	A	B	B	A	A	A	B	A	A	B	A	A	B	A	B	B	B	A	B	B	A	A	B	A	A	A	A	B	A	A	A	A	B	A	B	A	A	A	A	A	B	A	A	B	B	A	A
wsnp_Ex_rep_c68712_67571580	1B	59.0309	A	B	B	B	A	A	B	A	A	B	A	A	B	A	B	B	B	A	B	B	A	A	B	A	A	A	A	B	A	A	A	A	B	A	B	A	A	A	A	A	B	A	A	B	B	A	A
wsnp_Ex_rep_c69986_68942834	1B	59.0309	A	B	B	B	A	A	B	A	A	B	A	A	B	A	B	B	B	A	B	B	A	A	B	A	A	A	A	B	A	A	A	A	B	A	B	A	A	A	A	A	B	A	A	B	B	A	A
wsnp_Ex_rep_c69986_68942866	1B	59.0309	A	B	B	B	A	A	B	A	A	B	A	A	B	A	B	B	B	A	B	B	A	A	B	A	A	A	A	B	A	A	A	A	B	A	B	A	A	A	A	A	B	A	A	B	B	A	A
wsnp_JD_c4641_5774711	1B	59.0309	A	B	B	A	A	A	B	-	A	B	A	A	B	A	B	B	B	A	B	B	A	A	B	A	A	A	A	B	A	A	A	A	B	A	B	A	A	A	A	A	B	A	A	B	B	A	A
wsnp_JD_c8926_9848514	1B	59.0309	A	B	B	A	A	A	B	-	A	B	A	A	B	A	B	B	B	A	B	B	A	A	B	A	A	A	A	B	A	A	A	A	B	A	B	A	A	A	A	A	B	A	A	B	B	A	A
wsnp_Ku_c19618_29134473	1B	59.0309	A	B	B	A	A	A	B	A	A	B	A	A	B	A	B	B	B	A	B	B	A	A	B	A	A	A	A	B	A	A	A	A	B	A	B	A	A	A	A	A	B	A	A	B	B	A	A
wsnp_Ku_c30982_40765254	1B	59.0309	A	B	B	B	A	A	B	B	A	B	A	A	B	A	B	B	B	A	B	B	A	A	B	A	A	A	A	B	A	A	A	A	B	A	B	A	A	A	A	A	B	A	A	B	B	A	A
wsnp_Ku_c33028_42580216	1B	59.0309	A	B	B	A	A	A	B	A	A	B	A	A	B	-	B	B	B	A	B	B	A	A	B	A	A	A	A	B	A	A	A	A	B	A	B	A	A	A	A	A	B	A	A	B	B	A	A
wsnp_Ku_c3710_6836438	1B	59.0309	A	B	B	A	A	A	B	-	A	B	A	A	B	A	B	B	B	A	B	B	A	A	B	A	A	A	A	B	A	A	A	A	B	A	B	A	A	A	A	A	B	A	A	B	B	A	A
wsnp_Ku_c39862_48205590	1B	59.0309	A	B	B	A	A	A	B	-	A	B	A	A	B	A	B	B	B	A	B	B	A	A	B	A	A	A	A	B	A	A	A	A	B	A	B	A	A	A	A	A	B	A	A	B	B	A	A
wsnp_Ra_c11232_18256748	1B	59.0309	A	B	B	A	A	A	B	A	A	B	A	A	B	A	B	B	B	A	B	B	A	A	B	A	A	A	A	B	A	A	A	A	B	A	B	A	A	A	A	A	B	A	A	B	B	A	A
wsnp_Ra_c2027_3943938	1B	59.0309	A	B	B	B	A	A	B	A	A	B	A	A	B	A	B	B	B	A	B	B	A	A	B	A	A	A	A	B	A	A	A	A	B	A	B	A	A	A	A	A	B	A	A	B	B	A	A
wsnp_Ra_c2027_3945713	1B	59.0309	A	B	B	B	A	A	B	A	A	B	A	A	B	A	B	B	B	A	B	B	A	A	B	A	A	A	A	B	A	A	A	A	B	A	B	A	A	A	A	A	B	A	A	B	B	A	A
wsnp_Ra_c2027_3945764	1B	59.0309	A	B	B	B	A	A	B	A	A	B	A	A	B	A	B	B	B	A	B	B	A	A	B	A	A	A	A	B	A	A	A	A	B	A	B	A	A	A	A	A	B	A	A	B	B	A	A
wsnp_Ra_c5088_9081927	1B	59.0309	A	B	B	A	A	A	B	A	A	B	A	A	B	A	B	B	B	A	B	B	A	A	B	A	A	A	A	B	A	A	A	A	B	A	B	A	A	A	A	A	B	A	A	B	B	A	A
wsnp_Ra_c6724_11703420	1B	59.0309	A	B	B	A	A	A	B	A	A	B	A	A	B	A	B	B	B	A	B	B	A	A	B	A	A	A	A	B	A	A	A	A	B	A	B	A	A	A	A	A	B	A	A	B	B	A	A
Ku_c11813_215	1B	60.3299	A	B	B	B	A	A	B	B	A	B	A	A	B	A	B	B	B	A	B	B	A	A	B	A	A	A	A	B	A	A	A	A	B	A	B	A	A	A	A	A	B	A	A	B	B	A	A
RAC875_rep_c70022_1648	1B	61.6374	A	B	B	B	A	A	B	B	A	B	A	A	B	A	B	B	B	A	B	B	A	A	B	A	A	A	A	B	A	A	A	B	B	A	B	A	A	A	A	A	B	A	A	B	B	A	A
wsnp_BE399980B_Ta_2_1	1B	61.6374	A	B	B	B	A	A	B	B	A	B	A	A	B	A	B	B	B	A	B	B	A	A	B	A	A	A	A	B	A	A	A	B	B	A	B	A	A	A	A	A	B	A	A	B	B	A	A
wsnp_Ku_c230_460618	1B	61.6374	A	B	B	B	A	A	B	B	A	B	A	A	B	A	B	B	B	A	B	B	A	A	B	A	A	A	A	B	A	A	A	B	B	A	B	A	A	A	A	A	B	A	A	B	B	A	A
wsnp_Ku_rep_c71900_71624324	1B	61.6374	A	B	B	B	A	A	B	B	A	B	A	A	B	A	B	B	B	A	B	B	A	A	B	A	A	A	A	B	A	A	A	B	B	A	B	A	A	A	A	A	B	A	A	B	B	A	A
wsnp_Ra_c4296_7819139	1B	61.6374	A	B	B	B	A	A	B	B	A	B	A	A	B	A	B	B	B	A	B	B	A	A	B	A	A	A	A	B	A	A	A	B	B	A	B	A	A	A	A	A	B	A	A	B	B	A	A
wsnp_Ra_c8506_14401408	1B	61.6374	A	B	B	B	A	A	B	B	A	B	A	A	B	A	B	B	B	A	B	B	A	A	B	A	A	A	A	B	A	A	A	B	B	A	B	A	A	A	A	A	B	A	A	B	B	A	A
BobWhite_c11044_322	1B	67.1281	A	B	B	A	B	A	A	A	A	B	A	A	A	A	B	B	B	A	B	B	A	A	B	A	A	A	A	B	A	A	A	A	A	A	A	A	A	A	A	A	B	A	B	B	B	A	A
BobWhite_c43917_288	1B	67.1281	A	B	B	A	B	A	A	A	A	B	A	A	A	A	B	B	B	A	B	B	A	A	B	A	A	A	A	B	A	A	A	A	A	A	A	A	A	A	A	A	B	A	B	B	B	A	A
BobWhite_c5812_440	1B	67.1281	A	B	B	A	B	A	A	A	A	B	A	A	A	A	B	B	B	A	B	B	A	A	B	A	A	A	A	B	A	A	A	A	A	A	A	A	A	A	A	A	B	A	B	B	B	A	A
BS00024320_51	1B	67.1281	A	B	B	A	B	A	A	A	A	B	A	A	A	A	B	B	B	A	B	B	A	A	B	A	A	A	A	B	A	A	A	A	A	A	A	A	A	A	A	A	B	A	B	B	B	A	A
BS00055864_51	1B	67.1281	A	B	B	A	B	A	A	A	A	B	A	A	A	A	B	B	B	A	B	B	A	A	B	A	A	A	A	B	A	A	A	A	A	A	A	A	A	A	A	A	B	A	B	B	B	A	A
BS00055866_51	1B	67.1281	A	B	B	A	B	A	A	A	A	B	A	A	A	A	B	B	B	A	B	B	A	A	B	A	A	A	A	B	A	A	A	A	A	A	A	A	A	A	A	A	B	A	B	B	B	A	A
BS00062724_51	1B	67.1281	A	B	B	A	B	A	A	A	A	B	A	A	A	A	B	B	B	A	B	B	A	A	B	A	A	A	A	B	A	A	A	A	A	A	A	A	A	A	A	A	B	A	B	B	B	A	A
BS00062880_51	1B	67.1281	A	B	B	A	B	A	A	A	A	B	A	A	A	A	B	B	B	A	B	B	A	A	B	A	A	A	A	B	A	A	A	A	A	A	A	A	A	A	A	A	B	A	B	B	B	A	A
BS00067627_51	1B	67.1281	A	B	B	A	B	A	A	A	A	B	A	A	A	A	B	B	B	A	B	B	A	A	B	A	A	A	A	B	A	A	A	A	A	A	A	A	A	A	A	A	B	A	B	B	B	A	A
BS00086083_51	1B	67.1281	A	B	B	A	B	A	A	A	A	B	A	A	A	A	B	B	B	A	B	B	A	A	B	A	A	A	A	B	A	A	A	A	A	A	A	A	A	A	A	A	B	A	B	B	B	A	A
BS00089031_51	1B	67.1281	A	B	B	A	B	A	A	A	A	B	A	A	A	A	B	B	B	A	B	B	A	A	B	A	A	A	A	B	A	A	A	A	A	A	A	A	A	A	A	A	B	A	B	B	B	A	A
Ex_c11930_509	1B	67.1281	A	B	B	A	B	A	A	A	A	B	A	A	A	A	B	B	B	A	B	B	A	A	B	A	A	A	A	B	A	A	A	A	A	A	A	A	A	A	A	A	B	A	B	B	B	A	A
Excalibur_c10496_651	1B	67.1281	A	B	B	A	B	A	A	A	A	B	A	A	A	A	B	B	B	A	B	B	A	A	B	A	A	A	A	B	A	A	A	A	A	A	A	A	A	A	A	A	B	A	B	B	B	A	A
Excalibur_c112015_118	1B	67.1281	A	B	B	A	B	A	A	A	A	B	A	A	A	A	B	B	B	A	B	B	A	A	B	A	A	A	A	B	A	A	A	A	A	A	A	A	A	A	A	A	B	A	B	B	B	A	A
Excalibur_c9149_1326	1B	67.1281	A	B	B	A	B	A	A	A	A	B	A	A	A	A	B	B	B	A	B	B	A	A	B	A	A	A	A	B	A	A	A	A	A	A	A	A	A	A	A	A	B	A	B	B	B	A	A
Excalibur_c9149_1789	1B	67.1281	A	B	B	A	B	A	A	A	A	B	A	A	A	A	B	B	B	A	B	B	A	A	B	A	A	A	A	B	A	A	A	A	A	A	A	A	A	A	A	A	B	A	B	B	B	A	A
GENE.0487_644	1B	67.1281	A	B	B	A	B	A	A	A	A	B	A	A	A	A	B	B	B	A	B	B	A	A	B	A	A	A	A	B	A	A	A	A	A	A	A	A	A	A	A	A	B	A	B	B	B	A	A
GENE.0487_795	1B	67.1281	A	B	B	A	B	A	A	A	A	B	A	A	A	A	B	B	B	A	B	B	A	A	B	A	A	A	A	B	A	A	A	A	A	A	A	A	A	A	A	A	B	A	B	B	B	A	A
IAAV3802	1B	67.1281	A	B	B	A	B	A	A	A	A	B	A	A	A	A	B	B	B	A	B	B	A	A	B	A	A	A	A	B	A	A	A	A	A	A	A	A	A	A	A	A	B	A	B	B	B	A	A
IAAV4667	1B	67.1281	A	B	B	A	B	A	A	A	A	B	A	A	A	A	B	B	B	A	B	B	A	A	B	A	A	A	A	B	A	A	A	A	A	A	A	A	A	A	A	A	B	A	B	B	B	A	A
IACX11274	1B	67.1281	A	B	B	A	B	A	A	A	A	B	A	A	A	A	B	B	B	A	B	B	A	A	B	A	A	A	A	B	A	A	A	A	A	A	A	A	A	A	A	A	B	A	B	B	B	A	A
IACX11320	1B	67.1281	A	B	B	A	B	A	A	A	A	B	A	A	A	A	B	B	B	A	B	B	A	A	B	A	A	A	A	B	A	A	A	A	A	A	A	A	A	A	A	A	B	A	B	B	B	A	A
Jagger_c7242_85	1B	67.1281	A	B	B	A	B	A	A	A	A	B	A	A	A	A	B	B	B	A	B	B	A	A	B	A	A	A	A	B	A	A	A	A	A	A	A	A	A	A	A	A	B	A	B	B	B	A	A
Ku_c956_1797	1B	67.1281	A	B	B	A	B	A	A	A	A	B	A	A	A	A	B	B	B	A	B	B	A	A	B	A	A	A	A	B	A	A	A	A	A	A	A	A	A	A	A	A	B	A	B	B	B	A	A
Kukri_c13043_1084	1B	67.1281	A	B	B	A	B	A	A	A	A	B	A	A	A	A	B	B	B	A	B	B	A	A	B	A	A	A	A	B	A	A	A	A	A	A	A	A	A	A	A	A	B	A	B	B	B	A	A
Kukri_c13043_1293	1B	67.1281	A	B	B	A	B	A	A	A	A	B	A	A	A	A	B	B	B	A	B	B	A	A	B	A	A	A	A	B	A	A	A	A	A	A	A	A	A	A	A	A	B	A	B	B	B	A	A
Kukri_c13043_832	1B	67.1281	A	B	B	A	B	A	A	A	A	B	A	A	A	A	B	B	B	A	B	B	A	A	B	A	A	A	A	B	A	A	A	A	A	A	A	A	A	A	A	A	B	A	B	B	B	A	A
Kukri_c15391_468	1B	67.1281	A	B	B	A	B	A	A	A	A	B	A	A	A	A	B	B	B	A	B	B	A	A	B	A	A	A	A	B	A	A	A	A	A	A	A	A	A	A	A	A	B	A	B	B	B	A	A
Kukri_c39698_228	1B	67.1281	A	B	B	A	B	A	A	A	A	B	A	A	A	A	B	B	B	A	B	B	A	A	B	A	A	A	A	B	A	A	A	A	A	A	A	A	A	A	A	A	B	A	B	B	B	A	A
Kukri_c7770_176	1B	67.1281	A	B	B	A	B	A	A	A	A	B	A	A	A	A	B	B	B	A	B	B	A	A	B	A	A	A	A	B	A	A	A	A	A	A	A	A	A	A	A	A	B	A	B	B	B	A	A
Kukri_c9133_2211	1B	67.1281	A	B	B	A	B	A	A	A	A	B	A	A	A	A	B	B	B	A	B	B	A	A	B	A	A	A	A	B	A	A	A	A	A	A	A	A	A	A	A	A	B	A	B	B	B	A	A
Kukri_c9133_534	1B	67.1281	A	B	B	A	B	A	A	A	A	B	A	A	A	A	B	B	B	A	B	B	A	A	B	A	A	A	A	B	A	A	A	A	A	A	A	A	A	A	A	A	B	A	B	B	B	A	A
Kukri_rep_c103359_233	1B	67.1281	A	B	B	A	B	A	A	A	A	B	A	A	A	A	B	B	B	A	B	B	A	A	B	A	A	A	A	B	A	A	A	A	A	A	A	A	A	A	A	A	B	A	B	B	B	A	A
Ra_c3837_797	1B	67.1281	A	B	B	A	A	A	B	A	A	B	A	A	B	-	B	B	-	A	B	B	A	A	B	A	A	A	A	B	A	A	A	A	B	A	B	A	A	A	A	A	B	A	A	B	B	A	A
RAC875_c103613_441	1B	67.1281	A	B	B	A	B	A	A	A	A	B	A	A	A	A	B	B	B	A	B	B	A	A	B	A	A	A	A	B	A	A	A	A	A	A	A	A	A	A	A	A	B	A	B	B	B	A	A
RAC875_c87950_333	1B	67.1281	A	B	B	A	B	A	A	A	A	B	A	A	A	A	B	B	B	A	B	B	A	A	B	A	A	A	A	B	A	A	A	A	A	A	A	A	A	A	A	A	B	A	B	B	B	A	A
RFL_Contig4235_707	1B	67.1281	A	B	B	A	B	A	A	A	A	B	A	A	A	A	B	B	B	A	B	B	A	A	B	A	A	A	A	B	A	A	A	A	A	A	A	A	A	A	A	A	B	A	B	B	B	A	A
TA004824.0802	1B	67.1281	A	B	B	A	B	A	A	A	A	B	A	A	A	A	B	B	B	A	B	B	A	A	B	A	A	A	A	B	A	A	A	A	A	A	A	A	A	A	A	A	B	A	B	B	B	A	A
Tdurum_contig30517_174	1B	67.1281	A	B	B	A	B	A	A	A	A	B	A	A	A	A	B	B	B	A	B	B	A	A	B	A	A	A	A	B	A	A	A	A	A	A	A	A	A	A	A	A	B	A	B	B	B	A	A
Tdurum_contig30517_310	1B	67.1281	A	B	B	A	B	A	A	A	A	B	A	A	A	A	B	B	B	A	B	B	A	A	B	A	A	A	A	B	A	A	A	A	A	A	A	A	A	A	A	A	B	A	B	B	B	A	A
Tdurum_contig30517_578	1B	67.1281	A	B	B	A	B	A	A	A	A	B	A	A	A	A	B	B	B	A	B	B	A	A	B	A	A	A	A	B	A	A	A	A	A	A	A	A	A	A	A	A	B	A	B	B	B	A	A
Tdurum_contig47550_699	1B	67.1281	A	B	B	A	B	A	A	A	A	B	A	A	A	A	B	B	B	A	B	B	A	A	B	A	A	A	A	B	A	A	A	A	A	A	A	A	A	A	A	A	B	A	B	B	B	A	A
Tdurum_contig604_356	1B	67.1281	A	B	B	A	B	A	A	A	A	B	A	A	A	A	B	B	B	A	B	B	A	A	B	A	A	A	A	B	A	A	A	A	A	A	A	A	A	A	A	A	B	A	B	B	B	A	A
Tdurum_contig85620_467	1B	67.1281	A	B	B	A	B	A	A	A	A	B	A	A	A	A	B	B	B	A	B	B	A	A	B	A	A	A	A	B	A	A	A	A	A	A	A	A	A	A	A	A	B	A	B	B	B	A	A
wsnp_CAP11_c287_244799	1B	67.1281	A	B	B	A	B	A	A	A	A	B	A	A	A	A	B	B	B	A	B	B	A	A	B	A	A	A	A	B	A	A	A	A	A	A	A	A	A	A	A	A	B	A	B	B	B	A	A
wsnp_Ex_c13109_20725640	1B	67.1281	A	B	B	A	B	A	A	A	A	B	A	A	A	A	B	B	B	A	B	B	A	A	B	A	A	A	A	B	A	A	A	A	A	A	A	A	A	A	A	A	B	A	B	B	B	A	A
wsnp_Ex_c15611_23928961	1B	67.1281	A	B	B	A	B	A	A	A	A	B	A	A	A	A	B	B	B	A	B	B	A	A	B	A	A	A	A	B	A	A	A	A	A	A	A	A	A	A	A	A	B	A	B	B	B	A	A
wsnp_Ex_c15611_23929128	1B	67.1281	A	B	B	A	B	A	A	A	A	B	A	A	A	A	B	B	B	A	B	B	A	A	B	A	A	A	A	B	A	A	A	A	A	A	A	A	A	A	A	A	B	A	B	B	B	A	A
wsnp_Ex_c21198_30326388	1B	67.1281	A	B	B	A	B	A	A	A	A	B	A	A	A	A	B	B	B	A	B	B	A	A	B	A	A	A	A	B	A	A	A	A	A	A	A	A	A	A	A	A	B	A	B	B	B	A	A
wsnp_Ex_c21198_30327016	1B	67.1281	A	B	B	A	B	A	A	A	A	B	A	A	A	A	B	B	B	A	B	B	A	A	B	A	A	A	A	B	A	A	A	A	A	A	A	A	A	A	A	A	B	A	B	B	B	A	A
wsnp_Ex_c23230_32466568	1B	67.1281	A	B	B	A	B	A	A	A	A	B	A	A	A	A	B	B	B	A	B	B	A	A	B	A	A	A	A	B	A	A	A	A	A	A	A	A	A	A	A	A	B	A	B	B	B	A	A
wsnp_Ex_c23235_32471767	1B	67.1281	A	B	B	A	B	A	A	A	A	B	A	A	A	A	B	B	B	A	B	B	A	A	B	A	A	A	A	B	A	A	A	A	A	A	A	A	A	A	A	A	B	A	B	B	B	A	A
wsnp_Ex_c24318_33561600	1B	67.1281	A	B	B	A	B	A	A	A	A	B	A	A	A	A	B	B	B	A	B	B	A	A	B	A	A	A	A	B	A	A	A	A	A	A	A	A	A	A	A	A	B	A	B	B	B	A	A
wsnp_Ex_c24318_33562395	1B	67.1281	A	B	B	A	B	A	A	A	A	B	A	A	A	A	B	B	B	A	B	B	A	A	B	A	A	A	A	B	A	A	A	A	A	A	A	A	A	A	A	A	B	A	B	B	B	A	A
wsnp_Ex_c5101_9052671	1B	67.1281	A	B	B	A	B	A	A	A	A	B	A	A	A	A	B	B	B	A	B	B	A	A	B	A	A	A	A	B	A	A	A	A	A	A	A	A	A	A	A	A	B	A	B	B	B	A	A
wsnp_Ex_c5101_9053178	1B	67.1281	A	B	B	A	B	A	A	A	A	B	A	A	A	A	B	B	B	A	B	B	A	A	B	A	A	A	A	B	A	A	A	A	A	A	A	A	A	A	A	A	B	A	B	B	B	A	A
wsnp_Ex_c7585_12955306	1B	67.1281	A	B	B	A	B	A	A	A	A	B	A	A	A	A	B	B	B	A	B	B	A	A	B	A	A	A	A	B	A	A	A	A	A	A	A	A	A	A	A	A	B	A	B	B	B	A	A
wsnp_Ex_c9577_15857465	1B	67.1281	A	B	B	A	B	A	A	A	A	B	A	A	A	A	B	B	B	A	B	B	A	A	B	A	A	A	A	B	A	A	A	A	A	A	A	A	A	A	A	A	B	A	B	B	B	A	A
wsnp_Ex_c9577_15857679	1B	67.1281	A	B	B	A	B	A	A	A	A	B	A	A	A	A	B	B	B	A	B	B	A	A	B	A	A	A	A	B	A	A	A	A	A	A	A	A	A	A	A	A	B	A	B	B	B	A	A
wsnp_Ex_c9960_16397347	1B	67.1281	A	B	B	A	-	A	-	A	A	B	A	A	-	A	B	B	B	A	B	B	A	A	B	A	A	A	A	B	A	A	A	A	-	A	-	A	A	A	A	A	B	A	-	B	B	A	A
wsnp_Ex_rep_c107911_91350866	1B	67.1281	A	B	B	A	B	A	A	A	A	B	A	A	A	A	B	B	B	A	B	B	A	A	B	A	A	A	A	B	A	A	A	A	A	A	A	A	A	A	A	A	B	A	B	B	B	A	A
wsnp_Ex_rep_c107911_91350930	1B	67.1281	A	B	B	A	B	A	A	A	A	B	A	A	A	A	B	B	B	A	B	B	A	A	B	A	A	A	A	B	A	A	A	A	A	A	A	A	A	A	A	A	B	A	B	B	B	A	A
wsnp_Ku_c13043_20902807	1B	67.1281	A	B	B	A	B	A	A	A	A	B	A	A	A	A	B	B	B	A	B	B	A	A	B	A	A	A	A	B	A	A	A	A	A	A	A	A	A	A	A	A	B	A	B	B	B	A	A
wsnp_Ku_rep_c89089_82009060	1B	67.1281	A	B	B	A	B	A	A	A	A	B	A	A	A	A	B	B	B	A	B	B	A	A	B	A	A	A	A	B	A	A	A	A	A	A	A	A	A	A	A	A	B	A	B	B	B	A	A
wsnp_Ra_c2748_5223434	1B	67.1281	A	B	B	A	B	A	A	A	A	B	A	A	A	A	B	B	B	A	B	B	A	A	B	A	A	A	A	B	A	A	A	A	A	A	A	A	A	A	A	A	B	A	B	B	B	A	A
Ra_c2748_671	1B	67.7904	A	B	B	A	B	A	A	A	A	B	A	A	A	A	B	B	B	A	B	B	A	A	B	A	A	A	A	B	A	A	A	A	A	A	A	A	A	A	A	A	B	A	B	B	B	A	A
wsnp_Ex_c7585_12957020	1B	68.4483	A	B	B	A	B	A	A	A	A	B	A	A	A	A	B	B	-	A	B	B	A	A	B	A	A	A	A	B	A	A	A	A	A	A	A	A	A	A	A	A	B	A	-	B	B	A	A
wsnp_Ku_c4175_7603236	1B	68.4483	A	B	B	A	B	A	A	A	A	B	A	A	A	A	B	B	B	A	B	B	A	A	B	A	A	A	A	B	A	A	A	A	A	A	A	A	A	A	A	A	B	A	B	B	B	A	A
Kukri_c51864_225	1B	69.1428	A	B	B	A	B	A	A	A	A	B	A	A	A	A	B	B	B	A	B	B	A	A	B	A	A	A	A	B	A	A	A	A	A	A	A	A	A	A	A	A	B	A	B	B	B	A	A
BS00078029_51	1B	70.4418	A	B	B	A	B	A	A	A	A	B	A	A	A	A	B	B	B	A	B	B	A	A	B	A	A	A	A	B	A	A	A	A	A	A	A	A	A	A	A	A	B	A	B	B	B	A	A
Kukri_c1932_300	1B	70.4418	A	B	B	A	B	A	A	A	A	B	A	A	A	A	B	B	B	A	B	B	A	A	B	A	A	A	A	B	A	A	A	A	A	A	A	A	A	A	A	A	B	A	B	B	B	A	A
Kukri_c1932_624	1B	70.4418	A	B	B	A	B	A	A	A	A	B	A	A	A	A	B	B	B	A	B	B	A	A	B	A	A	A	A	B	A	A	A	A	A	A	A	A	A	A	A	A	B	A	B	B	B	A	A
BS00066944_51	1B	71.113	A	B	B	A	B	A	A	A	A	B	A	A	A	A	B	B	B	A	B	B	A	A	B	A	A	A	A	B	A	A	A	A	A	A	A	A	A	A	A	A	B	A	B	B	B	A	A
BS00100853_51	1B	71.113	A	B	B	A	B	A	A	A	A	B	A	A	A	A	B	B	B	A	B	B	A	A	B	A	A	A	A	B	A	A	A	A	A	A	A	A	A	A	A	A	B	A	B	B	B	A	A
Ex_c69066_186	1B	71.113	A	B	B	A	B	A	A	A	A	B	A	A	A	A	B	B	B	A	B	B	A	A	B	A	A	A	A	B	A	A	A	A	A	A	A	A	A	A	A	A	B	A	B	B	B	A	A
Excalibur_c60106_73	1B	71.113	A	B	B	A	B	A	A	A	A	B	A	A	A	A	B	B	B	A	B	B	A	A	B	A	A	A	A	B	A	A	A	A	A	A	A	A	A	A	A	A	B	A	B	B	B	A	A
Excalibur_rep_c69066_270	1B	71.113	A	B	B	A	B	A	A	A	A	B	A	A	A	A	B	B	B	A	B	B	A	A	B	A	A	A	A	B	A	A	A	A	A	A	A	A	A	A	A	A	B	A	B	B	B	A	A
Kukri_c44709_96	1B	71.113	A	B	B	A	B	A	A	A	A	B	A	A	A	A	B	B	B	A	B	B	A	A	B	A	A	A	A	B	A	A	A	A	A	A	A	A	A	A	A	A	B	A	B	B	B	A	A
RAC875_c1136_363	1B	71.113	A	B	B	A	B	A	A	A	A	B	A	A	A	A	B	B	B	A	B	B	A	A	B	A	A	A	A	B	A	A	A	A	A	A	A	A	A	A	A	A	B	A	B	B	B	A	A
RAC875_c1136_867	1B	71.113	A	B	B	A	B	A	A	A	A	B	A	A	A	A	B	B	B	A	B	B	A	A	B	A	A	A	A	B	A	A	A	A	A	A	A	A	A	A	A	A	B	A	B	B	B	A	A
RAC875_c31031_387	1B	71.113	A	B	B	A	B	A	A	A	A	B	A	A	A	A	B	B	B	A	B	B	A	A	B	A	A	A	A	B	A	A	A	A	A	A	A	A	A	A	A	A	B	A	B	B	B	A	A
RAC875_c32848_578	1B	71.113	A	B	B	A	B	A	A	A	A	B	A	A	A	A	B	B	B	A	B	B	A	A	B	A	A	A	A	B	A	A	A	A	A	A	A	A	A	A	A	A	B	A	B	B	B	A	A
RAC875_c62171_386	1B	71.113	A	B	B	A	B	A	A	A	A	B	A	A	A	A	B	B	B	A	B	B	A	A	B	A	A	A	A	B	A	A	A	A	A	A	A	A	A	A	A	A	B	A	B	B	B	A	A
TA005251.0278	1B	71.113	A	B	B	A	B	A	A	A	A	B	A	A	A	A	B	B	B	A	B	B	A	A	B	A	A	A	A	B	A	A	-	A	A	A	A	A	A	A	A	A	B	A	B	B	B	A	A
wsnp_Ex_c27644_36826484	1B	71.113	A	B	B	A	B	A	A	A	A	B	A	A	A	A	B	B	B	A	B	B	A	A	B	A	A	A	A	B	A	A	A	A	A	A	A	A	A	A	A	A	B	A	B	B	B	A	A
wsnp_Ex_rep_c67299_65844168	1B	71.113	A	B	B	A	B	A	A	A	A	B	A	A	A	A	B	B	B	A	B	B	A	A	B	A	A	A	A	B	A	A	A	A	A	A	A	A	A	A	A	A	B	A	B	B	B	A	A
wsnp_Ex_rep_c67299_65845319	1B	71.113	A	B	B	A	B	A	A	A	A	B	A	A	A	A	B	B	B	A	B	B	A	A	B	A	A	A	A	B	A	A	A	A	A	A	A	A	A	A	A	A	B	A	B	B	B	A	A
BS00039740_51	1B	75.7933	A	B	-	A	A	A	A	A	A	B	A	A	A	A	B	B	B	A	B	B	A	A	B	A	A	A	A	B	A	A	A	A	A	A	B	A	A	A	A	A	B	A	B	B	B	A	A
BS00063092_51	1B	78.4273	A	B	B	A	A	A	B	B	A	B	A	A	A	A	B	B	B	A	B	B	A	A	B	A	A	A	A	B	A	A	A	A	A	A	B	A	A	A	A	A	B	A	B	B	B	A	A
BS00076405_51	1B	78.4273	A	B	B	A	A	A	B	B	A	B	A	A	A	A	B	B	B	A	B	B	A	A	B	A	A	A	A	B	A	A	A	A	A	A	B	A	A	A	A	A	B	A	B	B	B	A	A
JD_c107_683	1B	78.4273	A	B	B	A	A	A	B	B	A	B	A	A	A	A	B	B	B	A	B	B	A	A	B	A	A	A	A	B	A	A	A	A	A	A	B	A	A	A	A	A	B	A	B	B	B	A	A
Tdurum_contig66511_957	1B	79.9545	A	B	B	A	A	-	A	A	A	B	A	A	A	-	B	B	B	A	B	B	A	A	B	A	A	A	A	B	A	-	-	A	A	A	B	-	A	B	-	-	B	A	B	B	B	-	-
BS00038643_51	1B	86.9223	A	B	B	A	A	A	B	A	A	B	A	A	A	A	B	B	B	A	B	B	A	A	B	A	A	A	A	B	A	A	A	B	A	A	B	A	A	A	A	A	B	A	B	B	B	A	A
Excalibur_c8613_1266	1B	86.9223	A	B	B	A	A	A	B	A	A	B	A	A	A	A	B	B	B	A	B	B	A	A	B	A	A	A	A	B	A	A	A	B	A	A	B	A	A	A	A	A	B	A	B	B	B	A	A
GENE.0480_265	1B	86.9223	A	B	B	A	A	A	B	A	A	B	A	A	A	A	B	B	B	A	B	B	A	A	B	A	A	A	A	B	A	A	A	B	A	A	B	A	A	A	A	A	B	A	B	B	B	A	A
wsnp_BG274294B_Ta_2_3	1B	86.9223	A	B	B	A	A	A	B	A	A	B	A	A	A	A	B	B	B	A	B	B	A	A	B	A	A	A	A	B	A	A	A	B	A	A	B	A	A	A	A	A	B	A	B	B	B	A	A
RAC875_c17651_1174	1B	103.884	A	B	B	A	B	A	A	A	A	B	A	A	A	A	B	B	A	A	B	B	A	A	B	A	A	A	A	B	A	A	A	B	A	A	A	A	A	A	A	A	B	A	B	B	B	A	A
CAP7_c1137_53	1B	104.529	A	B	B	A	B	A	A	A	A	B	A	A	A	A	B	B	A	A	B	B	A	A	B	A	A	A	A	B	A	A	A	B	A	A	A	A	A	A	A	A	B	A	B	B	B	A	A
BS00022775_51	1B	105.82	A	B	B	A	B	A	A	A	A	B	A	A	A	A	B	B	A	A	B	B	A	A	B	A	A	A	A	B	A	A	A	B	A	A	A	A	B	A	A	A	B	A	B	B	B	A	A
BS00064162_51	1B	105.82	A	B	B	A	B	A	A	A	A	B	A	A	A	A	B	B	A	A	B	B	A	A	B	A	A	A	A	B	A	A	A	B	A	A	A	A	B	A	A	A	B	A	B	B	B	A	A
Excalibur_c25353_1171	1B	105.82	A	B	B	A	B	A	A	A	A	B	A	A	A	A	B	B	A	A	B	B	A	A	B	A	A	A	A	B	A	A	A	B	A	A	A	A	B	A	A	A	B	A	B	B	B	A	A
Excalibur_rep_c107047_469	1B	105.82	A	B	B	A	B	A	A	A	A	B	A	A	A	A	B	B	A	A	B	B	A	A	B	A	A	A	A	B	A	A	A	B	A	A	A	A	B	A	A	A	B	A	B	B	B	A	A
Excalibur_rep_c107047_605	1B	105.82	A	B	B	A	B	A	A	A	A	B	A	A	A	A	B	B	A	A	B	B	A	A	B	A	A	A	A	B	A	A	A	B	A	A	A	A	B	A	A	A	B	A	B	B	B	A	A
Excalibur_rep_c107047_679	1B	105.82	A	B	B	A	B	A	A	A	A	B	A	A	A	A	B	B	A	A	B	B	A	A	B	A	A	A	A	B	A	A	A	B	A	A	A	A	B	A	A	A	B	A	B	B	B	A	A
Excalibur_rep_c107047_742	1B	105.82	A	B	B	A	B	A	A	A	A	B	A	A	A	A	B	B	A	A	B	B	A	A	B	A	A	A	A	B	A	A	A	B	A	A	A	A	B	A	A	A	B	A	B	B	B	A	A
Excalibur_rep_c107047_93	1B	105.82	A	B	B	A	B	A	A	A	A	B	A	A	A	A	B	B	A	A	B	B	A	A	B	A	A	A	A	B	A	A	A	B	A	A	A	A	B	A	A	A	B	A	B	B	B	A	A
IACX7705	1B	105.82	A	B	B	A	B	A	A	A	A	B	A	A	A	A	B	B	A	A	B	B	A	A	B	A	A	A	A	B	A	A	A	B	A	A	A	A	B	A	A	A	B	A	B	B	B	A	A
RAC875_c16753_1063	1B	105.82	A	B	B	A	B	A	A	A	A	B	A	A	A	-	B	B	A	A	B	B	A	A	B	A	A	A	A	B	A	A	A	B	A	A	A	A	B	A	A	A	B	A	B	B	B	A	A
Tdurum_contig96049_200	1B	105.82	A	B	B	A	B	A	A	A	A	B	A	A	A	A	B	B	A	A	B	B	A	A	B	A	A	A	A	B	A	A	-	B	A	A	A	A	B	A	A	A	B	A	B	B	B	A	A
wsnp_Ex_c29186_38247956	1B	107.181	B	B	B	A	B	A	A	A	A	B	A	A	A	A	B	B	A	A	B	B	A	A	B	A	A	A	A	B	A	A	A	B	A	A	A	A	B	A	A	A	B	A	B	B	B	A	A
BS00006033_51	1B	111.244	B	B	B	A	B	A	A	A	A	B	A	A	A	A	B	B	A	A	B	B	A	A	B	A	A	A	A	B	A	A	A	B	A	A	A	A	B	A	A	A	B	A	B	B	B	A	A
wsnp_JD_rep_c63201_40318622	1B	111.244	B	B	B	A	B	A	A	A	A	B	A	A	A	A	B	B	A	A	B	B	A	A	B	A	A	A	A	B	A	A	A	B	A	A	A	A	B	A	A	A	B	A	B	B	B	A	A
BS00081749_51	1B	113.18	B	B	B	A	B	A	A	A	A	B	A	A	A	A	B	B	A	A	B	B	A	A	B	A	A	A	A	B	A	A	A	B	A	A	A	A	B	A	A	A	B	A	B	B	B	A	B
BS00083060_51	1B	113.18	B	B	B	A	B	A	A	A	A	B	A	A	A	A	B	B	A	A	B	B	A	A	B	A	A	A	A	B	A	A	A	B	A	A	A	A	B	A	A	A	B	A	B	B	B	A	B
RAC875_c47427_235	1B	113.18	B	B	B	A	B	A	A	A	A	B	A	A	A	A	B	B	A	A	B	B	A	A	B	A	A	A	A	B	A	A	A	B	A	A	A	A	B	A	A	A	B	A	B	B	B	A	B
RAC875_c1785_366	1B	113.826	B	B	B	A	B	A	A	A	A	B	A	A	A	A	B	B	A	A	B	B	A	A	B	A	A	A	A	B	A	A	A	B	A	A	A	A	B	A	A	A	B	A	B	B	B	A	B
RFL_Contig5937_1699	1B	113.826	B	B	B	A	B	A	A	A	A	B	A	A	A	A	B	B	A	A	B	B	A	A	B	A	A	A	A	B	A	A	A	B	A	A	A	A	B	A	A	A	B	A	B	B	B	A	B
Excalibur_c581_1220	1B	114.471	B	B	B	A	B	A	A	A	A	B	A	A	A	A	B	B	A	A	B	B	A	A	B	A	A	A	A	B	A	A	A	B	A	A	A	A	B	B	A	A	B	A	B	B	B	A	B
RAC875_c291_647	1B	115.116	B	B	B	A	B	B	A	A	A	B	A	A	A	A	B	B	A	A	B	B	A	A	B	A	A	A	A	B	A	A	A	B	A	A	A	A	B	B	A	A	B	A	B	B	B	A	B
RAC875_c291_696	1B	115.116	B	B	B	A	B	B	A	A	A	B	A	A	A	A	B	B	A	A	B	B	A	A	B	A	A	A	A	B	A	A	A	B	A	A	A	A	B	B	A	A	B	A	B	B	B	A	B
wsnp_JD_c100_159424	1B	115.116	B	B	B	A	B	B	A	A	A	B	A	A	A	A	B	B	A	A	B	B	A	A	B	A	A	A	A	B	A	A	A	B	A	A	A	A	B	B	A	A	B	A	B	B	B	A	B
IAAV8693	1B	115.757	B	B	B	A	B	B	A	A	A	B	A	A	A	A	B	B	A	A	B	B	A	A	B	A	A	A	A	B	A	A	A	B	A	A	A	A	B	B	A	A	B	A	B	B	B	A	B
Kukri_rep_c86467_51	1B	115.757	B	B	B	A	B	B	A	A	A	B	A	A	A	A	B	B	A	A	B	B	A	A	B	A	A	A	A	B	A	A	A	B	A	A	A	A	B	B	A	A	B	A	B	B	B	A	B
RAC875_c291_1860	1B	115.757	B	B	B	A	B	B	A	A	A	B	A	A	A	A	B	B	A	A	B	B	A	A	B	A	A	A	A	B	A	A	A	B	A	A	A	A	B	B	A	A	B	A	B	B	B	A	B
RAC875_c291_2201	1B	115.757	B	B	B	A	B	B	A	A	A	B	A	A	A	A	B	B	A	A	B	B	A	A	B	A	A	A	A	B	A	A	A	B	A	A	A	A	B	B	A	A	B	A	B	B	B	A	B
RAC875_c291_2591	1B	115.757	B	B	B	A	B	B	A	A	A	B	A	A	A	A	B	B	A	A	B	B	A	A	B	A	A	A	A	B	A	A	A	B	A	A	A	A	B	B	A	A	B	A	B	B	B	A	B
Tdurum_contig49651_227	1B	118.987	B	B	B	A	B	B	A	A	A	B	A	A	A	A	B	B	A	A	B	B	A	A	B	A	A	A	B	B	A	A	A	B	B	A	A	A	B	B	A	A	B	A	B	B	B	A	B
Tdurum_contig49651_546	1B	118.987	B	B	B	A	B	B	A	A	A	B	A	A	A	A	B	B	A	A	-	B	A	A	B	A	A	A	B	B	A	A	A	B	B	A	A	A	B	B	A	A	B	A	B	B	B	A	B
Tdurum_contig53772_362	1B	118.987	B	B	B	A	B	B	A	A	A	B	A	A	A	A	B	B	A	A	B	B	A	A	B	A	A	A	B	B	A	A	A	B	B	A	A	A	B	B	A	A	B	A	B	B	B	A	B
wsnp_BF200640B_Ta_2_1	1B	118.987	B	B	B	A	B	B	A	A	A	B	A	A	A	A	B	B	A	A	B	B	A	A	B	A	A	A	B	B	A	A	A	B	B	A	A	A	B	B	A	A	B	A	B	B	B	A	B
wsnp_Ex_c5296_9365528	1B	118.987	B	B	B	A	B	B	A	A	A	B	A	A	A	A	B	B	A	A	B	B	A	A	B	A	A	A	B	B	A	A	A	B	B	A	A	A	B	B	A	A	B	A	B	B	B	A	B
wsnp_Ex_c5296_9365847	1B	118.987	B	B	B	A	B	B	A	A	A	B	A	A	A	A	B	B	A	A	B	B	A	A	B	A	A	A	B	B	A	A	A	B	B	A	A	A	B	B	A	A	B	A	B	B	B	A	B
wsnp_Ex_c5296_9365860	1B	118.987	B	B	B	A	B	B	A	A	A	B	A	A	A	A	B	B	A	A	B	B	A	A	B	A	A	A	B	B	A	A	A	B	B	A	A	A	B	B	A	A	B	A	B	B	B	A	B
BS00022249_51	1B	119.645	B	B	B	A	B	B	A	A	A	B	A	A	A	A	B	B	A	A	B	B	A	A	B	A	A	A	B	B	A	A	A	B	B	A	A	A	B	B	A	A	B	A	B	B	B	A	B
RAC875_c15190_1089	1B	120.936	B	B	B	A	B	B	A	A	A	B	A	A	A	A	B	B	A	A	B	B	A	A	B	A	A	A	B	B	A	A	A	B	B	A	A	A	B	B	A	B	B	B	B	B	B	A	B
RAC875_rep_c114694_99	1B	120.936	B	B	B	A	B	B	A	A	A	B	A	A	A	A	B	B	A	A	B	B	A	A	B	A	A	A	B	B	A	A	A	B	B	A	A	A	B	B	A	B	B	B	B	B	B	A	B
Kukri_c18109_475	1B	126.807	B	B	B	A	B	B	A	A	A	B	A	A	A	A	B	B	A	B	B	B	A	A	B	A	A	A	B	B	A	B	A	B	B	A	A	A	B	B	A	B	A	B	B	B	B	A	B
Kukri_c18109_649	1B	126.807	B	B	B	A	B	B	A	A	A	B	A	A	A	A	B	B	A	B	B	B	A	A	B	A	A	A	B	B	A	B	A	B	B	A	A	A	B	B	A	B	A	B	B	B	B	A	B
Kukri_c18109_682	1B	126.807	B	B	B	A	B	B	A	A	A	B	A	A	A	A	B	B	A	B	B	B	A	A	B	A	A	A	B	B	A	B	A	B	B	A	A	A	B	B	A	B	A	B	B	B	B	A	B
RAC875_c7357_1107	1B	126.807	B	B	B	A	B	B	A	A	A	B	A	A	A	A	B	B	A	B	B	B	A	A	B	A	A	A	B	B	A	B	A	B	B	A	A	A	B	B	A	B	A	B	B	B	B	A	B
TA001769.0538	1B	126.807	B	B	B	A	B	B	A	A	A	B	A	A	A	A	B	B	A	B	B	B	A	A	B	A	A	A	B	B	A	B	A	B	B	A	A	A	B	B	A	B	A	B	B	B	B	A	B
Tdurum_contig16606_648	1B	126.807	B	B	B	A	B	B	A	A	A	B	A	A	A	A	B	B	A	B	B	B	A	A	B	A	A	A	B	B	A	B	A	B	B	A	A	A	B	B	A	B	A	B	B	B	B	A	B
BS00068327_51	1B	127.46	B	B	B	A	B	B	A	A	A	B	A	A	A	A	B	B	A	B	B	B	A	A	B	A	A	A	B	B	A	B	A	B	B	A	A	A	B	B	A	B	A	B	B	B	B	A	B
CAP12_c6260_154	1B	127.46	B	B	B	A	B	B	A	A	A	B	A	A	A	A	B	B	A	B	B	B	A	A	B	A	A	A	B	B	A	B	A	B	B	A	A	A	B	B	A	B	A	B	B	B	B	A	B
CAP12_c6260_64	1B	127.46	B	B	B	A	B	B	A	A	A	B	A	A	A	A	B	B	A	B	B	B	A	A	B	A	A	A	B	B	A	B	A	B	B	A	A	A	B	B	A	B	A	B	B	B	B	A	B
Excalibur_c22845_180	1B	127.46	B	B	B	A	B	B	A	A	A	B	A	A	A	-	B	B	A	B	B	B	A	A	B	A	A	A	B	B	A	B	A	B	B	A	A	A	B	B	A	B	A	B	B	B	B	A	B
Kukri_c63336_621	1B	127.46	B	B	B	A	B	B	A	A	A	B	A	A	A	A	B	B	A	B	B	B	A	A	B	A	A	A	B	B	A	B	A	B	B	A	A	A	B	B	A	B	A	B	B	B	B	A	B
RAC875_c13258_955	1B	127.46	B	B	B	A	B	B	A	A	A	B	A	A	A	A	B	B	A	B	-	B	A	A	B	A	A	A	B	B	A	B	A	B	B	A	A	A	B	B	A	B	A	B	B	B	B	A	B
RAC875_c46093_492	1B	127.46	B	B	B	A	B	B	A	A	A	B	A	A	A	A	B	B	A	B	B	B	A	A	B	A	A	A	B	B	A	B	A	B	B	A	A	A	B	B	A	B	A	B	B	B	B	A	B
BS00022539_51	1B	128.831	B	B	B	A	B	B	A	A	B	B	A	A	A	A	B	B	A	B	B	B	A	A	B	A	A	A	B	B	A	B	A	B	B	A	A	B	B	B	A	B	A	B	B	B	B	A	B
Excalibur_c10111_127	1B	128.831	B	B	B	A	B	B	A	A	B	B	A	A	A	A	B	B	A	B	B	B	A	A	B	A	A	A	B	B	A	B	A	B	B	A	A	B	B	B	A	B	A	B	B	B	B	A	B
Excalibur_c10111_85	1B	128.831	B	B	B	A	B	B	A	A	B	B	A	A	A	A	B	B	A	B	B	B	A	A	B	A	A	A	B	B	A	B	A	B	B	A	A	B	B	B	A	B	A	B	B	B	B	A	B
Excalibur_rep_c68706_1084	1B	128.831	B	B	B	A	B	B	A	A	B	B	A	A	A	A	B	B	A	B	B	B	A	A	B	A	A	A	B	B	A	B	A	B	B	A	A	B	B	B	A	B	A	B	B	B	B	A	B
Excalibur_rep_c70674_83	1B	128.831	B	B	B	A	B	B	A	A	B	B	A	A	A	A	B	B	A	B	B	B	A	A	B	A	A	A	B	B	A	B	A	B	B	A	A	B	B	B	A	B	A	B	B	B	B	A	B
Kukri_c5357_323	1B	128.831	B	B	B	A	B	B	A	A	B	B	A	A	A	A	B	B	A	B	B	B	A	A	B	A	A	A	B	B	A	B	A	B	B	A	A	B	B	B	A	B	A	B	B	B	B	A	B
RAC875_rep_c70332_961	1B	128.831	B	B	B	A	B	B	A	A	B	B	A	A	A	A	B	B	A	B	B	B	A	A	B	A	A	A	B	B	A	B	A	B	B	A	A	B	B	B	A	B	A	B	B	B	B	A	B
tplb0034e16_1165	1B	128.831	B	B	B	A	B	B	A	A	B	B	A	A	A	A	B	B	A	B	B	B	A	A	B	A	A	A	B	B	A	B	A	B	B	A	A	B	B	B	A	B	A	B	B	B	B	A	B
tplb0034e16_925	1B	128.831	B	B	B	A	B	B	A	A	B	B	A	A	A	A	B	B	A	B	B	B	A	A	B	A	A	A	B	B	A	B	A	B	B	A	A	B	B	B	A	B	A	B	B	B	B	A	B
tplb0043a07_1411	1B	128.831	B	B	B	A	B	B	A	A	B	B	A	A	A	A	B	B	A	B	B	B	A	A	B	A	A	A	B	B	A	B	A	B	B	A	A	B	B	B	A	B	A	B	B	B	B	A	B
wsnp_Ex_rep_c67098_65573819	1B	128.831	B	B	B	A	B	B	A	A	B	B	A	A	A	A	B	B	A	B	B	B	A	A	B	A	A	A	B	B	A	B	A	B	B	A	A	B	B	B	A	B	A	B	B	B	B	A	B
wsnp_RFL_Contig3738_3992954	1B	128.831	B	B	B	A	B	B	A	A	B	B	A	A	A	A	B	B	A	B	B	B	A	A	B	A	A	A	B	B	A	B	A	B	B	A	A	B	B	B	A	B	A	B	B	B	B	A	B
BobWhite_c26569_190	1B	129.489	B	B	B	A	B	B	A	A	B	B	A	A	A	A	B	B	A	B	B	B	A	A	B	A	A	A	B	B	A	B	A	B	B	A	A	B	B	B	A	B	A	B	B	B	B	A	B
BobWhite_c5655_300	1B	129.489	B	B	B	A	B	B	A	A	B	B	A	A	A	A	B	B	A	B	B	B	A	A	B	A	A	A	B	B	A	B	A	B	B	A	A	B	B	B	A	B	A	B	B	B	B	A	B
Tdurum_contig777_260	1B	129.489	B	B	B	A	B	B	A	A	B	B	A	A	A	A	B	B	A	B	B	B	A	A	B	A	A	A	B	B	A	B	A	B	B	A	A	B	B	B	A	B	A	B	B	B	B	A	B
Jagger_c7553_185	1B	130.229	B	B	B	A	B	B	A	A	B	B	A	A	A	A	B	B	A	B	B	B	A	A	B	A	A	A	B	B	A	B	-	B	B	A	A	B	B	-	A	B	A	B	B	B	B	A	B
BobWhite_c19733_301	1B	138.329	B	B	B	A	B	B	A	A	B	B	A	A	A	A	B	B	A	B	B	A	A	A	B	B	A	A	B	B	A	B	A	B	B	A	A	B	B	B	A	B	A	B	B	B	B	A	B
BS00108257_51	1B	138.329	B	B	B	A	B	B	A	A	B	B	A	A	A	A	B	B	A	B	B	A	A	A	B	B	A	A	B	B	A	B	A	B	B	A	A	B	B	B	A	B	A	B	B	B	B	A	B
Excalibur_c34765_1023	1B	138.329	B	B	B	A	B	B	A	A	B	B	A	A	A	A	B	B	A	B	B	A	A	A	B	B	A	A	B	B	A	B	A	B	B	A	A	B	B	B	A	B	A	B	B	B	B	A	B
Excalibur_c63885_115	1B	138.329	B	B	B	A	B	B	A	A	B	B	A	A	A	A	B	B	A	B	B	A	A	A	B	B	A	A	B	B	A	B	A	B	B	A	A	B	B	B	A	B	A	B	B	B	B	A	B
JD_c954_2440	1B	138.329	B	B	B	A	B	B	A	A	B	B	A	A	A	A	B	B	A	B	B	A	A	A	B	B	A	A	B	B	A	B	A	B	B	A	A	B	B	B	A	B	A	B	B	B	B	A	B
Kukri_c21276_1056	1B	138.329	B	B	B	A	B	B	A	A	B	B	A	A	A	A	B	B	A	B	B	A	A	A	B	B	A	A	B	B	A	B	A	B	B	A	A	B	B	B	A	B	A	B	B	B	B	A	B
Kukri_c21276_816	1B	138.329	B	B	B	A	B	B	A	A	B	B	A	A	A	A	B	B	A	B	B	A	A	A	B	B	A	A	B	B	A	B	A	B	B	A	A	B	B	B	A	B	A	B	B	B	B	A	B
Ra_c18630_284	1B	138.329	B	B	B	A	B	B	A	A	B	B	A	A	A	A	B	B	A	B	B	A	A	A	B	B	A	A	B	B	A	B	A	B	B	A	A	B	B	B	A	B	A	B	B	B	B	A	B
Tdurum_contig10036_474	1B	138.329	B	B	B	A	B	B	A	A	B	B	A	A	A	A	B	B	A	B	B	A	A	A	B	B	A	A	B	B	A	B	A	B	B	A	A	B	B	B	A	B	A	B	B	B	B	A	B
wsnp_Ex_c27176_36392532	1B	138.329	B	B	B	A	B	B	A	A	B	B	A	A	A	A	B	B	A	B	B	A	A	A	B	B	A	A	B	B	A	B	A	B	B	A	A	B	B	B	A	B	A	B	B	B	B	A	B
wsnp_Ex_c27176_36392758	1B	138.329	B	B	B	A	B	B	A	A	B	B	A	A	A	A	B	B	A	B	B	A	A	A	B	B	A	A	B	B	A	B	A	B	B	A	A	B	B	B	A	B	A	B	B	B	B	A	B
wsnp_Ex_rep_c67747_66422078	1B	138.329	B	B	B	A	B	B	A	A	B	B	A	A	A	A	B	B	A	B	B	A	A	A	B	B	A	A	B	B	A	B	A	B	B	A	A	B	B	B	A	B	A	B	B	B	B	A	B
wsnp_Ex_rep_c67747_66422973	1B	138.329	B	B	B	A	B	B	A	A	B	B	A	A	A	A	B	B	A	B	B	A	A	A	B	B	A	A	B	B	A	B	A	B	B	A	A	B	B	B	A	B	A	B	B	B	B	A	B
wsnp_JD_c19419_17536513	1B	138.329	B	B	B	A	B	B	A	A	B	B	A	A	A	A	B	B	A	B	B	A	A	A	B	B	A	A	B	B	A	B	A	B	B	A	A	B	B	B	A	B	A	B	B	B	B	A	B
BobWhite_c2027_215	1B	138.982	B	B	B	A	B	B	A	A	B	B	A	A	A	A	B	B	A	B	B	A	A	A	B	B	A	A	B	B	A	B	A	B	B	A	A	B	B	B	A	B	A	B	B	B	B	A	B
BobWhite_c2027_84	1B	138.982	B	B	B	A	B	B	A	A	B	B	A	A	A	A	B	B	A	B	B	A	A	A	B	B	A	A	B	B	A	B	A	B	B	A	A	B	B	B	A	B	A	B	B	B	B	A	B
Excalibur_c11980_619	1B	138.982	B	B	B	A	B	B	A	A	B	B	A	A	A	A	B	B	A	B	B	A	A	A	B	B	A	A	B	B	A	B	A	B	B	A	A	B	B	B	A	B	A	B	B	B	B	A	B
Excalibur_c8557_258	1B	138.982	B	B	B	A	B	B	A	A	B	B	A	A	A	A	B	B	A	B	B	A	A	A	B	B	A	A	B	B	A	B	A	B	B	A	A	B	B	B	A	B	A	B	B	B	B	A	B
IAAV1167	1B	138.982	B	B	B	A	B	B	A	A	B	B	A	A	A	A	B	B	A	B	B	A	A	A	B	B	A	A	B	B	A	B	A	B	B	A	A	B	B	B	A	B	A	B	B	B	B	A	B
IAAV1549	1B	138.982	B	B	B	A	B	B	A	A	B	B	A	A	A	A	B	B	A	B	B	A	A	A	B	B	A	A	B	B	A	B	A	B	B	A	A	B	B	B	A	B	A	B	B	B	B	A	B
IAAV1683	1B	138.982	B	B	B	A	B	B	A	A	B	B	A	A	A	A	B	B	A	B	B	A	A	A	B	B	A	A	B	B	A	B	A	B	B	A	A	B	B	B	A	B	A	B	B	B	B	A	B
Jagger_c4380_159	1B	138.982	B	B	B	A	B	B	A	A	B	B	A	A	A	A	B	B	A	B	B	A	A	A	B	B	A	A	B	B	A	B	A	B	B	A	A	B	B	B	A	B	A	B	B	B	B	A	B
Kukri_c30159_573	1B	138.982	B	B	B	A	B	B	A	A	B	B	A	A	A	A	B	B	A	B	B	A	A	A	B	B	A	A	B	B	A	B	A	B	B	A	A	B	B	B	A	B	A	B	B	B	B	A	B
Kukri_c39223_831	1B	138.982	B	B	B	A	B	B	A	A	B	B	A	A	A	A	B	B	A	B	B	A	A	A	B	B	A	A	B	B	A	B	A	B	B	A	A	B	B	B	A	B	A	B	B	B	B	A	B
RAC875_c27273_334	1B	138.982	B	B	B	A	B	B	A	A	B	B	A	A	A	A	B	B	A	B	B	A	A	A	B	B	A	A	B	B	A	B	A	B	B	A	A	B	B	B	A	B	A	B	B	B	B	A	B
TA004946.0577	1B	138.982	B	B	B	A	B	B	A	A	B	B	A	A	A	A	B	B	A	B	B	A	A	A	B	B	A	A	B	B	A	B	A	B	B	A	A	B	B	B	A	B	A	B	B	B	B	A	B
Tdurum_contig10036_1057	1B	138.982	B	B	B	A	B	B	A	A	B	B	A	A	A	A	B	B	A	B	B	A	A	A	B	B	A	A	B	B	A	B	A	B	B	A	A	B	B	B	A	B	A	B	B	B	B	A	B
Tdurum_contig10036_1614	1B	138.982	B	B	B	A	B	B	A	A	B	B	A	A	A	A	B	B	A	B	B	A	A	A	B	B	A	A	B	B	A	B	A	B	B	A	A	B	B	B	A	B	A	B	B	B	B	A	B
Tdurum_contig10036_1695	1B	138.982	B	B	B	A	B	B	A	A	B	B	A	A	A	A	B	B	A	B	B	A	A	A	B	B	A	A	B	B	A	B	-	B	B	A	A	B	B	B	A	B	A	B	B	B	B	A	B
Tdurum_contig10036_977	1B	138.982	B	B	B	A	B	B	A	A	B	B	A	A	A	A	B	B	A	B	B	A	A	A	B	B	A	A	B	B	A	B	A	B	B	A	A	B	B	B	A	B	A	B	B	B	B	A	B
Tdurum_contig93532_89	1B	138.982	B	B	B	A	B	B	A	A	B	B	A	A	A	A	B	B	A	B	B	A	A	A	B	B	A	A	B	B	A	B	A	B	B	A	A	B	B	B	A	B	A	B	B	B	B	A	B
wsnp_Ex_c27176_36393952	1B	138.982	B	B	B	A	B	B	A	A	B	B	A	A	A	A	B	B	A	B	B	A	A	A	B	B	A	A	B	B	A	B	A	B	B	A	A	B	B	B	A	B	A	B	B	B	B	A	B
BobWhite_c23617_167	1B	139.632	B	B	B	A	B	B	A	A	B	-	A	A	A	A	B	B	A	B	-	A	A	A	B	B	A	A	B	B	A	-	A	B	B	-	A	B	B	B	A	B	A	B	B	B	B	A	B
BS00099794_51	1B	139.632	B	B	B	A	B	B	A	A	B	A	A	A	A	A	B	B	A	B	A	A	A	A	B	B	A	A	B	B	A	A	A	B	B	B	A	B	B	B	A	B	A	B	B	B	B	A	B
BS00109244_51	1B	139.632	B	B	B	A	B	B	A	A	B	A	A	A	A	A	B	B	A	B	A	A	A	A	B	B	A	A	B	B	A	A	A	B	B	B	A	B	B	B	A	B	A	B	B	B	B	A	B
Excalibur_c8585_561	1B	139.632	B	B	B	A	B	B	A	A	B	A	A	A	A	A	B	B	A	B	A	A	A	A	B	B	A	A	B	B	A	A	A	B	B	B	A	B	B	B	A	B	A	B	B	B	B	A	B
Excalibur_c8585_701	1B	139.632	B	B	B	A	B	B	A	A	B	A	A	A	A	A	B	B	A	B	A	A	A	A	B	B	A	A	B	B	A	A	A	B	B	B	A	B	B	B	A	B	A	B	B	B	B	A	B
Jagger_c3757_131	1B	139.632	B	B	B	A	B	B	A	A	B	A	A	A	A	A	B	B	A	B	A	A	A	A	B	B	A	A	B	B	A	A	A	B	B	B	A	B	B	B	A	B	A	B	B	B	B	A	B
RFL_Contig1823_1044	1B	139.632	B	B	B	A	B	B	A	A	B	A	A	A	A	A	B	B	A	B	A	A	A	A	B	B	A	A	B	B	A	A	A	B	B	B	A	B	B	B	A	B	A	B	B	B	B	A	B
Tdurum_contig10036_1044	1B	139.632	B	B	B	A	B	B	A	A	B	B	A	A	A	A	B	B	A	B	B	A	A	A	B	B	A	A	B	B	A	B	A	B	B	A	A	B	B	B	A	B	A	B	B	B	B	A	B
Tdurum_contig10036_1461	1B	139.632	B	B	B	A	B	B	A	A	B	B	A	A	A	A	B	B	A	B	B	A	A	A	B	B	A	A	B	B	A	B	A	B	B	A	A	B	B	B	A	B	A	B	B	B	B	A	B
Tdurum_contig10036_741	1B	139.632	B	B	B	A	B	B	A	A	B	B	A	A	A	A	B	B	A	B	B	A	A	A	B	B	A	A	B	B	A	B	A	B	B	A	A	B	B	B	A	B	A	B	B	B	B	A	B
Tdurum_contig11216_942	1B	139.632	B	B	B	A	B	B	A	A	B	A	A	A	A	A	B	B	A	B	A	A	A	A	B	B	A	A	B	B	A	A	A	B	B	B	A	B	B	B	A	B	A	B	B	B	B	A	B
Tdurum_contig30664_181	1B	139.632	B	B	B	A	B	B	A	A	B	A	A	A	A	A	B	B	A	B	A	A	A	A	B	B	A	A	B	B	A	A	A	B	B	B	A	B	B	B	A	B	A	B	B	B	B	A	B
Tdurum_contig32775_78	1B	139.632	B	B	B	A	B	B	A	A	B	B	A	A	A	A	B	B	A	B	B	A	A	A	B	B	A	A	B	B	A	B	A	B	B	A	A	B	B	B	A	B	A	B	B	B	B	A	B
Tdurum_contig50988_500	1B	139.632	B	B	B	A	B	B	A	A	B	A	A	A	A	A	B	B	A	B	A	A	A	A	B	B	A	A	B	B	A	A	A	B	B	B	A	B	B	B	A	B	A	B	B	B	B	A	B
BS00002484_51	1B	141.002	B	B	B	B	B	B	A	A	B	A	A	A	A	A	B	B	A	B	A	A	A	A	B	B	A	A	B	B	A	A	A	B	B	B	A	B	B	B	A	B	A	B	B	B	B	A	B
BS00070285_51	1B	141.002	B	B	B	B	B	B	A	A	B	A	A	A	A	A	B	B	A	B	A	A	A	A	B	B	A	A	B	B	A	A	A	B	B	B	A	B	B	B	A	B	A	B	B	B	B	A	B
CAP7_c199_62	1B	141.002	B	B	B	B	B	B	A	A	B	A	A	A	A	A	B	B	A	B	A	A	A	A	B	B	A	A	B	B	A	A	A	B	B	B	A	B	B	B	A	B	A	B	B	B	B	A	B
Kukri_c57725_146	1B	141.002	B	B	B	B	B	B	A	A	B	A	A	A	A	A	B	B	A	B	A	A	A	A	B	B	A	A	B	B	A	A	A	B	B	B	A	B	B	B	A	B	A	B	B	B	B	A	B
wsnp_CAP11_c1902_1022590	1B	141.002	B	B	B	B	B	B	A	A	B	A	A	A	A	A	B	B	A	B	A	A	A	A	B	B	A	A	B	B	A	A	A	B	B	B	A	B	B	B	A	B	A	B	B	B	B	A	B
wsnp_RFL_Contig3951_4390396	1B	141.002	B	B	B	B	B	B	A	A	B	A	A	A	A	A	B	B	A	B	A	A	A	A	B	B	A	A	B	B	A	A	A	B	B	B	A	B	B	B	A	B	A	B	B	B	B	A	B
BS00010392_51	1B	144.409	B	B	B	A	B	B	A	A	B	A	A	A	A	A	B	B	A	B	B	A	A	A	B	B	A	A	B	B	A	A	A	B	B	A	A	B	B	B	A	B	A	B	B	B	B	A	B
BS00021876_51	1B	144.409	B	B	B	A	B	B	A	A	B	A	A	A	A	A	B	B	A	B	B	A	A	A	B	B	A	A	B	B	A	A	A	B	B	A	A	B	B	B	A	B	A	B	B	B	B	A	B
BS00084895_51	1B	144.409	B	B	B	A	B	B	A	A	B	A	A	A	A	A	B	B	A	B	B	A	A	A	B	B	A	A	B	B	A	A	A	B	B	A	A	B	B	B	A	B	A	B	B	B	B	A	B
CAP11_c599_115	1B	144.409	B	B	B	A	B	B	A	A	B	A	A	A	A	A	B	B	A	B	B	A	A	A	B	B	A	A	B	B	A	A	A	B	B	A	-	B	B	B	A	B	A	B	B	B	B	A	B
Excalibur_c25597_508	1B	144.409	B	B	B	A	B	B	A	A	B	A	A	A	A	A	B	B	A	B	B	A	A	A	B	B	A	A	B	B	A	A	A	B	B	A	A	B	B	B	A	B	A	B	B	B	B	A	B
Excalibur_c42301_54	1B	144.409	B	B	B	A	B	B	A	A	B	A	A	A	A	A	B	B	A	B	B	A	A	A	B	B	A	A	B	B	A	A	A	B	B	A	A	B	B	B	A	B	A	B	B	B	B	A	B
IACX6230	1B	144.409	B	B	B	A	B	B	A	A	B	A	A	A	A	A	B	B	A	B	B	A	A	A	B	B	A	A	B	B	A	A	A	B	B	A	A	B	B	B	A	B	A	B	B	B	B	A	B
TA004668.0687	1B	144.409	B	B	B	A	B	B	A	A	B	A	A	A	A	A	B	B	A	B	B	A	A	A	B	B	A	A	B	B	A	A	A	B	B	A	A	B	B	B	A	B	A	B	B	B	B	A	B
wsnp_Ex_c48677_53513032	1B	144.409	B	B	B	A	B	B	A	A	B	A	A	A	A	A	B	B	A	B	B	A	A	A	B	B	A	A	B	B	A	A	A	B	B	A	A	B	B	B	A	B	A	B	B	B	B	A	B
wsnp_Ku_c18881_28259811	1B	144.409	B	B	B	A	B	B	A	A	B	A	A	A	A	A	B	B	A	B	B	A	A	A	B	B	A	A	B	B	A	A	A	B	B	A	A	B	B	B	A	B	A	B	B	B	B	A	B
wsnp_Ku_c51703_56915288	1B	144.409	B	B	B	A	B	B	A	A	B	A	A	A	A	A	B	B	A	B	B	A	A	A	B	B	A	A	B	B	A	A	A	B	B	A	A	B	B	B	A	B	A	B	B	B	B	A	B
IAAV5863	1B	145.084	B	B	B	A	B	B	A	A	B	B	A	A	A	A	B	B	A	B	B	A	A	A	B	B	A	A	B	B	A	A	A	B	B	A	A	B	B	B	A	B	A	B	B	B	B	A	B
Kukri_c25512_53	1B	155.362	B	B	B	A	B	B	B	A	B	A	A	A	A	A	B	B	A	B	A	A	A	A	B	B	A	A	B	B	A	A	A	B	B	B	A	B	B	B	A	B	A	B	A	B	B	A	B
BobWhite_c14362_86	1B	159.481	B	B	A	A	B	A	B	A	B	A	A	A	A	A	B	B	A	B	A	A	A	A	B	B	A	A	B	B	A	A	A	B	B	B	A	B	B	B	A	B	A	B	A	B	B	A	A
BS00094562_51	1B	159.481	B	B	A	A	B	A	B	A	B	A	A	A	A	A	B	B	A	B	A	A	A	A	B	B	A	A	B	B	A	A	A	B	B	B	A	B	B	B	A	B	A	B	A	B	B	A	A
IACX8359	1B	159.481	B	B	A	A	B	A	B	A	B	A	A	A	A	A	B	B	A	B	A	A	A	A	B	B	A	A	B	B	A	A	A	B	B	B	A	B	B	B	A	B	A	B	A	B	B	A	A
Tdurum_contig8840_237	1B	159.481	B	B	A	A	B	A	B	A	B	A	A	A	A	A	B	B	A	B	A	A	A	A	B	B	A	A	B	B	A	A	A	B	B	B	A	B	B	B	A	B	A	B	A	B	B	A	A
Tdurum_contig8840_540	1B	159.481	B	B	A	A	B	A	B	A	B	A	A	A	A	A	B	B	A	B	A	A	A	-	B	B	A	A	B	B	A	A	A	B	B	B	A	B	B	B	A	B	A	B	A	B	B	A	A
Tdurum_contig8840_575	1B	159.481	B	B	A	A	B	A	B	A	B	A	A	A	A	A	B	B	A	B	A	A	A	A	B	B	A	A	B	B	A	A	A	B	B	B	A	B	B	B	A	B	A	B	A	B	B	A	A
wsnp_RFL_Contig395_4387107	1B	160.134	B	B	A	A	B	A	B	A	B	A	A	A	A	A	B	B	A	B	A	A	A	A	B	B	A	A	B	B	A	A	A	B	B	B	A	B	B	B	A	B	A	B	A	B	B	A	A
BS00077831_51	1B	167.471	A	B	A	B	A	A	B	A	B	A	A	A	A	B	B	B	A	B	A	A	A	A	B	B	A	A	B	B	A	A	A	B	B	B	A	B	B	B	A	B	A	B	A	B	B	A	A
wsnp_CAP7_c4778_2155754	1B	167.471	A	B	A	B	A	A	B	A	B	A	A	A	A	B	B	B	A	B	A	A	A	A	B	B	A	A	B	B	A	A	A	B	B	B	A	B	B	B	A	B	A	B	A	B	B	A	A
BS00071893_51	1B	171.427	A	B	A	A	A	A	B	A	B	A	A	A	A	B	B	B	A	B	A	A	A	A	B	B	A	A	B	B	A	A	A	B	B	B	A	B	B	B	A	B	A	B	A	B	A	A	A
Kukri_c36758_140	1B	171.427	A	B	A	A	A	A	B	A	B	A	A	A	A	B	B	B	A	B	A	A	A	A	B	B	A	A	B	B	A	A	A	B	B	B	A	B	B	B	A	B	A	B	A	B	A	A	A
TA004059.0492	1B	171.427	A	B	A	A	A	A	B	A	B	A	A	A	A	B	B	B	A	B	A	A	A	A	B	B	A	A	B	B	A	A	A	B	B	B	A	B	B	B	A	B	A	B	A	B	A	A	A
GENE.0063_68	1B	174.743	A	B	A	B	A	A	B	A	B	A	A	A	A	B	B	B	A	B	A	A	B	A	B	B	A	A	B	B	A	A	A	B	B	B	A	B	B	B	A	B	A	B	A	B	A	A	A
IAAV5949	1B	181.935	A	B	A	B	A	A	B	A	B	A	B	A	A	B	B	B	A	B	A	A	B	A	B	B	A	A	B	A	A	A	A	B	B	B	A	B	B	B	A	B	B	B	A	B	A	A	A
Kukri_c18230_1633	1B	181.935	A	B	A	B	A	A	B	A	B	A	B	A	A	B	B	B	A	B	A	A	B	A	B	B	A	A	B	A	A	A	A	B	B	B	A	B	B	B	A	B	B	B	A	B	A	A	A
wsnp_Ra_c53181_56932563	1B	181.935	A	B	A	B	A	A	B	A	B	A	B	A	A	B	B	B	A	B	A	A	B	A	B	B	A	A	B	A	A	A	A	B	B	B	A	B	B	B	A	B	B	B	A	B	A	A	A
wsnp_RFL_Contig2403_1927045	1B	181.935	A	B	A	B	A	A	B	A	B	A	B	A	A	B	B	B	A	B	A	A	B	A	B	B	A	A	B	A	A	A	A	B	B	B	A	B	B	B	A	B	B	B	A	B	A	A	A
BobWhite_c8293_236	1B	183.296	A	-	A	A	A	A	B	-	B	A	B	-	A	B	B	B	A	B	A	A	B	A	B	B	A	A	B	A	A	A	A	B	B	B	A	B	A	B	A	B	B	B	A	B	A	A	A
BobWhite_c9963_51	1B	183.296	A	-	A	A	A	A	B	-	B	A	B	-	A	B	B	B	A	B	A	A	B	A	B	B	A	A	B	A	A	A	A	B	B	B	A	B	A	B	A	B	B	B	A	B	A	A	A
Ex_c4436_1947	1B	183.296	A	A	A	A	A	A	B	B	B	A	B	B	A	B	B	B	A	B	A	A	B	A	B	B	A	A	B	A	A	A	A	B	B	B	A	B	A	B	A	B	B	B	A	B	A	A	A
Excalibur_c17822_688	1B	183.296	A	B	A	A	A	A	B	A	B	A	B	A	A	B	B	B	A	B	A	A	B	A	B	B	A	A	B	A	A	A	A	B	B	B	A	B	A	B	A	B	B	B	A	B	A	A	A
Excalibur_c88292_81	1B	183.296	A	B	A	A	A	A	B	A	B	A	B	A	A	B	B	B	A	B	A	A	B	A	B	B	A	A	B	A	A	A	A	B	B	B	A	B	A	B	A	B	B	B	A	B	A	A	A
IAAV4844	1B	183.296	A	A	A	A	A	A	B	B	B	A	B	B	A	B	B	B	A	B	A	A	B	A	B	B	A	A	B	A	A	A	A	B	B	B	A	B	A	B	A	B	B	B	A	B	A	A	A
Kukri_rep_c103550_213	1B	183.296	A	A	A	A	A	A	B	B	B	A	B	B	A	B	B	B	A	B	A	A	B	A	B	B	A	A	B	A	A	A	A	B	B	B	A	B	A	B	A	B	B	B	A	B	A	A	A
Tdurum_contig61914_169	1B	183.296	A	A	A	A	A	A	B	B	B	A	B	B	A	B	B	B	A	B	A	A	B	A	B	B	A	A	B	A	A	A	A	B	B	B	A	B	A	B	A	B	B	B	A	B	A	A	A
wsnp_CAP11_rep_c4138_1957291	1B	183.296	A	A	A	A	A	A	B	B	B	A	B	B	A	B	B	B	A	B	A	A	B	A	B	B	A	A	B	A	A	A	A	B	B	B	A	B	A	B	A	B	B	B	A	B	A	A	A
wsnp_CAP11_rep_c4138_1957470	1B	183.296	A	A	A	A	A	A	B	B	B	A	B	B	A	B	B	B	A	B	A	A	B	A	B	B	A	A	B	A	A	A	A	B	B	B	A	B	A	B	A	B	B	B	A	B	A	A	A
wsnp_Ex_c4436_7981037	1B	183.296	A	A	A	A	A	A	B	B	B	A	B	B	A	B	B	B	A	B	A	A	B	A	B	B	A	A	B	A	A	A	A	B	B	B	A	B	A	B	A	B	B	B	A	B	A	A	A
wsnp_Ex_c4436_7981188	1B	183.296	A	A	A	A	A	A	B	B	B	A	B	B	A	B	B	B	A	B	A	A	B	A	B	B	A	A	B	A	A	A	A	B	B	B	A	B	A	B	A	B	B	B	A	B	A	A	A
CAP7_rep_c6352_375	1B	183.986	A	A	A	A	A	A	B	B	B	A	B	B	A	A	B	B	-	B	A	A	B	A	B	B	A	A	B	A	A	A	A	B	B	B	A	B	A	B	A	B	B	B	A	B	A	A	A
BS00037246_51	1B	184.661	A	A	A	B	A	A	B	B	B	A	B	B	A	B	B	B	A	B	A	A	B	A	B	B	A	A	B	A	A	A	A	B	B	B	A	B	A	B	A	B	B	B	A	B	A	A	A
BS00037250_51	1B	184.661	A	A	A	B	A	A	B	B	B	A	B	B	A	B	B	B	A	B	A	A	B	A	B	B	A	A	B	A	A	A	A	B	B	B	A	B	A	B	A	B	B	B	A	B	A	A	A
Excalibur_c15389_501	1B	184.661	A	A	A	B	A	A	B	B	B	A	B	B	A	B	B	B	A	B	A	A	B	A	B	B	A	A	B	A	A	A	A	B	B	B	A	B	A	B	A	B	B	B	A	B	A	A	A
Kukri_c8395_1352	1B	184.661	A	A	A	B	A	A	B	B	B	A	B	B	A	B	B	B	A	B	A	A	B	A	B	B	A	A	B	A	A	A	A	B	B	B	A	B	A	B	A	B	B	B	A	B	A	A	A
TA002215.1444	1B	184.661	A	A	A	B	A	A	B	B	B	A	B	B	A	B	B	B	A	B	A	A	B	A	B	B	A	A	B	A	A	A	A	B	B	B	A	B	A	B	A	B	B	B	A	B	A	A	A
BS00035141_51	1B	187.278	A	A	A	B	A	A	B	A	B	A	B	A	A	B	B	B	A	B	A	A	B	A	B	B	A	A	B	A	A	A	A	B	B	B	A	B	A	B	A	B	B	B	A	B	A	A	A
RAC875_c9082_267	1B	187.278	A	A	A	A	A	A	B	B	B	A	B	A	A	B	B	B	A	B	A	A	B	A	B	B	A	A	B	A	A	A	A	B	B	B	A	B	A	B	A	B	B	B	A	B	A	A	A
Tdurum_contig4904_2923	1B	187.278	A	A	A	A	A	A	B	B	B	A	B	A	A	B	B	B	A	B	A	A	B	A	B	B	A	A	B	A	A	A	A	B	B	B	A	B	A	B	A	B	B	B	A	B	A	A	A
wsnp_Ex_c38849_46284348	1B	187.278	A	A	A	A	A	A	B	B	B	A	B	A	A	B	B	B	A	B	A	A	B	A	B	B	A	A	B	A	A	A	A	B	B	B	A	B	A	B	A	B	B	B	A	B	A	A	A
BobWhite_rep_c49533_93	1B	191.807	-	A	A	A	A	A	B	B	B	A	B	B	A	A	B	B	A	B	B	A	B	A	A	B	A	A	B	B	B	B	A	B	B	B	A	B	B	B	A	B	B	B	A	B	A	A	A
BobWhite_rep_c50057_164	1B	191.807	A	A	A	A	A	A	B	B	B	A	B	B	A	-	B	B	A	B	-	A	B	A	-	B	A	A	B	-	-	-	A	B	B	B	A	B	B	B	A	B	B	B	A	B	A	A	A
BobWhite_rep_c62955_567	1B	191.807	A	A	A	A	A	A	B	B	B	A	B	B	A	A	B	B	A	B	B	A	B	A	A	B	A	A	B	B	B	B	A	B	B	B	A	B	B	B	A	B	B	B	A	B	A	A	A
BobWhite_s64871_104	1B	191.807	A	A	A	A	A	A	B	B	B	A	B	B	A	B	B	B	A	B	A	A	B	A	B	B	A	A	B	A	A	A	A	B	B	B	A	B	B	B	A	B	B	B	A	B	A	A	A
BS00063028_51	1B	191.807	A	A	A	A	A	A	B	B	B	A	B	B	A	A	B	B	A	B	B	A	B	A	A	B	A	A	B	B	B	B	A	B	B	B	A	B	B	B	A	B	B	B	A	B	A	A	A
BS00066052_51	1B	191.807	A	A	A	A	A	A	B	B	B	A	B	B	A	B	B	B	A	B	A	A	B	A	B	B	A	A	B	A	A	A	A	B	B	B	A	B	B	B	A	B	B	B	A	B	A	A	A
Excalibur_c14706_421	1B	191.807	A	A	A	A	A	A	B	B	B	A	B	B	A	-	B	B	A	B	A	A	B	A	B	B	A	A	B	A	A	A	A	B	B	B	A	B	B	B	A	B	B	B	A	B	A	A	A
IAAV1913	1B	191.807	A	A	A	A	A	A	B	B	B	A	B	B	A	B	B	B	A	B	A	A	B	A	B	B	A	A	B	A	A	A	A	B	B	B	A	B	B	B	A	B	B	B	A	B	A	A	A
Kukri_c46030_412	1B	191.807	A	A	A	A	A	A	B	B	B	A	B	B	A	A	B	B	A	B	B	A	B	A	A	B	A	A	B	B	B	B	A	B	B	B	A	B	B	B	A	B	B	B	A	B	A	A	A
RAC875_c102886_73	1B	191.807	A	A	A	A	A	A	B	B	B	A	B	B	A	A	B	B	A	B	B	A	B	A	A	B	A	A	B	B	B	B	A	B	B	B	A	B	B	B	A	B	B	B	A	B	A	A	A
RAC875_c28629_101	1B	191.807	A	A	A	A	A	A	B	B	B	A	B	B	A	A	B	B	A	B	B	A	B	A	A	B	A	A	B	B	B	B	A	B	B	B	A	B	B	B	A	B	B	B	A	B	A	A	A
wsnp_BG274687B_Ta_2_1	1B	191.807	B	A	A	A	A	A	B	B	B	A	B	B	A	A	B	B	A	B	B	A	B	A	A	B	A	A	B	B	B	B	A	B	B	B	A	B	B	B	A	B	B	B	A	B	A	A	A
wsnp_Ex_c750_1474300	1B	191.807	B	A	A	A	A	A	B	B	B	A	B	B	A	A	B	B	A	B	B	A	B	A	A	B	A	A	B	B	B	B	A	B	B	B	A	B	B	B	A	B	B	B	A	B	A	A	A
wsnp_Ex_c750_1474351	1B	191.807	B	A	A	A	A	A	B	B	B	A	B	B	A	A	B	B	A	B	B	A	B	A	A	B	A	A	B	B	B	B	A	B	B	B	A	B	B	B	A	B	B	B	A	B	A	A	A
BobWhite_c11949_788	1B	196.335	A	A	A	-	A	A	B	B	B	A	B	B	A	A	B	B	A	B	A	A	B	A	A	B	A	A	B	B	B	B	A	B	B	B	A	B	B	B	A	B	B	B	A	B	A	A	A
BS00063537_51	1B	196.335	A	A	A	-	A	A	B	B	B	A	B	B	A	A	B	B	A	B	A	A	B	A	A	B	A	A	B	B	B	B	A	B	B	B	A	B	B	B	A	B	B	B	A	B	A	A	A
BS00063551_51	1B	196.335	A	A	A	-	A	A	B	B	B	A	B	B	A	A	B	B	A	B	A	A	B	A	A	B	A	A	B	B	B	B	A	B	B	B	A	B	B	B	A	B	B	B	A	B	A	A	A
Excalibur_c5888_169	1B	196.335	A	A	A	B	A	A	B	B	B	A	B	B	A	A	B	B	A	B	A	A	B	A	A	B	A	A	B	B	B	B	A	B	B	B	A	B	B	B	A	B	B	B	A	B	A	A	A
Excalibur_c5888_641	1B	196.335	A	A	A	B	A	A	B	B	B	A	B	B	A	A	B	B	A	B	A	A	B	A	A	B	A	A	B	B	B	B	A	B	B	B	A	B	B	B	A	B	B	B	A	B	A	A	A
Kukri_c59535_186	1B	196.335	A	A	A	B	A	A	B	B	B	A	B	B	A	A	B	B	A	B	A	A	B	A	A	B	A	A	B	B	B	B	A	B	B	B	A	B	B	B	A	B	B	B	A	B	A	A	A
Kukri_c59535_393	1B	196.335	A	A	A	B	A	A	B	B	B	A	B	B	A	A	B	B	A	B	A	A	B	A	A	B	A	A	B	B	B	B	A	B	B	B	A	B	B	B	A	B	B	B	A	B	A	A	A
Tdurum_contig5560_193	1B	196.335	A	A	A	A	A	A	B	B	B	A	B	B	A	A	B	B	A	B	A	A	B	A	A	B	A	A	B	B	B	B	A	B	B	B	A	B	B	B	A	B	B	B	A	B	A	A	A
RFL_Contig785_1156	1B	196.989	A	A	A	B	A	A	B	B	B	-	B	B	A	A	B	B	A	B	A	A	B	A	A	B	A	A	B	B	B	B	A	B	B	B	-	B	B	B	A	B	B	B	A	B	A	A	A
RFL_Contig785_535	1B	196.989	A	A	A	B	A	A	B	B	B	A	B	B	A	A	B	B	A	B	A	A	B	A	A	B	A	A	B	B	B	B	A	B	B	B	A	B	B	B	A	B	B	B	A	B	A	A	A
BS00024107_51	1B	198.397	A	A	A	B	A	A	B	B	B	A	B	B	A	B	B	B	A	B	A	A	B	A	A	B	A	A	B	B	B	B	A	B	B	B	A	B	B	B	A	B	B	B	A	B	A	A	A
CAP11_c7969_315	1B	199.043	A	A	A	A	A	A	B	B	B	A	B	B	A	B	B	B	A	B	A	A	B	A	A	B	A	A	B	B	B	B	A	B	B	B	A	B	B	B	A	B	B	B	A	B	A	A	A
Ex_c1058_1537	1B	199.043	A	A	A	A	A	A	B	B	B	A	B	B	A	B	B	B	A	B	A	A	B	A	A	B	A	A	B	B	B	B	A	B	B	B	A	B	B	B	A	B	B	B	A	B	A	A	A
IACX7870	1B	199.043	A	A	A	A	A	A	B	B	B	A	B	B	A	B	B	B	A	B	A	A	B	A	A	B	A	A	B	B	B	B	A	B	B	B	A	B	B	B	A	B	B	B	A	B	A	A	A
Tdurum_contig52086_264	1B	199.043	A	A	A	A	A	A	B	B	B	A	B	B	A	B	B	B	A	B	A	A	B	A	A	B	A	A	B	B	B	B	A	B	B	B	A	B	B	B	A	B	B	B	A	B	A	A	A
Tdurum_contig52086_342	1B	199.043	A	A	A	A	A	A	B	B	B	A	B	B	A	B	B	B	A	B	A	A	B	A	A	B	A	A	B	B	B	B	A	B	B	B	A	B	B	B	A	B	B	B	A	B	A	A	A
Tdurum_contig52086_524	1B	199.043	A	A	A	A	A	A	B	B	B	A	B	B	A	B	B	B	A	B	A	A	B	A	A	B	A	A	B	B	B	B	-	B	B	B	A	B	B	B	A	B	B	B	A	B	A	A	A
tplb0049h18_765	1B	199.043	A	A	A	A	A	A	B	B	B	A	B	B	A	B	B	B	A	B	A	A	B	A	A	B	A	A	B	B	B	B	A	B	B	B	A	B	B	B	A	B	B	B	A	B	A	A	A
wsnp_Ex_c1058_2020681	1B	199.043	A	A	A	A	A	A	B	B	B	A	B	B	A	B	B	B	A	B	A	A	B	A	A	B	A	A	B	B	B	B	A	B	B	B	A	B	B	B	A	B	B	B	A	B	A	A	A
wsnp_Ku_c2797_5284087	1B	199.043	A	A	A	A	A	A	B	B	B	A	B	B	A	B	B	B	A	B	A	A	B	A	A	B	A	A	B	B	B	B	A	B	B	B	A	B	B	B	A	B	B	B	A	B	A	A	A
wsnp_CAP11_c2596_1325540	1B	203.885	A	A	A	A	A	A	B	B	B	A	B	B	A	B	B	B	A	B	A	A	B	A	B	B	A	A	B	A	A	B	A	B	B	B	A	B	B	B	A	B	B	B	A	B	A	A	A
BS00083500_51	1B	207.116	A	A	A	A	A	A	B	B	B	A	B	B	A	B	B	B	A	B	A	A	B	A	B	B	A	A	B	A	A	A	A	B	B	B	A	B	B	B	A	B	B	B	A	B	A	A	A
Kukri_c1259_864	1B	207.116	A	A	A	A	A	A	B	B	B	A	B	B	A	B	B	B	A	B	A	A	B	A	B	B	A	A	B	A	A	A	A	B	B	B	A	B	B	B	A	B	B	B	A	B	A	A	A
Tdurum_contig93330_263	1B	207.116	A	A	A	A	A	A	B	B	B	A	B	B	A	B	B	B	A	B	A	A	B	A	B	B	A	A	B	A	A	A	A	B	B	B	A	B	B	B	A	B	B	B	A	B	A	A	A
Tdurum_contig93330_656	1B	207.116	A	A	A	A	A	A	B	B	B	A	B	B	A	B	B	B	A	B	A	A	B	A	B	B	A	A	B	A	A	A	A	B	B	B	A	B	B	B	A	B	B	B	A	B	A	A	A
BobWhite_c3121_713	1B	218.329	A	B	A	A	A	A	-	A	B	A	B	A	A	-	B	B	A	B	A	A	-	A	B	B	A	A	B	A	A	A	A	B	B	B	A	B	A	-	A	B	B	B	A	B	A	A	A
BS00000744_51	1D	0	B	A	A	A	A	B	B	B	B	B	B	A	A	A	B	A	B	B	A	B	A	A	B	A	A	B	A	B	B	A	B	B	B	B	B	A	A	A	B	B	A	B	B	B	A	A	A
BS00047515_51	1D	0	B	A	A	A	A	B	B	B	B	B	B	A	A	-	B	-	B	B	A	B	A	A	B	A	A	B	A	B	B	A	B	B	B	B	B	A	A	A	B	B	A	B	B	B	A	A	A
wsnp_Ex_c41048_47969948	1D	0	B	A	A	A	A	B	B	B	B	B	B	A	A	A	B	A	B	B	A	B	A	A	B	A	A	B	A	B	B	A	B	B	B	B	B	A	A	A	B	B	A	B	B	B	A	A	A
wsnp_JD_c3091_4079762	1D	0	B	A	A	A	A	B	B	B	B	B	B	A	A	A	B	A	B	B	A	B	A	A	B	A	A	B	A	B	B	A	B	B	B	B	B	A	A	A	B	B	A	B	B	B	A	A	A
CAP7_c3533_280	1D	7.28802	B	A	A	A	A	B	-	A	B	B	B	A	A	-	B	B	B	B	A	B	A	A	B	A	A	B	A	B	B	A	B	B	B	B	B	A	A	A	B	B	A	B	B	B	A	A	A
BobWhite_c1715_887	1D	7.94595	B	A	A	A	A	B	B	A	B	B	B	A	A	-	B	-	B	B	A	B	A	A	B	A	A	B	A	B	B	A	B	B	B	B	B	A	A	A	B	B	A	B	B	B	A	A	-
BobWhite_c17559_105	1D	7.94595	B	A	A	A	A	B	B	A	B	B	B	A	A	B	B	B	B	B	A	B	A	A	B	A	A	B	A	B	B	A	B	B	B	B	B	A	A	A	B	B	A	B	B	B	A	A	-
BobWhite_rep_c49356_206	1D	7.94595	B	A	A	A	A	B	B	A	B	B	B	A	A	-	B	-	B	B	A	B	A	A	B	A	A	B	A	B	B	A	B	B	B	B	B	A	A	A	B	B	A	B	B	B	A	A	A
BobWhite_rep_c49356_237	1D	7.94595	B	A	A	A	A	B	B	A	B	B	B	A	A	-	B	-	B	B	A	B	A	A	B	A	A	B	A	B	B	A	B	B	B	B	B	A	A	A	B	B	A	B	B	B	A	A	A
Ex_c13421_2094	1D	7.94595	B	A	A	A	A	B	B	A	B	B	B	A	A	-	B	A	B	B	A	B	A	A	B	A	A	B	A	B	B	A	B	B	B	B	B	A	A	A	B	B	A	B	B	B	A	A	A
Excalibur_rep_c105429_528	1D	7.94595	B	A	A	A	A	B	B	A	B	B	B	A	A	B	B	B	B	B	A	B	A	A	B	A	A	B	A	B	B	A	B	B	B	B	B	A	A	A	B	B	A	B	B	B	A	A	A
Excalibur_rep_c105429_654	1D	7.94595	B	A	A	A	A	B	B	A	B	B	B	A	A	B	B	B	B	B	A	B	A	A	B	A	A	B	A	B	B	A	B	B	B	B	B	A	A	A	B	B	A	B	B	B	A	A	A
Excalibur_s113077_141	1D	7.94595	B	-	A	A	-	B	B	A	B	B	B	A	A	B	B	A	B	B	-	B	A	A	B	A	A	B	A	B	B	-	B	B	B	B	B	A	-	A	B	B	-	B	B	B	A	A	-
IAAV8085	1D	7.94595	B	A	A	-	A	B	B	A	B	B	B	A	A	B	B	B	B	B	A	B	A	A	B	A	A	B	A	B	B	A	B	B	B	B	B	A	A	A	B	B	A	B	B	B	A	A	A
Jagger_c3179_499	1D	7.94595	B	A	A	-	A	B	B	A	B	B	B	A	A	B	B	B	B	B	A	B	A	A	B	A	A	B	A	B	B	A	B	B	B	B	B	A	A	A	B	B	A	B	B	B	A	A	A
Kukri_c57942_177	1D	7.94595	B	A	A	A	A	B	B	A	B	B	B	A	A	B	B	B	B	B	A	B	A	A	B	A	A	B	A	B	B	A	B	B	B	B	B	A	A	A	B	B	A	B	B	B	A	A	A
Kukri_c837_436	1D	7.94595	B	A	A	A	A	B	B	A	B	B	B	A	A	-	B	-	B	B	A	B	A	A	B	A	A	B	A	B	B	A	B	B	B	B	B	A	A	A	B	B	A	B	B	B	A	A	B
RAC875_c41145_189	1D	7.94595	B	A	A	A	A	B	B	A	B	B	B	A	A	-	B	-	B	B	A	B	A	A	B	A	A	B	A	B	B	A	B	B	B	B	B	A	A	A	B	B	A	B	B	B	A	A	A
wsnp_BE637971D_Ta_2_3	1D	7.94595	B	A	A	A	A	B	B	A	B	B	B	A	A	A	B	A	B	B	A	B	A	A	B	A	A	B	A	B	B	A	B	B	B	B	B	A	A	A	B	B	A	B	B	B	A	A	A
wsnp_Ex_c1085_2078944	1D	7.94595	B	A	A	A	A	B	B	A	B	B	B	A	A	-	B	-	B	B	A	B	A	A	B	A	A	B	A	B	B	A	B	B	B	B	B	A	A	A	B	B	A	B	B	B	A	A	B
wsnp_Ex_c1358_2600929	1D	7.94595	B	A	A	A	A	B	B	A	B	B	B	A	A	-	B	-	B	B	A	B	A	A	B	A	A	B	A	B	B	A	B	B	B	B	B	A	A	A	B	B	A	B	B	B	A	A	B
wsnp_Ex_c1358_2601510	1D	7.94595	B	A	A	A	A	B	B	A	B	B	B	A	A	-	B	-	B	B	A	B	A	A	B	A	A	B	A	B	B	A	B	B	B	B	B	A	A	A	B	B	A	B	B	B	A	A	B
wsnp_Ex_c1358_2602235	1D	7.94595	B	A	A	A	A	B	B	A	B	B	B	A	A	-	B	-	B	B	A	B	A	A	B	A	A	B	A	B	B	A	B	B	B	B	B	A	A	A	B	B	A	B	B	B	A	A	B
wsnp_Ex_c1969_3705930	1D	7.94595	B	A	A	A	A	B	B	A	B	B	B	A	A	A	B	A	B	B	A	B	A	A	B	A	A	B	A	B	B	A	B	B	B	B	B	A	A	A	B	B	A	B	B	B	A	A	A
wsnp_JD_rep_c48890_33141899	1D	7.94595	B	A	A	A	A	B	B	A	B	B	B	A	A	B	B	B	B	B	A	B	A	A	B	A	A	B	A	B	B	A	B	B	B	B	B	A	A	A	B	B	A	B	B	B	A	A	A
wsnp_Ra_c48124_53475114	1D	7.94595	B	A	A	A	A	B	B	A	B	B	B	A	A	-	B	-	B	B	A	B	A	A	B	A	A	B	A	B	B	A	B	B	B	B	B	A	A	A	B	B	A	B	B	B	A	A	A
wsnp_Ra_c48124_53475145	1D	7.94595	B	A	A	A	A	B	B	A	B	B	B	A	A	-	B	-	B	B	A	B	A	A	B	A	A	B	A	B	B	A	B	B	B	B	B	A	A	A	B	B	A	B	B	B	A	A	A
wsnp_Ex_c17884_26647833	1D	8.59534	B	A	A	A	A	B	B	A	B	B	B	A	A	B	B	B	B	B	A	B	A	A	B	A	A	B	A	B	B	A	B	B	B	B	B	A	A	A	B	B	A	B	B	B	A	A	B
wsnp_Ra_c2633_5017265	1D	9.24473	B	A	A	A	A	B	B	A	B	B	B	A	A	-	B	-	B	B	A	B	A	A	B	A	A	B	A	B	B	A	B	B	B	B	B	A	A	A	B	B	A	B	B	B	A	A	B
Kukri_c34536_373	1D	14.7845	B	A	A	A	B	B	B	A	B	B	A	A	A	A	B	-	B	B	A	B	A	A	A	A	A	B	A	B	B	A	B	B	B	B	B	A	A	A	B	B	A	B	B	B	A	A	B
Kukri_c8211_159	1D	14.7845	B	A	A	A	B	B	B	A	B	B	A	A	A	A	B	A	B	B	A	B	A	A	A	A	A	B	A	B	B	A	B	B	B	B	B	A	A	A	B	B	A	B	B	B	A	A	B
Kukri_c8211_401	1D	14.7845	B	A	A	A	B	B	B	A	B	B	A	A	A	A	B	-	B	B	A	B	A	A	A	A	A	B	A	B	B	A	B	B	B	B	B	A	A	A	B	B	A	B	B	B	A	A	B
BS00074341_51	1D	15.4425	B	A	A	A	B	B	B	A	B	B	A	A	A	B	B	B	B	B	A	B	A	A	A	A	A	B	A	B	B	A	B	B	B	B	B	A	A	A	B	B	A	B	B	B	A	A	B
wsnp_CAP11_c8597_3709328	1D	15.4425	B	A	A	A	B	B	B	A	B	B	A	A	A	B	B	B	B	B	A	B	A	A	A	A	A	B	A	B	B	A	B	B	B	B	B	A	A	A	B	B	A	B	B	B	A	A	B
wsnp_Ex_rep_c67198_65703538	1D	17.4172	B	A	A	A	B	B	B	A	B	B	A	A	A	B	B	-	B	B	A	B	A	A	A	B	A	B	A	B	B	A	B	B	B	B	B	A	A	A	B	B	A	B	B	B	A	A	B
BobWhite_c14032_133	1D	18.0839	B	A	A	A	B	B	B	A	B	B	A	A	A	B	B	B	B	B	A	B	A	A	A	B	A	B	A	B	B	A	B	B	B	B	B	A	A	A	B	B	A	B	B	B	A	A	B
BobWhite_c14032_277	1D	18.0839	B	A	A	A	B	B	B	A	B	B	A	A	A	-	B	-	B	B	A	B	A	A	A	B	A	B	A	B	B	A	B	B	B	B	B	A	A	A	B	B	A	B	B	B	A	A	B
Ex_c67198_1838	1D	18.0839	B	A	A	A	B	B	B	A	B	B	A	A	A	A	B	A	B	B	A	B	A	A	A	B	A	B	A	B	B	A	B	B	B	B	B	A	A	A	B	B	A	B	B	B	A	A	B
Excalibur_c98785_249	1D	18.0839	B	-	-	A	B	B	B	A	B	B	A	A	A	B	-	-	B	B	A	B	A	A	A	B	A	-	A	B	B	-	B	B	B	B	-	-	A	A	B	B	A	B	B	B	A	-	B
Ku_c13622_482	1D	18.0839	B	A	A	A	B	B	B	A	B	B	A	A	A	B	B	B	B	B	A	B	A	A	A	B	A	B	A	B	B	A	B	B	B	B	B	A	A	A	B	B	A	B	B	B	A	A	B
Kukri_c17177_1575	1D	18.0839	B	A	A	A	B	B	B	A	B	B	A	A	A	B	B	B	B	B	A	B	A	A	A	B	A	B	A	B	B	A	B	B	B	B	B	A	A	A	B	B	A	B	B	B	A	A	B
Kukri_c28164_739	1D	18.0839	B	A	A	A	B	B	B	A	B	B	A	A	A	B	B	B	B	B	A	B	A	A	A	B	A	B	A	B	B	A	B	B	B	B	B	A	A	A	B	B	A	B	B	B	A	A	B
wsnp_Ku_c13622_21660346	1D	18.0839	B	A	A	A	B	B	B	A	B	B	A	A	A	-	B	-	B	B	A	B	A	A	A	B	A	B	A	B	B	A	B	B	B	B	B	A	A	A	B	B	A	B	B	B	A	A	B
wsnp_Ku_c17177_26216230	1D	18.0839	B	A	A	A	B	B	B	A	B	B	A	A	A	-	B	-	B	B	A	B	A	A	A	B	A	B	A	B	B	A	B	B	B	B	B	A	A	A	B	B	A	B	B	B	A	A	B
Ex_c6145_2193	1D	30.1788	B	A	A	A	B	B	B	A	B	B	A	A	A	-	B	-	B	B	A	B	-	A	A	B	B	A	A	B	B	A	B	B	B	B	B	A	A	-	B	B	B	B	A	B	A	B	B
Excalibur_rep_c75168_337	1D	31.706	B	A	A	A	B	B	B	A	B	B	A	A	B	-	B	-	B	B	A	B	A	A	A	B	B	A	A	B	B	A	B	B	B	B	B	A	A	A	B	B	B	B	A	B	A	B	B
Tdurum_contig15335_452	1D	31.706	B	A	A	A	B	B	B	A	B	B	A	A	B	A	B	A	B	B	A	B	A	A	A	B	B	A	A	B	B	A	-	B	B	B	B	A	A	A	B	B	B	B	A	B	A	B	B
CAP7_c973_156	1D	33.0762	B	A	A	A	B	B	B	A	B	B	A	A	A	B	B	-	B	B	A	B	A	A	A	B	B	A	A	B	B	A	B	B	B	B	B	A	A	A	B	B	B	B	A	B	A	B	B
D_F5XZDLF02I14SZ_56	1D	33.0762	B	A	A	A	B	B	B	A	B	B	A	A	-	-	B	-	B	B	A	B	A	A	A	B	B	A	A	B	B	A	B	B	B	B	B	A	A	A	B	B	B	B	A	B	A	B	B
D_GA8KES402HUUGV_172	1D	33.0762	B	A	A	A	B	B	B	A	B	B	A	A	B	-	B	-	B	B	A	B	A	A	A	B	B	A	A	B	B	A	B	B	B	B	B	A	A	A	B	B	B	B	A	B	A	B	B
D_GBF1XID01CJH0V_94	1D	33.0762	B	A	A	A	B	B	B	A	B	B	A	A	B	-	B	B	B	B	A	B	A	A	A	B	B	A	A	B	B	A	B	B	B	B	B	A	A	A	B	B	B	B	A	B	A	B	B
BS00022178_51	1D	36.3923	B	A	A	A	B	B	B	A	B	B	A	A	B	A	B	A	B	B	A	B	B	A	A	B	B	A	A	B	B	A	B	B	B	B	B	A	A	A	B	B	B	B	A	B	A	B	B
Kukri_c19257_78	1D	36.3923	B	A	A	A	B	B	B	A	B	B	A	A	B	A	B	A	B	B	A	B	B	A	A	B	B	A	A	B	B	A	B	B	B	B	B	A	A	A	B	B	B	B	A	B	A	B	B
BobWhite_c1764_139	1D	40.271	B	A	A	B	B	B	B	A	B	B	A	A	B	-	A	-	B	B	A	B	B	A	A	B	B	A	A	B	B	A	B	B	B	B	B	A	A	A	B	B	B	B	A	B	A	B	B
Excalibur_c24303_1145	1D	40.271	B	A	A	A	B	B	B	A	B	B	A	A	B	B	A	B	B	B	A	B	B	A	A	B	B	A	A	B	B	A	B	B	B	B	B	A	A	A	B	B	B	B	A	B	A	B	B
Excalibur_c24303_268	1D	40.271	B	A	A	A	B	B	B	A	B	B	A	A	B	B	A	B	B	B	A	B	B	A	A	B	B	A	A	B	B	A	B	B	B	B	B	A	A	A	B	B	B	B	A	B	A	B	B
Excalibur_c48750_124	1D	40.271	B	A	A	A	B	B	B	A	B	B	A	A	B	B	A	B	B	B	A	B	B	A	A	B	B	A	A	B	B	A	B	B	B	B	B	A	A	A	B	B	B	B	A	B	A	B	B
IAAV5327	1D	40.271	B	A	A	A	B	B	B	A	B	B	A	A	B	A	A	A	B	B	A	B	B	A	A	B	B	A	A	B	B	A	B	B	B	B	B	A	A	A	B	B	B	B	A	B	A	B	B
wsnp_RFL_Contig4025_4499792	1D	40.271	B	A	A	A	B	B	B	A	B	B	A	A	B	-	A	B	B	B	A	B	B	A	A	B	B	A	A	B	B	A	B	B	B	B	B	A	A	A	B	B	B	B	A	B	A	B	B
RAC875_c27954_378	1D	42.2458	B	A	A	A	B	B	B	A	B	B	A	A	B	B	A	-	B	B	A	B	B	A	A	B	B	A	A	B	B	A	B	B	B	B	B	A	A	A	B	B	B	B	A	B	A	B	B
BS00022027_51	1D	67.9862	B	A	A	A	B	B	B	B	B	B	A	B	B	B	A	A	B	B	B	B	B	A	A	B	B	A	B	A	B	A	B	B	B	B	B	A	B	B	A	A	B	A	A	B	B	B	B
BS00022595_51	1D	67.9862	B	A	A	A	B	B	B	B	B	B	A	A	B	B	A	-	B	B	B	B	B	A	A	B	B	A	B	A	B	A	B	B	B	B	B	A	B	B	A	A	B	A	A	B	B	B	B
BS00065478_51	1D	67.9862	B	A	A	A	B	B	B	B	B	B	A	A	B	B	A	-	B	B	B	B	B	A	A	B	B	A	B	A	B	A	B	B	B	B	B	A	B	B	A	A	B	A	A	B	B	B	B
BS00068256_51	1D	67.9862	B	A	A	A	B	B	B	B	B	B	A	-	B	B	A	A	B	B	B	B	B	A	A	B	B	A	B	A	B	A	B	B	B	B	B	A	B	B	A	A	B	A	A	B	B	B	B
BS00073871_51	1D	67.9862	B	A	A	A	B	B	B	B	B	B	A	A	B	B	A	-	B	B	B	B	B	A	A	B	B	A	B	A	B	A	B	B	B	B	B	A	B	B	A	A	B	A	A	B	B	B	B
BS00086679_51	1D	67.9862	B	A	A	A	B	B	B	B	B	B	A	A	B	B	A	-	B	B	B	B	B	A	A	B	B	A	B	A	B	A	B	B	B	B	B	A	B	B	A	A	B	A	A	B	B	B	B
BS00095225_51	1D	67.9862	B	A	A	A	B	B	B	B	B	B	A	A	B	B	A	A	B	B	B	B	B	A	A	B	B	A	B	A	B	A	B	B	B	B	B	A	B	B	A	A	B	A	A	B	B	B	B
CAP7_c1609_203	1D	67.9862	B	A	A	A	B	B	B	B	B	B	A	A	B	B	A	A	B	B	B	B	B	A	A	B	B	A	B	A	B	A	B	B	B	B	B	A	B	B	A	A	B	A	A	B	B	B	B
D_contig74531_32	1D	67.9862	B	A	A	A	B	B	B	B	B	B	A	A	B	B	A	B	B	B	B	B	B	A	A	B	B	A	B	A	B	A	B	B	B	B	B	A	B	B	A	A	B	A	A	B	B	B	B
Excalibur_c4058_1121	1D	67.9862	B	A	A	A	B	B	B	B	B	B	A	A	B	B	A	B	B	B	B	B	B	A	A	B	B	A	B	A	B	A	B	B	B	B	B	A	B	B	A	A	B	A	A	B	B	B	B
IAAV3890	1D	67.9862	B	A	A	A	B	B	B	B	B	B	A	A	B	B	A	B	B	B	B	B	B	A	A	B	B	A	B	A	B	A	B	B	B	B	B	A	B	B	A	A	B	A	A	B	B	B	B
Kukri_c22870_91	1D	67.9862	B	A	A	A	B	B	B	B	B	B	A	A	B	B	A	B	B	B	B	B	B	A	A	B	B	A	B	A	B	A	B	B	B	B	B	A	B	B	A	A	B	A	A	B	B	B	B
Kukri_c52742_114	1D	67.9862	B	A	A	A	B	B	B	B	B	B	A	A	B	B	A	-	B	B	B	B	B	A	A	B	B	A	B	A	B	A	B	B	B	B	B	A	B	B	A	A	B	A	A	B	B	B	B
Kukri_c61049_205	1D	67.9862	B	A	A	B	B	B	B	B	B	B	A	B	B	B	A	A	B	B	B	B	B	A	A	B	B	A	B	A	B	A	B	B	B	B	B	A	B	B	A	A	B	A	A	B	B	B	B
RAC875_c102059_75	1D	67.9862	B	A	A	A	B	B	B	B	B	B	A	A	B	B	A	-	B	B	B	B	B	A	A	B	B	A	B	A	B	A	B	B	B	B	B	A	B	B	A	A	B	A	A	B	B	B	B
RAC875_c1491_2446	1D	67.9862	B	A	A	-	B	B	B	B	B	B	A	-	B	B	A	A	B	B	B	B	B	A	A	B	B	A	B	A	B	A	B	B	B	B	B	A	B	B	A	A	B	A	A	B	B	B	B
RAC875_c26747_243	1D	67.9862	B	A	A	A	B	B	B	B	B	B	A	A	B	B	A	A	B	B	B	B	B	A	A	B	B	A	B	A	B	A	B	B	B	B	B	A	B	B	A	A	B	A	A	B	B	B	B
wsnp_CAP11_c1043_618449	1D	67.9862	B	A	A	A	B	B	B	B	B	B	A	A	B	B	A	-	B	B	B	B	B	A	A	B	B	A	B	A	B	A	B	B	B	B	B	A	B	B	A	A	B	A	A	B	B	B	B
wsnp_CAP12_c633_339740	1D	67.9862	B	A	A	A	B	B	B	B	B	B	A	A	B	B	A	A	B	B	B	B	B	A	A	B	B	A	B	A	B	A	B	B	B	B	B	A	B	B	A	A	B	A	A	B	B	B	B
BobWhite_c10977_834	1D	69.9227	B	A	B	A	B	B	B	B	B	B	A	B	B	B	A	A	A	B	B	B	B	A	A	B	B	A	B	A	A	A	B	B	B	B	B	A	B	B	A	A	A	A	A	B	B	B	B
BobWhite_c3283_54	1D	69.9227	B	A	B	A	B	B	B	B	B	B	A	B	B	B	A	A	A	B	B	B	B	A	A	B	B	A	B	A	A	A	B	B	B	B	B	A	B	B	A	A	A	A	A	B	B	B	B
BS00004282_51	1D	69.9227	B	A	B	A	B	B	B	B	B	B	A	B	B	B	A	A	A	B	B	B	B	A	A	B	B	A	B	A	A	A	B	B	B	B	B	A	B	B	A	A	A	A	A	B	B	B	B
BS00014671_51	1D	69.9227	B	A	B	A	B	B	B	B	B	B	A	B	B	B	A	A	A	B	B	B	B	A	A	B	B	A	B	A	A	A	B	B	B	B	B	A	B	B	A	A	A	A	A	B	B	B	B
BS00030251_51	1D	69.9227	B	A	B	A	B	B	B	B	B	B	A	B	B	B	A	A	-	B	B	B	B	A	A	B	B	A	B	A	A	A	B	B	B	B	B	A	B	B	A	A	A	A	A	B	B	B	B
BS00030252_51	1D	69.9227	B	A	B	A	B	B	B	B	B	B	A	B	B	B	A	A	A	B	B	B	B	A	A	B	B	A	B	A	A	A	B	B	B	B	B	A	B	B	A	A	A	A	A	B	B	B	B
BS00058554_51	1D	69.9227	B	A	B	A	B	B	B	B	B	B	A	B	B	B	A	A	A	B	B	B	B	A	A	B	B	A	B	A	B	A	B	B	B	B	B	A	B	B	A	A	A	A	A	B	B	B	B
BS00079095_51	1D	69.9227	B	A	B	A	B	B	B	B	B	B	A	B	B	B	A	A	A	B	B	B	B	A	A	B	B	A	B	A	A	A	B	B	B	B	B	A	B	B	A	A	A	A	A	B	B	B	B
D_contig06122_208	1D	69.9227	B	A	B	A	B	B	B	B	B	B	A	B	B	B	A	A	A	B	B	B	B	A	A	B	B	A	B	A	-	A	B	B	B	B	B	A	B	B	A	A	A	A	A	B	B	B	B
D_contig32652_163	1D	69.9227	B	A	B	A	B	B	B	B	B	B	A	B	B	B	A	A	A	B	B	B	B	A	A	B	B	A	B	A	-	A	B	B	B	B	B	A	B	B	A	A	A	A	A	B	B	B	B
D_GBF1XID01DNWRS_378	1D	69.9227	B	A	B	A	B	B	B	B	B	B	A	B	B	B	A	A	A	B	B	B	B	A	A	B	B	A	B	A	A	A	B	B	B	B	B	A	B	B	A	A	A	A	A	B	B	B	B
Excalibur_c19237_895	1D	69.9227	B	A	B	A	B	B	B	B	B	B	A	B	B	B	A	A	A	B	B	B	B	A	A	B	B	A	B	A	-	A	B	B	B	B	B	A	B	B	A	A	A	A	A	B	B	B	B
Excalibur_c23155_327	1D	69.9227	B	A	B	A	B	B	B	B	B	B	A	B	B	B	A	A	A	B	B	B	B	A	A	B	B	A	B	A	-	A	B	B	B	B	B	A	B	B	A	A	A	A	A	B	B	B	B
Excalibur_c33661_412	1D	69.9227	B	A	A	A	B	B	B	B	B	B	A	B	B	B	A	A	B	B	B	B	B	A	A	B	B	A	B	A	A	A	B	B	B	B	B	A	B	B	A	A	B	A	A	B	B	B	B
Excalibur_c8188_243	1D	69.9227	B	A	B	A	B	B	B	B	B	B	A	B	B	B	A	A	A	B	B	B	B	A	A	B	B	A	B	A	B	A	B	B	B	B	B	A	B	B	A	A	A	A	A	B	B	B	B
Excalibur_c8188_693	1D	69.9227	B	A	B	A	B	B	B	B	B	B	A	B	B	B	A	A	A	B	B	B	B	A	A	B	B	A	B	A	B	A	B	B	B	B	B	A	B	B	A	A	A	A	A	B	B	B	B
IAAV2840	1D	69.9227	B	A	B	A	B	B	B	B	B	B	A	B	B	B	A	A	A	B	B	B	B	A	A	B	B	A	B	A	A	A	B	B	B	B	B	A	B	B	A	A	A	A	A	B	B	B	B
IAAV7745	1D	69.9227	B	A	B	A	B	B	B	B	B	B	A	B	B	B	A	A	A	B	B	B	B	A	A	B	B	A	B	A	A	A	B	B	B	B	B	A	B	B	A	A	A	A	A	B	B	B	B
Ku_c5560_2665	1D	69.9227	B	A	B	A	B	B	B	B	B	B	A	B	B	B	A	A	A	B	B	B	B	A	A	B	B	A	B	A	-	A	B	B	B	B	B	A	B	B	A	A	A	A	A	B	B	B	B
Kukri_c12758_1488	1D	69.9227	B	A	B	A	B	B	B	B	B	B	A	B	B	B	A	A	A	B	B	B	B	A	A	B	B	A	B	A	B	A	B	B	B	B	B	A	B	B	A	A	A	A	A	B	B	B	B
Kukri_c12758_2101	1D	69.9227	B	A	B	A	B	B	B	B	B	B	A	B	B	B	A	A	A	B	B	B	B	A	A	B	B	A	B	A	B	A	B	B	B	B	B	A	B	B	A	A	A	A	A	B	B	B	B
Kukri_c29121_654	1D	69.9227	B	A	B	A	B	B	B	B	B	B	A	B	B	B	A	A	A	B	B	B	B	A	A	B	B	A	B	A	B	A	-	B	B	B	B	A	B	B	A	A	A	A	A	B	B	B	B
Ra_c21676_178	1D	69.9227	B	A	B	A	B	B	B	B	B	B	A	B	B	B	A	A	A	B	B	B	B	A	A	B	B	A	B	A	-	A	B	B	B	B	B	A	B	B	A	A	A	A	A	B	B	B	B
Ra_c69361_411	1D	69.9227	B	A	B	A	B	B	B	B	B	B	A	B	B	B	A	A	A	B	B	B	B	A	A	B	B	A	B	A	-	A	B	B	B	B	B	A	B	B	A	A	A	A	A	B	B	B	B
RAC875_c3604_1527	1D	69.9227	B	A	B	A	B	B	B	B	B	B	A	B	B	B	A	A	A	B	B	B	B	A	A	B	B	A	B	A	A	A	B	B	B	B	B	A	B	B	A	A	A	A	A	B	B	B	B
RAC875_c4135_1028	1D	69.9227	B	A	B	A	B	B	B	B	B	B	A	B	B	B	A	A	A	B	B	B	B	A	A	B	B	A	B	A	-	A	B	B	B	B	B	A	B	B	A	A	A	A	A	B	B	B	B
RAC875_c43831_91	1D	69.9227	B	A	B	A	B	B	B	B	B	B	A	B	B	B	A	A	A	B	B	B	B	A	A	B	B	A	B	A	-	A	B	B	B	B	B	A	B	B	A	A	A	A	A	B	B	B	B
RAC875_c49612_102	1D	69.9227	B	A	B	A	B	B	B	B	B	B	A	B	B	B	A	A	A	B	B	B	B	A	A	B	B	A	B	A	-	A	B	B	B	B	B	A	B	B	A	A	A	A	A	B	B	B	B
RAC875_c51177_261	1D	69.9227	B	A	B	A	B	B	B	B	B	B	A	B	B	B	A	A	A	B	B	B	B	A	A	B	B	A	B	A	A	A	B	B	B	B	B	A	B	B	A	A	A	A	A	B	B	B	B
RAC875_c54260_127	1D	69.9227	B	A	B	A	B	B	B	B	B	B	A	B	B	B	A	A	A	B	B	B	B	A	A	B	B	A	B	A	A	A	B	B	B	B	B	A	B	B	A	A	A	A	A	B	B	B	B
RFL_Contig3622_1217	1D	69.9227	B	A	B	A	B	B	B	B	B	B	A	B	B	B	A	A	A	B	B	B	B	A	A	B	B	A	B	A	A	A	B	B	B	B	B	A	B	B	A	A	A	A	A	B	B	B	B
TA003808.0996	1D	69.9227	B	A	-	A	B	B	B	B	B	B	A	B	B	B	A	A	-	B	B	B	B	A	A	B	B	A	B	A	-	A	B	B	B	B	B	A	B	B	A	A	-	A	A	B	B	B	B
TA004358.0724	1D	69.9227	B	A	B	A	B	B	B	B	B	B	A	B	B	B	A	A	A	B	B	B	B	A	A	B	B	A	B	A	A	A	B	B	B	B	B	A	B	B	A	A	A	A	A	B	B	B	B
TA004476.0719	1D	69.9227	B	A	B	A	B	B	B	B	B	B	A	B	B	B	A	A	A	B	B	B	B	A	A	B	B	A	B	A	B	A	-	B	B	B	B	A	B	B	A	A	A	A	A	B	B	B	B
wsnp_Ex_c13164_20793506	1D	69.9227	B	A	B	A	B	B	B	B	B	B	A	B	B	B	A	A	A	B	B	B	B	A	A	B	B	A	B	A	A	A	-	B	B	B	B	A	B	B	A	A	A	A	A	B	B	B	B
wsnp_Ex_c1318_2519998	1D	69.9227	B	A	B	A	B	B	B	B	B	B	A	B	B	B	A	A	A	B	B	B	B	A	A	B	B	A	B	A	A	A	B	B	B	B	B	A	B	B	A	A	A	A	A	B	B	B	B
wsnp_Ex_c1318_2520706	1D	69.9227	B	A	B	A	B	B	B	B	B	B	A	B	B	B	A	A	A	B	B	B	B	A	A	B	B	A	B	A	A	A	B	B	B	B	B	A	B	B	A	A	A	A	A	B	B	B	B
wsnp_Ex_c14172_22104887	1D	69.9227	B	A	B	A	B	B	B	B	B	B	A	B	B	B	A	A	A	B	B	B	B	A	A	B	B	A	B	A	A	A	B	B	B	B	B	A	B	B	A	A	A	A	A	B	B	B	B
wsnp_Ex_c15396_23659859	1D	69.9227	B	A	B	A	B	B	B	B	B	B	A	B	B	B	A	A	A	B	B	B	B	A	A	B	B	A	B	A	-	A	B	B	B	B	B	A	B	B	A	A	A	A	A	B	B	B	B
wsnp_Ex_c1609_3069103	1D	69.9227	B	A	B	A	B	B	B	B	B	B	A	B	B	B	A	A	A	B	B	B	B	A	A	B	B	A	B	A	A	A	B	B	B	B	B	A	B	B	A	A	A	A	A	B	B	B	B
wsnp_Ex_c25974_35235456	1D	69.9227	B	A	B	A	B	B	B	B	B	B	A	B	B	B	A	A	A	B	B	B	B	A	A	B	B	A	B	A	A	A	B	B	B	B	B	A	B	B	A	A	A	A	A	B	B	B	B
wsnp_Ex_c26626_35864468	1D	69.9227	B	A	B	A	B	B	B	B	B	B	A	B	B	B	A	A	A	B	B	B	B	A	A	B	B	A	B	A	A	A	B	B	B	B	B	A	B	B	A	A	A	A	A	B	B	B	B
wsnp_Ex_c27290_36498462	1D	69.9227	B	A	B	A	B	B	B	B	B	B	A	B	B	B	A	A	A	B	B	B	B	A	A	B	B	A	B	A	A	A	B	B	B	B	B	A	B	B	A	A	A	A	A	B	B	B	B
wsnp_Ex_c27290_36498531	1D	69.9227	B	A	B	A	B	B	B	B	B	B	A	B	B	B	A	A	A	B	B	B	B	A	A	B	B	A	B	A	A	A	B	B	B	B	B	A	B	B	A	A	A	A	A	B	B	B	B
wsnp_Ex_c3293_6072122	1D	69.9227	B	A	B	A	B	B	B	B	B	B	A	B	B	B	A	A	A	B	B	B	B	A	A	B	B	A	B	A	B	A	B	B	B	B	B	A	B	B	A	A	A	A	A	B	B	B	B
wsnp_Ex_c3831_6965890	1D	69.9227	B	A	B	A	B	B	B	B	B	B	A	B	B	B	A	A	A	B	B	B	-	A	A	B	B	A	B	A	B	A	B	B	B	B	B	A	B	B	A	A	A	A	A	B	B	B	B
wsnp_Ex_c3831_6966926	1D	69.9227	B	A	B	A	B	B	B	B	B	B	A	B	B	B	A	A	A	B	B	B	B	A	A	B	B	A	B	A	B	A	B	B	B	B	B	A	B	B	A	A	A	A	A	B	B	B	B
wsnp_Ex_c57601_59245380	1D	69.9227	B	A	B	A	B	B	B	B	B	B	A	B	B	B	A	A	A	B	B	B	B	A	A	B	B	A	B	A	A	A	B	B	B	B	B	A	B	B	A	A	A	A	A	B	B	B	B
wsnp_Ex_c57601_59245549	1D	69.9227	B	A	B	A	B	B	B	B	B	B	A	B	B	B	A	A	A	B	B	B	B	A	A	B	B	A	B	A	A	A	B	B	B	B	B	A	B	B	A	A	A	A	A	B	B	B	B
wsnp_Ex_c57601_59245965	1D	69.9227	B	A	B	A	B	B	B	B	B	B	A	B	B	B	A	A	A	B	B	B	B	A	A	B	B	A	B	A	A	A	B	B	B	B	B	A	B	B	A	A	A	A	A	B	B	B	B
wsnp_Ex_c6920_11928994	1D	69.9227	B	A	B	A	B	B	B	B	B	B	A	B	B	B	A	A	A	B	B	B	B	A	A	B	B	A	B	A	A	A	B	B	B	B	B	A	B	B	A	A	A	A	A	B	B	B	B
wsnp_Ex_c6920_11929171	1D	69.9227	B	A	B	A	B	B	B	B	B	B	A	B	B	B	A	A	A	B	B	B	B	A	A	B	B	A	B	A	A	A	B	B	B	B	B	A	B	B	A	A	A	A	A	B	B	B	B
wsnp_Ex_c6920_11929748	1D	69.9227	B	A	B	A	B	B	B	B	B	B	A	B	B	B	A	A	A	B	B	B	B	A	A	B	B	A	B	A	A	A	B	B	B	B	B	A	B	B	A	A	A	A	A	B	B	B	B
wsnp_Ex_c6920_11929922	1D	69.9227	B	A	B	A	B	B	B	B	B	B	A	B	B	B	A	A	A	B	B	B	B	A	A	B	B	A	B	A	A	A	B	B	B	B	B	A	B	B	A	A	A	A	A	B	B	B	B
wsnp_Ex_c8188_13842273	1D	69.9227	B	A	B	A	B	B	B	B	B	B	A	B	B	B	A	A	A	B	B	B	B	A	A	B	B	A	B	A	B	A	B	B	B	B	B	A	B	B	A	A	A	A	A	B	B	B	B
wsnp_JD_c8173_9207415	1D	69.9227	B	A	B	A	B	B	B	B	B	B	A	B	B	B	A	A	A	B	B	B	B	A	A	B	B	A	B	A	A	A	B	B	B	B	B	A	B	B	A	A	A	A	A	B	B	B	B
wsnp_Ku_c2624_4986980	1D	69.9227	B	A	B	A	B	B	B	B	B	B	A	B	B	B	A	A	A	B	B	B	B	A	A	B	B	A	B	A	A	A	B	B	B	B	B	A	B	B	A	A	A	A	A	B	B	B	B
wsnp_Ku_c5560_9851459	1D	69.9227	B	A	B	A	B	B	B	B	B	B	A	B	B	B	A	A	A	B	B	B	B	A	A	B	B	A	B	A	A	A	B	B	B	B	B	A	B	B	A	A	A	A	A	B	B	B	B
wsnp_Ku_c5560_9853214	1D	69.9227	B	A	B	A	B	B	B	B	B	B	A	B	B	B	A	A	A	B	B	B	B	A	A	B	B	A	B	A	A	A	B	B	B	B	B	A	B	B	A	A	A	A	A	B	B	B	B
wsnp_Ku_c7266_12551048	1D	69.9227	B	A	B	A	B	B	B	B	B	B	A	B	B	B	A	A	A	B	B	B	B	A	A	B	B	A	B	A	A	A	B	B	B	B	B	A	B	B	A	A	A	A	A	B	B	B	B
wsnp_Ra_c4135_7565040	1D	69.9227	B	A	B	A	B	B	B	B	B	B	A	B	B	B	A	A	A	B	B	B	B	A	A	B	B	A	B	A	B	A	B	B	B	B	B	A	B	B	A	A	A	A	A	B	B	B	B
Excalibur_c63353_216	2A	0	A	A	A	B	A	B	A	B	A	A	A	A	B	A	A	A	B	B	B	B	B	A	A	B	B	A	B	B	B	B	A	B	B	B	-	B	A	B	A	B	B	B	A	B	-	A	B
wsnp_CAP11_c3226_1588070	2A	9.90188	A	B	A	A	A	B	A	B	A	A	A	B	B	-	A	A	B	B	B	B	B	A	A	B	B	A	B	B	B	B	-	A	B	B	B	B	A	B	A	B	B	B	B	B	B	A	B
BS00064541_51	2A	14.6783	A	B	A	A	A	B	A	B	A	A	A	B	B	A	A	A	B	B	B	B	B	A	A	B	B	A	B	B	B	B	A	A	B	B	-	B	A	B	A	B	B	B	B	B	B	A	B
BS00067439_51	2A	14.6783	A	B	A	A	A	B	A	B	A	A	A	B	B	A	A	A	B	B	B	B	-	A	A	B	B	A	B	B	B	B	A	A	B	B	-	B	A	B	A	B	B	B	B	B	B	A	B
Excalibur_c56844_54	2A	14.6783	A	B	A	A	A	B	A	B	A	A	A	B	B	A	A	A	B	B	B	B	B	A	A	B	B	A	B	B	B	B	A	A	B	B	B	B	A	B	A	B	B	B	B	B	B	A	B
Kukri_c1621_107	2A	14.6783	A	B	-	A	A	B	A	B	A	A	A	B	B	-	A	A	B	B	B	B	B	A	A	B	B	A	B	B	B	B	A	A	B	B	B	B	A	B	A	B	B	B	B	B	B	A	B
Kukri_c31667_660	2A	14.6783	A	B	A	A	A	B	A	B	A	A	A	B	B	A	A	A	B	B	B	B	B	A	A	B	B	A	B	B	B	B	-	A	B	B	-	B	A	B	A	B	B	B	B	B	B	A	B
Kukri_c5276_801	2A	14.6783	A	B	A	A	A	B	A	B	A	A	A	B	B	A	A	A	B	B	B	B	B	A	A	B	B	A	B	B	B	B	A	A	B	B	A	B	A	B	A	B	B	B	B	B	B	A	B
Kukri_c81100_105	2A	14.6783	A	B	A	A	A	B	A	B	A	A	A	B	B	A	A	A	B	B	B	B	B	A	A	B	B	A	B	B	B	B	A	A	B	B	-	B	A	B	A	B	B	B	B	B	B	A	B
Kukri_rep_c68187_743	2A	14.6783	A	B	A	A	-	B	A	B	A	A	A	B	B	-	A	A	B	B	B	B	B	A	A	B	B	A	B	B	B	B	A	A	B	B	-	B	A	B	A	B	B	B	B	B	B	A	B
BS00021712_51	2A	16.0971	A	B	-	A	A	B	A	B	A	A	A	B	B	A	A	A	B	B	B	B	B	A	A	B	B	A	B	B	B	B	-	A	B	B	B	B	A	B	A	B	B	B	B	B	B	A	B
IAAV7742	2A	16.0971	A	B	A	A	A	B	A	B	A	A	A	B	B	-	A	A	B	B	B	B	B	A	A	B	B	A	B	B	B	B	-	A	B	B	B	B	A	B	A	B	B	B	B	B	B	A	B
Jagger_c9722_251	2A	16.0971	A	-	A	A	A	B	A	B	A	A	A	-	B	A	A	A	B	B	B	B	B	A	A	B	B	A	B	B	B	B	A	-	B	B	B	B	A	B	A	B	B	B	-	B	B	A	B
Kukri_c209_477	2A	18.2567	A	A	A	A	A	B	A	B	A	A	A	A	B	A	A	A	B	B	B	B	B	A	A	A	B	A	B	B	B	B	A	B	B	B	B	B	A	B	A	B	B	B	A	B	B	A	B
RAC875_c9523_328	2A	18.2567	A	A	A	A	A	B	A	B	A	A	A	A	B	A	A	A	B	B	B	B	B	A	A	A	B	A	B	B	B	B	A	B	B	B	B	B	A	B	A	B	B	B	A	B	B	A	B
BobWhite_c31163_694	2A	24.2057	A	A	A	A	A	B	A	B	A	A	A	A	A	A	A	A	B	B	B	B	B	A	A	A	A	A	B	B	B	A	A	B	B	B	-	B	A	B	A	A	B	A	A	B	B	A	B
BS00003673_51	2A	24.2057	A	-	A	A	A	B	A	B	A	A	A	-	B	A	A	A	B	B	B	B	B	A	A	B	B	A	B	B	B	B	A	-	B	B	B	B	A	B	A	B	B	B	-	B	B	A	B
RAC875_c1706_1888	2A	24.2057	A	A	A	A	A	B	A	B	A	A	A	A	B	A	A	A	B	B	B	B	B	A	A	B	B	A	B	B	B	B	A	B	B	B	B	B	A	B	A	B	B	B	A	B	B	A	B
RAC875_c6586_946	2A	24.2057	A	A	A	A	A	B	A	B	A	A	A	A	B	A	A	A	B	B	B	B	B	A	A	B	B	A	B	B	B	B	A	B	B	B	-	B	A	B	A	B	B	B	A	B	B	A	B
RFL_Contig927_1591	2A	24.2057	A	A	A	A	A	B	A	B	A	A	A	A	A	A	A	A	B	B	B	B	B	A	A	A	A	A	B	B	B	A	A	B	B	B	B	B	A	B	A	A	B	A	A	B	B	A	B
Tdurum_contig54056_501	2A	24.2057	A	A	A	-	A	B	A	B	A	A	A	A	B	A	A	A	B	B	B	B	B	A	A	B	B	A	B	B	B	B	-	B	B	B	B	B	A	B	A	B	B	B	A	B	B	A	B
Tdurum_contig61938_424	2A	24.2057	A	A	A	A	A	B	A	B	A	A	A	A	-	A	A	A	B	B	B	B	B	A	A	-	-	A	B	B	B	-	A	B	B	B	B	B	A	B	A	-	B	-	A	B	B	A	B
Tdurum_contig93604_336	2A	24.952	A	-	A	A	A	B	A	B	A	A	A	B	B	A	A	A	B	B	B	B	B	A	A	B	B	A	B	B	B	B	A	A	B	B	-	B	A	B	A	B	B	B	A	B	B	A	B
BobWhite_c42181_327	2A	26.3129	A	A	A	A	A	B	A	B	A	A	A	B	B	A	A	A	B	B	B	B	B	A	A	B	B	A	B	B	B	B	A	A	B	B	B	B	A	B	A	B	B	B	A	B	B	A	B
BobWhite_c5756_633	2A	26.3129	A	B	A	A	A	B	A	B	A	A	A	B	B	A	A	A	B	B	B	B	B	A	A	B	B	A	B	B	B	B	A	A	B	B	-	B	A	B	A	B	B	B	B	B	B	-	B
BobWhite_c923_208	2A	26.3129	A	B	A	A	A	B	A	B	A	A	A	B	B	A	A	A	B	B	B	B	B	A	A	B	B	A	B	B	B	B	A	A	B	B	-	B	A	B	A	B	B	B	B	B	B	A	B
BobWhite_rep_c63940_205	2A	26.3129	A	B	A	A	A	B	A	B	A	A	A	B	B	A	A	A	B	B	B	B	B	A	A	B	B	A	B	B	B	B	A	A	B	B	B	B	A	B	A	B	B	B	B	B	B	A	B
BS00010729_51	2A	26.3129	A	B	A	A	A	B	A	B	A	A	A	B	B	A	A	A	B	B	B	B	B	A	A	B	B	A	B	B	B	B	A	A	B	B	-	B	A	B	A	B	B	B	B	B	B	A	B
BS00022925_51	2A	26.3129	A	B	A	A	A	B	A	B	A	A	A	B	B	A	A	A	B	B	B	B	B	A	A	B	B	A	B	B	B	B	A	A	B	B	B	B	A	B	A	B	B	B	B	B	B	A	B
BS00049932_51	2A	26.3129	A	B	A	A	A	B	A	B	A	A	A	B	B	A	A	A	B	B	B	B	B	A	A	B	B	A	B	B	B	B	A	A	B	B	-	B	A	B	A	B	B	B	B	B	B	A	B
BS00062699_51	2A	26.3129	A	A	A	A	A	B	A	B	A	A	A	B	B	A	A	A	B	B	B	B	B	A	A	B	B	A	B	B	B	B	-	A	B	B	-	B	A	B	A	B	B	B	A	B	B	A	B
BS00064544_51	2A	26.3129	A	B	A	A	A	B	A	B	A	A	A	B	B	-	A	A	B	B	B	B	B	A	A	B	B	A	B	B	B	B	A	A	B	B	-	B	A	B	A	B	B	B	B	B	B	A	B
BS00064836_51	2A	26.3129	A	B	A	A	A	B	A	B	A	A	A	B	B	A	A	A	B	B	B	B	B	A	A	B	B	A	B	B	B	B	A	A	B	B	B	B	A	B	A	B	B	B	B	B	B	A	B
BS00065245_51	2A	26.3129	A	A	A	A	A	B	A	B	A	A	A	B	B	A	A	A	B	B	B	B	B	A	A	B	B	A	B	B	B	B	A	A	B	B	-	B	A	B	A	B	B	B	A	B	B	A	B
BS00065380_51	2A	26.3129	A	B	A	A	A	B	A	B	A	A	A	B	B	A	A	A	B	B	B	B	B	A	A	B	B	A	B	B	B	B	A	A	B	B	-	B	A	B	A	B	B	B	B	B	B	A	B
BS00065434_51	2A	26.3129	A	B	A	A	A	B	A	B	A	A	A	B	B	A	A	A	B	B	B	B	B	A	A	B	B	A	B	B	B	B	A	A	B	B	A	B	A	B	A	B	B	B	B	B	B	A	B
BS00068329_51	2A	26.3129	A	B	A	A	A	B	A	B	A	A	A	B	B	A	A	A	B	B	B	B	B	A	A	B	B	A	B	B	B	B	A	A	B	B	B	B	A	B	A	B	B	B	B	B	B	A	B
BS00070466_51	2A	26.3129	A	B	A	A	A	B	A	B	A	A	A	B	B	A	A	A	B	B	B	B	B	A	A	B	B	A	B	B	B	B	A	A	B	B	B	B	A	-	A	B	B	B	B	B	B	A	B
BS00071350_51	2A	26.3129	A	A	A	A	A	B	A	B	A	A	A	B	B	A	A	A	B	B	B	B	B	A	A	B	B	A	B	B	B	B	A	A	B	B	B	B	A	B	A	B	B	B	A	B	B	A	B
BS00101944_51	2A	26.3129	A	B	A	A	A	B	A	B	A	A	A	B	B	A	A	A	B	B	B	B	B	A	A	B	B	A	B	B	B	B	A	A	B	B	B	B	A	B	A	B	B	B	B	B	B	A	B
BS00107857_51	2A	26.3129	A	B	A	A	A	B	A	B	A	A	A	B	B	A	A	A	B	B	B	B	B	A	A	B	B	A	B	B	B	B	A	A	B	B	B	B	A	B	A	B	B	B	B	B	B	A	B
CAP12_c7190_394	2A	26.3129	A	B	A	A	A	B	A	B	A	A	A	B	B	A	A	A	B	B	B	B	B	A	A	B	B	A	B	B	B	B	A	A	B	B	B	B	A	B	A	B	B	B	B	B	B	A	B
CAP12_rep_c6900_73	2A	26.3129	A	B	A	A	A	B	A	B	A	A	A	B	B	A	A	A	B	B	B	B	B	A	A	B	B	A	B	B	B	B	A	A	B	B	-	B	A	B	A	B	B	B	B	B	B	A	B
CAP8_c3129_381	2A	26.3129	A	-	A	A	A	B	A	B	A	A	A	B	B	A	A	A	B	B	B	B	B	A	A	B	B	A	B	B	B	B	A	A	B	B	B	B	A	B	A	B	B	B	A	B	B	A	B
D_GB5Y7FA01DM80C_223	2A	26.3129	A	A	A	A	A	B	A	B	A	A	A	B	B	A	A	A	B	B	B	B	B	A	A	B	B	A	B	B	B	B	A	A	B	B	B	B	A	B	A	B	B	B	A	B	B	A	B
Ex_c36309_435	2A	26.3129	A	A	A	A	A	B	A	B	A	A	A	B	B	A	A	A	B	B	B	B	B	A	A	B	B	A	B	B	B	B	A	A	B	B	-	B	A	B	A	B	B	B	A	B	B	A	B
Excalibur_c10018_356	2A	26.3129	A	A	A	A	A	B	A	B	A	A	A	B	B	A	A	A	B	B	B	B	B	A	A	B	B	A	B	B	B	B	A	A	B	B	-	B	A	B	A	B	B	B	A	B	B	A	B
Excalibur_c12971_253	2A	26.3129	A	B	A	A	A	B	A	B	A	A	A	B	B	A	A	A	B	B	B	B	B	A	A	B	B	A	B	B	B	B	A	A	B	B	-	B	A	B	A	B	B	B	B	B	B	-	B
Excalibur_c17000_557	2A	26.3129	A	A	A	A	A	B	A	B	A	A	A	B	B	A	A	A	B	B	B	B	B	A	A	B	B	A	B	B	B	B	A	A	B	B	-	B	A	B	A	B	B	B	A	B	B	A	B
Excalibur_c1999_1130	2A	26.3129	A	B	A	A	A	B	A	B	A	A	A	B	B	-	A	A	B	B	B	B	B	A	A	B	B	A	B	B	B	B	A	A	B	B	B	B	A	B	A	B	B	B	B	B	B	-	B
Excalibur_c1999_1451	2A	26.3129	A	B	A	A	A	B	A	B	A	A	A	B	B	A	A	A	B	B	B	B	B	A	A	B	B	A	B	B	B	B	A	A	B	B	-	B	A	B	A	B	B	B	B	B	B	-	B
Excalibur_c20439_825	2A	26.3129	A	A	A	A	A	B	A	B	A	A	A	-	B	A	A	A	B	B	B	B	B	A	A	B	B	A	B	B	B	B	A	-	B	B	-	B	A	B	A	B	B	B	A	B	B	A	B
Excalibur_c20478_641	2A	26.3129	A	A	A	A	A	B	A	B	A	A	A	-	B	A	A	A	B	B	B	B	B	A	A	B	B	A	B	B	B	B	A	-	B	B	B	B	A	B	A	B	B	B	A	B	B	A	B
Excalibur_c24959_182	2A	26.3129	A	-	A	A	A	B	A	B	A	A	A	B	B	A	A	A	B	B	B	B	B	A	A	B	B	A	B	B	B	B	A	A	B	B	A	B	A	B	A	B	B	B	-	B	B	A	B
Excalibur_c26527_465	2A	26.3129	A	-	A	A	A	B	A	B	A	A	A	B	B	A	A	A	B	B	B	B	B	A	A	B	B	A	B	B	B	B	A	A	B	B	-	B	A	B	A	B	B	B	-	B	B	A	B
Excalibur_c32514_247	2A	26.3129	A	A	-	A	A	B	A	B	A	A	A	B	B	-	A	A	B	B	B	B	B	A	A	B	B	A	B	B	B	B	A	A	B	B	B	B	A	B	A	B	B	B	A	B	B	A	B
Excalibur_c33560_256	2A	26.3129	A	B	A	A	A	B	A	B	A	A	A	B	B	A	A	A	B	B	B	B	B	A	A	B	B	A	B	B	B	B	A	A	B	B	-	B	A	B	A	B	B	B	B	B	B	A	B
Excalibur_c39151_104	2A	26.3129	A	A	A	A	A	B	A	B	A	A	A	B	B	A	A	A	B	B	B	B	B	A	A	B	B	A	B	B	B	B	A	A	B	B	B	B	A	B	A	B	B	B	A	B	B	A	B
Excalibur_c4372_363	2A	26.3129	A	A	A	A	A	B	A	B	A	A	A	B	B	A	A	A	B	B	B	B	B	A	A	B	B	A	B	B	B	B	A	A	B	B	B	B	A	B	A	B	B	B	A	B	B	A	B
Excalibur_c49266_154	2A	26.3129	A	B	A	A	A	B	A	B	A	A	A	B	B	A	A	A	B	B	B	B	B	A	A	B	B	A	B	B	B	B	A	A	B	B	-	B	A	B	A	B	B	B	B	B	B	A	B
Excalibur_c58231_273	2A	26.3129	A	B	A	A	A	B	A	B	A	A	A	B	B	A	A	A	B	B	B	B	B	A	A	B	B	A	B	B	B	B	A	A	B	B	-	B	A	B	A	B	B	B	B	B	B	A	B
Excalibur_c9472_217	2A	26.3129	A	B	A	A	A	B	A	B	A	A	A	B	B	A	A	A	B	B	B	B	B	A	A	B	B	A	B	B	B	B	A	A	B	B	A	B	A	B	A	B	B	B	B	B	B	A	B
Excalibur_c9525_105	2A	26.3129	A	B	A	A	A	B	A	B	A	A	A	B	B	-	A	A	B	B	B	B	B	A	A	B	B	A	B	B	B	B	A	A	B	B	-	B	A	B	A	B	B	B	B	B	B	A	B
Excalibur_rep_c102984_157	2A	26.3129	A	B	A	A	A	B	A	B	A	A	A	B	B	A	A	A	B	B	B	B	B	A	A	B	B	A	B	B	B	B	A	A	B	B	B	B	A	B	A	B	B	B	B	B	B	A	B
Excalibur_rep_c66399_930	2A	26.3129	A	B	A	A	A	B	A	B	A	A	A	B	B	A	A	A	B	B	B	B	B	A	A	B	B	A	B	B	B	B	A	A	B	B	-	B	A	B	A	B	B	B	B	B	B	A	B
GENE.0676_322	2A	26.3129	A	B	A	A	A	B	A	B	A	A	A	B	B	A	A	A	B	B	B	B	B	A	A	B	B	A	B	B	B	B	A	A	B	B	B	B	A	B	A	B	B	B	B	B	B	A	B
GENE.2324_85	2A	26.3129	A	B	A	A	A	B	A	B	A	A	A	B	B	A	A	A	B	B	B	B	B	A	A	B	B	A	B	B	B	B	A	A	B	B	B	B	A	B	A	B	B	B	A	B	B	A	B
GENE.2383_730	2A	26.3129	A	B	A	A	A	B	A	B	A	A	A	B	B	A	A	A	B	B	B	B	B	A	A	B	B	A	B	B	B	B	A	A	B	B	B	B	A	B	A	B	B	B	B	B	B	A	B
IAAV3757	2A	26.3129	A	A	A	A	A	B	A	B	A	A	A	B	B	A	A	A	B	B	B	B	B	A	A	B	B	A	B	B	B	B	A	A	B	B	B	B	A	B	A	B	B	B	A	B	B	A	B
IAAV5706	2A	26.3129	A	-	A	A	A	B	A	B	A	A	A	B	B	A	A	A	B	B	B	B	B	A	A	B	B	A	B	B	B	B	A	A	B	B	-	B	A	B	A	B	B	B	-	B	B	A	B
IAAV6070	2A	26.3129	A	A	A	A	A	B	A	B	A	A	A	B	B	A	A	A	B	B	B	B	B	A	A	B	B	A	B	B	B	B	A	A	B	B	B	B	A	B	A	B	B	B	A	B	B	A	B
Jagger_c6714_68	2A	26.3129	A	B	A	A	A	B	A	B	A	A	A	B	B	A	A	A	B	B	B	B	B	A	A	B	B	A	B	B	B	B	A	A	B	B	B	B	A	B	A	B	B	B	B	B	B	A	B
Jagger_c7527_143	2A	26.3129	A	B	A	A	A	B	A	B	A	A	A	B	B	A	A	A	B	B	B	B	B	A	A	B	B	A	B	B	B	B	A	A	B	B	B	B	A	B	A	B	B	B	B	B	B	A	B
Jagger_c7527_89	2A	26.3129	A	B	A	A	A	B	A	B	A	A	A	B	B	A	A	A	B	B	B	B	B	A	A	B	B	A	B	B	B	B	A	A	B	B	-	B	A	B	A	B	B	B	B	B	B	A	B
JD_c10324_88	2A	26.3129	A	B	A	A	A	B	A	B	A	A	A	B	B	A	A	A	B	B	B	B	B	A	A	B	B	A	B	B	B	B	A	A	B	B	B	B	A	B	A	B	B	B	B	B	B	A	B
JD_c11825_1135	2A	26.3129	A	A	A	A	A	B	A	B	A	A	A	B	B	A	A	A	B	B	B	B	B	A	A	B	B	A	B	B	B	B	A	A	B	B	-	B	A	B	A	B	B	B	A	B	B	A	B
Ku_c68144_387	2A	26.3129	A	B	A	A	A	B	A	B	A	A	A	B	B	A	A	A	B	B	B	B	B	A	A	B	B	A	B	B	B	B	A	A	B	B	B	B	A	B	A	B	B	B	B	B	B	A	B
Ku_c68144_972	2A	26.3129	A	B	A	A	A	B	A	B	A	A	A	B	B	A	A	A	B	B	B	B	B	A	A	B	B	A	B	B	B	B	A	A	B	B	B	B	A	B	A	B	B	B	B	B	B	A	B
Kukri_c100591_287	2A	26.3129	A	B	A	A	A	B	A	B	A	A	A	B	B	A	A	A	B	B	B	B	B	A	A	B	B	A	B	B	B	B	A	A	B	B	A	B	A	B	A	B	B	B	B	B	B	A	B
Kukri_c16667_132	2A	26.3129	A	B	A	A	A	B	A	B	A	A	A	B	B	A	A	A	B	B	B	B	B	A	A	B	B	A	B	B	B	B	A	A	B	B	B	B	A	B	A	B	B	B	B	B	B	A	B
Kukri_c18207_262	2A	26.3129	A	B	A	A	A	B	A	B	A	A	A	B	B	A	A	A	B	B	B	B	B	A	A	B	B	A	B	B	B	B	A	A	B	B	B	B	A	B	A	B	B	B	B	B	B	A	B
Kukri_c1947_70	2A	26.3129	A	B	A	A	A	B	A	B	A	A	A	B	B	A	A	A	B	B	B	B	B	A	A	B	B	A	B	B	B	B	A	A	B	B	A	B	A	B	A	B	B	B	B	B	B	A	B
Kukri_c27894_369	2A	26.3129	A	A	A	A	A	B	A	B	A	A	A	A	B	A	A	A	B	B	B	B	B	A	A	B	B	A	B	B	B	B	A	B	B	B	-	B	A	B	A	B	B	B	A	B	B	A	B
Kukri_c3298_581	2A	26.3129	A	B	A	A	A	B	A	B	A	A	A	B	B	A	A	A	B	B	B	B	B	A	A	B	B	A	B	B	B	B	A	A	B	B	A	B	A	B	A	B	B	B	B	B	B	A	B
Kukri_c3688_407	2A	26.3129	A	B	A	A	A	B	A	B	A	A	A	B	B	A	A	A	B	B	B	B	B	A	A	B	B	A	B	B	B	B	A	A	B	B	B	B	A	B	A	B	B	B	B	B	B	A	B
Kukri_c49277_476	2A	26.3129	A	B	A	A	A	B	A	B	A	A	A	B	B	A	A	A	B	B	B	B	B	A	A	B	B	A	B	B	B	B	A	A	B	B	-	B	A	B	A	B	B	B	B	B	B	A	B
Kukri_c52608_142	2A	26.3129	A	B	A	A	A	B	A	B	A	A	A	B	B	A	A	A	B	B	B	B	B	A	A	B	B	A	B	B	B	B	A	A	B	B	A	B	A	B	A	B	B	B	B	B	B	A	B
Kukri_c53501_305	2A	26.3129	A	B	A	A	A	B	A	B	A	A	A	B	B	A	A	A	B	B	B	B	B	A	A	B	B	A	B	B	B	B	A	A	B	B	B	B	A	B	A	B	B	B	B	B	B	A	B
Kukri_c57903_607	2A	26.3129	A	A	A	A	A	B	A	B	A	A	A	B	B	A	A	A	B	B	B	B	B	A	A	B	B	A	B	B	B	B	A	A	B	B	B	B	A	B	A	B	B	B	A	B	B	A	B
Kukri_c67873_265	2A	26.3129	A	B	A	A	A	B	A	B	A	A	A	B	B	A	A	A	B	B	B	B	B	A	A	B	B	A	B	B	B	B	A	A	B	B	-	B	A	B	A	B	B	B	B	B	B	A	B
Kukri_rep_c68068_95	2A	26.3129	A	B	A	A	A	B	A	B	A	A	A	B	B	A	A	A	B	B	B	B	B	A	A	B	B	A	B	B	B	B	A	A	B	B	B	B	A	B	A	B	B	B	B	B	B	A	B
Kukri_rep_c80115_213	2A	26.3129	A	B	A	A	A	B	A	B	A	A	A	B	B	A	A	A	B	B	B	B	B	A	A	B	B	A	B	B	B	B	A	A	B	B	B	B	A	B	A	B	B	B	B	B	B	A	B
Kukri_rep_c95118_467	2A	26.3129	A	-	A	A	A	B	A	B	A	A	A	B	B	A	A	A	B	B	B	B	B	A	A	B	B	A	B	B	B	B	A	A	B	B	B	B	A	B	A	B	B	B	A	B	B	A	B
Ra_c2467_333	2A	26.3129	A	-	A	A	A	B	A	B	A	A	A	B	B	-	A	A	B	B	B	B	B	A	A	B	B	A	B	B	B	B	A	A	B	B	B	B	A	B	A	B	B	B	A	B	B	A	B
Ra_c72517_981	2A	26.3129	A	B	A	A	A	B	A	B	A	A	A	B	B	A	A	A	B	B	B	B	B	A	A	B	B	A	B	B	B	B	A	A	B	B	A	B	A	B	A	B	B	B	B	B	B	A	B
RAC875_c16993_839	2A	26.3129	A	B	A	A	A	B	A	B	A	A	A	B	B	A	A	A	B	B	B	B	B	A	A	B	B	A	B	B	B	B	A	A	B	B	B	B	A	B	A	B	B	B	B	B	B	A	B
RAC875_c21013_841	2A	26.3129	A	A	A	A	A	B	A	B	A	A	A	B	B	A	A	A	B	B	B	B	B	A	A	B	B	A	B	B	B	B	A	A	B	B	-	B	A	B	A	B	B	B	A	B	B	A	B
RAC875_c23769_732	2A	26.3129	A	B	A	A	A	B	A	B	A	A	A	B	B	A	A	A	B	B	B	B	B	A	A	B	B	A	B	B	B	B	A	A	B	B	A	B	A	B	A	B	B	B	B	B	B	A	B
RAC875_c35807_1110	2A	26.3129	A	B	A	A	A	B	A	B	A	A	A	B	B	A	A	A	B	B	B	B	B	A	A	B	B	A	B	B	B	B	A	A	B	B	B	B	A	B	A	B	B	B	B	B	B	A	B
RAC875_c42539_104	2A	26.3129	A	B	A	A	A	B	A	B	A	A	A	B	B	A	A	A	B	B	B	B	B	A	A	B	B	A	B	B	B	B	A	A	B	B	-	B	A	B	A	B	B	B	B	B	B	A	B
RAC875_c44901_118	2A	26.3129	A	B	A	A	A	B	A	B	A	A	A	B	B	A	A	A	B	B	B	B	B	A	A	B	B	A	B	B	B	B	A	A	B	B	-	B	A	B	A	B	B	B	B	B	B	A	B
RAC875_c63035_147	2A	26.3129	A	B	A	A	A	B	A	B	A	A	A	B	B	A	A	A	B	B	B	B	B	A	A	B	B	A	B	B	B	B	A	A	B	B	B	B	A	B	A	B	B	B	B	B	B	A	B
RAC875_rep_c102485_606	2A	26.3129	A	A	A	A	A	B	A	B	A	A	A	B	B	A	A	A	B	B	B	B	B	A	A	B	B	A	B	B	B	B	A	A	B	B	-	B	A	B	A	B	B	B	A	B	B	A	B
RAC875_rep_c69411_672	2A	26.3129	A	B	A	A	A	B	A	B	A	A	A	B	B	A	A	A	B	B	B	B	B	A	A	B	B	A	B	B	B	B	A	A	B	B	-	B	A	B	A	B	B	B	B	B	B	A	B
RAC875_rep_c72517_1215	2A	26.3129	A	B	A	A	A	B	A	B	A	A	A	B	B	A	A	A	B	B	B	B	B	A	A	B	B	A	B	B	B	B	A	A	B	B	A	B	A	B	A	B	B	B	B	B	B	A	B
RFL_Contig2972_2285	2A	26.3129	A	B	A	A	A	B	A	B	A	A	A	B	B	A	A	A	B	B	B	B	B	A	A	B	B	A	B	B	B	B	A	A	B	B	B	B	A	B	A	B	B	B	B	B	B	A	B
RFL_Contig2972_2819	2A	26.3129	A	B	A	A	A	B	A	B	A	A	A	B	B	A	A	A	B	B	B	B	B	A	A	B	B	A	B	B	B	B	A	A	B	B	-	B	A	B	A	B	B	B	B	B	B	A	B
RFL_Contig4560_1503	2A	26.3129	A	B	A	A	A	B	A	B	A	A	A	B	B	A	A	A	B	B	B	B	B	A	A	B	B	A	B	B	B	B	A	A	B	B	B	B	A	B	A	B	B	B	B	B	B	A	B
RFL_Contig5277_1141	2A	26.3129	A	B	A	A	A	B	A	B	A	A	A	B	B	A	A	A	B	B	B	B	B	A	A	B	B	A	B	B	B	B	A	A	B	B	B	B	A	B	A	B	B	B	B	B	B	A	B
RFL_Contig5277_480	2A	26.3129	A	B	A	A	A	B	A	B	A	A	A	B	B	A	A	A	B	B	B	B	B	A	A	B	B	A	B	B	B	B	A	A	B	B	-	B	A	B	A	B	B	B	B	B	B	A	B
RFL_Contig5277_564	2A	26.3129	A	B	A	A	A	B	A	B	A	A	A	B	B	A	A	A	B	B	B	B	B	A	A	B	B	A	B	B	B	B	A	A	B	B	B	B	A	B	A	B	B	B	B	B	B	A	B
TA001167.0831	2A	26.3129	A	B	A	A	A	B	A	B	A	A	A	B	B	A	A	A	B	B	B	B	B	A	A	B	B	A	B	B	B	B	A	A	B	B	B	B	A	B	A	B	B	B	B	B	B	A	B
Tdurum_contig32203_281	2A	26.3129	A	B	A	A	A	B	A	B	A	A	A	B	B	A	A	A	B	B	B	B	B	A	A	B	B	A	B	B	B	B	A	A	B	B	-	B	A	B	A	B	B	B	B	B	B	A	B
Tdurum_contig41912_893	2A	26.3129	A	B	A	A	A	B	A	B	A	A	A	B	B	A	A	A	B	B	B	B	B	A	A	B	B	A	B	B	B	B	A	A	B	B	-	B	A	B	A	B	B	B	B	B	B	A	B
Tdurum_contig42600_527	2A	26.3129	A	B	A	A	A	B	A	B	A	A	A	B	B	A	A	A	B	B	B	B	B	A	A	B	B	A	B	B	B	B	A	A	B	B	-	B	A	B	A	B	B	B	B	B	B	A	B
Tdurum_contig45196_487	2A	26.3129	A	B	A	A	A	B	A	B	A	A	A	B	B	A	A	A	B	B	B	B	B	A	A	B	B	A	B	B	B	B	A	A	B	B	-	B	A	B	A	B	B	B	B	B	B	A	B
Tdurum_contig53038_684	2A	26.3129	A	A	A	A	A	B	A	B	A	A	A	B	B	A	A	A	B	B	B	B	B	A	A	B	B	A	B	B	B	B	A	A	B	B	-	B	A	B	A	B	B	B	A	B	B	A	B
Tdurum_contig53038_714	2A	26.3129	A	A	A	A	A	B	A	B	A	A	A	B	B	A	A	A	B	B	B	B	B	A	A	B	B	A	B	B	B	B	A	A	B	B	-	B	A	B	A	B	B	B	A	B	B	A	B
Tdurum_contig8350_350	2A	26.3129	A	A	A	A	A	B	A	B	A	A	A	B	B	A	A	A	B	B	B	B	B	A	A	B	B	A	B	B	B	B	A	A	B	B	-	B	A	B	A	B	B	B	A	B	B	A	B
tplb0030k01_447	2A	26.3129	A	-	A	A	A	B	A	B	A	A	A	B	B	A	A	A	B	B	B	B	B	A	A	B	B	A	B	B	B	B	A	A	B	B	-	B	A	B	A	B	B	B	A	B	B	A	B
tplb0060e06_1793	2A	26.3129	A	B	A	A	A	B	A	B	A	A	A	B	B	A	A	A	B	B	B	B	B	A	A	B	B	A	B	B	B	B	A	A	B	B	-	B	A	B	A	B	B	B	B	B	B	A	B
wsnp_Ex_c2311_4327681	2A	26.3129	A	B	A	A	A	B	A	B	A	A	A	B	B	A	A	A	B	B	B	B	B	A	A	B	B	A	B	B	B	B	A	A	B	B	B	B	A	B	A	B	B	B	B	B	B	A	B
wsnp_Ex_c53729_56868062	2A	26.3129	A	B	A	A	A	B	A	B	A	A	A	B	B	A	A	A	B	B	B	B	B	A	A	B	B	A	B	B	B	B	A	A	B	B	B	B	A	B	A	B	B	B	B	B	B	A	B
wsnp_Ex_c62466_62094459	2A	26.3129	A	B	A	A	A	B	A	B	A	A	A	B	B	A	A	A	B	B	B	B	B	A	A	B	B	A	B	B	B	B	A	A	B	B	-	B	A	B	A	B	B	B	B	B	B	A	B
wsnp_Ex_c63909_62932437	2A	26.3129	A	B	A	A	A	B	A	B	A	A	A	B	B	A	A	A	B	B	B	B	B	A	A	B	B	A	B	B	B	B	A	A	B	B	B	B	A	B	A	B	B	B	B	B	B	A	B
wsnp_Ex_c63909_62932669	2A	26.3129	A	B	A	A	A	B	A	B	A	A	A	B	B	A	A	A	B	B	B	B	B	A	A	B	B	A	B	B	B	B	A	A	B	B	-	B	A	B	A	B	B	B	B	B	B	A	B
wsnp_Ex_c63909_62932893	2A	26.3129	A	B	A	A	A	B	A	B	A	A	A	B	B	A	A	A	B	B	B	B	B	A	A	B	B	A	B	B	B	B	A	A	B	B	B	B	A	B	A	B	B	B	B	B	B	A	B
wsnp_Ex_rep_c108004_91402649	2A	26.3129	A	B	A	A	A	B	A	B	A	A	A	B	B	A	A	A	B	B	B	B	B	A	A	B	B	A	B	B	B	B	A	A	B	B	-	B	A	B	A	B	B	B	B	B	B	A	B
wsnp_JD_c16948_15934352	2A	26.3129	A	B	A	A	A	B	A	B	A	A	A	B	B	A	A	A	B	B	B	B	B	A	A	B	B	A	B	B	B	B	A	A	B	B	B	B	A	B	A	B	B	B	B	B	B	A	B
wsnp_JD_c289_450995	2A	26.3129	A	B	A	A	A	B	A	B	A	A	A	B	B	A	A	A	B	B	B	B	B	A	A	B	B	A	B	B	B	B	A	A	B	B	B	B	A	B	A	B	B	B	B	B	B	A	B
wsnp_Ku_c26323_36285601	2A	26.3129	A	A	A	A	A	B	A	B	A	A	A	B	B	A	A	A	B	B	B	B	B	A	A	B	B	A	B	B	B	B	A	A	B	B	B	B	A	B	A	B	B	B	A	B	B	A	B
wsnp_Ku_c26323_36285697	2A	26.3129	A	A	A	A	A	B	A	B	A	A	A	B	B	A	A	A	B	B	B	B	B	A	A	B	B	A	B	B	B	B	A	A	B	B	B	B	A	B	A	B	B	B	A	B	B	A	B
wsnp_Ku_c3688_6797159	2A	26.3129	A	B	A	A	A	B	A	B	A	A	A	B	B	A	A	A	B	B	B	B	B	A	A	B	B	A	B	B	B	B	A	A	B	B	B	B	A	B	A	B	B	B	B	B	B	A	B
wsnp_Ku_c850_1758318	2A	26.3129	A	B	A	A	A	B	A	B	A	A	A	B	B	A	A	A	B	B	B	B	B	A	A	B	B	A	B	B	B	B	A	A	B	B	-	B	A	B	A	B	B	B	B	B	B	A	B
BobWhite_c15773_166	2A	26.9841	A	A	A	A	A	B	A	B	A	A	A	A	B	A	A	A	B	B	B	B	B	A	A	B	B	A	B	B	B	B	A	B	B	B	-	B	A	B	A	B	B	B	A	B	B	A	B
BS00025880_51	2A	26.9841	A	A	A	A	A	B	A	B	A	A	A	A	B	A	A	A	B	B	B	B	B	A	A	B	B	A	B	B	B	B	A	B	B	B	B	B	A	B	A	B	B	B	A	B	B	A	B
BS00066317_51	2A	26.9841	A	A	A	A	A	B	A	B	A	A	A	A	B	A	A	A	B	B	B	B	B	A	A	B	B	A	B	B	B	B	-	B	B	B	B	B	A	B	A	B	B	B	A	B	B	A	B
BS00066409_51	2A	26.9841	A	A	-	A	A	B	A	B	A	A	A	A	B	A	A	A	B	B	B	B	B	A	A	B	B	A	B	B	B	B	A	B	B	B	B	B	A	B	A	B	B	B	A	B	B	A	B
BS00071660_51	2A	26.9841	A	A	A	A	A	B	A	B	A	A	A	A	B	A	A	A	B	B	B	B	B	A	A	B	B	A	B	B	B	B	A	B	B	B	B	B	A	B	A	B	B	B	A	B	B	A	B
CAP7_c4056_108	2A	26.9841	A	A	A	A	A	B	A	B	A	A	A	A	B	A	A	A	B	B	B	B	B	A	A	B	B	A	B	B	B	B	A	B	B	B	B	B	A	B	A	B	B	B	A	B	B	A	B
Excalibur_c10068_1431	2A	26.9841	A	A	A	A	A	B	A	B	A	A	A	A	B	A	A	A	B	B	B	B	B	A	A	B	B	A	B	B	B	B	A	B	B	B	B	B	A	B	A	B	B	B	A	B	B	A	B
Excalibur_c72359_56	2A	26.9841	A	A	A	A	A	B	A	B	A	A	A	A	B	A	A	A	B	B	B	B	B	A	A	B	B	A	B	B	B	B	A	B	B	B	B	B	A	B	A	B	B	B	A	B	B	A	B
Excalibur_c7241_284	2A	26.9841	A	A	A	A	A	B	A	B	A	A	A	A	B	A	A	A	B	B	B	B	B	A	A	B	B	A	B	B	B	B	A	B	B	B	-	B	A	B	A	B	B	B	A	B	B	A	B
IAAV2576	2A	26.9841	A	A	A	A	A	B	A	B	A	A	A	A	B	A	A	A	B	B	B	B	B	A	A	B	B	A	B	B	B	B	A	B	B	B	B	B	A	B	A	B	B	B	A	B	B	A	B
Kukri_c44579_85	2A	26.9841	A	A	A	A	A	B	A	B	A	A	A	A	B	A	A	A	B	B	B	B	B	A	A	B	B	A	B	B	B	B	A	B	B	B	-	B	A	B	A	B	B	B	A	B	B	A	B
RAC875_c25271_138	2A	26.9841	A	A	A	A	A	B	A	B	A	A	A	A	B	A	A	A	B	B	B	B	B	A	A	B	B	A	B	B	B	B	A	B	B	B	-	B	A	B	A	B	B	B	A	B	B	A	B
RFL_Contig2656_871	2A	26.9841	A	A	A	A	A	B	A	B	A	A	A	A	B	A	A	A	B	B	B	B	B	A	A	B	B	A	B	B	B	B	A	B	B	B	-	B	A	B	A	B	B	B	A	B	B	A	B
Tdurum_contig82404_354	2A	26.9841	A	A	A	A	A	B	A	B	A	A	A	A	-	-	A	A	B	B	B	B	B	A	A	-	-	A	B	B	B	-	A	B	B	B	B	B	A	B	A	-	B	-	A	B	B	A	B
Excalibur_c99029_69	2A	32.0372	A	A	A	A	A	B	A	B	A	A	A	A	A	B	A	A	B	B	A	B	B	A	A	A	A	A	B	B	B	A	A	A	B	B	-	B	A	B	A	A	B	A	A	B	B	A	A
Kukri_c2687_1407	2A	32.0372	A	A	A	A	A	B	A	B	A	A	A	A	A	B	A	A	B	B	A	B	B	A	A	A	A	A	B	B	B	A	A	A	B	B	-	B	A	B	A	A	B	A	A	B	B	A	A
RAC875_c66695_1376	2A	32.0372	A	A	A	A	A	B	A	B	A	A	A	A	A	B	A	A	B	B	A	B	B	A	A	A	A	A	B	B	B	A	A	A	B	B	B	B	A	B	A	A	B	A	A	B	B	A	A
wsnp_Ex_c19003_27913936	2A	32.0372	A	A	A	A	A	B	A	B	A	A	A	A	A	B	A	A	B	B	A	B	B	A	A	A	A	A	B	B	B	A	A	A	B	B	B	B	A	B	A	A	B	A	A	B	B	A	A
BobWhite_c15766_562	2A	33.9862	A	A	A	A	A	B	A	B	A	A	A	A	A	B	A	A	B	B	A	B	B	A	A	A	A	A	B	B	B	A	A	A	B	B	B	B	A	B	A	A	B	A	A	B	B	A	A
BS00011478_51	2A	35.9352	A	A	A	A	B	B	A	B	A	A	A	A	A	B	A	B	B	B	A	B	B	A	A	A	A	A	B	B	B	A	A	A	B	B	B	B	A	B	A	A	A	A	A	B	B	A	A
BS00022265_51	2A	35.9352	A	A	A	A	B	B	A	B	A	A	A	A	A	B	A	B	B	B	A	B	B	A	A	A	A	A	B	B	B	A	A	A	B	B	B	B	A	B	A	A	A	A	A	B	B	A	A
Tdurum_contig45661_684	2A	35.9352	A	A	A	A	B	B	A	B	A	A	A	A	A	B	A	B	B	B	A	B	B	A	A	A	A	A	B	B	B	A	A	A	B	B	B	B	A	B	A	A	A	A	A	B	B	A	A
Tdurum_contig60205_509	2A	35.9352	A	A	A	A	B	B	A	B	A	A	A	A	A	B	A	B	B	B	A	B	B	A	A	A	A	A	B	B	B	A	A	A	B	B	-	B	A	B	A	A	A	A	A	B	B	A	A
Tdurum_contig60205_806	2A	35.9352	A	A	A	A	B	B	A	B	A	A	A	A	A	B	A	B	B	B	A	B	B	A	A	A	A	A	B	B	B	A	A	A	B	B	-	B	A	B	A	A	A	A	A	B	B	A	A
Tdurum_contig93508_119	2A	35.9352	A	A	A	A	B	B	A	B	A	A	A	A	A	B	A	B	B	B	A	B	B	A	A	A	A	A	B	B	B	A	A	A	B	B	-	B	A	B	A	A	A	A	A	B	B	A	A
Tdurum_contig93508_295	2A	35.9352	A	A	A	A	B	B	A	B	A	A	A	A	A	B	A	B	B	B	A	B	B	A	A	A	A	A	B	B	B	A	A	A	B	B	B	B	A	B	A	A	A	A	A	B	B	A	A
wsnp_Ex_c15681_24015303	2A	35.9352	A	A	A	A	B	B	A	B	A	A	A	A	A	B	A	B	B	B	A	B	B	A	A	A	A	A	B	B	B	A	A	A	B	B	B	B	A	B	A	A	A	A	A	B	B	A	A
wsnp_Ex_c45_97816	2A	35.9352	A	A	A	A	B	B	A	B	A	A	A	A	A	B	A	B	B	B	A	B	B	A	A	A	A	A	B	B	B	A	A	A	B	B	-	B	A	B	A	A	A	A	A	B	B	A	A
wsnp_Ex_c45_98113	2A	35.9352	A	A	A	A	B	B	A	B	A	A	A	A	A	B	A	B	B	B	A	B	B	A	A	A	A	A	B	B	B	A	A	A	B	B	-	B	A	B	A	A	A	A	A	B	B	A	A
Excalibur_c33040_447	2A	36.5804	A	A	A	A	B	B	A	B	A	A	A	A	A	B	A	B	B	B	A	B	B	A	A	A	A	A	B	B	B	A	A	A	B	B	B	B	A	B	A	A	A	A	A	B	B	A	A
Jagger_c4182_117	2A	36.5804	A	A	A	A	B	B	A	B	A	A	A	A	A	B	A	B	B	B	A	B	B	A	A	A	A	A	B	B	B	A	A	A	B	B	-	B	A	B	A	A	A	A	A	B	B	A	A
RFL_Contig741_1380	2A	36.5804	A	A	A	A	B	B	A	B	A	A	A	A	A	B	A	B	B	B	A	B	B	A	A	A	A	A	B	B	B	A	A	A	B	B	B	B	A	B	A	A	A	A	A	B	B	A	A
IAAV6905	2A	37.2561	A	A	A	A	B	B	A	B	A	A	A	A	A	B	A	B	B	B	A	B	B	A	A	A	A	A	B	B	B	A	-	A	B	B	B	B	A	B	A	A	A	A	A	B	B	A	A
Ku_c61054_207	2A	37.2561	A	A	A	A	B	B	A	B	A	A	A	A	A	B	A	B	B	B	A	B	B	-	A	A	A	A	B	B	B	A	A	A	B	B	B	B	A	B	-	A	A	A	A	B	B	A	A
Kukri_c43875_671	2A	37.2561	A	A	A	A	B	B	A	B	A	A	A	A	A	B	A	B	B	B	A	B	B	A	A	A	A	A	B	B	B	A	A	A	B	B	B	B	A	B	A	A	A	A	A	B	B	A	A
Kukri_c65380_351	2A	37.2561	A	A	A	A	B	B	A	B	A	A	A	A	A	B	A	B	B	B	A	B	B	A	A	A	A	A	B	B	B	A	A	A	B	B	B	B	A	B	A	A	A	A	A	B	B	A	A
Kukri_rep_c69312_353	2A	37.2561	A	A	A	A	B	B	A	B	A	A	A	A	A	B	A	B	B	B	A	B	B	A	A	A	A	A	B	B	B	A	A	A	B	B	B	B	A	B	A	A	A	A	A	B	B	A	A
Kukri_rep_c93878_374	2A	37.2561	A	A	A	A	B	B	A	B	A	A	A	A	A	B	A	B	B	B	A	B	B	A	A	A	A	A	B	B	B	A	A	A	B	B	B	B	A	B	A	A	A	A	A	B	B	A	A
BS00108865_51	2A	38.7058	A	A	A	A	B	B	A	B	A	A	A	A	A	-	A	B	B	B	A	B	B	A	B	A	A	A	B	B	B	A	A	A	B	B	-	B	A	B	A	A	A	A	A	B	B	A	A
Excalibur_c7665_260	2A	38.7058	A	A	A	A	B	B	A	B	A	A	A	A	A	B	A	B	B	B	A	B	B	A	B	A	A	A	B	B	B	A	A	A	B	B	B	B	A	B	A	A	A	A	A	B	B	A	A
Ku_c33884_267	2A	38.7058	A	A	A	A	B	B	A	B	A	A	A	A	A	B	A	B	B	B	A	B	B	A	B	A	A	A	B	B	B	A	A	A	B	B	B	B	A	B	A	A	A	A	A	B	B	A	A
tplb0046b02_872	2A	38.7058	A	A	A	A	B	B	A	B	A	A	A	A	A	B	A	B	B	B	A	B	B	A	B	A	A	A	B	B	B	A	A	A	B	B	-	B	A	B	A	A	A	A	A	B	B	A	A
wsnp_Ex_rep_c102390_87572532	2A	38.7058	A	A	A	A	B	B	A	B	A	A	A	A	A	B	A	B	B	B	A	B	B	A	B	A	A	A	B	B	B	A	A	A	B	B	B	B	A	B	A	A	A	A	A	B	B	A	A
Kukri_c25901_348	2A	39.3552	A	A	A	A	B	B	A	B	A	A	A	A	A	B	A	B	B	B	A	B	B	A	B	A	A	A	B	B	B	A	A	A	B	B	B	B	A	B	A	A	A	A	A	B	B	A	A
wsnp_Ra_c3378_6318431	2A	55.3646	B	A	A	A	B	B	A	B	B	A	A	A	A	B	A	B	A	B	A	A	B	A	B	A	A	A	A	B	B	A	A	A	B	A	B	B	A	B	A	A	A	A	A	A	B	A	A
tplb0052d08_1158	2A	57.3394	B	A	A	A	B	B	A	B	B	A	A	A	A	B	A	B	A	B	A	A	B	A	B	A	A	A	A	B	B	A	-	A	B	A	B	B	A	B	A	A	A	A	A	A	B	A	A
BobWhite_c16923_64	2A	57.9973	B	A	A	A	B	B	A	B	B	A	A	A	A	B	A	B	A	B	A	A	B	A	B	A	A	A	A	B	B	A	A	A	B	A	B	B	A	B	A	A	A	A	A	A	B	A	A
BS00037160_51	2A	59.9463	B	A	A	A	B	B	A	B	B	A	A	A	A	B	A	B	A	B	A	A	B	A	B	A	A	A	A	B	B	A	A	A	A	A	B	B	A	B	A	A	A	A	A	A	B	A	A
BS00080752_51	2A	59.9463	B	A	A	A	B	B	A	B	B	A	A	A	A	B	A	B	A	B	A	A	B	A	B	A	A	A	A	B	B	A	A	A	A	A	B	B	A	B	A	A	A	A	A	A	B	A	A
BS00081506_51	2A	59.9463	B	A	A	A	B	B	A	B	B	A	A	A	A	B	A	B	A	B	A	A	B	A	B	A	A	A	A	B	B	A	A	A	A	A	B	B	A	B	A	A	A	A	A	A	B	A	A
BS00093201_51	2A	59.9463	B	A	A	A	B	B	A	B	B	A	A	A	A	B	A	B	A	B	A	A	B	A	B	A	A	A	A	B	B	A	A	A	A	A	B	B	A	B	A	A	A	A	A	A	B	A	A
BS00108775_51	2A	59.9463	B	A	A	A	B	B	A	B	B	A	A	A	A	B	A	B	A	B	A	A	B	A	B	A	A	A	A	B	B	A	A	A	A	A	B	B	A	B	A	A	A	A	A	A	B	A	A
Excalibur_c685_165	2A	59.9463	B	A	A	A	B	B	A	B	B	A	A	A	A	B	A	B	A	B	A	A	B	A	B	A	A	A	A	B	B	A	A	A	A	A	B	B	A	B	A	A	A	A	A	A	B	A	A
RFL_Contig2577_435	2A	59.9463	B	A	A	A	B	B	A	B	B	A	A	A	A	B	A	B	A	B	A	A	B	A	B	A	A	A	A	B	B	A	A	A	A	A	B	B	A	B	A	A	A	A	A	A	B	A	A
wsnp_CAP12_c510_276361	2A	61.2453	B	A	A	A	B	B	A	B	B	A	A	A	A	B	A	B	A	B	A	A	B	A	B	A	A	A	A	B	B	A	A	A	A	A	B	B	A	B	A	A	A	A	A	A	B	A	A
BS00065865_51	2A	63.1944	B	A	A	A	B	B	A	B	B	A	A	A	A	B	A	B	A	B	A	A	B	A	B	A	A	A	A	B	B	A	A	A	A	A	B	B	A	B	A	A	A	A	A	A	B	A	A
Excalibur_c36481_519	2A	63.1944	B	A	A	A	B	B	A	B	B	A	A	A	A	B	A	B	A	B	A	A	B	A	B	A	A	A	A	B	B	A	A	A	A	A	B	B	A	B	A	A	A	A	A	A	B	A	A
Jagger_c4026_328	2A	63.1944	B	A	A	A	B	B	A	B	B	A	A	A	A	B	A	B	A	B	A	A	B	A	B	A	A	A	A	B	B	A	A	A	A	A	B	B	A	B	A	A	A	A	A	A	B	A	A
Kukri_rep_c113597_88	2A	63.1944	B	A	A	A	B	B	A	B	B	A	A	A	A	B	A	B	A	B	A	A	B	A	B	A	A	A	A	B	B	A	A	A	A	A	B	B	A	B	A	A	A	A	A	A	B	A	A
BobWhite_c15867_215	2A	76.326	B	A	A	A	A	B	A	B	B	A	B	A	A	B	B	A	A	A	A	A	B	A	B	A	A	B	A	B	A	A	A	A	A	A	B	B	A	B	A	A	A	A	A	A	B	B	A
CAP12_rep_c6956_169	2A	76.326	B	A	A	A	A	B	A	B	B	A	B	A	A	B	B	A	A	A	A	A	B	A	B	A	A	B	A	B	A	A	A	A	A	A	B	B	A	B	A	A	A	A	A	A	B	B	A
Excalibur_c1604_2710	2A	76.326	B	A	A	A	A	B	A	B	B	A	B	A	A	B	B	A	A	A	A	A	B	A	B	A	A	B	A	B	A	A	A	A	A	A	B	B	A	B	A	A	A	A	A	A	B	B	A
GENE.1381_110	2A	76.326	B	A	A	A	A	B	A	B	B	A	B	A	A	B	B	A	A	A	A	A	B	A	B	A	A	B	A	B	A	A	A	A	A	A	B	B	A	B	A	A	A	A	A	A	B	B	A
Kukri_c62142_683	2A	76.326	B	A	A	A	A	B	A	B	B	A	B	A	A	B	B	A	A	A	A	A	B	A	B	A	A	B	A	B	A	A	A	A	A	A	B	B	A	B	A	A	A	A	A	A	B	B	A
RAC875_c21906_247	2A	76.326	B	A	A	A	A	B	A	B	B	A	B	A	A	B	B	A	A	A	A	A	B	A	B	A	A	B	A	B	A	A	A	A	A	A	B	B	A	B	A	A	A	A	A	A	B	B	A
wsnp_Ex_c1604_3060855	2A	76.326	B	A	A	A	A	B	A	B	B	A	B	A	A	B	B	A	A	A	A	A	B	A	B	A	A	B	A	B	A	A	A	A	A	A	B	B	A	B	A	A	A	A	A	A	B	B	A
BobWhite_c3833_815	2A	76.9712	B	A	A	A	A	B	A	B	B	A	B	A	A	B	B	A	A	A	A	A	B	A	B	A	A	B	A	B	A	A	A	A	A	A	B	B	A	B	A	A	A	A	A	A	B	B	A
BS00089497_51	2A	76.9712	B	A	A	A	A	B	A	B	B	A	B	A	A	B	B	A	A	A	A	A	B	A	B	A	A	B	A	B	A	A	A	A	A	A	B	B	A	B	A	A	A	A	A	A	B	B	A
wsnp_be471201A_Ta_1_1	2A	76.9712	B	A	A	A	A	B	A	B	B	A	B	A	A	B	B	A	A	A	A	A	B	A	B	A	A	B	A	B	A	A	A	A	A	A	B	B	A	B	A	A	A	A	A	A	B	B	A
BS00065259_51	2A	80.9531	B	A	A	A	A	B	A	B	B	A	B	A	A	B	B	A	A	A	A	A	B	A	B	A	A	B	A	B	A	A	A	A	A	A	B	B	A	B	A	A	A	A	A	A	B	B	A
Excalibur_c27279_699	2A	80.9531	B	A	A	A	A	B	A	B	B	A	B	A	A	B	B	A	A	A	A	A	B	A	B	A	A	B	A	B	A	A	A	A	A	A	B	B	A	B	A	A	A	A	A	A	B	B	A
Kukri_rep_c107630_127	2A	80.9531	B	A	A	A	A	B	A	B	B	A	B	A	A	B	B	A	A	A	A	A	B	A	B	A	A	B	A	B	A	A	A	A	A	A	B	B	A	B	A	A	A	A	A	A	B	B	A
Kukri_rep_c70454_248	2A	80.9531	B	A	A	A	A	B	A	B	B	A	B	A	A	B	B	A	A	A	A	A	B	A	B	A	A	B	A	B	A	A	A	A	A	A	B	B	A	B	A	A	A	A	A	A	B	B	A
Kukri_rep_c72243_148	2A	80.9531	B	A	A	A	A	B	A	B	B	A	B	A	A	B	B	A	A	A	A	A	B	A	B	A	A	B	A	B	A	A	A	A	A	A	B	B	A	B	A	A	A	A	A	A	B	B	A
Kukri_rep_c72243_191	2A	80.9531	B	A	A	-	A	B	A	B	B	A	B	A	A	B	B	A	A	A	A	A	B	A	B	A	A	B	A	B	A	A	A	A	A	A	B	B	A	B	A	A	A	A	A	A	B	B	A
Kukri_rep_c75317_375	2A	80.9531	B	A	A	A	A	B	A	B	B	A	B	A	A	B	B	A	A	A	A	A	B	A	B	A	A	B	A	B	A	A	A	A	A	A	B	B	A	B	A	A	A	A	A	A	B	B	A
Ra_c5443_527	2A	80.9531	B	A	A	A	A	B	A	B	B	A	B	A	A	B	B	A	A	A	A	A	B	A	B	A	A	B	A	B	A	A	A	A	A	A	B	B	A	B	A	A	A	A	A	A	B	B	A
RAC875_rep_c107988_200	2A	80.9531	B	A	A	A	A	B	A	B	B	A	B	A	A	B	B	A	A	A	A	A	B	A	B	A	A	B	A	B	A	A	A	A	A	A	B	B	A	B	A	A	A	A	A	A	B	B	A
RAC875_s119017_245	2A	80.9531	B	A	A	A	A	B	A	B	B	A	B	A	A	B	B	A	A	A	A	A	B	A	B	A	A	B	A	B	A	A	A	A	A	A	B	B	A	B	A	A	A	A	A	A	B	B	A
wsnp_Ex_rep_c66465_64708628	2A	80.9531	B	A	A	A	A	B	A	B	B	A	B	A	A	B	B	A	A	A	A	A	B	A	B	A	A	B	A	B	A	A	A	A	A	A	B	B	A	B	A	A	A	A	A	A	B	B	A
wsnp_Ex_rep_c66465_64708722	2A	80.9531	B	A	A	A	A	B	A	B	B	A	B	A	A	B	B	A	A	A	A	A	B	A	B	A	A	B	A	B	A	A	A	A	A	A	B	B	A	B	A	A	A	A	A	A	B	B	A
wsnp_Ra_c5443_9643191	2A	80.9531	B	A	A	A	A	B	A	B	B	A	B	A	A	B	B	A	A	A	A	A	B	A	B	A	A	B	A	B	A	A	A	A	A	A	B	B	A	B	A	A	A	A	A	A	B	B	A
RAC875_rep_c118666_73	2A	87.9757	B	A	A	A	A	B	A	B	B	A	B	A	A	A	B	A	A	A	A	A	B	A	B	A	A	B	A	B	A	A	A	A	A	A	B	B	A	B	A	A	A	A	A	A	B	B	A
Tdurum_contig28665_150	2A	87.9757	B	A	A	A	A	B	A	B	B	A	B	A	A	A	B	A	A	A	A	A	B	A	B	A	A	B	A	B	A	A	A	A	A	A	B	B	A	B	A	A	A	A	A	A	B	B	A
BobWhite_c3444_750	2A	88.6336	B	A	A	A	A	B	A	B	B	A	B	A	A	A	B	A	A	A	A	A	B	A	B	A	A	B	A	B	A	A	A	A	A	A	B	B	A	B	A	A	A	A	A	A	B	B	A
BS00063518_51	2A	88.6336	B	A	A	A	A	B	A	B	B	A	B	A	A	A	B	A	A	A	A	A	B	A	B	A	A	B	A	B	A	A	A	A	A	A	B	B	A	B	A	A	A	A	A	A	B	B	A
Excalibur_c34876_407	2A	88.6336	B	A	A	A	A	B	A	B	B	A	B	A	A	A	B	A	A	A	A	A	B	A	B	A	A	B	A	B	A	A	A	A	-	A	B	B	A	B	A	A	A	A	A	A	B	B	A
Excalibur_c34913_743	2A	88.6336	B	A	A	A	A	B	A	B	B	A	B	A	A	A	B	A	A	A	A	A	B	A	B	A	A	B	A	B	A	A	A	A	-	A	B	B	A	B	A	A	A	A	A	A	B	B	A
Excalibur_c65691_481	2A	88.6336	B	A	A	A	A	B	A	B	B	A	B	A	A	A	B	A	A	A	A	A	B	A	B	A	A	B	A	B	A	A	A	A	B	A	B	B	A	B	A	A	A	A	A	A	B	B	A
IACX11199	2A	88.6336	B	A	A	A	A	B	A	B	B	A	B	A	A	A	B	A	A	A	A	A	B	A	B	A	A	B	A	B	A	A	A	A	B	A	B	B	A	B	A	A	A	A	A	A	B	B	A
IACX794	2A	88.6336	B	A	A	A	A	B	A	B	B	A	B	A	A	A	B	A	A	A	A	A	B	A	B	A	A	B	A	B	A	A	A	A	B	A	B	B	A	B	A	A	A	A	A	A	B	B	A
Ku_c3202_1646	2A	88.6336	B	A	A	A	A	B	A	B	B	A	B	A	A	A	B	A	A	A	A	A	B	A	B	A	A	B	A	B	A	A	A	A	A	A	B	B	A	B	A	A	A	A	A	A	B	B	A
Ku_c3569_595	2A	88.6336	B	A	A	A	A	B	A	B	B	A	B	A	A	A	B	A	A	A	A	A	B	A	B	A	A	B	A	B	A	A	A	A	A	A	B	B	A	B	A	A	A	A	A	A	B	B	A
Kukri_c25868_77	2A	88.6336	B	A	A	A	A	B	A	B	B	A	B	A	A	A	B	A	A	A	A	A	B	A	B	A	A	B	A	B	A	A	A	A	B	A	B	B	A	B	A	A	A	A	A	A	B	B	A
Kukri_c35671_162	2A	88.6336	B	A	A	A	A	B	A	B	B	A	B	A	A	A	B	A	A	A	A	A	B	A	B	A	A	B	A	B	A	A	A	A	A	A	B	B	A	B	A	A	A	A	A	A	B	B	A
Kukri_c7816_357	2A	88.6336	B	A	A	A	A	B	A	B	B	A	B	A	A	A	B	A	A	A	A	A	B	A	B	A	A	B	A	B	A	A	A	A	A	A	B	B	A	B	A	A	A	A	A	A	B	B	A
Kukri_rep_c108232_428	2A	88.6336	B	A	A	A	A	B	A	B	B	A	B	A	A	A	B	A	A	A	A	A	B	A	B	A	A	B	A	B	A	A	A	A	A	A	B	B	A	B	A	A	A	A	A	A	B	B	A
RAC875_c11459_655	2A	88.6336	B	A	A	A	A	B	A	B	B	A	B	A	A	A	B	A	A	A	A	A	B	A	B	A	A	B	A	B	A	A	A	A	A	A	B	B	A	B	A	A	A	A	A	A	B	B	A
RAC875_c14007_67	2A	88.6336	B	A	A	A	A	B	A	B	B	A	B	A	A	A	B	A	A	A	A	A	B	A	B	A	A	B	A	B	A	A	A	A	A	A	B	B	A	B	A	A	A	A	A	A	B	B	A
RAC875_c16339_265	2A	88.6336	B	A	A	A	A	B	A	B	B	A	B	A	A	A	B	A	A	A	A	A	B	A	B	A	A	B	A	B	A	A	A	A	A	A	B	B	A	B	A	A	A	A	A	A	B	B	A
RAC875_c9372_94	2A	88.6336	B	A	A	A	A	B	A	B	B	A	B	A	A	A	B	A	A	A	A	A	B	A	B	A	A	B	A	B	A	A	A	A	A	A	B	B	A	B	A	A	A	A	A	A	B	B	A
RAC875_rep_c108098_61	2A	88.6336	B	A	A	A	A	B	A	B	B	A	B	A	A	A	B	A	A	A	A	A	B	A	B	A	A	B	A	B	A	A	A	A	A	A	B	B	A	B	A	A	A	A	A	A	B	B	A
TA004304.0467	2A	88.6336	B	A	A	A	A	B	A	B	B	A	B	A	A	A	B	A	A	A	A	A	B	A	B	A	A	B	A	B	A	A	A	A	A	A	B	B	A	B	A	A	A	A	A	A	B	B	A
Tdurum_contig12007_393	2A	88.6336	B	A	A	A	A	B	A	B	B	A	B	A	A	A	B	A	A	A	A	A	B	A	B	A	A	B	A	B	A	A	A	A	A	A	B	B	A	B	A	A	A	A	A	A	B	B	A
Tdurum_contig13653_471	2A	88.6336	B	A	A	A	A	B	A	B	B	A	B	A	A	A	B	A	A	A	A	A	B	A	B	A	A	B	A	B	A	A	A	A	-	A	B	B	A	B	A	A	A	A	A	A	B	B	A
Tdurum_contig19237_67	2A	88.6336	B	A	A	A	A	B	A	B	B	A	B	A	A	A	B	A	A	A	A	A	B	A	B	A	A	B	A	B	A	A	A	A	A	A	B	B	A	B	A	A	A	A	A	A	B	B	A
Tdurum_contig27877_274	2A	88.6336	B	A	A	A	A	B	A	B	B	A	B	A	A	A	B	A	A	A	A	A	B	A	B	A	A	B	A	B	A	A	A	A	A	A	B	B	A	B	A	A	A	A	A	A	B	B	A
Tdurum_contig2945_75	2A	88.6336	B	A	A	A	A	B	A	B	B	A	B	A	A	A	B	A	A	A	A	A	B	A	B	A	A	B	A	B	A	A	A	A	-	A	B	B	A	B	A	A	A	A	A	A	B	B	A
tplb0031l17_364	2A	88.6336	B	A	A	A	A	B	A	B	B	A	B	A	A	A	B	A	A	A	A	A	B	A	B	A	A	B	A	B	A	A	A	A	B	A	B	B	A	B	A	A	A	A	A	A	B	B	A
BS00090569_51	2A	89.2788	B	A	A	A	A	B	A	B	B	A	B	A	A	B	B	A	A	A	A	A	B	A	B	A	A	B	A	B	A	A	A	A	A	A	B	B	A	B	A	A	A	A	A	A	B	B	A
BS00022241_51	2A	90.5694	B	A	A	A	A	B	A	B	B	A	B	A	A	B	B	A	A	A	A	A	B	A	B	A	A	B	A	B	A	A	A	A	A	A	B	B	A	B	A	A	A	A	A	A	B	B	A
Excalibur_c28017_641	2A	99.7019	A	A	A	A	A	B	A	B	B	A	B	A	A	A	B	A	A	A	A	A	A	B	B	A	A	B	A	B	A	A	A	A	B	A	B	B	A	B	A	A	A	A	A	A	B	B	A
Excalibur_c47535_389	2A	99.7019	A	A	A	A	A	B	A	B	B	A	B	A	A	A	B	A	A	A	A	A	A	B	B	A	A	B	A	B	A	A	A	A	B	A	B	B	A	B	A	A	A	A	A	A	B	B	A
Kukri_c57078_153	2A	99.7019	A	A	A	A	A	B	A	B	B	A	B	A	A	A	B	A	A	A	A	A	A	B	B	A	A	B	A	B	A	A	A	A	B	A	B	B	A	B	A	A	A	A	A	A	B	B	A
wsnp_BF475068A_Ta_2_1	2A	99.7019	A	A	A	A	A	B	A	B	B	A	B	A	A	A	B	A	A	A	A	A	A	B	B	A	A	B	A	B	A	A	A	A	B	A	B	B	A	B	A	A	A	A	A	A	B	B	A
wsnp_CAP8_c2677_1394934	2A	99.7019	A	A	A	A	A	B	A	B	B	A	B	A	A	A	B	A	A	A	A	A	A	B	B	A	A	B	A	B	A	A	A	A	B	A	B	B	A	B	A	A	A	A	A	A	B	B	A
wsnp_Ex_c32910_41489631	2A	99.7019	A	A	A	A	A	B	A	B	B	A	B	A	A	A	B	A	A	A	A	A	A	B	B	A	A	B	A	B	A	A	A	A	B	A	B	B	A	B	A	A	A	A	A	A	B	B	A
BobWhite_c1049_338	2A	101.73	A	A	A	A	A	B	A	B	B	A	B	A	A	A	B	A	A	A	A	A	A	B	B	A	A	B	A	B	A	A	A	A	B	A	B	B	A	B	A	A	B	A	A	A	B	B	A
BS00078116_51	2A	101.73	A	A	A	A	A	B	A	B	B	A	B	A	A	A	B	A	A	A	A	A	A	B	B	A	A	B	A	B	A	A	A	A	B	A	B	B	A	B	A	A	B	A	A	A	B	B	A
RAC875_c15367_553	2A	101.73	A	A	A	A	A	B	A	B	B	A	B	A	A	A	B	A	A	A	A	A	A	B	B	A	A	B	A	B	A	A	A	A	B	A	B	B	A	B	A	A	B	A	A	A	B	B	A
tplb0041i03_438	2A	101.73	A	A	A	A	A	B	A	B	B	A	B	A	A	A	B	A	A	A	A	A	A	B	B	A	A	B	A	B	A	A	-	A	B	A	B	B	A	B	A	A	B	A	A	A	B	B	A
wsnp_Ex_c28204_37349164	2A	101.73	A	A	A	A	A	B	A	B	B	A	B	A	A	A	B	A	A	A	A	A	A	B	B	A	A	B	A	B	A	A	A	A	B	A	B	B	A	B	A	A	B	A	A	A	B	B	A
wsnp_Ex_rep_c102538_87682273	2A	101.73	A	A	A	A	A	B	A	B	B	A	B	A	A	A	B	A	A	A	A	A	A	B	B	A	A	B	A	B	A	A	A	A	B	A	B	B	A	B	A	A	B	A	A	A	B	B	A
IAAV6409	2A	105.003	A	A	A	B	A	B	A	B	B	A	B	B	A	A	B	A	A	A	B	A	A	B	B	A	A	B	A	B	A	A	A	A	B	A	B	B	A	B	A	A	B	A	A	A	B	A	A
RAC875_c57998_165	2A	105.003	A	A	A	B	A	B	A	B	B	A	B	B	A	A	B	A	A	A	B	A	A	B	B	A	A	B	A	B	A	A	A	A	B	A	B	B	A	B	A	A	B	A	A	A	B	A	A
RAC875_c69068_71	2A	105.003	A	A	A	B	A	B	A	B	B	A	B	B	A	A	B	A	A	A	B	A	A	B	B	A	A	B	A	B	A	A	A	A	B	A	B	B	A	B	A	A	B	A	A	A	B	A	A
wsnp_Ex_c42720_49228237	2A	105.003	A	A	A	B	A	B	A	B	B	A	B	B	A	A	B	A	A	A	B	A	A	B	B	A	A	B	A	B	A	A	A	A	B	A	B	B	A	B	A	A	B	A	A	A	B	A	A
wsnp_Ku_c2413_4626451	2A	105.003	A	A	A	B	A	B	A	B	B	A	B	B	A	A	B	A	A	A	B	A	A	B	B	A	A	B	A	B	A	A	A	A	B	A	B	B	A	B	A	A	B	A	A	A	B	A	A
Kukri_c41217_154	2A	106.293	A	A	A	A	A	B	A	B	B	A	B	B	A	A	B	A	A	A	B	A	A	B	B	A	A	B	A	B	A	A	A	A	B	A	B	B	A	B	A	A	B	A	A	A	B	A	A
RAC875_c15213_1942	2A	106.293	A	A	A	A	A	B	A	B	B	A	B	B	A	A	B	A	A	A	B	A	A	B	B	A	A	B	A	B	A	A	A	A	B	A	B	B	A	B	A	A	B	A	A	A	B	A	A
RFL_Contig3916_275	2A	108.86	A	A	A	A	A	B	A	B	B	A	B	B	A	A	B	A	A	A	B	A	A	B	B	A	A	B	A	B	A	A	A	A	A	A	B	B	A	B	A	A	B	A	A	A	B	A	A
RAC875_rep_c71350_1712	2A	115.347	A	B	A	A	A	B	A	B	B	A	B	B	A	A	B	A	A	A	B	A	A	B	B	A	A	B	A	B	A	A	A	A	A	A	B	B	A	B	A	A	B	A	A	A	B	A	A
BS00068196_51	2A	133.06	A	B	A	A	A	B	A	B	B	B	B	B	A	B	A	A	A	B	B	A	A	B	B	A	A	B	A	B	A	B	B	B	A	A	B	B	A	A	A	A	B	A	A	A	B	A	A
Excalibur_c51876_189	2A	133.06	A	B	A	A	A	B	A	B	B	B	B	B	A	B	A	A	A	B	B	A	A	B	B	A	A	B	A	B	A	B	B	B	A	A	B	B	A	A	A	A	B	A	A	A	B	A	A
BS00091830_51	2A	133.709	A	B	A	A	A	B	A	B	B	B	B	B	A	B	A	A	A	B	B	A	A	B	B	A	A	B	A	B	A	B	B	B	A	A	B	B	A	A	A	A	B	A	A	A	B	A	A
Kukri_c56203_965	2A	133.709	A	B	A	A	A	B	A	B	B	B	B	B	A	B	A	A	A	B	B	A	A	B	B	A	A	B	A	B	A	B	B	B	A	A	B	B	A	A	A	A	B	A	A	A	B	A	A
RAC875_c10357_732	2A	133.709	A	B	A	A	A	B	A	B	B	B	B	B	A	B	A	A	A	B	B	A	A	B	B	A	A	B	A	B	A	B	B	B	A	A	B	B	A	A	A	A	B	A	A	A	B	A	A
wsnp_Ex_c35331_43499339	2A	133.709	A	B	A	A	A	B	A	B	B	B	B	B	A	B	A	A	A	B	B	A	A	B	B	A	A	B	A	B	A	B	B	B	A	A	B	B	A	A	A	A	B	A	A	A	B	A	A
wsnp_Ex_c59373_60260876	2A	133.709	A	B	A	A	A	B	A	B	B	B	B	B	A	B	A	A	A	B	B	A	A	B	B	A	A	B	A	B	A	B	B	B	A	A	B	B	A	A	A	A	B	A	A	A	B	A	A
BobWhite_c18852_91	2A	134.367	A	B	A	A	A	B	A	B	B	B	B	B	A	B	A	A	A	B	B	A	A	B	B	A	A	B	A	B	A	B	B	B	A	A	B	B	A	A	A	A	B	A	A	A	B	A	A
BS00044274_51	2A	134.367	A	B	A	A	A	B	A	B	B	B	B	B	A	B	A	A	A	B	B	A	A	B	B	A	A	B	A	B	A	B	B	B	A	A	B	B	A	A	A	A	B	A	A	A	B	A	A
BS00064905_51	2A	134.367	A	B	A	A	A	B	A	B	B	B	B	B	A	B	A	A	A	B	B	A	A	B	B	A	A	B	A	B	A	B	B	B	A	A	B	B	A	A	A	A	B	A	A	A	B	A	A
IAAV2654	2A	134.367	A	B	A	A	A	B	A	B	B	B	B	B	A	B	A	A	A	B	B	A	A	B	B	A	A	B	A	B	A	B	B	B	A	A	B	B	A	A	A	A	B	A	A	A	B	A	A
Tdurum_contig46797_585	2A	134.367	A	B	A	A	A	B	A	B	B	B	B	B	A	B	A	A	A	B	B	A	A	B	B	A	A	B	A	B	A	B	B	B	A	A	B	B	A	A	A	A	B	A	A	A	B	A	A
wsnp_Ex_c30481_39394826	2A	134.367	A	B	A	A	A	B	A	B	B	B	B	B	A	B	A	A	A	B	B	A	A	B	B	A	A	B	A	B	A	B	B	B	A	A	B	B	A	A	A	A	B	A	A	A	B	A	A
wsnp_Ku_c1292_2572053	2A	134.367	A	B	A	A	A	B	A	B	B	B	B	B	A	B	A	A	A	B	B	A	A	B	B	A	A	B	A	B	A	B	B	B	A	A	B	B	A	A	A	A	B	A	A	A	B	A	A
wsnp_Ku_c1292_2572110	2A	134.367	A	B	A	A	A	B	A	B	B	B	B	B	A	B	A	A	A	B	B	A	A	B	B	A	A	B	A	B	A	B	B	B	A	A	B	B	A	A	A	A	B	A	A	A	B	A	A
Ku_c307_1994	2A	145.516	A	B	A	B	A	B	A	B	B	B	B	B	A	B	A	A	A	B	B	A	A	B	B	A	A	B	A	B	A	B	B	B	A	A	B	A	A	A	A	A	B	A	B	A	B	A	B
Kukri_c33556_235	2A	145.516	A	B	A	B	A	B	A	B	B	B	B	B	A	B	A	A	A	B	B	A	A	B	B	A	A	B	A	B	A	B	B	B	A	A	B	A	A	A	A	A	B	A	B	A	B	A	B
RAC875_c29361_70	2A	145.516	A	B	A	B	A	B	A	B	B	B	B	B	A	B	A	A	A	B	B	-	A	B	B	A	A	B	A	B	A	B	B	B	A	A	B	A	A	A	A	A	B	A	B	A	B	A	B
Tdurum_contig26621_200	2A	145.516	A	B	A	B	A	B	A	B	B	B	B	B	A	B	A	A	A	B	B	A	A	B	B	A	A	B	A	B	A	B	B	B	A	A	B	A	A	A	A	A	B	A	B	A	B	A	B
Tdurum_contig26621_264	2A	145.516	A	B	A	B	A	B	A	B	B	B	B	B	A	B	A	A	A	B	B	A	A	B	B	A	A	B	A	B	A	B	B	B	A	A	B	A	A	A	A	A	B	A	B	A	B	A	B
Tdurum_contig43879_592	2A	145.516	A	B	A	B	A	B	A	B	B	B	B	B	A	B	A	A	A	B	B	A	A	B	B	A	A	B	A	B	A	B	B	B	A	A	B	A	A	A	A	A	B	A	B	A	B	A	B
BobWhite_c1214_798	2A	146.945	A	B	A	A	A	B	A	B	B	B	B	B	A	B	A	A	A	B	B	A	A	B	B	A	A	B	A	B	A	B	B	B	A	A	B	A	A	A	A	A	B	A	B	A	B	A	B
BobWhite_c26374_339	2A	146.945	A	B	-	A	A	B	A	B	-	B	B	B	A	B	A	A	A	B	B	A	A	B	B	A	A	B	A	B	A	B	B	B	A	A	B	A	A	-	A	A	B	A	B	A	B	A	B
BobWhite_c48481_81	2A	146.945	A	B	-	A	A	B	A	B	-	B	B	B	A	B	A	A	A	B	B	A	A	B	B	A	A	B	A	B	A	B	B	B	A	A	B	A	A	-	A	A	B	A	B	A	B	A	B
BS00073381_51	2A	146.945	A	B	B	A	A	B	A	B	A	B	B	B	A	-	A	A	A	B	B	A	A	B	B	A	A	B	A	B	A	B	B	B	A	A	B	A	A	B	A	A	B	A	B	A	B	A	-
BS00075855_51	2A	146.945	A	B	B	-	A	B	A	B	A	B	B	B	A	B	A	A	A	B	B	-	-	B	B	A	A	B	A	B	A	-	B	B	A	A	B	A	A	B	-	A	B	A	B	A	B	A	B
IAAV2585	2A	146.945	A	B	A	A	A	B	A	B	B	B	B	B	A	B	A	A	A	B	B	A	A	B	B	A	A	B	A	B	A	B	B	B	A	A	B	A	A	A	A	A	B	A	B	A	B	A	B
wsnp_Ex_c2033_3814035	2A	146.945	A	B	A	A	A	B	A	B	B	B	B	B	A	B	A	A	A	B	B	A	A	B	B	A	A	B	A	B	A	B	B	B	A	A	B	A	A	A	A	A	B	A	B	A	B	A	B
Tdurum_contig17952_645	2A	149.426	A	B	B	B	A	B	A	B	A	B	B	B	A	B	A	B	A	B	B	A	A	B	B	A	A	B	A	B	A	B	B	B	A	B	B	A	A	B	A	A	B	A	B	A	B	A	B
Excalibur_c79479_277	2A	150.919	A	B	B	A	A	B	A	B	-	B	B	B	-	B	-	B	A	B	B	A	A	B	B	A	A	B	A	B	-	B	B	B	A	B	-	A	-	B	A	A	B	A	B	A	B	-	B
Kukri_c31508_91	2A	150.919	A	B	B	A	A	B	A	B	A	B	B	B	A	B	A	B	A	B	B	A	A	B	B	A	A	B	A	B	A	B	B	B	A	B	B	A	A	B	A	A	B	A	B	A	B	A	B
Kukri_c42095_196	2A	150.919	A	B	B	A	A	B	A	B	A	B	B	B	A	B	A	B	A	B	B	A	A	B	B	A	A	B	A	B	A	B	B	B	A	B	B	A	A	B	A	A	B	A	B	A	B	A	B
Kukri_c63732_593	2A	150.919	A	B	B	A	A	B	A	B	A	B	B	B	A	B	A	B	A	B	B	A	A	B	B	A	A	B	A	B	A	B	B	B	A	B	B	A	A	B	A	A	B	A	B	A	B	A	B
RAC875_c14082_2606	2A	150.919	A	B	B	A	A	B	A	B	A	B	B	B	A	B	A	B	A	B	B	A	A	B	B	A	A	B	A	B	A	B	B	B	A	B	B	A	A	B	A	A	B	A	B	A	B	A	B
RAC875_c62936_139	2A	150.919	A	B	B	A	A	B	A	B	A	B	B	B	A	B	A	B	A	B	B	A	A	B	B	A	A	B	A	B	A	B	B	B	A	B	B	A	A	B	A	A	B	A	B	A	B	A	B
RAC875_rep_c111906_144	2A	150.919	A	B	B	A	A	B	A	B	A	B	B	B	A	B	A	B	A	B	B	A	A	B	B	A	A	B	A	B	A	B	B	B	A	B	B	A	A	B	A	A	B	A	B	A	B	A	B
Tdurum_contig42153_5214	2A	150.919	A	B	B	A	A	B	A	B	A	B	B	B	A	B	A	B	A	B	B	A	A	B	B	A	A	B	A	B	A	B	B	B	A	B	B	A	A	B	A	A	B	A	B	A	B	A	B
Tdurum_contig42153_5454	2A	150.919	A	B	B	A	A	B	A	B	A	B	B	B	A	B	A	B	A	B	B	A	A	B	B	A	A	B	A	B	A	B	B	B	A	B	B	A	A	B	A	A	B	A	B	A	B	A	B
Tdurum_contig42153_5720	2A	150.919	A	B	B	A	A	B	A	B	A	B	B	B	A	B	A	B	A	B	B	A	A	B	B	A	A	B	A	B	A	B	B	B	A	B	B	A	A	B	A	A	B	A	B	A	B	A	B
Tdurum_contig42153_5854	2A	150.919	A	B	B	A	A	B	A	B	A	B	B	B	A	B	A	B	A	B	B	A	A	B	B	A	A	B	A	B	A	B	B	B	A	B	B	A	A	B	A	A	B	A	B	A	B	A	B
Tdurum_contig42153_5944	2A	150.919	A	B	B	A	A	B	A	B	A	B	B	B	A	B	A	B	A	B	B	A	A	B	B	A	A	B	A	B	A	B	B	B	A	B	B	A	A	B	A	A	B	A	B	A	B	A	B
Tdurum_contig42153_6232	2A	150.919	A	B	B	A	A	B	A	B	A	B	B	B	A	B	A	B	A	B	B	A	A	B	B	A	A	B	A	B	A	B	B	B	A	B	B	A	A	B	A	A	B	A	B	A	B	A	B
Tdurum_contig42153_6439	2A	150.919	A	B	B	A	A	B	A	B	A	B	B	B	A	B	A	B	-	B	B	A	A	B	B	A	A	B	A	B	A	B	B	B	A	B	B	A	A	B	A	A	B	A	B	A	B	A	B
Tdurum_contig42153_6571	2A	150.919	A	B	B	A	A	B	A	B	A	B	B	B	A	B	A	B	-	B	B	A	A	B	B	A	A	B	A	B	A	B	B	B	A	B	B	A	A	B	A	A	B	A	B	A	B	A	B
Tdurum_contig42153_7329	2A	150.919	A	B	B	A	A	B	A	B	A	B	B	B	A	B	A	B	A	B	B	A	A	B	B	A	A	B	A	B	A	B	B	B	A	B	B	A	A	B	A	A	B	A	B	A	B	A	B
Tdurum_contig42510_1113	2A	150.919	A	B	B	A	A	B	A	B	A	B	B	B	A	B	A	B	A	B	B	A	A	B	B	A	A	B	A	B	A	B	B	B	A	B	B	A	A	B	A	A	B	A	B	A	B	A	B
wsnp_Ex_rep_c93362_82371891	2A	150.919	A	B	B	A	A	B	A	B	A	B	B	B	A	B	A	B	A	B	B	A	A	B	B	A	A	B	A	B	A	B	B	B	A	B	B	A	A	B	A	A	B	A	B	A	B	A	B
BobWhite_c19433_185	2A	153.004	A	B	B	B	A	B	A	B	A	B	B	B	A	B	A	A	A	B	B	A	A	B	B	A	A	B	A	B	A	B	B	B	A	A	B	A	A	B	A	A	B	A	B	A	B	A	B
BobWhite_c19433_329	2A	153.004	A	B	B	B	A	B	A	B	A	B	B	B	A	B	A	A	A	B	B	A	A	B	B	A	A	B	A	B	A	B	B	B	A	A	B	A	A	B	A	A	B	A	B	A	B	A	B
BobWhite_c24495_282	2A	153.004	A	B	B	B	A	B	A	B	A	B	B	B	A	B	A	A	A	B	B	A	A	B	B	A	A	B	A	B	A	B	B	B	A	A	B	A	A	B	A	A	B	A	B	A	B	A	B
BobWhite_c8085_498	2A	153.004	A	B	B	B	A	B	A	B	A	B	B	B	A	B	A	A	A	B	B	A	A	B	B	A	A	B	A	B	A	B	B	B	A	A	B	A	A	B	A	A	B	A	B	A	B	A	B
BS00009604_51	2A	153.004	A	B	B	B	A	B	A	B	A	B	B	B	A	B	A	A	A	B	B	A	A	B	B	A	A	B	A	B	A	B	-	B	A	A	B	A	A	B	A	A	B	A	B	A	B	A	B
BS00010087_51	2A	153.004	A	B	B	B	A	B	A	B	A	B	B	B	A	B	A	A	A	B	B	A	A	B	B	A	A	B	A	B	A	B	B	B	A	A	B	A	A	B	A	A	B	A	B	A	B	A	B
BS00021706_51	2A	153.004	A	B	B	B	A	B	A	B	A	B	B	B	A	B	A	-	A	B	B	A	A	B	B	A	-	B	A	B	A	B	B	B	A	-	B	A	A	B	A	A	B	A	B	A	B	A	B
BS00022487_51	2A	153.004	A	B	B	B	A	B	A	B	A	B	B	B	A	B	A	A	A	B	B	A	A	B	B	A	A	B	A	B	A	B	B	B	A	A	B	A	A	B	A	A	B	A	B	A	B	A	B
BS00022982_51	2A	153.004	A	B	B	A	A	B	A	B	A	B	B	B	A	B	A	A	A	B	B	A	A	B	B	A	A	B	A	B	A	B	B	B	A	A	B	A	A	B	A	A	B	A	B	A	B	A	B
BS00066756_51	2A	153.004	A	B	B	A	A	B	A	B	A	B	B	B	A	B	A	A	A	B	B	A	A	B	B	A	A	B	A	B	A	B	B	B	A	A	B	A	A	B	A	A	B	A	B	A	B	A	B
BS00070797_51	2A	153.004	A	B	B	A	A	B	A	B	A	B	B	B	A	B	A	A	A	B	B	A	A	B	B	A	A	B	A	B	A	B	B	B	A	A	B	A	A	B	A	A	B	A	B	A	B	A	B
BS00070798_51	2A	153.004	A	B	B	A	A	B	A	B	A	B	B	B	A	B	A	A	A	B	B	A	A	B	B	A	A	B	A	B	A	B	B	B	A	A	B	A	A	B	A	A	B	A	B	A	B	A	B
BS00073382_51	2A	153.004	A	B	B	A	A	B	A	B	A	B	B	B	A	B	A	A	A	B	B	A	A	B	B	A	A	B	A	B	A	B	B	B	A	A	B	A	A	B	A	A	B	A	B	A	B	A	B
BS00079035_51	2A	153.004	A	B	B	A	A	B	A	B	A	B	B	B	A	B	A	A	A	B	B	A	A	B	B	A	A	B	A	B	A	B	B	B	A	A	B	A	A	B	A	A	B	A	B	A	B	A	B
BS00079036_51	2A	153.004	A	B	B	A	A	B	A	B	A	B	B	B	A	B	A	A	A	B	B	A	A	B	B	A	A	B	A	B	A	B	B	B	A	A	B	A	A	B	A	A	B	A	B	A	B	A	B
BS00111069_51	2A	153.004	A	B	B	B	A	B	A	B	A	B	B	B	A	B	A	B	A	B	B	A	A	B	B	A	B	B	A	B	A	B	B	B	A	B	B	A	A	B	A	A	B	A	B	A	B	A	B
CAP7_c3132_150	2A	153.004	A	B	B	B	A	B	A	B	A	B	B	B	A	B	A	A	A	B	B	A	A	B	B	A	A	B	A	B	A	B	B	B	A	A	B	A	A	B	A	A	B	A	B	A	B	A	B
Excalibur_c15740_1106	2A	153.004	A	B	B	A	A	B	A	B	A	B	B	B	A	B	A	A	A	B	B	A	A	B	B	A	A	B	A	B	A	B	B	B	A	A	B	A	A	B	A	A	B	A	B	A	B	A	B
Excalibur_c29937_261	2A	153.004	A	B	B	B	A	B	A	B	A	B	B	B	A	B	A	A	A	B	B	A	A	B	B	A	A	B	A	B	A	B	B	B	A	A	B	A	A	B	A	A	B	A	B	A	B	A	B
Excalibur_c92241_336	2A	153.004	A	B	B	A	A	B	A	B	A	B	B	B	A	B	A	A	A	B	B	A	A	B	B	A	A	B	A	B	A	B	B	B	A	A	B	A	A	B	A	A	B	A	B	A	B	A	B
Excalibur_rep_c67994_169	2A	153.004	A	B	B	A	A	B	A	B	A	B	B	B	A	B	A	A	A	B	B	A	A	B	B	A	A	B	A	B	A	B	B	B	A	A	B	A	A	B	A	A	B	A	B	A	B	A	B
GENE.0749_215	2A	153.004	A	B	B	A	A	B	A	B	A	B	B	B	A	B	A	A	A	B	B	A	A	B	B	A	A	B	A	B	A	B	B	B	A	A	B	A	A	B	A	A	B	A	B	A	B	A	B
IACX8060	2A	153.004	A	B	B	-	A	B	A	B	A	B	B	B	A	B	A	A	A	B	B	A	A	B	B	A	A	B	A	B	A	B	B	B	A	A	B	A	A	B	A	A	B	A	B	A	B	A	B
IACX8391	2A	153.004	A	B	B	-	A	B	A	B	A	B	B	B	A	B	A	A	A	B	B	A	A	B	B	A	A	B	A	B	A	B	B	B	A	A	B	A	A	B	A	A	B	A	B	A	B	A	B
Kukri_c14598_614	2A	153.004	A	B	B	B	A	B	A	B	A	B	B	B	A	B	A	B	A	B	B	A	A	B	B	A	B	B	A	B	A	B	B	B	A	B	B	A	A	B	A	A	B	A	B	A	B	A	B
Kukri_c27040_309	2A	153.004	A	B	B	B	A	B	A	B	A	B	B	B	A	B	A	A	A	B	B	A	A	B	B	A	A	B	A	B	A	B	B	B	A	A	B	A	A	B	A	A	B	A	B	A	B	A	B
Kukri_c33779_1069	2A	153.004	A	B	B	B	A	B	A	B	A	B	B	B	A	B	A	A	A	B	B	A	A	B	B	A	A	B	A	B	A	B	B	B	A	A	B	A	A	B	A	A	B	A	B	A	B	A	B
Kukri_c33779_1099	2A	153.004	A	B	B	B	A	B	A	B	A	B	B	B	A	B	A	A	A	B	B	A	A	B	B	A	A	B	A	B	A	B	B	B	A	A	B	A	A	B	A	A	B	A	B	A	B	A	B
Kukri_c84087_154	2A	153.004	A	B	B	-	A	B	A	B	A	B	B	B	A	B	A	A	A	B	B	A	A	B	B	A	A	B	A	B	A	B	B	B	A	A	B	A	A	B	A	A	B	A	B	A	B	A	B
Kukri_rep_c104307_905	2A	153.004	A	B	B	-	A	B	A	B	A	B	B	B	A	B	A	A	A	B	B	A	A	B	B	A	A	B	A	B	A	B	B	B	A	A	B	A	A	B	A	A	B	A	B	A	B	A	B
RAC875_c20273_823	2A	153.004	A	B	B	B	A	B	A	B	A	B	B	B	A	B	A	A	A	B	B	A	A	B	B	A	A	B	A	B	A	B	B	B	A	A	B	A	A	B	A	A	B	A	B	A	B	A	B
RAC875_c20273_984	2A	153.004	A	B	B	B	A	B	A	B	A	B	B	B	A	B	A	A	A	B	B	A	A	B	B	A	A	B	A	B	A	B	B	B	A	A	B	A	A	B	A	A	B	A	B	A	B	A	B
RAC875_c31045_841	2A	153.004	A	B	B	A	A	B	A	B	A	B	B	B	A	B	A	A	A	B	B	A	A	B	B	A	A	B	A	B	A	B	B	B	A	A	B	A	A	B	A	A	B	A	B	A	B	A	B
RAC875_c31045_882	2A	153.004	A	B	B	A	A	B	A	B	A	B	B	B	A	B	A	A	A	B	B	A	A	B	B	A	A	B	A	B	A	B	B	B	A	A	B	A	A	B	A	A	B	A	B	A	B	A	B
RAC875_rep_c78518_198	2A	153.004	A	B	B	A	A	B	A	B	A	B	B	B	A	B	A	A	A	B	B	A	A	B	B	A	A	B	A	B	A	B	B	B	A	A	B	A	A	B	A	A	B	A	B	A	B	A	B
Tdurum_contig5711_174	2A	153.004	A	B	B	A	A	B	A	B	A	B	B	B	A	B	A	A	A	B	B	A	A	B	B	A	A	B	A	B	A	B	B	B	A	A	B	A	A	B	A	A	B	A	B	A	B	A	B
wsnp_Ex_c15740_24096817	2A	153.004	A	B	B	A	A	B	A	B	A	B	B	B	A	B	A	A	A	B	B	A	A	B	B	A	A	B	A	B	A	B	B	B	A	A	B	A	A	B	A	A	B	A	B	A	B	A	B
wsnp_Ex_c22202_31392780	2A	153.004	A	B	B	A	A	B	A	B	A	B	B	B	A	B	A	A	A	B	B	A	A	B	B	A	A	B	A	B	A	B	B	B	A	A	B	A	A	B	A	A	B	A	B	A	B	A	B
wsnp_Ex_c61879_61748626	2A	153.004	A	B	B	B	A	B	A	B	A	B	B	B	A	B	A	A	A	B	B	A	A	B	B	A	A	B	A	B	A	B	B	B	A	A	B	A	A	B	A	A	B	A	B	A	B	A	B
BS00003735_51	2A	187.459	B	A	B	B	B	A	A	B	B	B	A	B	A	A	B	B	A	A	A	B	A	A	B	A	A	B	A	B	B	A	A	B	A	B	B	A	A	B	B	B	B	B	B	A	B	B	A
BS00022024_51	2A	187.459	B	A	B	B	B	A	A	B	B	B	A	B	A	A	B	B	A	A	A	B	A	A	B	A	A	B	A	B	B	A	A	B	A	B	B	A	A	B	B	B	B	B	B	A	B	B	A
BS00022393_51	2A	187.459	B	A	B	B	B	A	A	B	B	B	A	B	A	A	B	B	A	A	A	B	A	A	B	A	A	B	A	B	B	A	A	B	A	B	B	A	A	B	B	B	B	B	B	A	B	B	A
BS00068050_51	2A	187.459	B	A	B	A	B	A	A	B	B	B	A	B	A	A	B	B	A	A	A	B	A	A	B	A	A	B	A	B	B	A	A	B	A	B	B	A	A	B	B	B	B	B	B	A	B	B	A
BS00105593_51	2A	187.459	B	A	B	A	B	A	A	B	B	B	A	B	A	A	B	B	A	A	A	B	-	A	B	A	A	B	A	B	B	A	A	B	A	B	B	A	A	B	B	B	B	B	-	A	B	B	A
CAP8_c2783_336	2A	187.459	B	A	B	A	B	A	A	B	B	B	A	B	A	A	B	B	A	A	A	B	A	A	B	A	A	B	A	B	B	A	A	B	A	B	B	A	A	B	B	B	B	B	B	A	B	B	A
Ex_c12425_506	2A	187.459	B	A	B	B	B	A	A	B	B	B	A	B	A	A	B	B	A	A	A	B	A	A	B	A	A	B	A	B	B	A	A	B	A	B	B	A	A	B	B	B	B	B	B	A	B	B	A
Excalibur_c18324_297	2A	187.459	B	A	B	B	B	A	A	B	B	B	A	B	A	A	B	B	A	A	A	B	A	A	B	A	A	B	A	B	B	A	A	B	A	B	B	A	A	B	B	B	B	B	B	A	B	B	A
Excalibur_c20098_350	2A	187.459	B	A	B	B	B	A	A	B	B	B	A	B	A	A	B	B	A	A	A	B	A	A	B	A	A	B	A	B	B	A	A	B	A	B	B	A	A	B	B	B	B	B	B	A	B	B	A
Excalibur_c24600_246	2A	187.459	B	A	B	B	B	A	A	B	B	B	A	B	A	A	B	B	A	A	A	B	A	A	B	A	A	B	A	B	B	A	A	B	A	B	B	A	A	B	B	B	B	B	B	A	B	B	A
Excalibur_c29231_932	2A	187.459	B	A	B	B	B	A	A	B	B	B	A	B	A	A	B	B	A	A	A	B	A	A	B	A	A	B	A	B	B	A	A	B	A	B	B	A	A	B	B	B	B	B	B	A	B	B	A
Excalibur_c3439_534	2A	187.459	B	A	B	B	B	A	A	B	B	B	A	B	A	A	B	B	A	A	A	B	A	A	B	A	A	B	A	B	B	A	A	B	A	B	B	A	A	B	B	B	B	B	B	A	B	B	A
Kukri_c22152_1059	2A	187.459	B	A	B	B	B	A	A	B	B	B	A	B	A	A	B	B	A	A	A	B	A	A	B	A	A	B	A	B	B	A	A	B	A	B	B	A	A	B	B	B	B	B	B	A	B	B	A
Kukri_c22152_730	2A	187.459	B	A	B	-	B	A	A	B	B	B	A	B	A	A	B	B	A	A	A	B	A	A	B	A	A	B	A	B	B	A	A	B	A	B	B	A	A	B	B	B	B	B	B	A	B	B	A
Kukri_c35248_185	2A	187.459	B	A	B	B	B	A	A	B	B	B	A	B	A	A	B	B	A	A	A	B	A	A	B	A	A	B	A	B	B	A	A	B	A	B	B	A	A	B	B	B	B	B	B	A	B	B	A
Kukri_c46542_1015	2A	187.459	B	A	B	B	B	A	A	B	B	B	A	B	A	A	B	B	A	A	A	B	A	A	B	A	A	B	A	B	B	A	A	B	A	B	B	A	A	B	B	B	B	B	B	A	B	B	A
RAC875_c63018_348	2A	187.459	B	A	B	B	B	A	A	B	B	B	A	B	A	A	B	B	A	A	A	B	A	A	B	A	A	B	A	B	B	A	A	B	A	B	B	A	A	B	B	B	B	B	B	A	B	B	A
RAC875_c63018_441	2A	187.459	B	A	B	B	B	A	A	B	B	B	A	B	A	A	B	B	A	A	A	B	A	A	B	A	A	B	A	B	B	A	A	B	A	B	B	A	A	B	B	B	B	B	B	A	B	B	A
RFL_Contig4030_493	2A	187.459	B	A	B	-	B	A	A	B	B	B	A	B	A	A	B	B	A	A	A	B	A	A	B	A	A	B	A	B	B	A	A	B	A	B	B	A	A	B	B	B	B	B	B	A	B	B	A
TA002095.0637	2A	187.459	B	A	B	B	B	A	A	B	B	B	A	B	A	A	B	B	A	A	A	B	A	A	B	A	A	B	A	B	B	A	A	B	A	B	B	A	A	B	B	B	B	B	B	A	B	B	A
tplb0032i02_1388	2A	187.459	B	A	B	B	B	A	A	B	B	B	A	B	A	A	B	B	A	A	A	B	A	A	B	A	A	B	A	B	B	A	A	B	A	B	B	A	A	B	B	B	B	B	B	A	B	B	A
wsnp_Ex_c11950_19164041	2A	187.459	B	A	B	A	B	A	A	B	B	B	A	B	A	A	B	B	A	A	A	B	A	A	B	A	A	B	A	B	B	A	A	B	A	B	B	A	A	B	B	B	B	B	B	A	B	B	A
wsnp_Ex_c11950_19164191	2A	187.459	B	A	B	A	B	A	A	B	B	B	A	B	A	A	B	B	A	A	A	B	A	A	B	A	A	B	A	B	B	A	A	B	A	B	B	A	A	B	B	B	B	B	B	A	B	B	A
wsnp_Ex_c342_670243	2A	187.459	B	A	B	B	B	A	A	B	B	B	A	B	A	A	B	B	A	A	A	B	A	A	B	A	A	B	A	B	B	A	A	B	A	B	B	A	A	B	B	B	B	B	B	A	B	B	A
wsnp_Ex_c342_670415	2A	187.459	B	A	B	B	B	A	A	B	B	B	A	B	A	A	B	B	A	A	A	B	A	A	B	A	A	B	A	B	B	A	A	B	A	B	B	A	A	B	B	B	B	B	B	A	B	B	A
Tdurum_contig48009_99	2A	188.134	-	A	B	A	B	A	A	B	-	B	A	B	A	A	B	B	A	A	A	B	A	A	B	A	A	B	A	B	B	-	A	B	A	B	B	A	A	B	B	B	B	B	B	A	B	B	A
Tdurum_contig76595_208	2A	188.134	-	A	B	A	B	A	A	B	-	B	A	B	A	A	B	B	A	A	A	B	A	A	B	A	A	B	A	B	B	-	A	B	A	B	B	A	A	B	B	B	B	B	B	A	B	B	A
wsnp_Ex_c322_624793	2A	188.134	B	A	B	A	B	A	A	B	B	B	A	B	A	A	B	B	A	A	A	B	A	A	B	A	A	B	A	B	B	A	A	B	A	B	B	A	A	B	B	B	B	B	B	A	B	B	A
Kukri_c3249_263	2A	191.764	B	A	B	B	B	A	A	B	B	B	A	B	A	A	B	B	A	A	A	B	A	A	B	A	A	B	A	B	B	A	-	B	A	B	B	A	A	B	B	B	B	B	B	A	B	B	A
wsnp_Ex_c36049_44083089	2A	193.849	B	A	B	B	B	A	A	B	B	B	A	B	A	A	B	B	A	A	A	B	B	A	B	A	A	B	A	B	B	A	A	B	A	B	B	A	A	B	B	B	B	B	A	A	B	B	A
RAC875_rep_c71149_738	2B	0	B	B	A	A	A	B	A	A	B	B	A	A	B	B	B	A	A	A	A	B	B	B	B	B	B	B	A	B	B	A	A	A	B	B	A	A	A	B	A	A	B	A	B	B	A	B	B
Kukri_c25929_155	2B	5.57859	B	B	A	A	A	B	A	A	B	B	A	A	B	-	B	A	A	B	A	B	B	B	B	A	B	B	A	B	B	A	A	A	B	-	A	A	A	B	A	A	B	A	B	B	A	-	B
wsnp_Ex_rep_c70525_69448648	2B	5.57859	B	B	A	A	A	B	A	A	B	B	A	A	B	B	B	A	A	B	A	B	B	B	B	A	B	B	A	B	B	A	A	A	B	A	A	A	A	B	A	A	B	A	B	B	A	B	B
IAAV2847	2B	6.97756	B	B	A	A	A	B	A	A	B	B	A	A	B	B	B	A	A	B	A	B	B	B	B	A	B	B	A	B	B	A	A	A	B	A	B	A	A	B	A	A	B	A	B	B	A	B	B
BS00030816_51	2B	7.7129	B	B	A	A	A	B	A	A	B	B	A	A	B	B	B	A	A	B	A	B	B	B	B	A	B	B	A	B	B	A	-	A	B	A	-	A	A	B	A	A	B	A	B	B	A	B	B
RAC875_c68649_457	2B	7.7129	B	B	A	A	A	B	A	A	B	B	A	A	B	B	B	A	-	B	A	B	B	B	B	A	B	B	A	B	B	A	A	A	B	A	-	A	A	B	A	A	B	A	B	B	A	B	B
RAC875_rep_c114501_272	2B	9.19482	B	B	A	A	A	B	A	A	B	B	A	A	B	B	B	A	A	B	A	B	B	B	B	A	B	B	A	B	B	A	A	A	B	B	B	A	A	B	-	A	B	A	B	B	A	B	B
BS00011792_51	2B	9.93016	B	B	A	A	A	B	A	-	B	B	A	A	B	B	B	A	A	-	A	B	B	B	B	A	B	B	A	B	B	A	A	A	B	B	A	A	A	B	A	A	B	A	B	B	A	B	B
Jagger_c2333_93	2B	9.93016	B	B	A	A	A	B	A	A	B	B	A	A	B	B	B	A	A	B	A	B	B	B	B	A	B	B	A	B	B	A	A	A	B	B	-	A	A	B	A	A	B	A	B	B	A	B	B
RAC875_c319_1776	2B	9.93016	B	B	A	A	A	B	A	A	B	B	A	A	B	B	B	A	A	B	A	B	B	B	B	A	B	B	A	B	B	A	-	A	B	B	A	A	A	B	A	A	B	A	B	B	A	B	B
tplb0042a21_1040	2B	9.93016	B	B	A	A	A	B	A	A	B	B	A	A	B	B	B	A	A	B	A	B	B	B	B	A	B	B	A	B	B	A	A	A	B	B	A	A	A	B	A	A	B	A	B	B	A	B	B
tplb0030f06_593	2B	10.6151	B	B	A	A	A	B	A	A	B	B	A	A	B	B	B	A	A	A	A	B	B	B	B	B	B	B	A	B	B	A	A	A	B	B	A	A	A	B	A	A	B	A	B	B	A	B	B
BobWhite_c1105_745	2B	12.0044	B	B	A	A	A	B	A	A	B	B	A	A	B	B	B	A	A	B	A	B	B	B	B	A	B	B	A	B	B	A	A	A	B	A	A	A	A	B	A	A	B	A	B	B	A	B	B
BobWhite_c18406_110	2B	12.0044	B	B	A	A	A	B	A	A	B	B	A	A	B	B	B	A	A	B	A	B	B	B	B	A	B	B	A	B	B	A	A	A	B	A	A	A	A	B	A	A	B	A	B	B	A	B	B
BobWhite_c20158_834	2B	12.0044	B	B	A	A	A	B	A	A	B	B	A	A	B	B	B	A	A	B	A	B	B	B	B	A	B	B	A	B	B	A	A	A	B	B	A	A	A	B	A	A	B	A	B	B	A	B	B
BobWhite_c44706_160	2B	12.0044	B	B	A	A	A	B	A	A	B	B	A	A	B	B	B	A	A	B	A	B	B	B	B	A	B	B	A	B	B	A	A	A	B	B	A	A	A	B	A	A	B	A	B	B	A	B	B
BobWhite_c928_311	2B	12.0044	B	B	A	A	A	B	A	A	B	B	A	A	B	B	B	A	A	B	A	B	B	B	B	-	B	B	A	B	B	A	A	A	B	B	A	A	A	B	A	A	B	A	B	B	A	B	B
BS00022185_51	2B	12.0044	B	B	A	A	A	B	A	A	B	B	A	A	B	-	B	A	A	B	A	B	B	B	B	A	B	B	A	B	B	A	A	A	B	B	A	A	A	B	A	A	B	A	B	B	A	B	B
BS00022478_51	2B	12.0044	B	B	A	A	A	B	A	A	B	B	A	A	B	B	B	A	A	-	A	B	B	B	B	-	B	B	A	B	B	A	A	A	B	B	A	A	A	B	A	A	B	A	B	B	A	B	B
BS00022863_51	2B	12.0044	B	B	A	A	A	B	A	A	B	B	A	A	B	B	B	A	A	B	A	B	B	B	B	A	B	B	A	B	B	A	A	A	B	-	A	A	A	B	A	A	B	A	B	B	A	B	B
BS00022919_51	2B	12.0044	B	B	A	A	A	B	A	A	B	B	A	A	B	B	B	A	A	B	A	B	B	B	B	A	B	B	A	B	B	A	A	A	B	B	-	A	A	B	A	A	B	A	B	B	A	B	B
BS00025106_51	2B	12.0044	B	B	A	A	A	B	A	A	B	B	A	A	B	B	B	A	A	B	A	B	B	B	B	A	B	B	A	B	B	A	A	A	B	B	-	A	A	B	A	A	B	A	B	B	A	B	B
BS00026032_51	2B	12.0044	B	B	A	A	A	B	A	A	B	B	A	A	B	B	B	A	A	B	A	B	B	B	B	A	B	B	A	B	B	A	A	A	B	B	A	A	A	B	A	A	B	A	B	B	A	B	B
BS00026777_51	2B	12.0044	B	B	A	A	A	B	A	A	B	B	A	A	B	B	B	A	A	B	A	B	B	B	B	A	B	B	A	B	B	A	A	A	B	A	-	A	A	B	A	A	B	A	B	B	A	B	B
BS00032381_51	2B	12.0044	B	B	A	A	A	B	A	A	B	B	A	A	B	B	B	A	A	B	A	B	B	B	B	A	B	B	A	B	B	A	A	A	B	B	A	A	A	B	A	A	B	A	B	B	A	B	B
BS00056645_51	2B	12.0044	B	B	A	A	A	B	A	A	B	B	A	A	B	B	B	A	A	B	A	B	B	B	B	A	B	B	A	B	B	A	A	A	B	B	A	A	A	B	A	A	B	A	B	B	A	B	B
BS00067281_51	2B	12.0044	B	B	A	A	A	B	A	A	B	B	A	A	B	B	B	A	A	B	A	B	B	B	B	A	B	B	A	B	B	A	A	A	B	-	A	A	A	B	A	A	B	A	B	B	A	B	B
BS00072839_51	2B	12.0044	B	B	A	A	A	B	A	A	B	B	A	A	B	B	B	A	A	B	A	B	B	B	B	A	B	B	A	B	B	A	A	A	B	B	A	A	A	B	A	A	B	A	B	B	A	B	B
BS00072840_51	2B	12.0044	B	B	A	A	A	B	A	A	B	B	A	A	B	B	B	A	A	B	A	B	B	B	B	A	B	B	A	B	B	A	A	A	B	B	A	A	A	B	A	A	B	A	B	B	A	B	B
BS00075903_51	2B	12.0044	B	B	A	A	A	B	A	A	B	B	A	A	B	B	B	A	A	B	A	B	B	B	B	A	B	B	A	B	B	A	A	A	B	-	-	A	A	B	A	A	B	A	B	B	A	B	B
BS00083329_51	2B	12.0044	B	B	A	A	A	B	A	A	B	B	A	A	B	B	B	A	A	-	A	B	B	B	B	-	B	B	A	B	B	A	A	A	B	-	-	A	A	B	A	A	B	A	B	B	A	B	B
BS00094172_51	2B	12.0044	B	B	A	A	A	B	A	A	B	B	A	A	B	B	B	A	A	B	A	B	B	B	B	A	B	B	A	B	B	A	A	A	B	-	-	A	A	B	A	A	B	A	B	B	A	B	B
BS00106597_51	2B	12.0044	B	B	A	A	A	B	A	A	B	B	A	A	B	B	B	A	A	B	A	B	B	B	B	A	B	B	A	B	B	A	A	A	B	B	A	A	A	B	A	A	B	A	B	B	A	B	B
CAP11_c1820_244	2B	12.0044	B	B	A	A	A	B	A	A	B	B	A	A	B	B	B	A	A	-	A	B	B	B	B	-	B	B	A	B	B	A	A	A	B	B	A	A	A	B	A	A	B	A	B	B	A	B	B
CAP12_c449_277	2B	12.0044	B	B	A	A	A	B	A	A	B	B	A	A	B	B	B	A	A	-	A	B	B	B	B	A	B	B	A	B	B	A	A	A	B	-	A	A	A	B	A	A	B	A	B	B	A	B	B
CAP7_c16_483	2B	12.0044	-	B	A	A	A	B	A	-	B	B	A	A	B	B	B	A	A	-	A	B	B	B	B	A	B	B	A	B	B	A	A	A	B	B	A	A	A	B	A	A	B	A	B	B	A	B	B
CAP7_c4827_53	2B	12.0044	B	B	A	A	A	B	A	A	B	B	A	A	B	B	B	A	A	B	A	B	B	B	B	A	B	B	A	B	B	A	A	A	B	B	A	A	A	B	A	A	B	A	B	B	A	B	B
CAP7_c4827_78	2B	12.0044	B	B	A	A	A	B	A	A	B	B	A	A	B	B	B	A	A	B	A	B	B	B	B	A	B	B	A	B	B	A	A	A	B	B	A	A	A	B	A	A	B	A	B	B	A	B	B
D_contig63990_376	2B	12.0044	B	B	A	A	A	B	A	A	B	B	A	A	B	B	B	A	A	B	A	B	B	B	B	A	B	B	A	B	B	A	A	A	B	B	A	A	A	B	A	A	B	A	B	B	A	B	B
D_GDS7LZN01EB5IC_60	2B	12.0044	B	B	A	A	A	B	A	A	B	B	A	A	B	B	B	A	A	B	A	B	B	B	B	A	B	B	A	B	B	A	A	A	B	B	-	A	A	B	A	A	B	A	B	B	A	B	B
Ex_c67202_741	2B	12.0044	B	B	A	A	A	B	A	A	B	B	A	A	B	B	B	A	A	-	A	B	B	B	B	-	B	B	A	B	B	A	A	A	B	B	A	A	A	B	A	A	B	A	B	B	A	B	B
Excalibur_c12675_1789	2B	12.0044	B	B	A	A	A	B	A	A	B	B	A	A	B	B	B	A	A	B	A	B	B	B	B	A	B	B	A	B	B	A	A	A	B	B	A	A	A	B	A	A	B	A	B	B	A	B	B
Excalibur_c14933_154	2B	12.0044	B	B	A	A	A	B	A	A	B	B	A	A	B	B	B	A	A	B	A	B	B	B	B	A	B	B	A	B	B	A	A	A	B	B	A	A	A	B	A	A	B	A	B	B	A	B	B
Excalibur_c15671_87	2B	12.0044	B	B	A	A	A	B	A	A	B	B	A	A	B	B	B	A	A	B	A	B	B	B	B	A	B	B	A	B	B	A	A	A	B	B	A	A	A	B	A	A	B	A	B	B	A	B	B
Excalibur_c21117_300	2B	12.0044	B	B	A	A	A	B	A	A	B	B	A	A	B	B	B	A	A	B	A	B	B	B	B	A	B	B	A	B	B	A	A	A	B	B	-	A	A	B	A	A	B	A	B	B	A	B	B
Excalibur_c21117_99	2B	12.0044	B	B	A	A	A	B	A	A	B	B	A	A	B	B	B	A	A	B	A	B	B	B	B	A	B	B	A	B	B	A	A	A	B	B	A	A	A	B	A	A	B	A	B	B	A	B	B
Excalibur_c29221_311	2B	12.0044	B	B	A	A	A	B	A	A	B	B	A	A	B	B	B	A	A	B	A	B	B	B	B	A	B	B	A	B	B	A	A	A	B	A	A	A	A	B	A	A	B	A	B	B	A	B	B
Excalibur_c2993_457	2B	12.0044	B	B	A	A	A	B	A	A	B	B	A	A	B	B	B	A	A	B	A	B	B	B	B	A	B	B	A	B	B	A	A	A	B	B	A	A	A	B	A	A	B	A	B	B	A	B	B
Excalibur_c3004_250	2B	12.0044	B	B	A	A	A	B	A	A	B	B	A	A	B	B	B	A	A	B	A	B	B	B	B	A	B	B	A	B	B	A	A	A	B	B	-	A	A	B	A	A	B	A	B	B	A	B	B
Excalibur_c31744_369	2B	12.0044	B	B	A	A	A	B	A	A	B	B	A	A	B	-	B	A	A	B	A	B	B	B	B	A	B	B	A	B	B	A	A	A	B	A	-	A	A	B	A	A	B	A	B	B	A	B	B
Excalibur_c3635_3192	2B	12.0044	B	B	A	A	A	B	A	A	B	B	A	A	B	B	B	A	A	B	A	B	B	B	B	A	B	B	A	B	B	A	A	A	B	A	-	A	A	B	A	A	B	A	B	B	A	B	B
Excalibur_c47996_509	2B	12.0044	B	B	A	A	A	B	A	A	B	B	A	A	B	B	B	A	A	B	A	B	B	B	B	A	B	B	A	B	B	A	A	A	B	B	A	A	A	B	A	A	B	A	B	B	A	B	B
Excalibur_c48404_59	2B	12.0044	B	B	A	A	A	B	A	A	B	B	A	A	B	B	B	A	A	B	A	B	B	B	B	A	B	B	A	B	B	A	A	A	B	B	A	A	A	B	A	A	B	A	B	B	A	B	B
Excalibur_c6937_1065	2B	12.0044	B	B	A	A	A	B	A	A	B	B	A	A	B	B	B	A	A	B	A	B	B	B	B	A	B	B	A	B	B	A	A	A	B	-	A	A	A	B	A	A	B	A	B	B	A	B	B
Excalibur_c8919_2133	2B	12.0044	B	B	A	A	A	B	A	A	B	B	A	A	B	B	B	A	A	B	A	B	B	B	B	A	B	B	A	B	B	A	A	A	B	B	A	A	A	B	A	A	B	A	B	B	A	B	B
Excalibur_c8919_345	2B	12.0044	B	B	A	A	A	B	A	A	B	B	A	A	B	B	B	A	A	B	A	B	B	B	B	A	B	B	A	B	B	A	A	A	B	B	A	A	A	B	A	A	B	A	B	B	A	B	B
Excalibur_rep_c105614_172	2B	12.0044	B	B	A	A	A	B	A	A	B	B	A	A	B	B	B	A	A	B	A	B	B	B	B	A	B	B	A	B	B	A	A	A	B	-	A	A	A	B	A	A	B	A	B	B	A	B	B
Excalibur_rep_c106048_800	2B	12.0044	B	B	A	A	A	B	A	A	B	B	A	A	B	B	B	A	A	B	A	B	B	B	B	A	B	B	A	B	B	A	A	A	B	B	A	A	A	B	A	A	B	A	B	B	A	B	B
Excalibur_rep_c67599_677	2B	12.0044	B	B	A	A	A	B	A	A	B	B	A	A	B	B	B	A	A	B	A	B	B	B	B	A	B	B	A	B	B	A	A	A	B	B	-	A	A	B	A	A	B	A	B	B	A	B	B
GENE.0762_185	2B	12.0044	B	B	A	A	A	B	A	A	B	B	A	A	B	B	B	A	A	B	A	B	B	B	B	A	B	B	A	B	B	A	A	A	B	B	-	A	A	B	A	A	B	A	B	B	A	B	B
GENE.1304_735	2B	12.0044	B	B	A	A	A	B	A	A	B	B	A	A	B	B	B	A	A	B	A	B	B	B	B	A	B	B	A	B	B	A	A	A	B	B	-	A	A	B	A	A	B	A	B	B	A	B	B
IAAV5743	2B	12.0044	B	B	A	A	A	B	A	A	B	B	A	A	B	B	B	A	A	B	A	B	B	B	B	A	B	B	A	B	B	A	A	A	B	B	A	A	A	B	A	A	B	A	B	B	A	B	B
IAAV8795	2B	12.0044	B	B	A	A	A	B	A	A	B	B	A	A	B	B	B	A	A	B	A	B	B	B	B	A	B	B	A	B	B	A	A	A	B	B	A	A	A	B	A	A	B	A	B	B	A	B	B
IACX6292	2B	12.0044	B	B	A	A	A	B	A	A	B	B	A	A	B	B	B	A	A	-	A	B	B	B	B	-	B	B	A	B	B	A	A	A	B	B	A	A	A	B	A	A	B	A	B	B	A	B	B
IACX7581	2B	12.0044	B	B	A	A	A	B	A	A	B	B	A	A	B	B	B	A	A	B	A	B	B	B	B	A	B	B	A	B	B	A	A	A	B	-	A	A	A	B	A	A	B	A	B	B	A	B	B
Jagger_c10188_98	2B	12.0044	B	B	A	A	A	B	A	A	B	B	A	A	B	B	B	A	A	B	A	B	B	B	B	A	B	B	A	B	B	A	A	A	B	B	A	A	A	B	A	A	B	A	B	B	A	B	B
Kukri_c16249_92	2B	12.0044	B	B	A	A	A	B	A	A	B	B	A	A	B	B	B	A	A	-	A	B	B	B	B	-	B	B	A	B	B	A	A	A	B	B	A	A	A	B	A	A	B	A	B	B	A	B	B
Kukri_c17_967	2B	12.0044	B	B	A	A	A	B	A	A	B	B	A	A	B	B	B	A	A	B	A	B	B	B	B	A	B	B	A	B	B	A	A	A	B	B	A	A	A	B	A	A	B	A	B	B	A	B	B
Kukri_c18420_705	2B	12.0044	B	B	A	A	A	B	A	A	B	B	A	A	B	B	B	A	A	B	A	B	B	B	B	A	B	B	A	B	B	A	A	A	B	-	A	A	A	B	A	A	B	A	B	B	A	B	B
Kukri_c21135_1071	2B	12.0044	B	B	A	A	A	B	A	A	B	B	A	A	B	B	B	A	A	-	A	B	B	B	B	-	B	B	A	B	B	A	A	A	B	B	-	A	A	B	A	A	B	A	B	B	A	B	B
Kukri_c3501_1175	2B	12.0044	B	B	A	A	A	B	A	A	B	B	A	A	B	B	B	A	A	B	A	B	B	B	B	A	B	B	A	B	B	A	A	A	B	B	A	A	A	B	A	A	B	A	B	B	A	B	B
Kukri_c38413_121	2B	12.0044	B	B	A	A	A	B	A	A	B	B	A	A	B	B	B	A	A	B	A	B	B	B	B	A	B	B	A	B	B	A	A	A	B	B	A	A	A	B	A	A	B	A	B	B	A	B	B
Kukri_c408_154	2B	12.0044	B	B	A	A	A	B	A	A	B	B	A	A	B	B	B	A	A	B	A	B	B	B	B	A	B	B	A	B	B	A	A	A	B	B	A	A	A	B	A	A	B	A	B	B	A	B	B
Kukri_c498_1817	2B	12.0044	B	B	A	A	A	B	A	A	B	B	A	A	B	B	B	A	A	B	A	B	B	B	B	A	B	B	A	B	B	A	A	A	B	A	B	A	A	B	A	A	B	A	B	B	A	B	B
Kukri_c498_1911	2B	12.0044	B	B	A	A	A	B	A	A	B	B	A	A	B	-	B	A	A	B	A	B	B	B	B	A	B	B	A	B	B	A	A	A	B	A	B	A	A	B	A	A	B	A	B	B	A	B	B
Kukri_c60352_344	2B	12.0044	B	B	A	A	A	B	A	A	B	B	A	A	B	B	B	A	A	B	A	B	B	B	B	A	B	B	A	B	B	A	A	A	B	-	A	A	A	B	A	A	B	A	B	B	A	B	B
Kukri_c8494_77	2B	12.0044	B	B	A	A	A	B	A	A	B	B	A	A	B	B	B	A	A	B	A	B	B	B	B	A	B	B	A	B	B	A	A	A	B	A	A	A	A	B	A	A	B	A	B	B	A	B	B
Kukri_c900_1376	2B	12.0044	B	B	A	A	A	B	A	A	B	B	A	A	B	B	B	A	A	B	A	B	B	B	B	A	B	B	A	B	B	A	A	A	B	A	A	A	A	B	A	A	B	A	B	B	A	B	B
Kukri_c94792_69	2B	12.0044	B	B	A	A	A	B	A	A	B	B	A	A	B	B	B	A	A	B	A	B	B	B	B	A	B	B	A	B	B	A	A	A	B	B	A	A	A	B	A	A	B	A	B	B	A	B	B
Kukri_c9898_1618	2B	12.0044	B	B	A	A	A	B	A	A	B	B	A	A	B	B	B	A	A	B	A	B	B	B	B	A	B	B	A	B	B	A	A	A	B	B	A	A	A	B	A	A	B	A	B	B	A	B	B
Kukri_c9898_2063	2B	12.0044	B	B	A	A	A	B	A	A	B	B	A	A	B	B	B	A	A	B	A	B	B	B	B	A	B	B	A	B	B	A	A	A	B	B	A	A	A	B	A	A	B	A	B	B	A	B	B
Kukri_c9898_328	2B	12.0044	B	B	A	A	A	B	A	A	B	B	A	A	B	B	B	A	A	B	A	B	B	B	B	A	B	B	A	B	B	A	A	A	B	B	A	A	A	B	A	A	B	A	B	B	A	B	B
Ra_c105904_1191	2B	12.0044	B	B	A	A	A	B	A	A	B	B	A	A	B	B	B	A	A	B	A	B	B	B	B	A	B	B	A	B	B	A	A	A	B	B	A	A	A	B	A	A	B	A	B	B	A	B	B
Ra_c105904_187	2B	12.0044	B	B	A	A	A	B	A	A	B	B	A	A	B	B	B	A	A	B	A	B	B	B	B	A	B	B	A	B	B	A	A	A	B	B	A	A	A	B	A	A	B	A	B	B	A	B	B
RAC875_c104483_216	2B	12.0044	B	B	A	A	A	B	A	A	B	B	A	A	B	B	B	A	A	B	A	B	B	B	B	A	B	B	A	B	B	A	A	A	B	B	A	A	A	B	A	A	B	A	B	B	A	B	B
RAC875_c10626_2089	2B	12.0044	B	B	A	A	A	B	A	A	B	B	A	A	B	B	B	A	A	B	A	B	B	B	B	A	B	B	A	B	B	A	A	A	B	B	-	A	A	B	A	A	B	A	B	B	A	B	B
RAC875_c12741_101	2B	12.0044	B	B	A	A	A	B	A	A	B	B	A	A	B	B	B	A	A	B	A	B	B	B	B	A	B	B	A	B	B	A	A	A	B	B	A	A	A	B	A	A	B	A	B	B	A	B	B
RAC875_c16993_196	2B	12.0044	B	B	A	A	A	B	A	A	B	B	A	A	B	B	B	A	A	B	A	B	B	B	B	A	B	B	A	B	B	A	A	A	B	B	A	A	A	B	A	A	B	A	B	B	A	B	B
RAC875_c16993_444	2B	12.0044	B	B	A	A	A	B	A	A	B	B	A	A	B	B	B	A	A	B	A	B	B	B	B	A	B	B	A	B	B	A	A	A	B	B	A	A	A	B	A	A	B	A	B	B	A	B	B
RAC875_c16993_573	2B	12.0044	B	B	A	A	A	B	A	A	B	B	A	A	B	B	B	A	A	B	A	B	B	B	B	A	B	B	A	B	B	A	A	A	B	B	A	A	A	B	A	A	B	A	B	B	A	B	B
RAC875_c16993_631	2B	12.0044	B	B	A	A	A	B	A	A	B	B	A	A	B	B	B	A	A	B	A	B	B	B	B	A	B	B	A	B	B	A	A	A	B	B	A	A	A	B	A	A	B	A	B	B	A	B	B
RAC875_c17591_2085	2B	12.0044	B	B	A	A	A	B	A	A	B	B	A	A	B	B	B	A	A	B	A	B	B	B	B	A	B	B	A	B	B	A	A	A	B	A	-	A	A	B	A	A	B	A	B	B	A	B	B
RAC875_c19042_2102	2B	12.0044	B	B	A	A	A	B	A	A	B	B	A	A	B	B	B	A	A	B	A	B	B	B	B	A	B	B	A	B	B	A	A	A	B	A	A	A	A	B	A	A	B	A	B	B	A	B	B
RAC875_c19042_443	2B	12.0044	B	B	A	A	A	B	A	A	B	B	A	A	B	B	B	A	A	B	A	B	B	B	B	A	B	B	A	B	B	A	A	A	B	A	A	A	A	B	A	A	B	A	B	B	A	B	B
RAC875_c29056_405	2B	12.0044	B	B	A	A	A	B	A	A	B	B	A	A	B	B	B	A	A	B	A	B	B	B	B	A	B	B	A	B	B	A	A	A	B	B	A	A	A	B	A	A	B	A	B	B	A	B	B
RAC875_c31214_58	2B	12.0044	B	B	A	A	A	B	A	A	B	B	A	A	B	B	B	A	A	A	A	B	B	B	B	B	B	B	A	B	B	A	A	A	B	B	A	A	A	B	A	A	B	A	B	B	A	B	B
RAC875_c35873_1828	2B	12.0044	B	B	A	A	A	B	A	A	B	B	A	A	B	-	B	A	A	B	A	B	B	B	B	A	B	B	A	B	B	A	A	A	B	A	B	A	A	B	A	A	B	A	B	B	A	B	B
RAC875_c4851_940	2B	12.0044	B	B	A	A	A	B	A	A	B	B	A	A	B	B	B	A	A	A	A	B	B	B	B	B	B	B	A	B	B	A	A	A	B	B	-	A	A	B	A	A	B	A	B	B	A	B	B
RAC875_c59976_291	2B	12.0044	B	B	A	A	A	B	A	A	B	B	A	A	B	B	B	A	A	B	A	B	B	B	B	A	B	B	A	B	B	A	A	A	B	B	A	A	A	B	A	A	B	A	B	B	A	B	B
RAC875_c75800_216	2B	12.0044	B	B	A	A	A	B	A	A	B	B	A	A	B	B	B	A	A	-	A	B	B	B	B	-	B	B	A	B	B	A	A	A	B	B	A	A	A	B	A	A	B	A	B	B	A	B	B
RAC875_c7735_338	2B	12.0044	B	B	A	A	A	B	A	A	B	B	A	A	B	B	B	A	A	-	A	B	B	B	B	-	B	B	A	B	B	A	A	A	B	B	-	A	A	B	A	A	B	A	B	B	A	B	B
RAC875_rep_c119322_54	2B	12.0044	B	B	A	A	A	B	A	A	B	B	A	A	B	B	B	A	A	A	A	B	B	B	B	B	B	B	A	B	B	A	A	A	B	B	A	A	A	B	A	A	B	A	B	B	A	B	B
RAC875_rep_c71149_1113	2B	12.0044	B	B	A	A	A	B	A	A	B	B	A	A	B	-	B	A	A	A	A	B	B	B	B	B	B	B	A	B	B	A	A	A	B	B	A	A	A	B	A	A	B	A	B	B	A	B	B
RAC875_rep_c71149_1446	2B	12.0044	B	B	A	A	A	B	A	A	B	B	A	A	B	B	B	A	A	A	A	B	B	B	B	B	B	B	A	B	B	A	A	A	B	B	A	A	A	B	A	A	B	A	B	B	A	B	B
RFL_Contig1115_407	2B	12.0044	B	B	A	A	A	B	A	A	B	B	A	A	B	B	B	A	A	B	A	B	B	B	B	A	B	B	A	B	B	A	A	A	B	B	A	A	A	B	A	A	B	A	B	B	A	B	B
RFL_Contig5495_563	2B	12.0044	B	B	A	A	A	B	A	A	B	B	A	A	B	B	B	A	A	B	A	B	B	B	B	A	B	B	A	B	B	A	A	A	B	B	A	A	A	B	A	A	B	A	B	B	A	B	B
TA002989.0535	2B	12.0044	B	B	A	A	A	B	A	A	B	B	A	A	B	B	B	A	A	A	A	B	B	B	B	B	B	B	A	B	B	A	A	A	B	B	A	A	A	B	A	A	B	A	B	B	A	B	B
Tdurum_contig10295_374	2B	12.0044	B	B	A	A	A	B	A	A	B	B	A	A	B	B	B	A	A	B	A	B	B	B	B	A	B	B	A	B	B	A	A	A	B	B	A	A	A	B	A	A	B	A	B	B	A	B	B
Tdurum_contig12181_355	2B	12.0044	B	B	A	A	A	B	A	A	B	B	A	A	B	B	B	A	A	B	A	B	B	B	B	A	B	B	A	B	B	A	A	A	B	A	A	A	A	B	A	A	B	A	B	B	A	B	B
Tdurum_contig42064_2318	2B	12.0044	B	B	A	A	A	B	A	A	B	B	A	A	B	B	B	A	A	B	A	B	B	B	B	A	B	B	A	B	B	A	A	A	B	B	A	A	A	B	A	A	B	A	B	B	A	B	B
Tdurum_contig82379_629	2B	12.0044	B	B	A	A	A	B	A	A	B	B	A	A	B	B	B	A	A	A	A	B	B	B	B	B	B	B	A	B	B	A	A	A	B	B	A	A	A	B	A	A	B	A	B	B	A	B	B
Tdurum_contig92425_1126	2B	12.0044	B	B	A	A	A	B	A	A	B	B	A	A	B	B	B	A	A	B	A	B	B	B	B	A	B	B	A	B	B	A	A	A	B	B	A	A	A	B	A	A	B	A	B	B	A	B	B
Tdurum_contig92425_1574	2B	12.0044	B	B	A	A	A	B	A	A	B	B	A	A	B	B	B	A	A	B	A	B	B	B	B	A	B	B	A	B	B	A	A	A	B	B	A	A	A	B	A	A	B	A	B	B	A	B	B
tplb0042a21_1091	2B	12.0044	B	B	A	A	A	B	A	A	B	B	A	A	B	B	B	A	A	B	A	B	B	B	B	A	B	B	A	B	B	A	A	A	B	B	A	A	A	B	A	A	B	A	B	B	A	B	B
tplb0042o21_560	2B	12.0044	B	B	A	A	A	B	A	A	B	B	A	A	B	B	B	A	A	B	A	B	B	B	B	A	B	B	A	B	B	A	A	A	B	B	A	A	A	B	A	A	B	A	B	B	A	B	B
tplb0053o16_838	2B	12.0044	B	B	A	A	A	B	A	A	B	B	A	A	B	B	B	A	A	B	A	B	B	B	B	A	B	B	A	B	B	A	A	A	B	B	A	A	A	B	A	A	B	A	B	B	A	B	B
tplb0053o16_915	2B	12.0044	B	B	A	A	A	B	A	A	B	B	A	A	B	B	B	A	A	B	A	B	B	B	B	A	B	B	A	B	B	A	A	A	B	B	A	A	A	B	A	A	B	A	B	B	A	B	B
wsnp_Ex_c15646_23969140	2B	12.0044	B	B	A	A	A	B	A	A	B	B	A	A	B	B	B	A	A	B	A	B	B	B	B	A	B	B	A	B	B	A	A	A	B	B	A	A	A	B	A	A	B	A	B	B	A	B	B
wsnp_Ex_c19094_28015035	2B	12.0044	B	B	A	A	A	B	A	A	B	B	A	A	B	B	B	A	A	-	A	B	B	B	B	-	B	B	A	B	B	A	A	A	B	B	A	A	A	B	A	A	B	A	B	B	A	B	B
wsnp_Ex_c29008_38081173	2B	12.0044	B	B	A	A	A	B	A	A	B	B	A	A	B	B	B	A	A	B	A	B	B	B	B	A	B	B	A	B	B	A	A	A	B	B	A	A	A	B	A	A	B	A	B	B	A	B	B
wsnp_Ex_c41300_48154348	2B	12.0044	B	B	A	A	A	B	A	A	B	B	A	A	B	B	B	A	A	B	A	B	B	B	B	A	B	B	A	B	B	A	A	A	B	B	A	A	A	B	A	A	B	A	B	B	A	B	B
wsnp_Ex_c5193_9204522	2B	12.0044	B	B	A	A	A	B	A	A	B	B	A	A	B	B	B	A	A	B	A	B	B	B	B	A	B	B	A	B	B	A	A	A	B	B	A	A	A	B	A	A	B	A	B	B	A	B	B
wsnp_Ex_c707_1391630	2B	12.0044	B	B	A	A	A	B	A	A	B	B	A	A	B	B	B	A	A	B	A	B	B	B	B	A	B	B	A	B	B	A	A	A	B	B	-	A	A	B	A	A	B	A	B	B	A	B	B
wsnp_Ex_rep_c103381_88353000	2B	12.0044	B	B	A	A	A	B	A	A	B	B	A	A	B	B	B	A	A	-	A	B	B	B	B	-	B	B	A	B	B	A	A	A	B	B	A	A	A	B	A	A	B	A	B	B	A	B	B
wsnp_JD_c30_49073	2B	12.0044	B	B	A	A	A	B	A	A	B	B	A	A	B	B	B	A	A	B	A	B	B	B	B	A	B	B	A	B	B	A	A	A	B	A	-	A	A	B	A	A	B	A	B	B	A	B	B
wsnp_Ku_c28820_38731137	2B	12.0044	B	B	A	A	A	B	A	A	B	B	A	A	B	B	B	A	A	B	A	B	B	B	B	A	B	B	A	B	B	A	A	A	B	A	A	A	A	B	A	A	B	A	B	B	A	B	B
wsnp_Ra_c58860_60407020	2B	12.0044	B	B	A	A	A	B	A	A	B	B	A	A	B	B	B	A	A	B	A	B	B	B	B	A	B	B	A	B	B	A	A	A	B	B	A	A	A	B	A	A	B	A	B	B	A	B	B
RAC875_c68176_118	2B	35.8922	B	B	B	A	A	A	A	B	A	B	B	A	B	B	B	A	B	A	A	A	A	B	A	A	B	B	B	B	B	A	A	B	B	B	A	A	A	A	A	A	B	A	B	A	A	B	B
Tdurum_contig42092_274	2B	47.1918	B	B	B	B	A	A	A	B	A	B	B	B	B	-	A	A	B	A	B	A	A	B	A	B	B	A	B	B	B	A	A	B	B	B	B	A	A	A	A	B	B	B	A	A	A	B	B
BobWhite_c32319_313	2B	47.8911	B	B	B	A	A	A	A	B	A	B	B	B	B	B	A	A	B	A	B	A	A	B	A	B	B	A	B	B	B	A	A	B	B	B	B	A	A	A	A	B	B	B	A	A	A	B	B
BS00060618_51	2B	47.8911	B	B	B	A	A	A	A	B	A	B	B	B	B	B	A	A	B	A	B	A	A	B	A	B	B	A	B	B	B	A	A	B	B	B	B	A	A	A	A	B	B	B	A	A	A	B	B
BS00102709_51	2B	47.8911	B	B	B	A	A	A	A	B	A	B	B	B	B	B	A	A	B	A	B	A	A	B	A	B	B	A	B	B	B	A	A	B	B	B	-	A	A	A	A	B	B	B	A	A	A	B	B
Excalibur_rep_c102228_810	2B	47.8911	B	B	B	A	A	A	A	B	A	B	B	B	B	B	A	A	B	A	B	A	A	B	A	B	B	A	B	B	B	A	A	B	B	B	B	A	A	A	A	B	B	B	A	A	A	B	B
Kukri_c18754_67	2B	47.8911	B	B	B	A	A	A	A	B	A	B	B	B	B	B	A	A	B	A	B	A	A	B	A	B	B	A	B	B	B	A	A	B	B	B	-	A	A	A	A	B	B	B	A	A	A	B	B
RAC875_c30797_179	2B	47.8911	B	B	B	A	A	A	A	B	A	B	B	B	B	B	A	A	B	A	B	A	A	B	A	B	B	A	B	B	B	A	A	B	B	B	B	A	A	A	A	B	B	B	A	A	A	B	B
RAC875_c57353_245	2B	47.8911	B	B	B	A	A	A	A	B	A	B	B	B	B	B	A	A	B	A	B	A	A	B	A	B	B	A	B	B	B	A	A	B	B	B	B	A	A	A	A	B	B	B	A	A	A	B	B
RAC875_rep_c105150_1024	2B	47.8911	B	B	B	A	A	A	A	B	A	B	B	B	B	B	A	A	B	A	B	A	A	B	A	B	B	A	B	B	B	A	A	B	B	B	B	A	A	A	A	B	B	B	A	A	A	B	B
TA002948.0488	2B	47.8911	B	B	B	A	A	A	A	B	A	B	B	B	B	B	A	A	B	A	B	A	A	B	A	B	B	A	B	B	B	A	A	B	B	B	-	A	A	A	A	B	B	B	A	A	A	B	B
BobWhite_c1760_132	2B	52.4147	B	B	B	A	B	A	A	B	A	B	B	B	B	B	A	A	B	A	B	A	A	B	A	B	B	A	B	B	A	A	A	B	B	B	-	A	A	A	A	B	B	B	A	A	A	B	B
BobWhite_c5261_252	2B	52.4147	B	B	B	A	B	A	A	B	A	B	B	B	B	-	A	A	B	A	-	-	A	B	A	B	B	A	B	B	A	A	A	B	B	B	B	A	A	A	A	B	B	B	A	A	A	B	B
BobWhite_c1275_359	2B	54.5589	B	B	B	A	B	A	A	B	A	B	B	B	B	B	A	A	B	A	B	A	A	B	A	B	B	A	B	B	A	A	A	B	B	B	A	A	A	A	A	B	B	B	A	A	A	B	B
BobWhite_c17782_194	2B	54.5589	B	B	B	A	B	A	A	B	B	B	B	A	B	B	A	A	B	B	B	A	A	B	A	B	B	A	B	B	A	A	A	B	B	B	B	A	A	A	A	B	A	B	A	A	A	A	B
BobWhite_c22106_204	2B	54.5589	B	B	B	A	B	A	A	B	A	B	B	-	B	B	A	A	B	-	B	A	A	B	A	B	B	A	B	B	A	A	A	B	B	B	B	A	A	A	A	B	-	B	A	A	A	-	B
BS00047890_51	2B	54.5589	B	B	B	A	B	A	A	B	B	B	B	A	B	A	A	A	B	B	A	A	A	B	A	B	B	A	B	B	A	A	A	B	B	B	B	A	A	A	A	B	A	B	A	A	A	A	B
BS00047891_51	2B	54.5589	B	B	B	A	B	A	A	B	B	B	B	A	B	A	A	A	B	B	A	A	-	B	A	B	B	A	B	B	A	A	A	B	B	B	B	A	A	-	A	B	A	B	A	A	A	A	B
Ex_c47157_508	2B	54.5589	B	B	B	A	B	A	A	B	A	B	B	-	B	B	A	A	B	-	B	A	A	B	A	B	B	A	B	B	A	A	A	B	B	B	B	A	A	A	A	B	-	B	A	A	A	-	B
Ex_c50907_289	2B	54.5589	B	B	B	A	B	A	A	B	A	B	B	-	B	B	A	A	B	-	B	A	A	B	A	B	B	A	B	B	A	A	A	B	B	B	-	A	A	A	A	B	-	B	A	A	A	-	B
Excalibur_c71500_231	2B	54.5589	B	B	B	A	B	A	A	B	B	B	B	A	B	A	A	A	B	B	A	A	A	B	A	B	B	A	B	B	A	A	A	B	B	B	B	A	A	A	A	B	A	B	A	A	A	A	B
GENE.0593_405	2B	54.5589	B	B	B	A	B	A	A	B	-	B	B	A	B	-	A	A	B	-	-	A	A	B	A	B	B	A	B	B	A	A	A	B	B	B	B	A	A	A	A	B	-	B	A	A	A	A	B
GENE.0609_166	2B	54.5589	B	B	B	A	B	A	A	B	-	B	B	A	B	-	A	A	B	-	-	A	A	B	A	B	B	A	B	B	A	A	A	B	B	B	B	A	A	A	A	B	-	B	A	A	A	A	B
GENE.0675_104	2B	54.5589	B	B	B	A	B	A	A	B	B	B	B	A	B	A	A	A	B	B	A	A	A	B	A	B	B	A	B	B	A	A	A	B	B	B	B	A	A	A	A	B	A	B	A	A	A	A	B
Kukri_c3024_1163	2B	54.5589	B	B	B	A	B	A	A	B	-	B	B	A	B	B	A	A	B	-	B	A	A	B	A	B	B	A	B	B	A	A	A	B	B	B	B	A	A	A	A	B	-	B	A	A	A	-	B
Kukri_c30659_91	2B	54.5589	B	B	B	A	B	A	A	B	-	B	B	A	B	B	A	A	B	-	B	A	A	B	A	B	B	A	B	B	A	A	A	B	B	B	B	A	A	A	A	B	-	B	A	A	A	-	B
Kukri_c32241_1165	2B	54.5589	B	B	B	A	B	A	A	B	-	B	B	A	B	-	A	A	B	B	-	A	A	B	A	B	B	A	B	B	A	A	A	B	B	B	B	A	A	A	A	B	A	B	A	A	A	A	B
Ra_c68109_376	2B	54.5589	B	B	B	A	B	A	A	B	B	B	B	A	B	A	A	A	B	B	A	A	A	B	A	B	B	A	B	B	A	A	A	B	B	B	B	A	A	A	A	B	A	B	A	A	A	A	B
Ra_c69196_575	2B	54.5589	B	B	B	A	B	A	A	B	-	B	B	A	B	-	A	A	B	-	-	A	A	B	A	B	B	A	B	B	A	A	A	B	B	B	B	A	A	A	A	B	-	B	A	A	A	A	B
Ra_c71978_532	2B	54.5589	B	B	B	A	B	A	A	B	B	B	B	A	B	A	A	A	B	B	A	A	A	B	A	B	B	A	B	B	A	A	A	B	B	B	B	A	A	A	A	B	A	B	A	A	A	A	B
TA001720.0874	2B	54.5589	B	B	B	A	B	A	A	B	B	B	B	A	B	A	A	A	B	B	A	A	A	B	A	B	B	A	B	B	A	A	A	B	B	B	B	A	A	A	A	B	A	B	A	A	A	A	B
Tdurum_contig12831_69	2B	54.5589	B	B	B	A	B	A	A	B	B	B	B	A	B	A	A	A	B	B	A	A	A	B	A	B	B	A	B	B	A	A	A	B	B	B	B	A	A	A	A	B	A	B	A	A	A	A	B
Tdurum_contig25423_72	2B	54.5589	B	B	B	A	B	A	A	B	B	B	B	A	B	A	A	A	B	B	A	A	A	B	A	B	B	A	B	B	A	A	A	B	B	B	B	A	A	A	A	B	A	B	A	A	A	A	B
Tdurum_contig96648_192	2B	54.5589	B	B	B	A	B	A	A	B	A	B	B	A	B	A	A	A	B	A	B	A	A	B	A	B	B	A	B	B	A	A	A	B	B	B	B	A	A	A	A	B	B	B	A	A	A	A	B
wsnp_BF473744B_Ta_2_2	2B	54.5589	B	B	B	A	B	A	A	B	B	B	B	A	B	A	A	A	B	B	A	A	A	B	A	B	B	A	B	B	A	A	A	B	B	B	B	A	A	A	A	B	A	B	A	A	A	A	B
wsnp_Ex_rep_c67561_66188180	2B	54.5589	B	B	B	A	B	A	A	B	B	B	B	A	B	A	A	A	B	B	A	A	A	B	A	B	B	A	B	B	A	A	A	B	B	B	B	A	A	A	A	B	A	B	A	A	A	A	B
wsnp_Ex_rep_c67561_66189356	2B	54.5589	B	B	B	A	B	A	A	B	B	B	B	A	B	A	A	A	B	B	A	A	A	B	A	B	B	A	B	B	A	A	A	B	B	B	B	A	A	A	A	B	A	B	A	A	A	A	B
BobWhite_c10539_201	2B	55.2392	B	B	B	A	B	A	A	B	A	B	B	A	B	B	A	A	B	A	B	A	A	B	A	B	B	A	B	B	A	A	A	B	B	B	B	A	A	A	A	B	B	B	A	A	A	B	B
BobWhite_c1072_593	2B	55.2392	B	B	B	A	B	A	A	B	A	B	B	A	B	B	A	A	B	B	B	A	A	B	A	B	B	A	B	B	A	A	A	B	B	B	B	A	A	A	A	B	A	B	A	A	A	A	B
BobWhite_c13525_262	2B	55.2392	B	B	B	A	B	A	A	B	A	B	B	A	B	B	A	A	B	A	B	A	A	B	A	B	B	A	B	B	A	A	A	B	B	B	B	A	A	A	A	B	B	B	A	A	A	B	B
BobWhite_c1472_59	2B	55.2392	B	B	B	A	B	A	A	B	A	B	B	A	B	B	A	A	B	A	B	A	A	B	A	B	B	A	B	B	A	A	A	B	B	B	B	A	A	A	A	B	B	B	A	A	A	B	B
BobWhite_c15453_1010	2B	55.2392	B	B	B	A	B	A	A	B	A	B	B	A	B	B	A	A	B	A	B	A	A	B	A	B	B	A	B	B	A	A	A	B	B	B	B	A	A	A	A	B	B	B	A	A	A	B	B
BobWhite_c17614_194	2B	55.2392	B	B	B	A	B	A	A	B	A	B	B	A	B	B	A	A	B	A	B	A	A	B	A	B	B	A	B	B	A	A	A	B	B	B	B	A	A	A	A	B	B	B	A	A	A	B	B
BobWhite_c17614_323	2B	55.2392	B	B	B	A	B	A	A	B	A	B	B	A	B	B	A	A	B	A	B	A	A	B	A	B	B	A	B	B	A	A	A	B	B	B	B	A	A	A	A	B	B	B	A	A	A	B	B
BobWhite_c20335_236	2B	55.2392	B	B	B	A	B	A	A	B	A	B	B	-	B	B	A	A	B	-	B	A	A	B	A	B	B	A	B	B	A	A	A	B	B	B	B	A	A	A	A	B	-	B	A	A	A	-	B
BobWhite_c22728_257	2B	55.2392	B	B	B	A	B	A	A	B	A	B	B	A	B	B	A	A	B	B	B	A	A	B	A	B	B	A	B	B	A	A	A	B	B	B	B	A	A	A	A	B	A	B	A	A	A	A	B
BobWhite_c22728_78	2B	55.2392	B	B	B	A	B	A	A	B	A	B	B	A	B	B	A	A	B	B	B	A	A	B	A	B	B	A	B	B	A	A	A	B	B	B	B	A	A	A	A	B	A	B	A	A	A	A	B
BobWhite_c23046_293	2B	55.2392	B	B	B	A	B	A	A	B	B	B	B	A	B	B	A	A	B	B	B	A	A	B	A	B	B	A	B	B	A	A	A	B	B	B	B	A	A	A	A	B	A	B	A	A	A	A	B
BobWhite_c23054_1192	2B	55.2392	B	B	B	A	B	A	A	B	B	B	B	A	B	B	A	A	B	B	B	A	A	B	A	B	B	A	B	B	A	A	A	B	B	B	B	A	A	A	A	B	A	B	A	A	A	A	B
BobWhite_c23054_1464	2B	55.2392	B	B	B	A	B	A	A	B	B	B	B	A	B	B	A	A	B	B	B	A	A	B	A	B	B	A	B	B	A	A	A	B	B	B	B	A	A	A	A	B	A	B	A	A	A	A	B
BobWhite_c2410_175	2B	55.2392	B	B	B	A	B	A	A	B	A	B	B	A	B	B	A	A	B	B	B	A	A	B	A	B	B	A	B	B	A	A	A	B	B	B	B	A	A	A	A	B	A	B	A	A	A	A	B
BobWhite_c2521_117	2B	55.2392	B	B	B	A	B	A	A	B	A	B	B	A	B	B	A	A	B	A	B	A	A	B	A	B	B	A	B	B	A	A	A	B	B	B	B	A	A	A	A	B	B	B	A	A	A	A	B
BobWhite_c26329_71	2B	55.2392	B	B	B	A	B	A	A	B	A	B	B	A	B	B	A	A	B	A	B	A	A	B	A	B	B	A	B	B	A	A	A	B	B	B	B	A	A	A	A	B	B	B	A	A	A	B	B
BobWhite_c30140_119	2B	55.2392	B	B	B	A	B	A	A	B	A	B	B	B	B	B	A	A	B	A	B	A	A	B	A	B	B	A	B	B	A	A	A	B	B	B	B	A	A	A	A	B	B	B	A	A	A	B	B
BobWhite_c31268_254	2B	55.2392	B	B	B	A	B	A	A	B	B	B	B	A	B	A	A	A	B	B	A	A	A	B	A	B	B	A	B	B	A	A	A	B	B	B	B	A	A	A	A	B	A	B	A	A	A	A	B
BobWhite_c31708_99	2B	55.2392	B	B	B	A	B	A	A	B	A	B	B	B	B	B	A	A	B	A	B	A	A	B	A	B	B	A	B	B	A	A	A	B	B	B	B	A	A	A	A	B	B	B	A	A	A	B	B
BobWhite_c32938_366	2B	55.2392	B	B	B	A	B	A	A	B	A	B	B	A	B	B	A	A	B	A	B	A	A	B	A	B	B	A	B	B	A	A	A	B	B	B	B	A	A	A	A	B	B	B	A	A	A	B	B
BobWhite_c35150_107	2B	55.2392	B	B	B	A	B	A	A	B	A	B	B	A	B	B	A	A	B	A	B	A	A	B	A	B	B	A	B	B	A	A	A	B	B	B	B	A	A	A	A	B	B	B	A	A	A	B	B
BobWhite_c41676_137	2B	55.2392	B	B	B	A	B	A	A	B	A	B	B	A	B	B	A	A	B	B	B	A	A	B	A	B	B	A	B	B	A	A	A	B	B	B	B	A	A	A	A	B	A	B	A	A	A	A	B
BobWhite_c42601_173	2B	55.2392	B	B	B	A	B	A	A	B	A	B	B	-	B	B	A	A	B	A	B	A	A	B	A	B	B	A	B	B	A	A	A	B	B	B	B	A	A	A	A	B	B	B	A	A	A	B	B
BobWhite_c43399_64	2B	55.2392	B	B	B	A	B	A	A	B	A	B	B	-	B	B	A	A	B	A	B	A	A	B	A	B	B	A	B	B	A	A	A	B	B	B	B	A	A	A	A	B	B	B	A	A	A	B	B
BobWhite_c4704_304	2B	55.2392	B	B	B	A	B	A	A	B	A	B	B	A	B	B	A	A	B	A	B	A	A	B	A	B	B	A	B	B	A	A	A	B	B	B	B	A	A	A	A	B	B	B	A	A	A	-	B
BobWhite_c47357_535	2B	55.2392	B	B	B	A	B	A	A	B	A	B	B	A	B	B	A	A	B	A	B	A	A	B	A	B	B	A	B	B	A	A	A	B	B	B	B	A	A	A	A	B	B	B	A	A	A	A	B
BobWhite_c4831_490	2B	55.2392	B	B	B	A	B	A	A	B	A	B	B	A	B	B	A	A	B	A	B	A	A	B	A	B	B	A	B	B	A	A	A	B	B	B	B	A	A	A	A	B	B	B	A	A	A	A	B
BobWhite_c5543_492	2B	55.2392	B	B	B	A	B	A	A	B	A	B	B	A	B	B	A	A	B	-	B	A	A	B	A	B	B	A	B	B	A	A	A	B	B	B	B	A	A	A	A	B	-	B	A	A	A	-	B
BobWhite_c55700_273	2B	55.2392	B	B	B	A	B	A	A	B	A	B	B	A	B	B	A	A	B	A	B	A	A	B	A	B	B	A	B	B	A	A	A	B	B	B	B	A	A	A	A	B	B	B	A	A	A	B	B
BobWhite_c58572_190	2B	55.2392	B	B	B	A	B	A	A	B	A	B	B	A	B	B	A	A	B	A	B	A	A	B	A	B	B	A	B	B	A	A	A	B	B	B	-	A	A	A	A	B	B	B	A	A	A	B	B
BobWhite_c6365_1022	2B	55.2392	B	B	B	A	B	A	A	B	A	B	B	A	B	B	A	A	B	A	B	A	A	B	A	B	B	A	B	B	A	A	A	B	B	B	B	A	A	A	A	B	B	B	A	A	A	B	B
BobWhite_c6365_1154	2B	55.2392	B	B	B	A	B	A	A	B	A	B	B	A	B	-	A	A	B	A	B	A	A	B	A	B	B	A	B	B	A	A	A	B	B	B	B	A	A	A	A	B	B	B	A	A	A	B	B
BobWhite_c6365_1346	2B	55.2392	B	B	B	A	B	A	A	B	A	B	B	A	B	B	A	A	B	A	B	A	A	B	A	B	B	A	B	B	A	A	A	B	B	B	B	A	A	A	A	B	B	B	A	A	A	B	B
BobWhite_c6365_385	2B	55.2392	B	B	B	A	B	A	A	B	A	B	B	A	B	B	A	A	B	A	B	A	A	B	A	B	B	A	B	B	A	A	A	B	B	B	B	A	A	A	A	B	B	B	A	A	A	B	B
BobWhite_c7888_145	2B	55.2392	B	B	B	A	B	A	A	B	A	B	B	A	B	B	A	A	B	A	B	A	A	B	A	B	B	A	B	B	A	A	A	B	B	B	B	A	A	A	A	B	B	B	A	A	A	B	B
BobWhite_c852_630	2B	55.2392	B	B	B	A	B	A	A	B	A	B	B	A	B	B	A	A	B	A	B	A	A	B	A	B	B	A	B	B	A	A	A	B	B	B	-	A	A	A	A	B	B	B	A	A	A	B	B
BobWhite_rep_c50285_700	2B	55.2392	B	B	B	A	B	A	A	B	A	B	B	B	B	B	A	A	B	A	B	A	A	B	A	B	B	A	B	B	A	A	A	B	B	B	B	A	A	A	A	B	B	B	A	A	A	B	B
BobWhite_rep_c65414_125	2B	55.2392	B	B	B	A	B	A	A	B	A	B	B	A	B	B	A	A	B	A	B	A	A	B	A	B	B	A	B	B	A	A	-	B	B	B	B	A	A	A	A	B	B	B	A	A	A	B	B
BobWhite_rep_c65414_318	2B	55.2392	B	B	B	A	B	A	A	B	A	B	B	A	B	B	A	A	B	A	B	A	A	B	A	B	B	A	B	B	A	A	A	B	B	B	B	A	A	A	A	B	B	B	A	A	A	B	B
BobWhite_rep_c67106_132	2B	55.2392	B	B	B	A	B	A	A	B	A	B	B	A	B	B	A	A	B	A	B	A	A	B	A	B	B	A	B	B	A	A	A	B	B	B	B	A	A	A	A	B	B	B	A	A	A	B	B
BS00004224_51	2B	55.2392	B	B	B	A	B	A	A	B	A	B	B	A	B	B	A	A	B	A	B	A	A	B	A	B	B	A	B	B	A	A	A	B	B	B	B	A	A	A	A	B	B	B	A	A	A	B	B
BS00009060_51	2B	55.2392	B	B	B	A	B	A	A	B	A	B	B	A	B	B	A	A	B	A	B	A	A	B	A	B	B	A	B	B	A	A	A	B	B	B	B	A	A	A	A	B	B	B	A	A	A	B	B
BS00009247_51	2B	55.2392	B	B	B	A	B	A	A	B	A	B	B	A	B	B	A	A	B	-	B	A	A	B	A	B	B	A	B	B	A	A	A	B	B	B	B	A	A	A	A	B	-	B	A	A	A	-	B
BS00009295_51	2B	55.2392	B	B	B	A	B	A	A	B	A	B	B	A	B	B	A	A	B	A	B	A	A	B	A	B	B	A	B	B	A	A	A	B	B	B	B	A	A	A	A	B	B	B	A	A	A	B	B
BS00009511_51	2B	55.2392	B	B	B	A	B	A	A	B	A	B	B	A	B	B	A	A	B	A	B	A	A	B	A	B	B	A	B	B	A	A	A	B	B	B	B	A	A	A	A	B	B	B	A	A	A	B	B
BS00011483_51	2B	55.2392	B	B	B	A	B	A	A	B	A	B	B	B	B	B	A	A	B	A	B	A	A	B	A	B	B	A	B	B	A	A	A	B	B	B	-	A	A	A	A	B	B	B	A	A	A	B	B
BS00011545_51	2B	55.2392	B	B	B	A	B	A	A	B	A	B	B	A	B	B	A	A	B	B	B	A	A	B	A	B	B	A	B	B	A	A	A	B	B	B	B	A	A	A	A	B	A	B	A	A	A	A	B
BS00011579_51	2B	55.2392	B	B	B	A	B	A	A	B	A	B	B	A	B	B	A	A	B	B	B	A	A	B	A	B	B	A	B	B	A	A	A	B	B	B	B	A	A	A	A	B	A	B	A	A	A	A	B
BS00011630_51	2B	55.2392	B	B	B	A	B	A	A	B	A	B	B	A	B	B	A	A	B	A	B	A	A	B	A	B	B	A	B	B	A	A	A	B	B	B	B	A	A	A	A	B	B	B	A	A	A	A	B
BS00012230_51	2B	55.2392	B	B	B	A	B	A	A	B	A	B	B	A	B	B	A	A	B	A	B	A	A	B	A	B	B	A	B	B	A	A	A	B	B	B	B	A	A	A	A	B	B	B	A	A	A	B	B
BS00012298_51	2B	55.2392	B	B	B	A	B	A	A	B	A	B	B	A	B	B	A	A	B	A	B	A	A	B	A	B	B	A	B	B	A	A	A	B	B	B	B	A	A	A	A	B	B	B	A	A	A	B	B
BS00012382_51	2B	55.2392	B	B	B	A	B	A	A	B	A	B	B	A	B	B	A	A	B	A	B	A	A	B	A	B	B	A	B	B	A	A	A	B	B	B	B	A	A	A	A	B	B	B	A	A	A	B	B
BS00015253_51	2B	55.2392	B	B	B	A	B	A	A	B	A	B	B	A	B	B	A	A	B	A	B	A	A	B	A	B	B	A	B	B	A	A	A	B	B	B	B	A	A	A	A	B	B	B	A	A	A	B	B
BS00016650_51	2B	55.2392	B	B	B	A	B	A	A	B	A	B	B	A	B	B	A	A	B	-	B	A	A	B	A	B	B	A	B	B	A	A	A	B	B	B	B	A	A	A	A	B	-	B	A	A	A	-	B
BS00018363_51	2B	55.2392	B	B	B	A	B	A	A	B	A	B	B	A	B	B	A	A	B	A	B	A	A	B	A	B	B	A	B	B	A	A	A	B	B	B	B	A	A	A	A	B	B	B	A	A	A	B	B
BS00021682_51	2B	55.2392	B	B	B	A	B	A	A	B	A	B	B	A	B	B	A	A	B	A	B	A	A	B	A	B	B	A	B	B	A	A	A	B	B	B	B	A	A	A	A	B	B	B	A	A	A	A	B
BS00021713_51	2B	55.2392	B	B	B	A	B	A	A	B	A	B	B	A	B	B	A	A	B	A	B	A	A	B	A	B	B	A	B	B	A	A	A	B	B	B	B	A	A	A	A	B	B	B	A	A	A	A	B
BS00022014_51	2B	55.2392	B	B	B	A	B	A	A	B	B	B	B	A	B	A	A	A	B	B	A	A	A	B	A	B	B	A	B	B	A	A	A	B	B	B	B	A	A	A	A	B	A	B	A	A	A	A	B
BS00022518_51	2B	55.2392	B	B	B	A	B	A	A	B	A	B	B	A	B	B	A	A	B	B	B	A	A	B	A	B	B	A	B	B	A	A	A	B	B	B	B	A	A	A	A	B	A	B	A	A	A	A	B
BS00022674_51	2B	55.2392	B	B	B	A	B	A	A	B	A	B	B	A	B	B	A	A	B	A	B	A	A	B	A	B	B	A	B	B	A	A	A	B	B	B	B	A	A	A	A	B	B	B	A	A	A	B	B
BS00022713_51	2B	55.2392	B	B	B	A	B	A	A	B	A	B	B	A	B	B	A	A	B	A	B	A	A	B	A	B	B	A	B	B	A	A	A	B	B	B	B	A	A	A	A	B	B	B	A	A	A	B	B
BS00022800_51	2B	55.2392	B	B	B	A	B	A	A	B	B	B	B	A	B	A	A	A	B	B	A	A	A	B	A	B	B	A	B	B	A	A	A	B	B	B	B	A	A	A	A	B	A	B	A	A	A	A	B
BS00023124_51	2B	55.2392	B	B	B	A	B	A	A	B	A	B	B	A	B	B	A	A	B	B	B	A	A	B	A	B	B	A	B	B	A	A	A	B	B	B	B	A	A	A	A	B	A	B	A	A	A	A	B
BS00023902_51	2B	55.2392	B	B	B	A	B	A	A	B	A	B	B	B	B	B	A	A	B	A	B	A	A	B	A	B	B	A	B	B	A	A	A	B	B	B	B	A	A	A	A	B	B	B	A	A	A	B	B
BS00026432_51	2B	55.2392	B	B	B	A	B	A	A	B	A	B	B	B	B	B	A	A	B	A	B	A	A	B	A	B	B	A	B	B	A	A	A	B	B	B	B	A	A	A	A	B	B	B	A	A	A	B	B
BS00028315_51	2B	55.2392	B	B	B	A	B	A	A	B	A	B	B	A	B	B	A	A	B	A	B	A	A	B	A	B	B	A	B	B	A	A	A	B	B	B	B	A	A	A	A	B	B	B	A	A	A	B	B
BS00030364_51	2B	55.2392	B	B	B	A	B	A	A	B	A	B	B	B	B	B	A	A	B	A	B	A	A	B	A	B	B	A	B	B	A	A	A	B	B	B	B	A	A	A	A	B	B	B	A	A	A	B	B
BS00035335_51	2B	55.2392	B	B	B	A	B	A	A	B	B	B	B	A	B	-	A	A	B	B	A	A	A	B	A	B	B	A	B	B	A	A	A	B	B	B	B	A	A	A	A	B	A	B	A	A	A	A	B
BS00035380_51	2B	55.2392	B	B	B	A	B	A	A	B	A	B	B	A	B	B	A	A	B	A	B	A	A	B	A	B	B	A	B	B	A	A	A	B	B	B	B	A	A	A	A	B	B	B	A	A	A	B	B
BS00038720_51	2B	55.2392	B	B	B	A	B	A	A	B	A	B	B	A	B	B	A	A	B	A	B	A	A	B	A	B	B	A	B	B	A	A	A	B	B	B	B	A	A	A	A	B	B	B	A	A	A	B	B
BS00041922_51	2B	55.2392	B	B	B	A	B	A	A	B	B	B	B	A	B	A	A	A	B	B	A	A	A	B	A	B	B	A	B	B	A	A	A	B	B	B	B	A	A	A	A	B	A	B	A	A	A	A	B
BS00047070_51	2B	55.2392	B	B	B	A	B	A	A	B	A	B	B	A	B	B	A	A	B	A	B	A	A	B	A	B	B	A	B	B	A	A	A	B	B	B	B	A	A	A	A	B	B	B	A	A	A	B	B
BS00047073_51	2B	55.2392	B	B	B	A	B	A	A	B	A	B	B	A	B	B	A	A	B	A	B	A	A	B	A	B	B	A	B	B	A	A	A	B	B	B	B	A	A	A	A	B	B	B	A	A	A	B	B
BS00055427_51	2B	55.2392	B	B	B	A	B	A	A	B	B	B	B	A	B	A	A	A	B	B	A	A	A	B	A	B	B	A	B	B	A	A	A	B	B	B	B	A	A	A	A	B	A	B	A	A	A	A	B
BS00057427_51	2B	55.2392	B	B	B	A	B	A	A	B	A	B	B	A	B	B	A	A	B	A	B	A	A	B	A	B	B	A	B	B	A	A	A	B	B	B	B	A	A	A	A	B	B	B	A	A	A	B	B
BS00058184_51	2B	55.2392	B	B	B	A	B	A	A	B	A	B	B	A	B	B	A	A	B	A	B	A	A	B	A	B	B	A	B	B	A	A	A	B	B	B	-	A	A	A	A	B	B	B	A	A	A	B	B
BS00059896_51	2B	55.2392	B	B	B	A	B	A	A	B	A	B	B	A	B	B	A	A	B	B	B	A	A	B	A	B	B	A	B	B	A	A	A	B	B	B	B	A	A	A	A	B	A	B	A	A	A	A	B
BS00063727_51	2B	55.2392	B	B	B	A	B	A	A	B	A	B	B	A	B	B	A	A	B	B	B	A	A	B	A	B	B	A	B	B	A	A	A	B	B	B	B	A	A	A	A	B	A	B	A	A	A	A	B
BS00063905_51	2B	55.2392	B	B	B	A	B	A	A	B	A	B	B	A	B	B	A	A	B	A	B	A	A	B	A	B	B	A	B	B	A	A	A	B	B	B	B	A	A	A	A	B	B	B	A	A	A	B	B
BS00064436_51	2B	55.2392	B	B	B	A	B	A	A	B	A	B	B	A	B	B	A	A	B	A	B	A	A	B	A	B	B	A	B	B	A	A	A	B	B	B	B	A	A	A	A	B	B	B	A	A	A	B	B
BS00064545_51	2B	55.2392	B	B	B	A	B	A	A	B	A	B	B	B	B	B	A	A	B	A	B	A	A	B	A	B	B	A	B	B	A	A	A	B	B	B	B	A	A	A	A	B	B	B	A	A	A	B	B
BS00065327_51	2B	55.2392	B	B	B	A	B	A	A	B	A	B	B	A	B	B	A	A	B	A	B	A	A	B	A	B	B	A	B	B	A	A	A	B	B	B	-	A	A	A	A	B	B	B	A	A	A	B	B
BS00067094_51	2B	55.2392	B	B	B	A	B	A	A	B	A	B	B	A	B	B	A	A	B	A	B	A	A	B	A	B	B	A	B	B	A	A	A	B	B	B	B	A	A	A	A	B	B	B	A	A	A	A	B
BS00067347_51	2B	55.2392	B	B	B	A	B	A	A	B	A	B	B	A	B	B	A	A	B	A	B	A	A	B	A	B	B	A	B	B	A	A	A	B	B	B	-	A	A	A	A	B	B	B	A	A	A	-	B
BS00067572_51	2B	55.2392	B	B	B	A	B	A	A	B	A	B	B	A	B	B	A	A	B	A	B	A	A	B	A	B	B	A	B	B	A	A	A	B	B	B	B	A	A	A	A	B	B	B	A	A	A	-	B
BS00067828_51	2B	55.2392	B	B	B	A	B	A	A	B	A	B	B	B	B	B	A	A	B	A	B	A	A	B	A	B	B	A	B	B	A	A	A	B	B	B	B	A	A	A	A	B	B	B	A	A	A	B	B
BS00069685_51	2B	55.2392	B	B	B	A	B	A	A	B	B	B	B	A	B	A	A	A	B	B	A	A	A	B	A	B	B	A	B	B	A	A	A	B	B	B	B	A	A	A	A	B	A	B	A	A	A	A	B
BS00076000_51	2B	55.2392	B	B	B	A	B	A	A	B	A	B	B	B	B	B	A	A	B	A	B	A	A	B	A	B	B	A	B	B	A	A	A	B	B	B	B	A	A	A	A	B	B	B	A	A	A	B	B
BS00079621_51	2B	55.2392	B	B	B	A	B	A	A	B	B	B	B	A	B	A	A	A	B	B	A	A	A	B	A	B	B	A	B	B	A	A	A	B	B	B	B	A	A	A	A	B	A	B	A	A	A	A	B
BS00081109_51	2B	55.2392	B	B	B	A	B	A	A	B	A	B	B	-	B	B	A	A	B	A	B	A	A	B	A	B	B	A	B	B	A	A	A	B	B	B	B	A	A	A	A	B	B	B	A	A	A	B	B
BS00081189_51	2B	55.2392	B	B	B	A	B	A	A	B	A	B	B	-	B	B	A	A	B	A	B	A	A	B	A	B	B	A	B	B	A	A	A	B	B	B	B	A	A	A	A	B	B	B	A	A	A	B	B
BS00082137_51	2B	55.2392	B	B	B	A	B	A	A	B	A	B	B	A	B	B	A	A	B	A	B	A	A	B	A	B	B	A	B	B	A	A	A	B	B	B	B	A	A	A	A	B	B	B	A	A	A	B	B
BS00086180_51	2B	55.2392	B	B	B	A	B	A	A	B	A	B	B	A	B	B	A	A	B	A	B	A	A	B	A	B	B	A	B	B	A	A	A	B	B	B	B	A	A	A	A	B	B	B	A	A	A	B	B
BS00086227_51	2B	55.2392	B	B	B	A	B	A	A	B	A	B	B	A	B	B	A	A	B	A	B	A	A	B	A	B	B	A	B	B	A	A	A	B	B	B	B	A	A	A	A	B	B	B	A	A	A	B	B
BS00086228_51	2B	55.2392	B	B	B	A	B	A	A	B	A	B	B	A	B	B	A	A	B	A	B	A	A	B	A	B	B	A	B	B	A	A	A	B	B	B	B	A	A	A	A	B	B	B	A	A	A	B	B
BS00086676_51	2B	55.2392	B	B	B	A	B	A	A	B	A	B	B	A	B	B	A	A	B	A	B	A	A	B	A	B	B	A	B	B	A	A	A	B	B	B	B	A	A	A	A	B	B	B	A	A	A	B	B
BS00088489_51	2B	55.2392	B	B	B	A	B	A	A	B	B	B	B	A	B	A	A	A	B	B	A	A	A	B	A	B	B	A	B	B	A	A	A	B	B	B	B	A	A	A	A	B	A	B	A	A	A	A	B
BS00091068_51	2B	55.2392	B	B	B	A	B	A	A	B	B	B	B	A	B	A	A	A	B	B	A	A	A	B	A	B	B	A	B	B	A	A	A	B	B	B	B	A	A	A	A	B	A	B	A	A	A	A	B
BS00092031_51	2B	55.2392	B	B	B	A	B	A	A	B	A	B	B	A	B	B	A	A	B	A	B	A	A	B	A	B	B	A	B	B	A	A	A	B	B	B	B	A	A	A	A	B	B	B	A	A	A	B	B
BS00092869_51	2B	55.2392	B	B	B	A	B	A	A	B	A	B	B	A	B	B	A	A	B	A	B	A	A	B	A	B	B	A	B	B	A	A	A	B	B	B	B	A	A	A	A	B	B	B	A	A	A	A	B
BS00093992_51	2B	55.2392	B	B	B	A	B	A	A	B	B	B	B	A	B	A	A	A	B	B	A	A	A	B	A	B	B	A	B	B	A	A	A	B	B	B	B	A	A	A	A	B	A	B	A	A	A	A	B
BS00093993_51	2B	55.2392	B	B	B	A	B	A	A	B	B	B	B	A	B	A	A	A	B	B	A	A	A	B	A	B	B	A	B	B	A	A	A	B	B	B	B	A	A	A	A	B	A	B	A	A	A	A	B
BS00094330_51	2B	55.2392	B	B	B	A	B	A	A	B	A	B	B	A	B	B	A	A	B	-	B	A	A	B	A	B	B	A	B	B	A	A	A	B	B	B	B	A	A	A	A	B	-	B	A	A	A	-	B
BS00094373_51	2B	55.2392	B	B	B	A	B	A	A	B	A	B	B	A	B	B	A	A	B	-	B	A	A	B	A	B	B	A	B	B	A	A	A	B	B	B	B	A	A	A	A	B	-	B	A	A	A	-	B
BS00094578_51	2B	55.2392	B	B	B	A	B	A	A	B	A	B	B	-	B	B	A	A	B	A	B	A	A	B	A	B	B	A	B	B	A	A	A	B	B	B	B	A	A	A	A	B	B	B	A	A	A	-	B
BS00095643_51	2B	55.2392	B	B	B	A	B	A	A	B	A	B	B	-	B	B	A	A	B	A	B	A	A	B	A	B	B	A	B	B	A	A	A	B	B	B	B	A	A	A	A	B	B	B	A	A	A	-	B
BS00100981_51	2B	55.2392	B	B	B	A	B	A	A	B	A	B	B	A	B	B	A	A	B	A	B	A	A	B	A	B	B	A	B	B	A	A	A	B	B	B	B	A	A	A	A	B	B	B	A	A	A	B	B
BS00104667_51	2B	55.2392	B	B	B	A	B	A	A	B	A	B	B	A	B	B	A	A	B	A	B	A	A	B	A	B	B	A	B	B	A	A	A	B	B	B	B	A	A	A	A	B	B	B	A	A	A	A	B
BS00105171_51	2B	55.2392	B	B	B	A	B	A	A	B	A	B	B	A	B	B	A	A	B	A	B	A	A	B	A	B	B	A	B	B	A	A	A	B	B	B	B	A	A	A	A	B	B	B	A	A	A	A	B
BS00105409_51	2B	55.2392	B	B	B	A	B	A	A	B	-	B	B	A	B	-	A	A	B	-	-	A	A	B	A	B	B	A	B	B	A	A	A	B	B	B	B	A	A	A	A	B	-	B	A	A	A	A	B
BS00110721_51	2B	55.2392	B	B	B	A	B	A	A	B	A	B	B	A	B	B	A	A	B	A	B	A	A	B	A	B	B	A	B	B	A	A	A	B	B	B	B	A	A	A	A	B	B	B	A	A	A	-	B
CAP11_c1036_238	2B	55.2392	B	B	B	A	B	A	A	B	A	B	B	A	B	B	A	A	B	B	B	A	A	B	A	B	B	A	B	B	A	A	A	B	B	B	B	A	A	A	A	B	A	B	A	A	A	A	B
CAP11_c2941_210	2B	55.2392	B	B	B	A	B	A	A	B	A	B	B	B	B	B	A	A	B	A	B	A	A	B	A	B	B	A	B	B	A	A	A	B	B	B	B	A	A	A	A	B	B	B	A	A	A	B	B
CAP12_c4899_191	2B	55.2392	B	B	B	A	B	A	A	B	A	B	B	A	B	B	A	A	B	A	B	A	A	B	A	B	B	A	B	B	A	A	A	B	B	B	B	A	A	A	A	B	-	B	A	A	A	A	B
CAP12_rep_c7164_108	2B	55.2392	B	B	B	A	B	A	A	B	A	B	B	A	B	B	A	A	B	A	B	A	A	B	A	B	B	A	B	B	A	A	A	B	B	B	B	A	A	A	A	B	B	B	A	A	A	B	B
CAP7_c1933_170	2B	55.2392	B	B	B	A	B	A	A	B	A	B	B	A	B	B	A	A	B	B	B	A	A	B	A	B	B	A	B	B	A	A	A	B	B	B	B	A	A	A	A	B	A	B	A	A	A	A	B
CAP7_c317_174	2B	55.2392	B	B	B	A	B	A	A	B	A	B	B	A	B	B	A	A	B	A	B	A	A	B	A	B	B	A	B	B	A	A	A	B	B	B	B	A	A	A	A	B	B	B	A	A	A	B	B
CAP7_c317_85	2B	55.2392	B	B	B	A	B	A	A	B	A	B	B	A	B	B	A	A	B	A	B	A	A	B	A	B	B	A	B	B	A	A	A	B	B	B	B	A	A	A	A	B	B	B	A	A	A	B	B
CAP8_c1359_283	2B	55.2392	B	B	B	A	B	A	A	B	A	B	B	A	B	B	A	A	B	A	B	A	A	B	A	B	B	A	B	B	A	A	A	B	B	B	B	A	A	A	A	B	B	B	A	A	A	B	B
CAP8_c2432_370	2B	55.2392	B	B	B	A	B	A	A	B	A	B	B	A	B	B	A	A	B	A	B	A	A	B	A	B	B	A	B	B	A	A	A	B	B	B	B	A	A	A	A	B	B	B	A	A	A	B	B
CAP8_c5161_165	2B	55.2392	B	B	B	A	B	A	A	B	A	B	B	A	B	B	A	A	B	A	B	A	A	B	A	B	B	A	B	B	A	A	A	B	B	B	B	A	A	A	A	B	B	B	A	A	A	B	B
CAP8_c5161_541	2B	55.2392	B	B	B	A	B	A	A	B	A	B	B	A	B	B	A	A	B	A	B	A	A	B	A	B	B	A	B	B	A	A	A	B	B	B	B	A	A	A	A	B	B	B	A	A	A	B	B
CAP8_rep_c6372_264	2B	55.2392	B	B	B	A	B	A	A	B	A	B	B	A	B	B	A	A	B	A	B	A	A	B	A	B	B	A	B	B	A	A	A	B	B	B	B	A	A	A	A	B	B	B	A	A	A	A	B
CAP8_rep_c8162_101	2B	55.2392	B	B	B	A	B	A	A	B	A	B	B	A	B	B	A	A	B	A	B	A	A	B	A	B	B	A	B	B	A	A	A	B	B	B	B	A	A	A	A	B	B	B	A	A	A	A	B
Ex_c13213_2594	2B	55.2392	B	B	B	A	B	A	A	B	A	B	B	A	B	B	A	A	B	A	B	A	A	B	A	B	B	A	B	B	A	A	A	B	B	B	B	A	A	A	A	B	B	B	A	A	A	B	B
Ex_c13213_2992	2B	55.2392	B	B	B	A	B	A	A	B	A	B	B	A	B	B	A	A	B	A	B	A	A	B	A	B	B	A	B	B	A	A	A	B	B	B	B	A	A	A	A	B	B	B	A	A	A	B	B
Ex_c16948_754	2B	55.2392	B	B	B	A	B	A	A	B	A	B	B	A	B	B	A	A	B	A	B	A	A	B	A	B	B	A	B	B	A	A	A	B	B	B	B	A	A	A	A	B	B	B	A	A	A	A	B
Ex_c24711_1153	2B	55.2392	B	B	B	A	B	A	A	B	B	B	B	A	B	A	A	A	B	B	A	A	A	B	A	B	B	A	B	B	A	A	A	B	B	B	B	A	A	A	A	B	A	B	A	A	A	A	B
Ex_c55735_1012	2B	55.2392	B	B	B	A	B	A	A	B	B	B	B	A	B	A	A	A	B	B	A	A	A	B	A	B	B	A	B	B	A	A	A	B	B	B	B	A	A	A	A	B	A	B	A	A	A	A	B
Ex_c68194_1532	2B	55.2392	B	B	B	A	B	A	A	B	B	B	B	A	B	A	A	A	B	B	A	A	A	B	A	B	B	A	B	B	A	A	A	B	B	B	B	A	A	A	A	B	A	B	A	A	A	A	B
Ex_c68194_1994	2B	55.2392	B	B	B	A	B	A	A	B	B	B	B	A	B	A	A	A	B	B	A	A	A	B	A	B	B	A	B	B	A	A	A	B	B	B	B	A	A	A	A	B	A	B	A	A	A	A	B
Ex_c69493_1208	2B	55.2392	B	B	B	A	B	A	A	B	B	B	B	A	B	A	A	A	B	B	A	A	A	B	A	B	B	A	B	B	A	A	A	B	B	B	B	A	A	A	A	B	A	B	A	A	A	A	B
Ex_c960_776	2B	55.2392	B	B	B	A	B	A	A	B	B	B	B	A	B	A	A	A	B	B	A	A	A	B	A	B	B	A	B	B	A	A	A	B	B	B	B	A	A	A	A	B	A	B	A	A	A	A	B
Excalibur_c10071_213	2B	55.2392	B	B	B	A	B	A	A	B	A	B	B	A	B	B	A	A	B	A	B	A	A	B	A	B	B	A	B	B	A	A	A	B	B	B	B	A	A	A	A	B	B	B	A	A	A	A	B
Excalibur_c105074_293	2B	55.2392	B	B	B	A	B	A	A	B	A	B	B	A	B	B	A	A	B	B	B	A	A	B	A	B	B	A	B	B	A	A	A	B	B	B	B	A	A	A	A	B	A	B	A	A	A	A	B
Excalibur_c105074_365	2B	55.2392	B	B	B	A	B	A	A	B	A	B	B	A	B	B	A	A	B	B	B	A	A	B	A	B	B	A	B	B	A	A	A	B	B	B	B	A	A	A	A	B	A	B	A	A	A	A	B
Excalibur_c10637_515	2B	55.2392	B	B	B	A	B	A	A	B	A	B	B	A	B	B	A	A	B	A	B	A	A	B	A	B	B	A	B	B	A	A	A	B	B	B	B	A	A	A	A	B	B	B	A	A	A	B	B
Excalibur_c11031_129	2B	55.2392	B	B	B	A	B	A	A	B	A	B	B	A	B	B	A	A	B	A	B	A	A	B	A	B	B	A	B	B	A	A	A	B	B	B	B	A	A	A	A	B	B	B	A	A	A	B	B
Excalibur_c1140_1044	2B	55.2392	B	B	B	A	B	A	A	B	A	B	B	A	B	B	A	A	B	A	B	A	A	B	A	B	B	A	B	B	A	A	A	B	B	B	B	A	A	A	A	B	B	B	A	A	A	A	B
Excalibur_c13046_166	2B	55.2392	B	B	B	A	B	A	A	B	A	B	B	A	B	B	A	A	B	A	B	A	A	B	A	B	B	A	B	B	A	A	A	B	B	B	B	A	A	A	A	B	B	B	A	A	A	B	B
Excalibur_c1353_1364	2B	55.2392	B	B	B	A	B	A	A	B	A	B	B	A	B	B	A	A	B	B	B	A	A	B	A	B	B	A	B	B	A	A	A	B	B	B	B	A	A	A	A	B	A	B	A	A	A	A	B
Excalibur_c14201_111	2B	55.2392	B	B	B	A	B	A	A	B	A	B	B	-	B	B	A	A	B	A	B	A	A	B	A	B	B	A	B	B	A	A	A	B	B	B	B	A	A	A	A	B	B	B	A	A	A	B	B
Excalibur_c14212_372	2B	55.2392	B	B	B	A	B	A	A	B	A	B	B	-	B	B	A	A	B	A	B	A	A	B	A	B	B	A	B	B	A	A	A	B	B	B	B	A	A	A	A	B	B	B	A	A	A	B	B
Excalibur_c14988_872	2B	55.2392	B	B	B	-	B	A	A	B	A	B	B	A	B	B	A	A	B	A	B	A	A	B	A	B	B	A	B	B	A	A	A	B	B	B	B	A	A	A	-	B	B	B	A	A	A	B	B
Excalibur_c16532_499	2B	55.2392	B	B	B	A	B	A	A	B	B	B	B	A	B	A	A	A	B	B	A	A	A	B	A	B	B	A	B	B	A	A	A	B	B	B	B	A	A	-	A	B	A	B	A	A	A	A	B
Excalibur_c17745_108	2B	55.2392	B	B	B	A	B	A	A	B	A	B	B	A	B	B	A	A	B	A	B	A	A	B	A	B	B	A	B	B	A	A	A	B	B	B	B	A	A	A	A	B	B	B	A	A	A	B	B
Excalibur_c17745_493	2B	55.2392	B	B	B	A	B	A	A	B	A	B	B	A	B	B	A	A	B	A	B	A	A	B	A	B	B	A	B	B	A	A	A	B	B	B	-	A	A	A	A	B	B	B	A	A	A	B	B
Excalibur_c18165_395	2B	55.2392	B	B	B	A	B	A	A	B	A	B	B	A	B	B	A	A	B	A	B	A	A	B	A	B	B	A	B	B	A	A	A	B	B	B	B	A	A	A	A	B	B	B	A	A	A	B	B
Excalibur_c18644_566	2B	55.2392	B	B	B	A	B	A	A	B	A	B	B	-	B	B	A	A	B	A	B	A	A	B	A	B	B	A	B	B	A	A	A	B	B	B	B	A	A	A	A	B	B	B	A	A	A	B	B
Excalibur_c18966_1008	2B	55.2392	B	B	B	A	B	A	A	B	A	B	B	B	B	B	A	A	B	A	B	A	A	B	A	B	B	A	B	B	A	A	A	B	B	B	B	A	A	A	A	B	B	B	A	A	A	B	B
Excalibur_c18966_804	2B	55.2392	B	B	B	A	B	A	A	B	A	B	B	B	B	B	A	A	B	A	B	A	A	B	A	B	B	A	B	B	A	A	A	B	B	B	B	A	A	A	A	B	B	B	A	A	A	B	B
Excalibur_c1940_359	2B	55.2392	B	B	B	A	B	A	A	B	A	B	B	-	B	B	A	A	B	A	B	A	A	B	A	B	B	A	B	B	A	A	A	B	B	B	B	A	A	A	A	B	B	B	A	A	A	B	B
Excalibur_c19649_1500	2B	55.2392	B	B	B	A	B	A	A	B	B	B	B	A	B	A	A	A	B	B	A	A	A	B	A	B	B	A	B	B	A	A	A	B	B	B	B	A	A	A	A	B	A	B	A	A	A	A	B
Excalibur_c24410_754	2B	55.2392	B	B	B	A	B	A	A	B	A	B	B	A	B	B	A	A	B	A	B	A	A	B	A	B	B	A	B	B	A	A	A	B	B	B	B	A	A	A	A	B	B	B	A	A	A	B	B
Excalibur_c2484_2113	2B	55.2392	B	B	B	A	B	A	A	B	A	B	B	A	B	-	A	A	B	A	B	A	A	B	A	B	B	A	B	B	A	A	A	B	B	B	B	A	A	A	A	B	B	B	A	A	A	B	B
Excalibur_c27629_473	2B	55.2392	B	B	B	A	B	A	A	B	A	B	B	A	B	B	A	A	B	A	B	A	A	B	A	B	B	A	B	B	A	A	A	B	B	B	B	A	A	A	A	B	B	B	A	A	A	B	B
Excalibur_c2819_1773	2B	55.2392	B	B	B	A	B	A	A	B	A	B	B	A	B	B	A	A	B	A	B	A	A	B	A	B	B	A	B	B	A	A	A	B	B	B	B	A	A	A	A	B	B	B	A	A	A	A	B
Excalibur_c2819_2310	2B	55.2392	B	B	B	A	B	A	A	B	A	B	B	A	B	B	A	A	B	A	B	A	A	B	A	B	B	A	B	B	A	A	A	B	B	B	B	A	A	A	A	B	B	B	A	A	A	A	B
Excalibur_c30728_218	2B	55.2392	B	B	B	A	B	A	A	B	B	B	B	A	B	A	A	A	B	B	A	A	A	B	A	B	B	A	B	B	A	A	A	B	B	B	B	A	A	A	A	B	A	B	A	A	A	A	B
Excalibur_c3171_520	2B	55.2392	B	B	B	A	B	A	A	B	-	B	B	A	B	-	A	A	B	B	-	A	A	B	A	B	B	A	B	B	A	A	A	B	B	B	B	A	A	A	A	B	A	B	A	A	A	A	B
Excalibur_c32980_169	2B	55.2392	B	B	B	A	B	A	A	B	A	B	B	A	B	B	A	A	B	A	B	A	A	B	A	B	B	A	B	B	A	A	A	B	B	B	B	A	A	A	A	B	B	B	A	A	A	B	B
Excalibur_c34829_128	2B	55.2392	B	B	B	-	B	A	A	B	A	B	B	A	B	B	A	A	B	B	B	A	A	B	A	B	B	A	B	B	A	A	A	B	B	B	B	A	A	A	A	B	A	B	A	A	A	A	B
Excalibur_c3506_610	2B	55.2392	B	B	B	A	B	A	A	B	A	B	B	A	B	B	A	A	B	A	B	A	A	B	A	B	B	A	B	B	A	A	A	B	B	B	B	A	A	A	A	B	B	B	A	A	A	B	B
Excalibur_c35074_106	2B	55.2392	B	B	B	A	B	A	A	B	A	B	B	A	B	B	A	A	B	A	B	A	A	B	A	B	B	A	B	B	A	A	A	B	B	B	B	A	A	A	A	B	B	B	A	A	A	B	B
Excalibur_c37462_187	2B	55.2392	B	B	B	A	B	A	A	B	B	B	B	A	B	A	A	A	B	B	A	A	A	B	A	B	B	A	B	B	A	A	A	B	B	B	B	A	A	A	A	B	A	B	A	A	A	A	B
Excalibur_c3762_715	2B	55.2392	B	B	B	A	B	A	A	B	B	B	B	A	B	A	A	A	B	B	A	A	A	B	A	B	B	A	B	B	A	A	A	B	B	B	B	A	A	A	A	B	A	B	A	A	A	A	B
Excalibur_c3762_829	2B	55.2392	B	-	B	A	B	A	A	B	B	B	B	A	B	A	A	A	B	B	A	A	A	B	A	B	B	A	B	B	A	A	A	B	B	B	B	A	A	A	A	B	A	B	A	A	A	A	B
Excalibur_c40976_111	2B	55.2392	B	B	B	A	B	A	A	B	A	B	B	A	B	B	A	A	B	B	B	A	A	B	A	B	B	A	B	B	A	A	A	B	B	B	B	A	A	A	A	B	A	B	A	A	A	A	B
Excalibur_c40976_87	2B	55.2392	B	B	B	A	B	A	A	B	A	B	B	A	B	B	A	A	B	B	B	A	A	B	A	B	B	A	B	B	A	A	A	B	B	B	B	A	A	A	A	B	A	B	A	A	A	A	B
Excalibur_c42146_266	2B	55.2392	B	B	B	A	B	A	A	B	A	B	B	B	B	B	A	A	B	A	B	A	A	B	A	B	B	A	B	B	A	A	A	B	B	B	B	A	A	A	A	B	B	B	A	A	A	B	B
Excalibur_c43691_336	2B	55.2392	B	B	B	A	B	A	A	B	A	B	B	A	B	B	A	A	B	A	B	A	A	B	A	B	B	A	B	B	A	A	A	B	B	B	B	A	A	A	A	B	B	B	A	A	A	B	B
Excalibur_c44325_545	2B	55.2392	B	B	B	A	B	A	A	B	A	B	B	A	B	-	A	A	B	A	B	A	A	B	A	B	B	A	B	B	A	A	A	B	B	B	-	A	A	A	A	B	B	B	A	A	A	B	B
Excalibur_c45366_1019	2B	55.2392	B	B	B	A	B	A	A	B	A	B	B	A	B	B	A	A	B	A	B	A	A	B	A	B	B	A	B	B	A	A	A	B	B	B	B	A	A	A	A	B	B	B	A	A	A	B	B
Excalibur_c46178_303	2B	55.2392	B	B	B	A	B	A	A	B	A	B	B	A	B	B	A	A	B	A	B	A	A	B	A	B	B	A	B	B	A	A	A	B	B	B	B	A	A	A	A	B	B	B	A	A	A	A	B
Excalibur_c47745_63	2B	55.2392	B	B	B	A	B	A	A	B	A	B	B	A	B	B	A	A	B	A	B	A	A	B	A	B	B	A	B	B	A	A	A	B	B	B	B	A	A	A	A	B	B	B	A	A	A	A	B
Excalibur_c5064_284	2B	55.2392	B	B	B	A	B	A	A	B	B	B	B	A	B	A	A	A	B	B	A	A	A	B	A	B	B	A	B	B	A	A	A	B	B	B	B	A	A	A	A	B	A	B	A	A	A	A	B
Excalibur_c5064_765	2B	55.2392	B	B	B	A	B	A	A	B	B	B	B	A	B	A	A	A	B	B	A	A	A	B	A	B	B	A	B	B	A	A	A	B	B	B	B	A	A	A	A	B	A	B	A	A	A	A	B
Excalibur_c52268_92	2B	55.2392	B	B	B	A	B	A	A	B	A	B	B	A	B	B	A	A	B	A	B	A	A	B	A	B	B	A	B	B	A	A	A	B	B	B	B	A	A	A	A	B	B	B	A	A	A	B	B
Excalibur_c52990_401	2B	55.2392	B	B	B	A	B	A	A	B	A	B	B	A	B	-	A	A	B	A	B	A	A	B	A	B	B	A	B	B	A	A	A	B	B	B	B	A	A	A	A	B	B	B	A	A	A	B	B
Excalibur_c58828_180	2B	55.2392	B	B	B	A	B	A	A	B	A	B	B	A	B	B	A	A	B	A	B	A	A	B	A	B	B	A	B	B	A	A	A	B	B	B	-	A	A	A	A	B	B	B	A	A	A	B	B
Excalibur_c63515_208	2B	55.2392	B	B	B	A	B	A	A	B	A	B	B	A	B	B	A	A	B	A	B	A	A	B	A	B	B	A	B	B	A	A	A	B	B	B	B	A	A	A	A	B	B	B	A	A	A	-	B
Excalibur_c65341_303	2B	55.2392	B	B	B	A	B	A	A	B	A	B	B	A	B	B	A	A	B	A	B	A	A	B	A	B	B	A	B	B	A	A	A	B	B	B	B	A	A	A	A	B	B	B	A	A	A	-	B
Excalibur_c6769_1371	2B	55.2392	B	B	B	A	B	A	A	B	A	B	B	A	B	B	A	A	B	B	B	A	A	B	A	B	B	A	B	B	A	A	A	B	B	B	B	A	A	A	A	B	A	B	A	A	A	A	B
Excalibur_c6769_758	2B	55.2392	B	B	B	A	B	A	A	B	A	B	B	A	B	B	A	A	B	B	B	A	A	B	A	B	B	A	B	B	A	A	A	B	B	B	B	A	A	A	A	B	A	B	A	A	A	A	B
Excalibur_c6807_1155	2B	55.2392	B	B	B	A	B	A	A	B	B	B	B	A	B	A	A	A	B	B	A	A	A	B	A	B	B	A	B	B	A	A	A	B	B	B	B	A	A	A	A	B	A	B	A	A	A	A	B
Excalibur_c6807_464	2B	55.2392	B	B	B	A	B	A	A	B	B	B	B	A	B	A	A	A	B	B	A	A	A	B	A	B	B	A	B	B	A	A	A	B	B	B	B	A	A	A	A	B	A	B	A	A	A	A	B
Excalibur_c6922_1393	2B	55.2392	B	B	B	A	B	A	A	B	B	B	B	A	B	A	A	A	B	B	A	A	A	B	A	B	B	A	B	B	A	A	A	B	B	B	B	A	A	A	A	B	A	B	A	A	A	A	B
Excalibur_c74466_344	2B	55.2392	B	B	B	A	B	A	A	B	B	B	B	A	B	A	A	A	B	B	A	A	A	B	A	B	B	A	B	B	A	A	A	B	B	B	B	A	A	A	A	B	A	B	A	A	A	A	B
Excalibur_c7449_587	2B	55.2392	B	B	B	A	B	A	A	B	A	B	B	A	B	B	A	A	B	-	B	A	A	B	A	B	B	A	B	B	A	A	A	B	B	B	B	A	A	A	A	B	-	B	A	A	A	A	B
Excalibur_c76598_570	2B	55.2392	B	B	B	A	B	A	A	B	A	B	B	A	B	B	A	A	B	-	B	A	A	B	A	B	B	A	B	B	A	A	A	B	B	B	B	A	A	A	A	B	-	B	A	A	A	A	B
Excalibur_c7755_1057	2B	55.2392	B	B	B	A	B	A	A	B	B	B	B	A	B	A	A	A	B	B	A	A	A	B	A	B	B	A	B	B	A	A	-	B	B	B	B	A	A	A	A	B	A	B	A	A	A	A	B
Excalibur_c7755_1321	2B	55.2392	B	B	B	A	B	A	A	B	B	B	B	A	B	A	A	A	B	B	A	A	A	B	A	B	B	A	B	B	A	A	A	B	B	B	B	A	A	A	A	B	A	B	A	A	A	A	B
Excalibur_c80601_278	2B	55.2392	B	B	B	A	B	A	A	B	A	B	B	A	B	B	A	A	B	A	B	A	A	B	A	B	B	A	B	B	A	A	A	B	B	B	B	A	A	A	A	B	B	B	A	A	A	B	B
Excalibur_c8720_297	2B	55.2392	B	B	B	A	B	A	A	B	A	B	B	A	B	B	A	A	B	A	B	A	A	B	A	B	B	A	B	B	A	A	A	B	B	B	-	A	A	A	A	B	B	B	A	A	A	B	B
Excalibur_c88037_341	2B	55.2392	B	B	B	A	B	A	A	B	-	B	B	A	B	-	A	A	B	-	-	A	A	B	A	B	B	A	B	B	A	A	A	B	B	B	B	A	A	A	A	B	-	B	A	A	A	-	B
Excalibur_c89565_263	2B	55.2392	B	B	B	A	B	A	A	B	A	B	B	A	B	B	A	A	B	A	B	A	A	B	A	B	B	A	B	B	A	A	A	B	B	B	B	A	A	A	A	B	B	B	A	A	A	B	B
Excalibur_c91034_141	2B	55.2392	B	B	B	A	B	A	A	B	A	B	B	A	B	B	A	A	B	A	B	A	A	B	A	B	B	A	B	B	A	A	A	B	B	B	B	A	A	A	A	B	B	B	A	A	A	B	B
Excalibur_c95944_641	2B	55.2392	B	B	B	A	B	A	A	B	A	B	B	A	B	B	A	A	B	A	B	A	A	B	A	B	B	A	B	B	A	A	A	B	B	B	B	A	A	A	A	B	B	B	A	A	A	B	B
Excalibur_c9752_208	2B	55.2392	B	B	B	A	B	A	A	B	A	B	B	B	B	B	A	A	B	A	B	A	A	B	A	B	B	A	B	B	A	A	A	B	B	B	B	A	A	A	A	B	B	B	A	A	A	B	B
Excalibur_c9752_289	2B	55.2392	B	B	B	A	B	A	A	B	A	B	B	B	B	B	A	A	B	A	B	A	A	B	A	B	B	A	B	B	A	A	A	B	B	B	B	A	A	A	A	B	B	B	A	A	A	B	B
Excalibur_c9752_670	2B	55.2392	B	B	B	A	B	A	A	B	A	B	B	B	B	B	A	A	B	A	B	A	A	B	A	B	B	A	B	B	A	A	A	B	B	B	B	A	A	A	A	B	B	B	A	A	A	B	B
Excalibur_c9752_73	2B	55.2392	B	B	B	A	B	A	A	B	A	B	B	B	B	B	A	A	B	A	B	A	A	B	A	B	B	A	B	B	A	A	A	B	B	B	B	A	A	A	A	B	B	B	A	A	A	B	B
Excalibur_c995_1300	2B	55.2392	B	B	B	A	B	A	A	B	B	B	B	A	B	-	A	A	B	B	A	A	A	B	A	B	B	A	B	B	A	A	A	B	B	B	B	A	A	A	A	B	A	B	A	A	A	A	B
Excalibur_rep_c102310_1429	2B	55.2392	B	B	B	A	B	A	A	B	A	B	B	A	B	B	A	A	B	A	B	A	A	B	A	B	B	A	B	B	A	A	A	B	B	B	-	A	A	A	A	B	B	B	A	A	A	B	B
Excalibur_rep_c111396_152	2B	55.2392	B	B	B	A	B	A	A	B	A	B	B	A	B	B	A	A	B	A	B	A	A	B	A	B	B	A	B	B	A	A	A	B	B	B	B	A	A	A	A	B	B	B	A	A	A	B	B
Excalibur_rep_c112815_194	2B	55.2392	B	B	B	A	B	A	A	B	A	B	B	A	B	B	A	A	B	A	B	A	A	B	A	B	B	A	B	B	A	A	A	B	B	B	B	A	A	A	A	B	B	B	A	A	A	B	B
Excalibur_rep_c66577_159	2B	55.2392	B	B	B	A	B	A	A	B	B	B	B	A	B	A	A	A	B	B	A	A	A	B	A	B	B	A	B	B	A	A	A	B	B	B	B	A	A	A	A	B	A	B	A	A	A	A	B
Excalibur_rep_c67411_210	2B	55.2392	B	B	B	A	B	A	A	B	B	B	B	A	B	A	A	A	B	B	A	A	A	B	A	B	B	A	B	B	A	A	A	B	B	B	B	A	A	A	A	B	A	B	A	A	A	A	B
Excalibur_rep_c78626_295	2B	55.2392	B	B	B	A	B	A	A	B	A	B	B	A	B	B	A	A	B	A	B	A	A	B	A	B	B	A	B	B	A	A	A	B	B	B	B	A	A	A	A	B	B	B	A	A	A	B	B
Excalibur_s109809_129	2B	55.2392	B	B	B	A	B	A	A	B	A	B	B	A	B	B	A	A	B	A	B	A	A	B	A	B	B	A	B	B	A	A	A	B	B	B	B	A	A	A	A	B	B	B	A	A	A	B	B
Excalibur_s116597_198	2B	55.2392	B	B	B	A	B	A	A	B	A	B	B	A	B	B	A	A	B	A	B	A	A	B	A	B	B	A	B	B	A	A	A	B	B	B	B	A	A	A	A	B	B	B	A	A	A	B	B
GENE.0095_82	2B	55.2392	B	B	B	A	B	A	A	B	A	B	B	-	B	B	A	A	B	A	B	A	A	B	A	B	B	A	B	B	A	A	A	B	B	B	B	A	A	A	A	B	B	B	A	A	A	B	B
GENE.0526_733	2B	55.2392	B	B	B	A	B	A	A	B	A	B	B	-	B	B	A	A	B	A	B	A	A	B	A	B	B	A	B	B	A	A	A	B	B	B	B	A	A	A	A	B	B	B	A	A	A	B	B
GENE.0663_75	2B	55.2392	B	B	B	A	B	A	A	B	A	B	B	A	B	B	A	A	B	A	B	A	A	B	A	B	B	A	B	B	A	A	A	B	B	B	B	A	A	A	A	B	B	B	A	A	A	B	B
GENE.0769_164	2B	55.2392	B	B	B	A	B	A	A	B	A	B	B	-	B	B	A	A	B	A	B	A	A	B	A	B	B	A	B	B	A	A	A	B	B	B	B	A	A	A	A	B	B	B	A	A	A	B	B
GENE.0862_110	2B	55.2392	B	B	B	A	B	A	A	B	A	B	B	-	B	B	A	A	B	A	B	A	A	B	A	B	B	A	B	B	A	A	A	B	B	B	B	A	A	A	A	B	B	B	A	A	A	B	B
GENE.0872_133	2B	55.2392	B	B	B	A	B	A	A	B	B	B	B	A	B	A	A	A	B	B	A	A	A	B	A	B	B	A	B	B	A	A	A	B	B	B	B	A	A	A	A	B	A	B	A	A	A	A	B
GENE.0910_153	2B	55.2392	B	B	B	A	B	A	A	B	B	B	B	A	B	A	A	A	B	B	A	A	A	B	A	B	B	A	B	B	A	A	A	B	B	B	B	A	A	A	A	B	A	B	A	A	A	A	B
GENE.1125_32	2B	55.2392	B	B	B	A	B	A	A	B	B	B	B	A	B	A	A	A	B	B	A	A	A	B	A	B	B	A	B	B	A	A	A	B	B	B	B	A	A	A	A	B	A	B	A	A	A	A	B
GENE.1232_258	2B	55.2392	B	B	B	A	B	A	A	B	A	B	B	A	B	B	A	A	B	A	B	A	A	B	A	B	B	A	B	B	A	A	A	B	B	B	B	A	A	A	A	B	B	B	A	A	A	B	B
GENE.1364_133	2B	55.2392	B	B	B	A	B	A	A	B	A	B	B	A	B	B	A	A	B	A	B	A	A	B	A	B	B	A	B	B	A	A	-	B	B	B	B	A	A	A	A	B	B	B	A	A	A	B	B
GENE.1399_185	2B	55.2392	B	B	B	A	B	A	A	B	A	B	B	A	B	B	A	A	B	B	B	A	A	B	A	B	B	A	B	B	A	A	A	B	B	B	B	A	A	A	A	B	A	B	A	A	A	A	B
GENE.1429_97	2B	55.2392	B	B	B	A	B	A	A	B	A	B	B	B	B	B	A	A	B	A	B	A	A	B	A	B	B	A	B	B	A	A	A	B	B	B	B	A	A	A	A	B	B	B	A	A	A	B	B
GENE.1444_220	2B	55.2392	B	B	B	A	B	A	A	B	B	B	B	A	B	B	A	A	B	B	B	A	A	B	A	B	B	A	B	B	A	A	A	B	B	B	B	A	A	A	A	B	A	B	A	A	A	A	B
GENE.4595_327	2B	55.2392	B	B	B	A	B	A	A	B	A	B	B	A	B	B	A	A	B	A	B	A	A	B	A	B	B	A	B	B	A	A	A	B	B	B	-	A	A	A	A	B	B	B	A	A	A	B	B
IAAV1741	2B	55.2392	B	B	B	A	B	A	A	B	A	B	B	A	B	B	A	A	B	A	B	A	A	B	A	B	B	A	B	B	A	A	A	B	B	B	B	A	A	A	A	B	B	B	A	A	A	B	B
IAAV1776	2B	55.2392	B	B	B	A	B	A	A	B	A	B	B	A	B	B	A	A	B	A	B	A	A	B	A	B	B	A	B	B	A	A	A	B	B	B	B	A	A	A	A	B	B	B	A	A	A	B	B
IAAV2337	2B	55.2392	B	B	B	A	B	A	A	B	A	B	B	A	B	B	A	A	B	A	B	A	A	B	A	B	B	A	B	B	A	A	A	B	B	B	B	A	A	A	A	B	B	B	A	A	A	B	B
IAAV2633	2B	55.2392	B	B	B	A	B	A	A	B	A	B	B	A	B	B	A	A	B	A	B	A	A	B	A	B	B	A	B	B	A	A	A	B	B	B	B	A	A	A	A	B	B	B	A	A	A	A	B
IAAV283	2B	55.2392	B	B	B	A	B	A	A	B	A	B	B	B	B	B	A	A	B	A	B	A	A	B	A	B	B	A	B	B	A	A	A	B	B	B	B	A	A	A	A	B	B	B	A	A	A	B	B
IAAV3067	2B	55.2392	B	B	B	A	B	A	A	B	A	B	B	A	B	B	A	A	B	A	B	A	A	B	A	B	B	A	B	B	A	A	A	B	B	B	B	A	A	A	A	B	B	B	A	A	A	A	B
IAAV3303	2B	55.2392	B	B	B	A	B	A	A	B	B	B	B	A	B	A	A	A	B	B	A	A	A	B	A	B	B	A	B	B	A	A	A	B	B	B	B	A	A	A	A	B	A	B	A	A	A	A	B
IAAV3474	2B	55.2392	B	B	B	A	B	A	A	B	A	B	B	A	B	B	A	A	B	A	B	A	A	B	A	B	B	A	B	B	A	A	-	B	B	B	B	A	A	A	A	B	B	B	A	A	A	A	B
IAAV3648	2B	55.2392	B	B	B	A	B	A	A	B	A	B	B	A	B	B	A	A	B	A	B	A	A	B	A	B	B	A	B	B	A	A	A	B	B	B	B	A	A	A	A	B	B	B	A	A	A	B	B
IAAV3984	2B	55.2392	B	B	B	A	B	A	A	B	A	B	B	A	B	B	A	A	B	A	B	A	A	B	A	B	B	A	B	B	A	A	A	B	B	B	B	A	A	A	A	B	B	B	A	A	A	B	B
IAAV4101	2B	55.2392	B	B	B	A	B	A	A	B	A	B	B	A	B	B	A	A	B	A	B	A	A	B	A	B	B	A	B	B	A	A	A	B	B	B	B	A	A	A	A	B	B	B	A	A	A	B	B
IAAV4899	2B	55.2392	B	B	B	A	B	A	A	B	A	B	B	A	B	B	A	A	B	B	B	A	A	B	A	B	B	A	B	B	A	A	A	B	B	B	B	A	A	A	A	B	A	B	A	A	A	A	B
IAAV5226	2B	55.2392	B	B	B	A	B	A	A	B	B	B	B	A	B	A	A	A	B	B	A	A	A	B	A	B	B	A	B	B	A	A	A	B	B	B	B	A	A	A	A	B	A	B	A	A	A	A	B
IAAV5350	2B	55.2392	B	B	B	A	B	A	A	B	B	B	B	A	B	A	A	A	B	B	A	A	A	B	A	B	B	A	B	B	A	A	A	B	B	B	B	A	A	A	A	B	A	B	A	A	A	A	B
IAAV5674	2B	55.2392	B	B	B	A	B	A	A	B	B	B	B	A	B	A	A	A	B	B	A	A	A	B	A	B	B	A	B	B	A	A	A	B	B	B	B	A	A	A	A	B	A	B	A	A	A	A	B
IAAV6288	2B	55.2392	B	B	B	A	B	A	A	B	A	B	B	A	B	B	A	A	B	A	B	A	A	B	A	B	B	A	B	B	A	A	A	B	B	B	B	A	A	A	A	B	B	B	A	A	A	B	B
IAAV677	2B	55.2392	B	B	B	A	B	A	A	B	B	B	B	A	B	B	A	A	B	B	B	A	A	B	A	B	B	A	B	B	A	A	A	B	B	B	B	A	A	A	A	B	A	B	A	A	A	A	B
IAAV7130	2B	55.2392	B	B	B	A	B	A	A	B	B	B	B	A	B	B	A	A	B	B	B	A	A	B	A	B	B	A	B	B	A	A	A	B	B	B	B	A	A	A	A	B	A	B	A	A	A	A	B
IAAV717	2B	55.2392	B	B	B	A	B	A	A	B	B	B	B	A	B	A	A	A	B	B	A	A	A	B	A	B	B	A	B	B	A	A	A	B	B	B	B	A	A	A	A	B	A	B	A	A	A	A	B
IAAV7841	2B	55.2392	B	B	B	A	B	A	A	B	B	B	B	A	B	B	A	A	B	B	B	A	A	B	A	B	B	A	B	B	A	A	A	B	B	B	B	A	A	A	A	B	A	B	A	A	A	A	B
IACX2142	2B	55.2392	B	B	B	A	B	A	A	B	A	B	B	A	B	B	A	A	B	A	B	A	A	B	A	B	B	A	B	B	A	A	A	B	B	B	B	A	A	A	A	B	B	B	A	A	A	A	B
IACX2158	2B	55.2392	B	B	B	A	B	A	A	B	A	B	B	A	B	B	A	A	B	A	B	A	A	B	A	B	B	A	B	B	A	A	A	B	B	B	B	A	A	A	A	B	B	B	A	A	A	A	B
IACX2626	2B	55.2392	B	B	B	A	B	A	A	B	B	B	B	A	B	A	A	A	B	B	A	A	A	B	A	B	B	A	B	B	A	A	A	B	B	B	B	A	A	A	A	B	A	B	A	A	A	A	B
IACX3246	2B	55.2392	B	B	B	A	B	A	A	B	A	B	B	B	B	B	A	A	B	A	B	A	A	B	A	B	B	A	B	B	A	A	A	B	B	B	B	A	A	A	A	B	B	B	A	A	A	B	B
IACX5850	2B	55.2392	B	B	B	A	B	A	A	B	B	B	B	A	B	A	A	A	B	B	A	A	A	B	A	B	B	A	B	B	A	A	A	B	B	B	B	A	A	A	A	B	A	B	A	A	A	A	B
IACX5919	2B	55.2392	B	B	B	A	B	A	A	B	A	B	B	A	B	B	A	A	B	B	B	A	A	B	A	B	B	A	B	B	A	A	A	B	B	B	B	A	A	A	A	B	A	B	A	A	A	A	B
IACX6231	2B	55.2392	B	B	B	A	B	A	A	B	A	B	B	A	B	B	A	A	B	A	B	A	A	B	A	B	B	A	B	B	A	A	A	B	B	B	B	A	A	A	A	B	B	B	A	A	A	A	B
IACX6309	2B	55.2392	B	B	B	A	B	A	A	B	A	B	B	A	B	B	A	A	B	A	B	A	A	B	A	B	B	A	B	B	A	A	A	B	B	B	B	A	A	A	A	B	B	B	A	A	A	A	B
IACX8096	2B	55.2392	B	B	B	A	B	A	A	B	A	B	B	A	B	B	A	A	B	A	B	A	A	B	A	B	B	A	B	B	A	A	A	B	B	B	B	A	A	A	A	B	B	B	A	A	A	A	B
Jagger_c10124_91	2B	55.2392	B	B	B	A	B	A	A	B	A	B	B	A	B	B	A	A	B	A	B	A	A	B	A	B	B	A	B	B	A	A	A	B	B	B	B	A	A	A	A	B	B	B	A	A	A	B	B
Jagger_c6543_220	2B	55.2392	B	B	B	A	B	A	A	B	A	B	B	A	B	B	A	A	B	A	B	A	A	B	A	B	B	A	B	B	A	A	A	B	B	B	B	A	A	A	A	B	B	B	A	A	A	B	B
Jagger_c6844_121	2B	55.2392	B	B	B	A	B	A	A	B	A	B	B	A	B	B	A	A	B	A	B	A	A	B	A	B	B	A	B	B	A	A	A	B	B	B	B	A	A	A	A	B	B	B	A	A	A	B	B
JD_c10643_840	2B	55.2392	B	B	B	A	B	A	A	B	B	B	B	A	B	B	A	A	B	B	B	A	A	B	A	B	B	A	B	B	A	A	A	B	B	B	B	A	A	A	A	B	A	B	A	A	A	A	B
JD_c8871_331	2B	55.2392	B	B	B	A	B	A	A	B	A	B	B	A	B	B	A	A	B	A	B	A	A	B	A	B	B	A	B	B	A	A	A	B	B	B	B	A	A	A	A	B	B	B	A	A	A	A	B
Ku_c11652_1720	2B	55.2392	B	B	B	A	B	A	A	B	B	B	B	A	B	A	A	A	B	B	A	A	A	B	A	B	B	A	B	B	A	A	A	B	B	B	B	A	A	A	A	B	A	B	A	A	A	A	B
Ku_c13347_571	2B	55.2392	B	B	B	A	B	A	A	B	B	B	B	A	B	A	A	A	B	B	A	A	A	B	A	B	B	A	B	B	A	A	A	B	B	B	B	A	A	A	A	B	A	B	A	A	A	A	B
Ku_c16468_146	2B	55.2392	B	B	-	A	B	A	A	B	A	B	-	A	B	B	A	A	B	A	B	A	A	B	A	B	-	A	B	B	A	A	A	B	B	B	B	A	A	A	A	B	B	B	A	A	A	B	B
Ku_c4168_1399	2B	55.2392	B	B	B	A	B	A	A	B	A	B	B	A	B	B	A	A	B	A	B	A	A	B	A	B	B	A	B	B	A	A	A	B	B	B	B	A	A	A	A	B	B	B	A	A	A	B	B
Ku_c53298_1284	2B	55.2392	B	B	B	A	B	A	A	B	A	B	B	A	B	B	A	A	B	A	B	A	A	B	A	B	B	A	B	B	A	A	A	B	B	B	B	A	A	A	A	B	B	B	A	A	A	B	B
Kukri_c10138_391	2B	55.2392	B	B	B	A	B	A	A	B	A	B	B	A	B	B	A	A	B	A	B	A	A	B	A	B	B	A	B	B	A	A	A	B	B	B	B	A	A	A	A	B	B	B	A	A	A	B	B
Kukri_c10138_598	2B	55.2392	B	B	B	A	B	A	A	B	A	B	B	A	B	B	A	A	B	A	B	A	A	B	A	B	B	A	B	B	A	A	A	B	B	B	B	A	A	A	A	B	B	B	A	A	A	B	B
Kukri_c11564_481	2B	55.2392	B	B	B	A	B	A	A	B	A	B	B	A	B	B	A	A	B	A	B	A	A	B	A	B	B	A	B	B	A	A	A	B	B	B	B	A	A	A	A	B	B	B	A	A	A	B	B
Kukri_c11915_313	2B	55.2392	B	B	B	A	B	A	A	B	A	B	B	B	B	B	A	A	B	A	B	A	A	B	A	B	B	A	B	B	A	A	A	B	B	B	B	A	A	A	A	B	B	B	A	A	A	B	B
Kukri_c12442_454	2B	55.2392	B	B	B	A	B	A	A	B	B	B	B	A	B	A	A	A	B	B	A	A	A	B	A	B	B	A	B	B	A	A	A	B	B	B	B	A	A	A	A	B	A	B	A	A	A	A	B
Kukri_c12847_192	2B	55.2392	B	B	B	A	B	A	A	B	B	B	B	A	B	A	A	A	B	B	A	A	A	B	A	B	B	A	B	B	A	A	A	B	B	B	B	A	A	A	A	B	A	B	A	A	A	A	B
Kukri_c1460_1032	2B	55.2392	B	B	B	A	B	A	A	B	B	B	B	A	B	A	A	A	B	B	A	A	A	B	A	B	B	A	B	B	A	A	A	B	B	B	B	A	A	A	A	B	A	B	A	A	A	A	B
Kukri_c15498_1679	2B	55.2392	B	B	B	A	B	A	A	B	A	B	B	A	B	B	A	A	B	A	B	A	A	B	A	B	B	A	B	B	A	A	A	B	B	B	B	A	A	A	A	B	B	B	A	A	A	B	B
Kukri_c15498_657	2B	55.2392	B	B	B	A	B	A	A	B	A	B	B	A	B	B	A	A	B	A	B	A	A	B	A	B	B	A	B	B	A	A	A	B	B	B	B	A	A	A	A	B	B	B	A	A	A	B	B
Kukri_c16965_1077	2B	55.2392	B	B	B	A	B	A	A	B	A	B	B	B	B	B	A	A	B	A	B	A	A	B	A	B	B	A	B	B	A	A	A	B	B	B	B	A	A	A	A	B	B	B	A	A	A	B	B
Kukri_c1782_1678	2B	55.2392	B	B	B	A	B	A	A	B	B	B	B	A	B	B	A	A	B	B	B	A	A	B	A	B	B	A	B	B	A	A	A	B	B	B	B	A	A	A	A	B	A	B	A	A	A	A	B
Kukri_c19751_873	2B	55.2392	B	B	B	A	B	A	A	B	B	B	B	A	B	A	A	A	B	B	A	A	A	B	A	B	B	A	B	B	A	A	A	B	B	B	B	A	A	A	A	B	A	B	A	A	A	A	B
Kukri_c2259_1052	2B	55.2392	B	B	B	A	B	A	A	B	A	B	B	A	B	B	A	A	B	A	B	A	A	B	A	B	B	A	B	B	A	A	A	B	B	B	B	A	A	A	A	B	B	B	A	A	A	-	B
Kukri_c2343_108	2B	55.2392	B	B	B	A	B	A	A	B	A	B	B	A	B	B	A	A	B	A	B	A	A	B	A	B	B	A	B	B	A	A	A	B	B	B	B	A	A	A	A	B	B	B	A	A	A	A	B
Kukri_c2343_272	2B	55.2392	B	B	B	A	B	A	A	B	A	B	B	A	B	B	A	A	B	A	B	A	A	B	A	B	B	A	B	B	A	A	A	B	B	B	B	A	A	A	A	B	B	B	A	A	A	A	B
Kukri_c2363_702	2B	55.2392	B	B	B	A	B	A	A	B	A	B	B	A	B	B	A	A	B	A	B	A	A	B	A	B	B	A	B	B	A	A	A	B	B	B	B	A	A	A	A	B	B	B	A	A	A	-	B
Kukri_c24669_51	2B	55.2392	B	B	B	A	B	A	A	B	B	B	B	A	B	A	A	A	B	B	A	A	A	B	A	B	B	A	B	B	A	A	A	B	B	B	B	A	A	A	A	B	A	B	A	A	A	A	B
Kukri_c2561_179	2B	55.2392	B	B	B	A	B	A	A	B	A	B	B	A	B	B	A	A	B	A	B	A	A	B	A	B	B	A	B	B	A	A	A	B	B	B	-	A	A	A	A	B	B	B	A	A	A	B	B
Kukri_c25716_445	2B	55.2392	B	B	B	A	B	A	A	B	A	B	B	A	B	B	A	A	B	A	B	A	A	B	A	B	B	A	B	B	A	A	A	B	B	B	B	A	A	A	A	B	B	B	A	A	A	A	B
Kukri_c25815_263	2B	55.2392	B	B	B	A	B	A	A	B	B	B	B	A	B	A	A	A	B	B	A	A	A	B	A	B	B	A	B	B	A	A	A	B	B	B	B	A	A	A	A	B	A	B	A	A	A	A	B
Kukri_c26240_68	2B	55.2392	B	B	B	A	B	A	A	B	A	B	B	B	B	B	A	A	B	A	B	A	A	B	A	B	B	A	B	B	A	A	A	B	B	B	-	A	A	A	A	B	B	B	A	A	A	B	B
Kukri_c26311_891	2B	55.2392	B	B	B	A	B	A	A	B	A	B	B	A	B	B	A	A	B	A	B	A	A	B	A	B	B	A	B	B	A	A	A	B	B	B	B	A	A	A	A	B	B	B	A	A	A	A	B
Kukri_c27285_530	2B	55.2392	B	B	B	A	B	A	A	B	A	B	B	A	B	B	A	A	B	A	B	A	A	B	A	B	B	A	B	B	A	A	A	B	B	B	B	A	A	A	A	B	B	B	A	A	A	B	B
Kukri_c30020_302	2B	55.2392	B	B	B	A	B	A	A	B	A	B	B	B	B	B	A	A	B	A	B	A	A	B	A	B	B	A	B	B	A	A	-	B	B	B	B	A	A	A	A	B	B	B	A	A	A	B	B
Kukri_c31059_130	2B	55.2392	B	B	B	A	B	A	A	B	A	B	B	A	B	B	A	A	B	A	B	A	A	B	A	B	B	A	B	B	A	A	A	B	B	B	B	A	A	A	A	B	B	B	A	A	A	-	B
Kukri_c31117_122	2B	55.2392	B	B	B	A	B	A	A	B	A	B	B	A	B	B	A	A	B	A	B	A	A	B	A	B	B	A	B	B	A	A	A	B	B	B	B	A	A	A	A	B	B	B	A	A	A	-	B
Kukri_c31165_835	2B	55.2392	B	B	B	A	B	A	A	B	-	B	B	A	B	-	A	A	B	B	-	A	A	B	A	B	B	A	B	B	A	A	A	B	B	B	B	A	A	A	A	B	A	B	A	A	A	A	B
Kukri_c32700_104	2B	55.2392	B	B	B	A	B	A	A	B	B	B	B	A	B	A	A	A	B	B	A	A	A	B	A	B	B	A	B	B	A	A	A	B	B	B	B	A	A	A	A	B	A	B	A	A	A	A	B
Kukri_c37462_459	2B	55.2392	B	B	B	A	B	A	A	B	A	B	B	A	B	B	A	A	B	A	B	A	A	B	A	B	B	A	B	B	A	A	A	B	B	B	B	A	A	A	A	B	B	B	A	A	A	B	B
Kukri_c38497_174	2B	55.2392	B	B	B	A	B	A	A	B	A	B	B	A	B	B	A	A	B	A	B	A	A	B	A	B	B	A	B	B	A	A	A	B	B	B	B	A	A	A	A	B	B	B	A	A	A	B	B
Kukri_c40769_308	2B	55.2392	B	B	B	A	B	A	A	B	A	B	B	A	B	B	A	A	B	A	B	A	A	B	A	B	B	A	B	B	A	A	A	B	B	B	B	A	A	A	A	B	B	B	A	A	A	B	B
Kukri_c411_1530	2B	55.2392	B	B	B	A	B	A	A	B	A	B	B	A	B	B	A	A	B	A	B	A	A	B	A	B	B	A	B	B	A	A	A	B	B	B	B	A	A	A	A	B	B	B	A	A	A	B	B
Kukri_c411_1775	2B	55.2392	B	B	B	A	B	A	A	B	A	B	B	A	B	B	A	A	B	A	B	A	A	B	A	B	B	A	B	B	A	A	A	B	B	B	B	A	A	A	A	B	B	B	A	A	A	B	B
Kukri_c44368_180	2B	55.2392	B	B	B	A	B	A	A	B	A	B	B	B	B	B	A	A	B	A	B	A	A	B	A	B	B	A	B	B	A	A	A	B	B	B	B	A	A	A	A	B	B	B	A	A	A	B	B
Kukri_c49007_501	2B	55.2392	B	B	B	A	B	A	A	B	-	B	B	A	B	B	A	A	B	B	B	A	A	B	A	B	B	A	B	B	A	A	A	B	B	B	B	A	A	A	A	B	A	B	A	A	A	A	B
Kukri_c49010_266	2B	55.2392	B	B	B	A	B	A	A	B	-	B	B	A	B	B	A	A	B	B	B	A	A	B	A	B	B	A	B	B	A	A	A	B	B	B	B	A	A	A	A	B	A	B	A	A	A	A	B
Kukri_c50391_219	2B	55.2392	B	B	B	A	B	A	A	B	A	B	B	B	B	B	A	A	B	A	B	A	A	B	A	B	B	A	B	B	A	A	A	B	B	B	B	A	A	A	A	B	B	B	A	A	A	B	B
Kukri_c529_1712	2B	55.2392	B	B	B	A	B	A	A	B	A	B	B	A	B	B	A	A	B	A	B	A	A	B	A	B	B	A	B	B	A	A	-	B	B	B	B	A	A	A	A	B	B	B	A	A	A	B	B
Kukri_c55728_309	2B	55.2392	B	B	B	A	B	A	A	B	A	B	B	A	B	B	A	A	B	A	B	A	A	B	A	B	B	A	B	B	A	A	A	B	B	B	B	A	A	A	A	B	B	B	A	A	A	B	B
[truncated: 7,497 more rows]
[truncated: 110 more columns]
